# Supplementary material for: Origin, specification and differentiation of a rare supporting-like lineage in the developing mouse gonad
Source: Sci Adv. 2022 May 25;8(21):eabm0972. doi: 10.1126/sciadv.abm0972 (PMC10942771; doi:10.1126/sciadv.abm0972)
Supplement: Supplementary file 2 — Data files S1 to S5 [file sciadv.abm0972_data_s1_to_s5.zip]

Archive with 5 entries (5 files):
- sciadv.abm0972_data_s1.xlsx
- sciadv.abm0972_data_s2.xlsx
- sciadv.abm0972_data_s3.xlsx
- sciadv.abm0972_data_s4.xlsx
- sciadv.abm0972_data_s5.xlsx
