# Supplementary material for: Origin, specification and differentiation of a rare supporting-like lineage in the developing mouse gonad
Source: Sci Adv. 2022 May 25;8(21):eabm0972. doi: 10.1126/sciadv.abm0972 (PMC10942771; doi:10.1126/sciadv.abm0972)
Supplement: Supplementary file 2 — Data files S1 to S5 [file sciadv.abm0972_data_s1_to_s5.zip › sciadv.abm0972_data_s1.xlsx]

## Sheet: markers_EarlSLCXYvsPre_supp_XY
Gene	p_val	avg_logFC	pct.1	pct.2	p_val_adj	geneSymbol
Kctd14	1.05749e-268	-2.05832	0.664	0.998	2.39352e-264	Kctd14
Ldhb	8.24068e-170	-1.49875	1	1	1.8652e-165	Ldhb
Cpa1	7.71518e-56	-1.44092	0.135	0.605	1.74625e-51	Cpa1
Eno1	7.96388e-194	-1.43142	0.955	0.998	1.80255e-189	Eno1
Ifitm1	4.69851e-278	-1.35021	0.858	0.999	1.06346e-273	Ifitm1
Dbi	1.69104e-171	-1.2655	0.875	0.998	3.82749e-167	Dbi
Laptm4b	3.56373e-194	-1.25564	0.675	0.994	8.06614e-190	Laptm4b
Bmyc	4.96757e-141	-1.2451	0.747	0.989	1.12436e-136	Bmyc
Gadd45g	3.14382e-62	-1.19978	0.619	0.92	7.11573e-58	Gadd45g
GFP	3.04698e-175	-1.15608	0.979	1	6.89653e-171	GFP
Ddit4l	4.74034e-119	-1.14018	0.28	0.897	1.07293e-114	Ddit4l
Fkbp9	8.80789e-88	-1.10542	0.841	0.981	1.99358e-83	Fkbp9
Akr1cl	3.9367e-83	-1.05128	0.737	0.961	8.91032e-79	Akr1cl
Mest	9.99988e-80	-1.03365	0.758	0.971	2.26337e-75	Mest
Pnliprp2	3.50572e-29	-1.01249	0.183	0.518	7.93485e-25	Pnliprp2
Phgdh	3.43271e-33	-0.955601	0.363	0.652	7.76959e-29	Phgdh
D10Wsu102e	2.58954e-113	-0.942498	0.443	0.934	5.86117e-109	D10Wsu102e
Vim	4.79133e-79	-0.927399	0.99	0.999	1.08447e-74	Vim
Pgk1	8.8962e-126	-0.904689	0.92	0.998	2.01357e-121	Pgk1
Ldha	1.20214e-91	-0.898205	0.945	0.994	2.72092e-87	Ldha
Hmgcs2	1.03313e-33	-0.88654	0.052	0.369	2.33838e-29	Hmgcs2
Lhx9	2.24927e-70	-0.876551	0.27	0.778	5.091e-66	Lhx9
Actr6	8.21202e-76	-0.874427	0.398	0.866	1.85871e-71	Actr6
Bst2	4.77488e-84	-0.853124	0.287	0.835	1.08075e-79	Bst2
Nppc	2.37928e-32	-0.849275	0.308	0.66	5.38526e-28	Nppc
Gm37350	6.94178e-21	-0.830895	0.353	0.63	1.5712e-16	Gm37350
Cst9	3.99167e-37	-0.822983	0.104	0.468	9.03475e-33	Cst9
Kitl	1.97892e-90	-0.810541	0.422	0.911	4.47909e-86	Kitl
Gm9347	9.92402e-32	-0.776157	0.246	0.573	2.2462e-27	Gm9347
Wnt6	5.31185e-110	-0.774274	0.311	0.904	1.20228e-105	Wnt6
Pkm	1.38494e-87	-0.773557	0.955	0.999	3.13468e-83	Pkm
Lgals7	7.7342e-69	-0.759334	0.841	0.989	1.75056e-64	Lgals7
Gpr37	2.37596e-81	-0.746616	0.287	0.834	5.37775e-77	Gpr37
Olfml3	5.56925e-54	-0.737663	0.18	0.65	1.26054e-49	Olfml3
Klhl23	7.86535e-89	-0.715943	0.498	0.941	1.78024e-84	Klhl23
Hs6st1	2.62718e-98	-0.712791	0.398	0.916	5.94636e-94	Hs6st1
Cd2ap	6.49768e-87	-0.705873	0.623	0.954	1.47068e-82	Cd2ap
Cst8	9.18889e-62	-0.70188	0.201	0.702	2.07981e-57	Cst8
Tkt	3.04063e-37	-0.700516	0.893	0.982	6.88216e-33	Tkt
Pnlip	3.08702e-44	-0.69173	0.19	0.617	6.98717e-40	Pnlip
Ptgr1	3.34209e-60	-0.69103	0.792	0.975	7.56448e-56	Ptgr1
Tulp2	5.57077e-93	-0.678608	0.228	0.823	1.26089e-88	Tulp2
Cpa2	1.34096e-63	-0.674223	0.073	0.571	3.03514e-59	Cpa2
Naaa	1.63911e-76	-0.669362	0.488	0.919	3.70996e-72	Naaa
Gstm1	9.79528e-35	-0.661587	0.91	0.982	2.21706e-30	Gstm1
Dct	7.29738e-72	-0.657662	0.042	0.558	1.65169e-67	Dct
Stim1	1.60972e-89	-0.652803	0.225	0.813	3.64344e-85	Stim1
Asns	9.60604e-50	-0.650451	0.249	0.694	2.17423e-45	Asns
Aldoa	2.17928e-87	-0.645044	0.997	0.998	4.93259e-83	Aldoa
Arpc1b	3.46686e-65	-0.64341	0.478	0.899	7.84689e-61	Arpc1b
Nup62cl	1.38073e-51	-0.641168	0.242	0.703	3.12514e-47	Nup62cl
Serinc3	9.41402e-89	-0.636283	0.872	0.993	2.13077e-84	Serinc3
Timm8a1	1.56654e-54	-0.627048	0.606	0.927	3.54571e-50	Timm8a1
Gas7	1.66784e-56	-0.626452	0.166	0.642	3.77499e-52	Gas7
Gata4	9.77746e-106	-0.623245	0.595	0.984	2.21303e-101	Gata4
Dock4	1.80764e-60	-0.619487	0.381	0.829	4.0914e-56	Dock4
Serpini1	1.42323e-85	-0.612459	0.183	0.777	3.22135e-81	Serpini1
Smoc1	2.22573e-115	-0.612364	0.145	0.823	5.03772e-111	Smoc1
Cst3	2.14825e-60	-0.609468	0.983	0.999	4.86234e-56	Cst3
Slc25a5	1.37525e-109	-0.608576	0.945	0.999	3.11273e-105	Slc25a5
Cycs	2.81185e-41	-0.603535	0.834	0.976	6.36433e-37	Cycs
Fth1	1.17506e-46	-0.598564	1	1	2.65962e-42	Fth1
Fbln2	6.398e-38	-0.5838	0.17	0.54	1.44812e-33	Fbln2
Fkbp1a	8.90895e-43	-0.583105	0.976	0.996	2.01645e-38	Fkbp1a
Tgm3	1.53125e-41	-0.583065	0.069	0.452	3.46583e-37	Tgm3
H2afj	1.35201e-76	-0.582042	0.661	0.961	3.06013e-72	H2afj
Tsc22d1	5.36716e-90	-0.580923	1	1	1.2148e-85	Tsc22d1
2210407C18Rik	6.70657e-49	-0.580216	0.038	0.44	1.51797e-44	2210407C18Rik
Mt1	8.31482e-29	-0.578673	0.415	0.756	1.88198e-24	Mt1
Lmo4	3.50568e-33	-0.578416	0.554	0.834	7.93477e-29	Lmo4
Rnf181	3.45005e-65	-0.571385	0.336	0.817	7.80885e-61	Rnf181
Tuba1a	1.95703e-12	-0.571307	0.903	0.964	4.42953e-08	Tuba1a
Nudt19	2.82747e-63	-0.571016	0.27	0.767	6.3997e-59	Nudt19
Cox6c	4.17707e-97	-0.570757	1	1	9.45438e-93	Cox6c
Pgam1	3.03917e-71	-0.570657	0.962	0.997	6.87886e-67	Pgam1
Aldh1a1	1.41894e-32	-0.569893	0.218	0.575	3.21162e-28	Aldh1a1
Tpi1	1.68239e-57	-0.569536	0.965	0.998	3.80793e-53	Tpi1
Cyr61	2.10463e-39	-0.568695	0.862	0.978	4.76363e-35	Cyr61
Prdx1	6.20779e-68	-0.566768	0.958	0.998	1.40507e-63	Prdx1
Pank1	4.90521e-58	-0.563685	0.304	0.772	1.11025e-53	Pank1
Ppt1	1.19672e-44	-0.56245	0.63	0.922	2.70866e-40	Ppt1
Cebpd	1.18385e-52	-0.548012	0.367	0.806	2.67952e-48	Cebpd
Aldh3b1	8.56597e-69	-0.547918	0.069	0.588	1.93882e-64	Aldh3b1
Rgs2	1.0968e-20	-0.542368	0.761	0.915	2.48249e-16	Rgs2
Med10	4.20119e-65	-0.535862	0.758	0.975	9.50898e-61	Med10
Bmp2	5.44443e-32	-0.528944	0.18	0.54	1.23229e-27	Bmp2
Me2	1.56462e-70	-0.527216	0.419	0.888	3.54137e-66	Me2
Mettl24	2.47437e-80	-0.52684	0.208	0.779	5.6005e-76	Mettl24
6030498E09Rik	4.75717e-48	-0.526152	0.073	0.492	1.07674e-43	6030498E09Rik
Etnk2	2.70048e-71	-0.526066	0.74	0.987	6.11227e-67	Etnk2
Sox9	3.65343e-12	-0.525186	0.772	0.809	8.26916e-08	Sox9
Mapk13	8.61065e-59	-0.524901	0.163	0.656	1.94894e-54	Mapk13
Lpl	7.98879e-39	-0.52396	0.522	0.858	1.80818e-34	Lpl
Pkig	8.80278e-91	-0.520955	0.92	0.997	1.99242e-86	Pkig
Adrm1	4.29149e-65	-0.514891	0.713	0.975	9.71337e-61	Adrm1
Mif	4.48787e-74	-0.513186	0.997	0.999	1.01579e-69	Mif
Ralgps2	1.66854e-70	-0.508781	0.481	0.916	3.77658e-66	Ralgps2
Zfp277	7.66476e-41	-0.50494	0.657	0.892	1.73484e-36	Zfp277
Rap1a	2.14927e-53	-0.495018	0.841	0.983	4.86466e-49	Rap1a
Akr1b8	2.78787e-29	-0.480239	0.54	0.828	6.31007e-25	Akr1b8
Vapa	5.00742e-46	-0.47512	0.827	0.975	1.13338e-41	Vapa
Ccdc61	1.08984e-46	-0.474085	0.218	0.659	2.46674e-42	Ccdc61
Gm45716	1.91666e-56	-0.473958	0.256	0.736	4.33818e-52	Gm45716
Cyp26b1	1.56752e-55	-0.473182	0.149	0.63	3.54792e-51	Cyp26b1
Manf	1.35106e-36	-0.472388	0.858	0.974	3.058e-32	Manf
Spint2	1.14578e-33	-0.47123	0.588	0.884	2.59336e-29	Spint2
Vdac3	2.28378e-65	-0.470923	0.976	0.998	5.16912e-61	Vdac3
Reep1	7.12145e-68	-0.464319	0.363	0.853	1.61187e-63	Reep1
Gart	7.58252e-61	-0.46189	0.433	0.869	1.71623e-56	Gart
Vamp8	1.06548e-51	-0.461656	0.744	0.965	2.41161e-47	Vamp8
Sat2	1.11055e-47	-0.460406	0.343	0.77	2.51361e-43	Sat2
Sin3b	2.54604e-47	-0.457588	0.796	0.979	5.76271e-43	Sin3b
Gas6	1.56529e-36	-0.457584	0.561	0.876	3.54288e-32	Gas6
Tubb2b	4.90957e-23	-0.457048	0.792	0.937	1.11123e-18	Tubb2b
Myl9	3.78221e-28	-0.456793	0.837	0.971	8.56065e-24	Myl9
Acot1	1.07913e-21	-0.454187	0.907	0.968	2.4425e-17	Acot1
Gstm7	8.37833e-23	-0.446755	0.567	0.82	1.89635e-18	Gstm7
Ccnjl	2.1295e-53	-0.44524	0.401	0.837	4.81991e-49	Ccnjl
Ube2e3	8.70271e-41	-0.443098	0.824	0.97	1.96977e-36	Ube2e3
Bex2	2.15207e-11	-0.441018	0.896	0.952	4.87099e-07	Bex2
C430049B03Rik	6.12226e-38	-0.440969	0.751	0.956	1.38571e-33	C430049B03Rik
Cyb5a	1.15112e-30	-0.435092	0.855	0.971	2.60545e-26	Cyb5a
St3gal4	2.68327e-22	-0.434263	0.533	0.778	6.07331e-18	St3gal4
Adam8	3.03578e-43	-0.433799	0.052	0.434	6.87119e-39	Adam8
Rbbp8	2.90365e-35	-0.431832	0.353	0.725	6.57211e-31	Rbbp8
Idi1	1.09412e-25	-0.426102	0.304	0.622	2.47644e-21	Idi1
Hsp90b1	1.89983e-29	-0.423601	0.962	0.994	4.30007e-25	Hsp90b1
Trpc7	2.42579e-47	-0.422282	0.163	0.611	5.49053e-43	Trpc7
Rgcc	1.76076e-33	-0.418314	0.574	0.883	3.98531e-29	Rgcc
Serpine2	1.18303e-21	-0.417537	0.253	0.547	2.67768e-17	Serpine2
Pdia6	3.26763e-28	-0.416404	0.886	0.969	7.39594e-24	Pdia6
Gtf2e2	6.33915e-55	-0.415291	0.633	0.944	1.4348e-50	Gtf2e2
Ifngr2	3.0737e-53	-0.414238	0.595	0.931	6.95702e-49	Ifngr2
Hacd1	1.31149e-70	-0.414089	0.339	0.851	2.96843e-66	Hacd1
Ttc38	1.83225e-48	-0.409302	0.121	0.563	4.14711e-44	Ttc38
Ifi27l2a	5.19461e-23	-0.409047	0.228	0.541	1.17575e-18	Ifi27l2a
2810474O19Rik	1.55288e-18	-0.404758	0.789	0.929	3.51479e-14	2810474O19Rik
Uhrf1bp1l	1.95628e-43	-0.404665	0.533	0.866	4.42783e-39	Uhrf1bp1l
Ifnar1	8.35682e-55	-0.404411	0.349	0.809	1.89148e-50	Ifnar1
Socs2	1.86562e-35	-0.402813	0.218	0.609	4.22264e-31	Socs2
Soat1	1.07255e-38	-0.401849	0.775	0.968	2.4276e-34	Soat1
Adamts16	3.59476e-53	-0.400942	0.073	0.519	8.13637e-49	Adamts16
Cpne8	7.89119e-48	-0.400147	0.298	0.749	1.78609e-43	Cpne8
Dmrt1	1.20921e-72	-0.399503	0.073	0.612	2.73693e-68	Dmrt1
Gm5514	9.32926e-25	-0.39838	0.578	0.847	2.11159e-20	Gm5514
Eif4a1	2.17434e-72	-0.397877	0.993	1	4.9214e-68	Eif4a1
Tgif1	2.94659e-28	-0.396255	0.637	0.888	6.66931e-24	Tgif1
Psmd4	3.63682e-47	-0.3961	0.886	0.99	8.23159e-43	Psmd4
Cbln4	5.72982e-56	-0.392626	0.038	0.478	1.29689e-51	Cbln4
Haus7	3.69424e-46	-0.392032	0.394	0.804	8.36154e-42	Haus7
Pnliprp1	1.46842e-19	-0.391921	0.09	0.331	3.32362e-15	Pnliprp1
B2m	2.97906e-23	-0.38998	0.626	0.858	6.7428e-19	B2m
Atp1a1	1.672e-35	-0.38839	0.789	0.957	3.7844e-31	Atp1a1
Ptgds	2.0524e-17	-0.387986	0.055	0.253	4.6454e-13	Ptgds
Fmnl2	1.49386e-70	-0.386566	0.19	0.74	3.38121e-66	Fmnl2
Sdc4	5.36e-35	-0.385324	0.405	0.775	1.21318e-30	Sdc4
F11r	7.10729e-32	-0.38363	0.772	0.951	1.60867e-27	F11r
Runx1	3.82271e-51	-0.382326	0.36	0.81	8.65231e-47	Runx1
Gatm	1.41437e-23	-0.381465	0.111	0.389	3.20129e-19	Gatm
Barx2	2.88423e-48	-0.380944	0.048	0.457	6.52817e-44	Barx2
Camkk2	1.69668e-44	-0.380808	0.412	0.808	3.84026e-40	Camkk2
Fam213a	1.881e-18	-0.380316	0.526	0.761	4.25745e-14	Fam213a
Prr13	1.29439e-58	-0.379737	0.443	0.883	2.92971e-54	Prr13
S100a10	4.91901e-38	-0.379633	0.81	0.981	1.11337e-33	S100a10
Lsr	1.24924e-46	-0.37802	0.36	0.788	2.82753e-42	Lsr
Cul4b	2.67259e-44	-0.377196	0.474	0.86	6.04914e-40	Cul4b
CT009713.5	1.37921e-43	-0.375582	0.017	0.367	3.12171e-39	CT009713.5
Fndc5	3.62444e-49	-0.374016	0.256	0.717	8.20356e-45	Fndc5
Rasl11a	8.29714e-21	-0.370218	0.412	0.695	1.87797e-16	Rasl11a
Morf4l2	2.14817e-35	-0.36947	0.965	0.994	4.86216e-31	Morf4l2
Rangap1	3.5146e-36	-0.369266	0.318	0.709	7.95494e-32	Rangap1
Serpinb6b	5.24002e-16	-0.36886	0.727	0.905	1.18603e-11	Serpinb6b
Uqcc2	1.08029e-55	-0.367581	0.682	0.968	2.44513e-51	Uqcc2
Fxyd6	5.98836e-26	-0.367026	0.678	0.911	1.3554e-21	Fxyd6
Pfkl	1.83274e-32	-0.366365	0.543	0.851	4.14823e-28	Pfkl
Uck2	7.91742e-48	-0.36448	0.232	0.681	1.79203e-43	Uck2
Tesc	1.01797e-27	-0.363849	0.035	0.301	2.30408e-23	Tesc
Fam198b	6.04787e-41	-0.36363	0.391	0.785	1.36887e-36	Fam198b
AU020206	1.24649e-44	-0.363371	0.419	0.821	2.8213e-40	AU020206
Gapdh	4.9963e-61	-0.362221	1	1	1.13086e-56	Gapdh
Mtfr1l	8.40122e-38	-0.361981	0.765	0.97	1.90153e-33	Mtfr1l
Gng12	1.54117e-39	-0.36106	0.675	0.937	3.48827e-35	Gng12
Rpp25	5.3329e-44	-0.360361	0.644	0.943	1.20705e-39	Rpp25
Gsta4	3.80746e-32	-0.358427	0.64	0.907	8.61781e-28	Gsta4
Matn2	1.37566e-58	-0.355536	0.097	0.582	3.11367e-54	Matn2
Mt3	9.71506e-18	-0.355341	0.014	0.183	2.19891e-13	Mt3
Idh1	9.16702e-28	-0.355186	0.83	0.97	2.07486e-23	Idh1
Itga6	1.51254e-33	-0.352659	0.46	0.813	3.42347e-29	Itga6
Ubc	8.3684e-18	-0.351102	1	0.998	1.8941e-13	Ubc
Sec61b	3.85682e-48	-0.34962	0.986	0.997	8.72953e-44	Sec61b
Cdc42se2	1.39507e-33	-0.347675	0.661	0.915	3.1576e-29	Cdc42se2
Pacsin2	2.10372e-49	-0.346811	0.457	0.865	4.76156e-45	Pacsin2
Klf6	2.57961e-11	-0.345582	0.848	0.935	5.83869e-07	Klf6
Mro	6.22826e-32	-0.345534	0.173	0.533	1.40971e-27	Mro
Polr2g	1.39145e-18	-0.345473	0.855	0.958	3.14941e-14	Polr2g
Lima1	6.51146e-43	-0.344963	0.249	0.68	1.4738e-38	Lima1
Med19	1.31647e-32	-0.344955	0.55	0.855	2.97969e-28	Med19
Calu	1.08912e-22	-0.34435	0.751	0.934	2.46511e-18	Calu
Chchd10	2.40997e-13	-0.342799	0.813	0.94	5.45474e-09	Chchd10
Cgn	1.26401e-48	-0.342358	0.159	0.615	2.86097e-44	Cgn
Rlim	4.47298e-31	-0.342266	0.678	0.919	1.01242e-26	Rlim
Eno1b	7.88302e-54	-0.342153	0.173	0.652	1.78424e-49	Eno1b
Plpp3	7.13253e-34	-0.341105	0.329	0.708	1.61438e-29	Plpp3
Mtss1l	4.29711e-53	-0.339922	0.201	0.679	9.72608e-49	Mtss1l
Uchl3	7.21968e-42	-0.339504	0.633	0.925	1.6341e-37	Uchl3
Tuba1b	1.11327e-18	-0.339015	0.972	0.997	2.51978e-14	Tuba1b
Selenoh	1.78797e-24	-0.336033	0.934	0.987	4.04689e-20	Selenoh
Etv5	1.77558e-52	-0.331932	0.125	0.592	4.01884e-48	Etv5
Tubb4b	4.68105e-26	-0.330732	0.626	0.882	1.05951e-21	Tubb4b
Maged2	3.95514e-18	-0.330131	0.889	0.975	8.95206e-14	Maged2
Ranbp1	3.24268e-35	-0.329291	0.962	0.997	7.33949e-31	Ranbp1
6430710C18Rik	3.3461e-44	-0.328814	0.01	0.353	7.57357e-40	6430710C18Rik
Ran	1.44223e-36	-0.328243	0.99	0.997	3.26434e-32	Ran
Klf4	9.10641e-20	-0.327731	0.772	0.937	2.06115e-15	Klf4
Fdxr	1.5081e-44	-0.327245	0.277	0.715	3.41343e-40	Fdxr
Reep5	3.00956e-34	-0.326802	0.837	0.983	6.81184e-30	Reep5
Serpinb6a	9.86484e-18	-0.324614	0.945	0.991	2.23281e-13	Serpinb6a
Ung	2.27581e-38	-0.324542	0.37	0.764	5.15108e-34	Ung
Hnrnpa3	1.12288e-50	-0.324432	0.993	0.998	2.54153e-46	Hnrnpa3
Xbp1	5.60897e-32	-0.323857	0.602	0.892	1.26953e-27	Xbp1
Ctgf	1.29949e-27	-0.323023	0.218	0.563	2.94127e-23	Ctgf
Tmem14c	4.55446e-28	-0.322894	0.779	0.941	1.03086e-23	Tmem14c
Uba1	3.23931e-29	-0.321226	0.727	0.93	7.33185e-25	Uba1
Rnf128	3.58495e-45	-0.319831	0.27	0.713	8.11418e-41	Rnf128
Lamtor5	2.82178e-24	-0.319588	0.772	0.946	6.38681e-20	Lamtor5
Ces1h	1.74376e-53	-0.319464	0.066	0.516	3.94683e-49	Ces1h
Lbh	1.3242e-25	-0.319328	0.509	0.809	2.9972e-21	Lbh
Gtf2a1	1.28513e-23	-0.318354	0.474	0.762	2.90875e-19	Gtf2a1
Hnrnpf	4.4719e-38	-0.318218	0.965	0.995	1.01217e-33	Hnrnpf
Pqlc1	6.2863e-22	-0.318084	0.574	0.832	1.42284e-17	Pqlc1
Tuba1c	6.21818e-28	-0.317841	0.343	0.688	1.40742e-23	Tuba1c
Nadk	9.21101e-41	-0.316058	0.436	0.824	2.08482e-36	Nadk
Rpn2	1.87964e-33	-0.314415	0.567	0.875	4.25437e-29	Rpn2
Rph3al	2.29558e-50	-0.314282	0.107	0.558	5.19581e-46	Rph3al
Fam181b	6.5059e-19	-0.312442	0.637	0.862	1.47255e-14	Fam181b
Lzts1	6.77516e-35	-0.311591	0.125	0.495	1.53349e-30	Lzts1
Col9a2	6.18776e-28	-0.310161	0.135	0.46	1.40054e-23	Col9a2
Mef2c	2.19109e-36	-0.309905	0.135	0.515	4.95932e-32	Mef2c
Nars2	6.21556e-45	-0.309657	0.183	0.624	1.40683e-40	Nars2
Pcsk5	1.12851e-25	-0.308324	0.343	0.673	2.55427e-21	Pcsk5
Stambpl1	1.60345e-55	-0.306414	0.052	0.502	3.62925e-51	Stambpl1
Zc3hav1	8.07058e-44	-0.306316	0.038	0.412	1.8267e-39	Zc3hav1
Wfdc10	4.1958e-08	-0.305284	0.083	0.194	0.000949677	Wfdc10
AC156795.1	9.45012e-45	-0.30481	0.163	0.6	2.13894e-40	AC156795.1
Nr5a1os	3.87683e-29	-0.304745	0.824	0.978	8.77481e-25	Nr5a1os
Aes	6.41046e-25	-0.304688	0.907	0.983	1.45094e-20	Aes
Hacd2	2.05002e-28	-0.304535	0.419	0.751	4.64001e-24	Hacd2
Smoc2	2.52523e-37	-0.303738	0.059	0.412	5.7156e-33	Smoc2
Pls3	1.5854e-16	-0.303179	0.616	0.824	3.5884e-12	Pls3
Calm1	5.90981e-27	-0.303091	0.92	0.988	1.33763e-22	Calm1
1110008F13Rik	2.02485e-30	-0.302197	0.654	0.904	4.58305e-26	1110008F13Rik
Aldh1b1	2.18722e-39	-0.302029	0.083	0.464	4.95055e-35	Aldh1b1
Glul	1.97155e-16	-0.299527	0.616	0.82	4.46241e-12	Glul
Zfp36l2	7.22106e-24	-0.299526	0.557	0.836	1.63441e-19	Zfp36l2
Smarca1	1.95494e-25	-0.299497	0.488	0.79	4.42482e-21	Smarca1
Mmp15	1.19229e-35	-0.298556	0.304	0.692	2.69864e-31	Mmp15
Snrpd1	1.4696e-36	-0.297554	0.962	0.997	3.32629e-32	Snrpd1
Btg2	4.39924e-15	-0.29729	0.893	0.97	9.95724e-11	Btg2
Spidr	3.05104e-44	-0.297261	0.201	0.636	6.90573e-40	Spidr
Psmb3	6.57335e-37	-0.295398	0.824	0.983	1.48781e-32	Psmb3
Ndufa4	1.52345e-29	-0.294999	0.997	0.999	3.44817e-25	Ndufa4
Serpina3a	1.9583e-06	-0.294686	0.173	0.308	0.0443241	Serpina3a
Maged1	5.36437e-14	-0.29414	0.983	0.992	1.21417e-09	Maged1
Gm2044	5.31156e-39	-0.293814	0.031	0.37	1.20222e-34	Gm2044
Bhlhe41	1.0148e-30	-0.293134	0.104	0.44	2.2969e-26	Bhlhe41
Fam98c	7.43947e-49	-0.292733	0.131	0.584	1.68385e-44	Fam98c
Pkp2	1.35937e-36	-0.29252	0.284	0.684	3.0768e-32	Pkp2
Actr3	5.5523e-35	-0.292077	0.775	0.97	1.25671e-30	Actr3
Nr5a1	5.18048e-25	-0.290713	0.692	0.919	1.17255e-20	Nr5a1
Ddah1	5.87336e-30	-0.289924	0.304	0.667	1.32938e-25	Ddah1
Snd1	7.51316e-32	-0.287556	0.488	0.824	1.70053e-27	Snd1
Surf4	5.2625e-32	-0.287441	0.647	0.912	1.19111e-27	Surf4
Trim27	3.46042e-23	-0.28646	0.637	0.87	7.83232e-19	Trim27
Pgp	3.36876e-16	-0.285656	0.488	0.726	7.62486e-12	Pgp
Fdps	8.07795e-25	-0.284798	0.484	0.79	1.82836e-20	Fdps
Eif2s1	1.96254e-25	-0.284614	0.72	0.907	4.44202e-21	Eif2s1
Pfn1	3.71743e-52	-0.284515	1	0.999	8.41403e-48	Pfn1
Psmb10	1.5304e-32	-0.284321	0.249	0.624	3.46391e-28	Psmb10
Cd200	9.39247e-28	-0.28423	0.37	0.715	2.12589e-23	Cd200
Rbbp7	1.44087e-25	-0.283692	0.844	0.976	3.26127e-21	Rbbp7
Sp3	1.46448e-28	-0.283493	0.453	0.782	3.3147e-24	Sp3
Hist1h2al	1.21294e-19	-0.282425	0.426	0.71	2.74537e-15	Hist1h2al
Acaa2	5.4991e-10	-0.282369	0.844	0.925	1.24467e-05	Acaa2
Gpi1	3.36432e-25	-0.281653	0.917	0.986	7.61481e-21	Gpi1
Gm45889	1.8308e-38	-0.281189	0.273	0.683	4.14384e-34	Gm45889
Hsbp1l1	8.95767e-40	-0.280562	0.135	0.539	2.02748e-35	Hsbp1l1
Itpr1	1.70872e-34	-0.280535	0.301	0.689	3.86752e-30	Itpr1
Gja1	1.90696e-21	-0.279976	0.519	0.8	4.3162e-17	Gja1
Ybx1	1.19217e-25	-0.279707	0.903	0.978	2.69836e-21	Ybx1
Krt8	9.85704e-23	-0.279129	0.391	0.701	2.23104e-18	Krt8
Dapk1	1.70111e-21	-0.279071	0.381	0.68	3.8503e-17	Dapk1
Txn1	2.25207e-31	-0.278929	0.979	0.998	5.09733e-27	Txn1
Cntnap5a	1.5666e-23	-0.278525	0.149	0.45	3.54584e-19	Cntnap5a
Dag1	1.35919e-24	-0.277216	0.706	0.921	3.0764e-20	Dag1
Pbk	3.54935e-26	-0.277115	0.149	0.47	8.03359e-22	Pbk
Tmbim6	1.49155e-26	-0.276304	0.907	0.987	3.37597e-22	Tmbim6
Rab10	4.98098e-27	-0.276213	0.813	0.966	1.12739e-22	Rab10
Dnajb11	2.02539e-37	-0.275569	0.401	0.787	4.58428e-33	Dnajb11
Col27a1	2.66945e-10	-0.275486	0.249	0.425	6.04203e-06	Col27a1
Emx2	6.03644e-26	-0.27489	0.381	0.713	1.36629e-21	Emx2
1110008P14Rik	3.65795e-41	-0.274669	0.304	0.726	8.27941e-37	1110008P14Rik
Agpat4	3.81977e-15	-0.274539	0.585	0.796	8.64567e-11	Agpat4
Ivns1abp	8.5914e-29	-0.274257	0.647	0.904	1.94458e-24	Ivns1abp
Gstp1	6.89792e-22	-0.274004	0.713	0.915	1.56128e-17	Gstp1
Cyp11a1	3.61071e-11	-0.273595	0.194	0.396	8.17248e-07	Cyp11a1
Gk5	5.43942e-26	-0.272951	0.221	0.555	1.23116e-21	Gk5
Plxdc1	5.83471e-41	-0.272703	0.111	0.512	1.32063e-36	Plxdc1
E330013P04Rik	2.65753e-16	-0.272617	0.516	0.753	6.01505e-12	E330013P04Rik
Mex3c	1.26795e-26	-0.272043	0.599	0.862	2.86988e-22	Mex3c
Adamts9	7.28601e-36	-0.270822	0.277	0.674	1.64912e-31	Adamts9
Hk1	1.80085e-41	-0.270739	0.225	0.651	4.07605e-37	Hk1
Ppa1	4.23563e-33	-0.270726	0.36	0.734	9.58692e-29	Ppa1
Timp1	1.37699e-28	-0.270076	0.533	0.843	3.11669e-24	Timp1
Pglyrp1	1.23376e-29	-0.269925	0.024	0.294	2.7925e-25	Pglyrp1
Spp1	3.17681e-23	-0.269649	0.042	0.284	7.19038e-19	Spp1
Adm	1.78789e-20	-0.269601	0.163	0.443	4.0467e-16	Adm
Eif3j1	1.43606e-21	-0.269577	0.595	0.849	3.25037e-17	Eif3j1
AC131720.3	3.86774e-23	-0.269316	0.979	0.997	8.75425e-19	AC131720.3
Ube2l3	2.58414e-33	-0.269231	0.893	0.984	5.84895e-29	Ube2l3
Rexo2	2.56909e-34	-0.268984	0.467	0.823	5.81488e-30	Rexo2
Dhrs1	3.97335e-18	-0.2684	0.426	0.693	8.99328e-14	Dhrs1
Pdia3	1.31025e-18	-0.268314	0.958	0.991	2.96561e-14	Pdia3
Aqp5	2.08407e-31	-0.268021	0.017	0.289	4.71709e-27	Aqp5
Gcc2	3.52781e-16	-0.26777	0.657	0.863	7.98485e-12	Gcc2
Pa2g4	1.27302e-26	-0.266286	0.779	0.96	2.88135e-22	Pa2g4
Mphosph6	3.89739e-23	-0.265197	0.408	0.718	8.82136e-19	Mphosph6
Ppia	8.81818e-52	-0.264965	1	1	1.99591e-47	Ppia
1810058I24Rik	4.72315e-07	-0.264432	0.941	0.974	0.0106904	1810058I24Rik
Cdc42ep5	4.38087e-32	-0.263737	0.332	0.705	9.91566e-28	Cdc42ep5
Klhl13	1.48672e-23	-0.263095	0.301	0.623	3.36504e-19	Klhl13
Fam162a	1.01441e-18	-0.262611	0.765	0.934	2.29602e-14	Fam162a
Hey1	5.37081e-26	-0.262584	0.336	0.673	1.21563e-21	Hey1
Nucb2	2.08253e-28	-0.260469	0.166	0.507	4.7136e-24	Nucb2
Pdgfa	1.67801e-29	-0.260257	0.464	0.8	3.79801e-25	Pdgfa
Col9a3	1.20132e-20	-0.260102	0.017	0.211	2.71907e-16	Col9a3
Ak2	3.9985e-31	-0.259071	0.675	0.929	9.05021e-27	Ak2
Eif5a	6.10148e-33	-0.259014	0.997	0.999	1.38101e-28	Eif5a
Akt2	3.04898e-27	-0.258989	0.55	0.842	6.90107e-23	Akt2
Arpc2	1.1822e-32	-0.258855	0.931	0.991	2.6758e-28	Arpc2
Gm15920	3.8413e-29	-0.258299	0.696	0.931	8.69439e-25	Gm15920
Rhoa	7.45226e-25	-0.257783	0.958	0.991	1.68675e-20	Rhoa
Cd24a	7.34869e-13	-0.257673	0.74	0.898	1.6633e-08	Cd24a
Vav3	3.22027e-31	-0.257587	0.014	0.278	7.28877e-27	Vav3
Rnd2	3.28312e-28	-0.256077	0.253	0.602	7.43101e-24	Rnd2
Map2k1	2.23766e-38	-0.255805	0.343	0.746	5.06471e-34	Map2k1
Top1	1.39843e-23	-0.255073	0.99	0.996	3.1652e-19	Top1
Hadhb	2.86681e-22	-0.254955	0.671	0.9	6.48873e-18	Hadhb
Tnfrsf12a	2.14345e-08	-0.254895	0.419	0.603	0.000485148	Tnfrsf12a
Rhox8	3.8709e-13	-0.254286	0.09	0.281	8.76139e-09	Rhox8
Psmc2	1.49086e-24	-0.253837	0.644	0.891	3.3744e-20	Psmc2
Psma4	5.46273e-23	-0.252608	0.893	0.981	1.23644e-18	Psma4
Sel1l3	1.3979e-45	-0.252486	0.042	0.426	3.16402e-41	Sel1l3
Stk39	3.15911e-18	-0.251616	0.343	0.62	7.15033e-14	Stk39
Pdcd5	9.90381e-29	-0.250724	0.907	0.987	2.24163e-24	Pdcd5
Ptk2b	6.08417e-42	-0.250356	0.035	0.396	1.37709e-37	Ptk2b
Ifitm2	1.37066e-23	-0.250318	0.986	0.999	3.10235e-19	Ifitm2
Lor	2.75033e-22	-0.250175	0.287	0.6	6.2251e-18	Lor
Robo1	3.58711e-36	-0.250084	0.187	0.581	8.11908e-32	Robo1
Myh10	4.37977e-33	0.250375	0.689	0.651	9.91317e-29	Myh10
Rps26	2.54308e-48	0.251025	1	1	5.756e-44	Rps26
Fzd4	6.09228e-34	0.25116	0.363	0.171	1.37893e-29	Fzd4
Bcat1	5.70138e-46	0.251669	0.263	0.031	1.29045e-41	Bcat1
Purb	3.55373e-36	0.252413	0.727	0.681	8.04352e-32	Purb
Abat	3.42153e-37	0.252819	0.612	0.55	7.74428e-33	Abat
Abhd4	1.51257e-30	0.252919	0.785	0.745	3.42354e-26	Abhd4
Nipbl	2.34407e-28	0.253268	0.869	0.872	5.30558e-24	Nipbl
Cldn11	5.03273e-15	0.25341	0.381	0.254	1.13911e-10	Cldn11
Enah	3.66946e-23	0.253442	0.851	0.829	8.30546e-19	Enah
Rnd3	3.20805e-19	0.253913	0.765	0.711	7.2611e-15	Rnd3
Kdm5a	8.29486e-31	0.254895	0.903	0.922	1.87746e-26	Kdm5a
Selenbp1	4.57315e-14	0.255679	0.775	0.676	1.03509e-09	Selenbp1
Hba-a1	1.53359e-10	0.255965	0.63	0.613	3.47113e-06	Hba-a1
Rcn3	4.30318e-24	0.256359	0.837	0.806	9.73982e-20	Rcn3
Krt18	3.76245e-10	0.256399	0.716	0.66	8.51592e-06	Krt18
Plekhh2	4.88013e-51	0.256632	0.491	0.226	1.10457e-46	Plekhh2
Lrp1	9.53364e-38	0.257076	0.595	0.463	2.15784e-33	Lrp1
Rps3a3	1.52865e-06	0.257881	0.606	0.698	0.0345994	Rps3a3
Ccnd3	1.59458e-17	0.258216	0.962	0.904	3.60918e-13	Ccnd3
St6galnac3	1.35215e-47	0.258386	0.349	0.131	3.06046e-43	St6galnac3
Fras1	4.55075e-49	0.259577	0.388	0.132	1.03002e-44	Fras1
Txnip	2.20799e-22	0.259785	0.436	0.355	4.99757e-18	Txnip
Kcnq1ot1	9.86497e-18	0.260135	0.927	0.918	2.23284e-13	Kcnq1ot1
Mex3b	2.95529e-23	0.261409	0.637	0.509	6.68901e-19	Mex3b
Asb4	2.20048e-15	0.263019	0.336	0.224	4.98056e-11	Asb4
Ssbp3	4.29934e-30	0.26328	0.858	0.817	9.73112e-26	Ssbp3
Ankrd12	3.32907e-40	0.263534	0.502	0.402	7.53503e-36	Ankrd12
Ndufa6	1.98701e-26	0.265902	1	0.995	4.49739e-22	Ndufa6
H2afy	4.46431e-24	0.266593	0.952	0.935	1.01045e-19	H2afy
Atp8a1	5.17642e-38	0.267467	0.481	0.316	1.17163e-33	Atp8a1
Kmt2e	7.45655e-28	0.268431	0.907	0.907	1.68772e-23	Kmt2e
Gm28438	3.86494e-19	0.268963	0.972	0.974	8.74791e-15	Gm28438
Kmt2c	1.51782e-37	0.269523	0.671	0.555	3.43543e-33	Kmt2c
Hspg2	8.29745e-46	0.269645	0.495	0.256	1.87804e-41	Hspg2
Svbp	1.45607e-30	0.271091	0.869	0.844	3.29567e-26	Svbp
Ddx50	1.03785e-24	0.271843	0.945	0.925	2.34908e-20	Ddx50
Dnajb1	1.49323e-18	0.271886	0.862	0.944	3.37977e-14	Dnajb1
Sox11	1.04484e-15	0.27235	0.865	0.824	2.3649e-11	Sox11
Rcn2	2.17116e-30	0.272782	0.91	0.876	4.91421e-26	Rcn2
Vcan	1.2993e-19	0.273004	0.394	0.26	2.94083e-15	Vcan
Sesn3	5.57425e-33	0.273005	0.737	0.679	1.26168e-28	Sesn3
mt-Rnr1	1.61125e-11	0.273316	0.979	0.979	3.64691e-07	mt-Rnr1
Acadm	2.28777e-37	0.273968	0.709	0.657	5.17814e-33	Acadm
Abca1	1.39019e-46	0.274096	0.426	0.195	3.14655e-42	Abca1
Spry1	2.06512e-32	0.27551	0.46	0.33	4.67419e-28	Spry1
Stmn1	1.15618e-13	0.276761	0.976	0.98	2.61689e-09	Stmn1
Phip	2.07311e-23	0.276887	0.91	0.904	4.69229e-19	Phip
Ap1s2	3.22007e-46	0.277437	0.36	0.137	7.2883e-42	Ap1s2
Ppp4r1l-ps	1.66488e-53	0.277452	0.446	0.259	3.76829e-49	Ppp4r1l-ps
Clip3	1.38186e-43	0.278312	0.529	0.332	3.1277e-39	Clip3
Dnmt3a	3.88185e-42	0.282112	0.723	0.66	8.78618e-38	Dnmt3a
Cdkn1c	7.97851e-16	0.282774	0.969	0.922	1.80586e-11	Cdkn1c
Bmp4	2.99065e-26	0.282885	0.422	0.264	6.76904e-22	Bmp4
mt-Nd4	7.46628e-35	0.284021	1	1	1.68992e-30	mt-Nd4
Btg1	1.52114e-23	0.284136	0.948	0.958	3.44294e-19	Btg1
Marcks	4.33284e-22	0.285086	0.858	0.844	9.80695e-18	Marcks
Adtrp	2.86877e-51	0.285365	0.343	0.05	6.49317e-47	Adtrp
Fundc2	5.70065e-41	0.285663	0.886	0.915	1.29029e-36	Fundc2
Mxra8	9.8807e-42	0.286573	0.522	0.332	2.2364e-37	Mxra8
Cecr2	7.35373e-54	0.286913	0.464	0.185	1.66444e-49	Cecr2
Mex3a	8.3798e-36	0.287041	0.64	0.495	1.89668e-31	Mex3a
Kdm5b	1.99119e-29	0.288936	0.924	0.897	4.50685e-25	Kdm5b
Snhg1	1.04444e-23	0.289009	0.997	0.995	2.36399e-19	Snhg1
Zfr	1.06632e-37	0.289089	0.882	0.853	2.4135e-33	Zfr
Hoxc6	5.68491e-44	0.290694	0.453	0.331	1.28672e-39	Hoxc6
Aebp1	4.11879e-42	0.292087	0.592	0.528	9.32247e-38	Aebp1
Mbtd1	2.50494e-32	0.292735	0.886	0.828	5.66968e-28	Mbtd1
Iffo1	1.29185e-44	0.293088	0.502	0.298	2.92398e-40	Iffo1
Cbx6	5.95644e-53	0.29419	0.481	0.333	1.34818e-48	Cbx6
Dlc1	3.14376e-37	0.295123	0.519	0.272	7.11559e-33	Dlc1
Hoxc4	4.48851e-48	0.296295	0.46	0.237	1.01593e-43	Hoxc4
Pbx1	1.06648e-23	0.296754	0.955	0.957	2.41387e-19	Pbx1
Zmiz1	5.60292e-35	0.298854	0.768	0.689	1.26816e-30	Zmiz1
Ptp4a2	8.67676e-35	0.300198	0.927	0.947	1.9639e-30	Ptp4a2
Bptf	2.08029e-42	0.301068	0.851	0.843	4.70853e-38	Bptf
Osr2	4.45237e-16	0.301629	0.332	0.314	1.00775e-11	Osr2
Thra	1.5568e-42	0.302883	0.682	0.528	3.52366e-38	Thra
Cmbl	4.36744e-49	0.303461	0.37	0.131	9.88525e-45	Cmbl
Pik3ip1	1.76987e-55	0.305979	0.474	0.175	4.00592e-51	Pik3ip1
Irf2bpl	8.62233e-18	0.307264	0.92	0.859	1.95158e-13	Irf2bpl
Mbnl1	4.89405e-42	0.307977	0.696	0.548	1.10772e-37	Mbnl1
Mmp11	8.11187e-43	0.308622	0.619	0.538	1.83604e-38	Mmp11
Ppfibp2	2.27151e-30	0.308803	0.647	0.49	5.14133e-26	Ppfibp2
Tbx3	5.59814e-46	0.309045	0.304	0.078	1.26708e-41	Tbx3
Cpe	3.86296e-21	0.309649	0.855	0.801	8.74342e-17	Cpe
Vgll4	4.36243e-35	0.310908	0.699	0.59	9.87392e-31	Vgll4
Egfl6	4.73466e-50	0.310916	0.298	0.026	1.07164e-45	Egfl6
Prcd	3.62815e-43	0.313409	0.509	0.315	8.21195e-39	Prcd
mt-Nd2	8.12314e-29	0.313558	1	1	1.83859e-24	mt-Nd2
Rsrp1	4.3294e-22	0.314326	0.986	0.984	9.79917e-18	Rsrp1
Wdr26	7.7865e-30	0.314939	0.862	0.865	1.7624e-25	Wdr26
Rcsd1	5.47798e-54	0.315007	0.457	0.177	1.23989e-49	Rcsd1
Msi2	2.49811e-55	0.315781	0.675	0.584	5.65421e-51	Msi2
Slc22a17	1.37175e-53	0.316701	0.685	0.56	3.10482e-49	Slc22a17
Hbb-y	1.49255e-08	0.322303	0.782	0.789	0.000337823	Hbb-y
Hs6st2	8.67625e-44	0.324166	0.664	0.485	1.96378e-39	Hs6st2
Cthrc1	2.43017e-35	0.324566	0.294	0.203	5.50046e-31	Cthrc1
Gas5	4.83319e-52	0.326088	1	1	1.09394e-47	Gas5
Sorbs2	2.50751e-44	0.327097	0.304	0.062	5.67549e-40	Sorbs2
Lsp1	5.85692e-30	0.330163	0.675	0.501	1.32565e-25	Lsp1
Hoxc5	3.90903e-51	0.330245	0.408	0.123	8.84769e-47	Hoxc5
Arid4b	7.1913e-34	0.33162	0.945	0.931	1.62768e-29	Arid4b
Gnas	1.00848e-34	0.332609	0.965	0.983	2.28259e-30	Gnas
Akap12	6.2764e-32	0.333107	0.398	0.206	1.4206e-27	Akap12
Tshz1	6.16547e-32	0.334031	0.837	0.771	1.39549e-27	Tshz1
Plxdc2	8.4823e-54	0.33458	0.554	0.258	1.91988e-49	Plxdc2
Ptprd	1.06583e-32	0.334857	0.692	0.539	2.4124e-28	Ptprd
Tgfb2	6.3375e-36	0.33736	0.329	0.145	1.43443e-31	Tgfb2
Pik3r1	5.67333e-28	0.337598	0.747	0.639	1.2841e-23	Pik3r1
Atp2b1	2.12611e-23	0.34017	0.924	0.898	4.81224e-19	Atp2b1
Dusp5	8.40316e-32	0.342346	0.678	0.627	1.90197e-27	Dusp5
Dpf3	5.55137e-33	0.345646	0.761	0.612	1.2565e-28	Dpf3
Cavin3	1.73571e-59	0.347679	0.574	0.366	3.9286e-55	Cavin3
Mdk	2.48162e-24	0.351171	1	0.98	5.6169e-20	Mdk
Igf2r	2.61657e-59	0.357506	0.64	0.464	5.92234e-55	Igf2r
Sh2d4a	5.67349e-33	0.360737	0.612	0.46	1.28414e-28	Sh2d4a
Pim1	1.98417e-19	0.36405	0.606	0.493	4.49096e-15	Pim1
Ttc3	2.15217e-46	0.37424	0.986	0.98	4.87122e-42	Ttc3
Tspan12	2.41697e-39	0.388832	0.689	0.474	5.47057e-35	Tspan12
Tln2	2.75192e-73	0.38891	0.453	0.149	6.2287e-69	Tln2
Ppp1r15a	6.72049e-37	0.390601	0.913	0.93	1.52112e-32	Ppp1r15a
Ccdc80	8.63966e-48	0.391704	0.692	0.495	1.9555e-43	Ccdc80
Tshz2	2.22524e-30	0.398802	0.927	0.834	5.0366e-26	Tshz2
Zbtb20	4.9823e-64	0.404468	0.671	0.512	1.12769e-59	Zbtb20
mt-Rnr2	6.66614e-41	0.404618	1	0.999	1.50881e-36	mt-Rnr2
Mif4gd	3.19607e-75	0.405644	0.519	0.234	7.23399e-71	Mif4gd
Mmp2	1.44845e-41	0.405691	0.785	0.651	3.27842e-37	Mmp2
Nbl1	1.33629e-57	0.408679	0.574	0.293	3.02456e-53	Nbl1
Oxa1l	2.09621e-57	0.410492	0.962	0.94	4.74456e-53	Oxa1l
Igf1r	4.92675e-51	0.410959	0.834	0.668	1.11512e-46	Igf1r
Ctxn1	5.6274e-59	0.416717	0.927	0.847	1.27371e-54	Ctxn1
Meis1	8.61842e-54	0.418696	0.893	0.768	1.95069e-49	Meis1
Hoxc8	3.46566e-45	0.41917	0.495	0.316	7.84418e-41	Hoxc8
Nav2	1.80161e-51	0.421091	0.879	0.809	4.07777e-47	Nav2
Nfat5	5.67997e-69	0.431049	0.862	0.724	1.2856e-64	Nfat5
Igfbp4	4.48538e-32	0.431138	0.976	0.956	1.01522e-27	Igfbp4
Nkd1	7.567e-52	0.43503	0.678	0.414	1.71271e-47	Nkd1
Map3k1	7.0286e-79	0.438563	0.671	0.346	1.59085e-74	Map3k1
Rbms3	7.22209e-68	0.438913	0.588	0.363	1.63465e-63	Rbms3
Gsn	1.27008e-54	0.440339	0.837	0.793	2.8747e-50	Gsn
Plagl1	3.56473e-56	0.440773	0.675	0.476	8.06842e-52	Plagl1
Hmgb3	1.04154e-40	0.449337	0.99	0.977	2.35741e-36	Hmgb3
Creg1	1.25761e-73	0.449396	0.779	0.65	2.84648e-69	Creg1
Zfp503	2.04847e-45	0.450557	0.737	0.533	4.63651e-41	Zfp503
Plxna2	1.58877e-54	0.451774	0.585	0.254	3.59602e-50	Plxna2
Pdgfc	3.7513e-41	0.454252	0.803	0.596	8.49069e-37	Pdgfc
Sulf1	5.2454e-57	0.454487	0.875	0.732	1.18724e-52	Sulf1
Htra1	6.47774e-76	0.45609	0.474	0.126	1.46617e-71	Htra1
Hoxa7	8.66045e-65	0.460724	0.561	0.262	1.96021e-60	Hoxa7
Epha4	8.1941e-38	0.462442	0.585	0.377	1.85465e-33	Epha4
Mfap2	3.60774e-62	0.462851	0.817	0.654	8.16575e-58	Mfap2
Rbp1	7.51193e-49	0.463694	0.751	0.66	1.70025e-44	Rbp1
Nr2f2	1.28215e-31	0.465261	0.747	0.616	2.90202e-27	Nr2f2
2410006H16Rik	4.6877e-58	0.467834	1	0.987	1.06101e-53	2410006H16Rik
Sorl1	2.14426e-84	0.471175	0.651	0.268	4.85333e-80	Sorl1
Nrp1	2.05688e-71	0.471981	0.574	0.202	4.65554e-67	Nrp1
P3h3	2.40077e-07	0.473255	0.128	0.16	0.0054339	P3h3
Egr1	4.5978e-24	0.478756	0.799	0.726	1.04067e-19	Egr1
Zfas1	4.25729e-65	0.488532	0.997	0.997	9.63595e-61	Zfas1
Sfrp1	8.29235e-57	0.490056	0.661	0.452	1.87689e-52	Sfrp1
Igf1	2.08936e-49	0.499787	0.706	0.468	4.72906e-45	Igf1
Selenop	7.33088e-75	0.503862	0.72	0.495	1.65927e-70	Selenop
Nfib	5.40054e-62	0.511813	0.941	0.833	1.22236e-57	Nfib
Ypel3	1.38551e-83	0.558774	0.941	0.834	3.13596e-79	Ypel3
Siva1	2.68948e-88	0.560945	0.958	0.919	6.08736e-84	Siva1
Ssbp2	6.34841e-98	0.582861	0.896	0.732	1.4369e-93	Ssbp2
G6pc2	3.90696e-98	0.611012	0.533	0.075	8.84301e-94	G6pc2
Enpp2	4.89948e-87	0.623214	0.602	0.149	1.10895e-82	Enpp2
Meis2	1.74149e-82	0.627435	0.858	0.554	3.94168e-78	Meis2
Id1	5.06427e-54	0.633011	0.671	0.558	1.14625e-49	Id1
Nrep	1.23179e-105	0.639511	0.896	0.647	2.78803e-101	Nrep
Greb1	3.72808e-102	0.647327	0.758	0.454	8.43814e-98	Greb1
Sema3c	5.91691e-91	0.65014	0.82	0.512	1.33923e-86	Sema3c
Bcam	2.50538e-113	0.650411	0.851	0.58	5.67067e-109	Bcam
6330403K07Rik	5.0146e-69	0.654114	0.889	0.635	1.135e-64	6330403K07Rik
Maf	6.73661e-82	0.662439	0.713	0.387	1.52477e-77	Maf
Sparcl1	4.30802e-71	0.676198	0.671	0.346	9.75078e-67	Sparcl1
Comt	2.30619e-120	0.676534	0.82	0.685	5.21982e-116	Comt
Nr2f1	7.14116e-102	0.678367	0.74	0.331	1.61633e-97	Nr2f1
Smim1	1.30967e-107	0.680837	0.948	0.787	2.96431e-103	Smim1
Ddah2	2.04491e-97	0.69274	0.917	0.665	4.62845e-93	Ddah2
Tenm4	3.19828e-124	0.696489	0.851	0.481	7.23898e-120	Tenm4
Ltbp1	5.00377e-132	0.70031	0.907	0.607	1.13255e-127	Ltbp1
Rian	2.87397e-106	0.718994	0.896	0.596	6.50494e-102	Rian
Igf2	2.65326e-125	0.743845	0.979	0.922	6.00539e-121	Igf2
Pax8	1.38845e-126	0.753336	0.747	0.108	3.14262e-122	Pax8
Hspa1a	8.2396e-20	0.754075	0.474	0.382	1.86495e-15	Hspa1a
Crispld2	1.13888e-132	0.813517	0.723	0.215	2.57773e-128	Crispld2
H19	4.27562e-99	0.825045	1	0.963	9.67743e-95	H19
Itm2a	6.60796e-86	0.837087	0.699	0.586	1.49565e-81	Itm2a
Cygb	2.5549e-159	0.955215	0.772	0.246	5.78276e-155	Cygb
Id2	7.72862e-98	0.982856	0.962	0.772	1.7493e-93	Id2
Id3	2.43554e-79	0.994654	0.903	0.811	5.51259e-75	Id3
C1qtnf12	4.73069e-168	1.0573	0.834	0.528	1.07074e-163	C1qtnf12
Lgals1	7.83399e-157	1.07762	0.983	0.945	1.77315e-152	Lgals1
Meg3	6.21993e-129	1.14609	0.993	0.858	1.40782e-124	Meg3
Wnt4	1.22421e-168	1.17333	0.952	0.518	2.77087e-164	Wnt4
Igfbp5	1.33904e-141	1.20983	0.972	0.692	3.03077e-137	Igfbp5
Ncam1	2.26860682365938e-312	1.56788	0.965	0.553	5.13476468467065e-308	Ncam1
Dlk1	1.94886e-280	2.03187	0.965	0.573	4.41106e-276	Dlk1
Plac8	1.58819e-261	2.05704	0.91	0.386	3.59471e-257	Plac8

## Sheet: markers_SLCXYvsSertoli_mast
Supplementary Data 1: Genes found differentially expressed between XY SLCs and XY supporting cells. Negative values in avg_logFC means the gene is overexpressed in Supporting cells.
Gene	p_val	avg_logFC	pct.1	pct.2	p_val_adj	geneSymbol
Igfbp5	0	2.19248	0.965	0.219	0	Igfbp5
Ncam1	0	1.82181	0.963	0.323	0	Ncam1
H19	0	1.80278	0.973	0.476	0	H19
Plac8	0	1.78539	0.621	0.106	0	Plac8
Peg3	0	1.55834	0.983	0.643	0	Peg3
Igfbp4	0	1.40538	0.918	0.434	0	Igfbp4
Cdkn1c	0	1.34715	0.963	0.406	0	Cdkn1c
Igf2	0	1.332	0.87	0.227	0	Igf2
C1qtnf12	0	1.26666	0.85	0.482	0	C1qtnf12
Wnt4	0	1.24235	0.724	0.143	0	Wnt4
Id2	0	1.20105	0.967	0.7	0	Id2
Sulf1	0	0.977303	0.832	0.099	0	Sulf1
Ltbp1	0	0.924156	0.784	0.127	0	Ltbp1
Pdgfc	0	0.896508	0.754	0.105	0	Pdgfc
Pax8	0	0.815755	0.656	0.008	0	Pax8
Gstm2	0	-0.979646	0.958	0.998	0	Gstm2
Spint2	0	-1.03255	0.622	0.981	0	Spint2
Tmem184a	0	-1.04166	0.522	0.971	0	Tmem184a
Fkbp1a	0	-1.05856	0.975	0.998	0	Fkbp1a
Mro	0	-1.0646	0.175	0.888	0	Mro
Efhd2	0	-1.09323	0.261	0.908	0	Efhd2
Rnd2	0	-1.10381	0.286	0.901	0	Rnd2
Sin3b	0	-1.11966	0.822	0.989	0	Sin3b
Hsd17b3	0	-1.15625	0.042	0.826	0	Hsd17b3
Me1	0	-1.18078	0.414	0.946	0	Me1
Gstm1	0	-1.21613	0.91	0.996	0	Gstm1
Gatm	0	-1.22313	0.225	0.936	0	Gatm
Socs2	0	-1.24294	0.361	0.948	0	Socs2
Wnt6	0	-1.26729	0.338	0.959	0	Wnt6
8030411F24Rik	0	-1.32264	0.093	0.869	0	8030411F24Rik
Arpc1b	0	-1.3232	0.539	0.974	0	Arpc1b
Serpine2	0	-1.39525	0.329	0.969	0	Serpine2
Gstm6	0	-1.50035	0.106	0.835	0	Gstm6
Aldh1a1	0	-1.55557	0.451	0.988	0	Aldh1a1
Mt3	0	-1.64531	0.106	0.922	0	Mt3
Aard	0	-1.68083	0.3	0.933	0	Aard
Tesc	0	-1.69511	0.143	0.97	0	Tesc
Amh	0	-1.76837	0.176	0.954	0	Amh
Chchd10	0	-1.8986	0.789	0.997	0	Chchd10
Ptgds	0	-2.22134	0.213	0.985	0	Ptgds
Cst9	0	-2.48402	0.175	0.916	0	Cst9
Defb19	0	-3.15393	0.251	0.977	0	Defb19
Dhh	4.94065645841247e-324	-0.977653	0.135	0.863	1.11826818279708e-319	Dhh
Podxl	1.24998608397835e-321	0.827406	0.749	0.093	2.82921850247661e-317	Podxl
Crispld2	5.10155107528491e-315	0.857213	0.697	0.089	1.15468507037999e-310	Crispld2
Mapk13	2.29455e-306	-1.05124	0.316	0.92	5.19349e-302	Mapk13
6330403K07Rik	7.21363e-304	0.919645	0.872	0.306	1.63273e-299	6330403K07Rik
Col9a3	5.61429e-298	-1.22888	0.125	0.83	1.27074e-293	Col9a3
Cycs	2.15917e-296	-1.12691	0.847	0.984	4.88707e-292	Cycs
Dbi	4.05815e-286	-0.737073	0.917	0.995	9.18521e-282	Dbi
Dpf3	6.62469e-276	0.640152	0.652	0.088	1.49943e-271	Dpf3
Ssbp2	8.93283e-275	0.757509	0.772	0.25	2.02186e-270	Ssbp2
Cygb	3.99092e-273	0.882479	0.739	0.177	9.03304e-269	Cygb
Meis2	1.00022e-263	0.779852	0.747	0.161	2.26391e-259	Meis2
Meis1	7.17773e-262	0.68344	0.825	0.304	1.62461e-257	Meis1
Nr2f1	8.74812e-259	0.697081	0.617	0.09	1.98005e-254	Nr2f1
Cited1	3.77478e-256	-1.02765	0.07	0.747	8.54383e-252	Cited1
Snhg1	2.69681e-255	0.748452	0.973	0.841	6.10396e-251	Snhg1
Gpc3	7.43953e-244	1.02073	0.822	0.424	1.68386e-239	Gpc3
Bex2	5.41235e-241	-1.15916	0.882	0.98	1.22503e-236	Bex2
Id3	1.47144e-239	1.09221	0.948	0.818	3.33045e-235	Id3
Tmsb4x	4.17851e-239	1.09319	1	0.964	9.45763e-235	Tmsb4x
Tenm4	3.87094e-238	0.67709	0.765	0.318	8.76149e-234	Tenm4
Colec12	4.94531e-234	0.527465	0.606	0.102	1.11932e-229	Colec12
Greb1	6.6128e-231	0.758067	0.71	0.189	1.49674e-226	Greb1
Etd	1.50226e-229	-1.13586	0.042	0.68	3.40021e-225	Etd
Epha4	3.55534e-229	0.688527	0.546	0.082	8.04715e-225	Epha4
Nrp1	3.68002e-228	0.598404	0.592	0.079	8.32936e-224	Nrp1
Rbms3	1.06535e-227	0.634318	0.631	0.12	2.4113e-223	Rbms3
Actg1	1.52563e-227	0.617988	1	1	3.4531e-223	Actg1
Arhgdig	8.15695e-227	-0.909518	0.386	0.891	1.84624e-222	Arhgdig
Nkd1	1.00714e-226	0.576893	0.601	0.097	2.27956e-222	Nkd1
Ctxn1	2.34841e-226	0.648741	0.897	0.521	5.31538e-222	Ctxn1
Kazald1	1.70838e-223	-1.03447	0.215	0.83	3.86675e-219	Kazald1
Zfas1	1.93128e-221	0.762377	0.988	0.906	4.37125e-217	Zfas1
Vdac3	4.90684e-221	-0.631377	0.972	0.996	1.11061e-216	Vdac3
Mdk	4.27624e-219	0.822967	0.992	0.872	9.67884e-215	Mdk
Sparc	7.24209e-218	-0.515697	1	0.999	1.63917e-213	Sparc
Plxna2	3.77371e-216	0.474339	0.448	0.027	8.54142e-212	Plxna2
Gsn	4.296e-216	0.69686	0.707	0.245	9.72357e-212	Gsn
Gstm7	2.21934e-215	-1.00636	0.561	0.919	5.02325e-211	Gstm7
Rps27l	2.22364e-215	-0.527591	0.992	0.997	5.033e-211	Rps27l
Uqcrq	2.78514e-215	-0.549492	0.977	0.993	6.30389e-211	Uqcrq
Dlk1	3.67287e-215	1.29402	0.847	0.612	8.31317e-211	Dlk1
Kctd14	1.45943e-211	-1.27552	0.642	0.96	3.30327e-207	Kctd14
Rnf181	2.76725e-211	-0.808628	0.394	0.868	6.2634e-207	Rnf181
Tinagl1	9.34712e-211	-0.881016	0.441	0.891	2.11563e-206	Tinagl1
Clu	2.41375e-209	-1.37904	0.371	0.879	5.46328e-205	Clu
Zfp503	2.79766e-209	0.594952	0.546	0.089	6.33222e-205	Zfp503
Tmem176b	2.28969e-208	0.689614	0.91	0.602	5.18249e-204	Tmem176b
Comt	4.4522e-208	0.767216	0.839	0.512	1.00771e-203	Comt
Fxyd6	7.69312e-208	-0.798225	0.691	0.963	1.74126e-203	Fxyd6
Thra	3.01388e-207	-0.744953	0.724	0.941	6.82162e-203	Thra
Dtna	2.42358e-201	-0.724955	0.095	0.694	5.48553e-197	Dtna
Tacc1	3.74006e-201	-0.836763	0.389	0.867	8.46526e-197	Tacc1
Cst8	9.24422e-200	-1.09505	0.205	0.779	2.09234e-195	Cst8
Pak3	3.8658e-198	-0.826198	0.16	0.749	8.74986e-194	Pak3
AU015836	3.69898e-197	-0.680377	0.06	0.657	8.37227e-193	AU015836
Arpp19	7.44053e-197	-0.613022	0.91	0.982	1.68409e-192	Arpp19
Mcrip2	4.09309e-196	-0.820198	0.366	0.852	9.2643e-192	Mcrip2
Pbx1	1.23614e-195	0.646124	0.92	0.674	2.79788e-191	Pbx1
Myl9	1.38899e-194	0.809878	0.82	0.33	3.14385e-190	Myl9
Scd2	8.58679e-194	-0.661292	0.932	0.965	1.94353e-189	Scd2
RMST_1	4.76193e-193	0.588579	0.354	0.009	1.07781e-188	RMST_1
Rhox8	6.50365e-192	-0.99098	0.151	0.751	1.47204e-187	Rhox8
Cox6a1	7.04764e-191	-0.482134	0.987	0.995	1.59516e-186	Cox6a1
G6pc2	1.58018e-187	0.432985	0.348	0.01	3.57657e-183	G6pc2
1810037I17Rik	1.84457e-187	-0.624068	0.899	0.98	4.17501e-183	1810037I17Rik
Bcam	1.03365e-186	0.640098	0.809	0.456	2.33956e-182	Bcam
Pmp22	1.54722e-184	0.641179	0.765	0.257	3.50199e-180	Pmp22
Fscn1	1.40844e-183	0.583188	0.81	0.374	3.18786e-179	Fscn1
Vapa	3.66769e-180	-0.715047	0.837	0.976	8.30144e-176	Vapa
Ddah2	2.30329e-179	0.681703	0.859	0.458	5.21327e-175	Ddah2
Id1	5.766e-177	0.973197	0.784	0.487	1.30508e-172	Id1
Selenow	8.70373e-177	0.623193	0.98	0.811	1.97e-172	Selenow
Ppp1r16b	1.98958e-176	-0.597113	0.032	0.582	4.50322e-172	Ppp1r16b
Islr2	3.98397e-176	-0.612012	0.043	0.598	9.01732e-172	Islr2
Mef2c	4.7916e-176	-0.685447	0.271	0.813	1.08453e-171	Mef2c
Bmp4	1.45487e-174	0.510823	0.431	0.049	3.29295e-170	Bmp4
Zim1	5.34197e-174	0.428287	0.489	0.073	1.2091e-169	Zim1
Fgfr2	3.33057e-172	0.485399	0.463	0.083	7.5384e-168	Fgfr2
2410006H16Rik	2.18437e-171	0.656261	0.978	0.846	4.94409e-167	2410006H16Rik
Cst3	1.32863e-170	-0.731535	0.983	0.992	3.00722e-166	Cst3
Fabp3	2.98113e-170	-0.838747	0.135	0.696	6.7475e-166	Fabp3
Mfap2	3.73051e-169	0.666671	0.829	0.321	8.44364e-165	Mfap2
Rgl1	8.26152e-169	0.417322	0.519	0.088	1.86991e-164	Rgl1
Slc25a3	7.70158e-166	0.511936	0.998	0.98	1.74318e-161	Slc25a3
Inhbb	1.42545e-164	-0.706508	0.354	0.824	3.22636e-160	Inhbb
Col14a1	4.14486e-164	-0.636577	0.038	0.563	9.38149e-160	Col14a1
Zbtb7c	3.44575e-162	0.476322	0.569	0.132	7.79912e-158	Zbtb7c
Npm1	6.37104e-161	0.516888	1	1	1.44202e-156	Npm1
Serinc3	7.17416e-161	-0.650858	0.819	0.962	1.6238e-156	Serinc3
Bst2	1.66483e-160	-0.871775	0.339	0.821	3.76818e-156	Bst2
Selenbp1	6.2912e-160	0.542586	0.544	0.158	1.42395e-155	Selenbp1
E330013P04Rik	3.15019e-159	0.386757	0.436	0.053	7.13015e-155	E330013P04Rik
Zc3hav1	3.14943e-158	-0.587145	0.095	0.634	7.12842e-154	Zc3hav1
Tspan12	1.92729e-157	0.45208	0.499	0.109	4.36223e-153	Tspan12
Sema3c	1.23048e-156	0.583453	0.687	0.313	2.78508e-152	Sema3c
Msx1	1.86016e-156	0.40009	0.295	0.008	4.21029e-152	Msx1
Selenop	3.47931e-155	0.53004	0.636	0.225	7.87507e-151	Selenop
Adamts16	3.81469e-155	-0.561082	0.098	0.628	8.63417e-151	Adamts16
Mid1ip1	2.23445e-154	0.683276	0.689	0.298	5.05745e-150	Mid1ip1
Ccdc80	6.78082e-152	0.557972	0.652	0.238	1.53477e-147	Ccdc80
H2afz	7.80668e-151	-0.773402	0.997	0.999	1.76696e-146	H2afz
Cald1	3.18914e-150	0.74691	0.915	0.522	7.21829e-146	Cald1
Hoxa7	5.65183e-150	0.384636	0.349	0.03	1.27923e-145	Hoxa7
Fabp5	1.11108e-149	-0.820267	0.426	0.854	2.51483e-145	Fabp5
Egfl6	1.12936e-148	0.334891	0.306	0.013	2.55619e-144	Egfl6
Zfp36l1	2.56654e-148	0.603817	0.98	0.808	5.80911e-144	Zfp36l1
Dnajb9	4.2221e-148	0.55669	0.75	0.454	9.55631e-144	Dnajb9
Serpinb6b	2.8046e-147	0.783017	0.73	0.397	6.34794e-143	Serpinb6b
Fbln2	2.16683e-146	-0.675146	0.366	0.829	4.9044e-142	Fbln2
Nav1	2.98275e-146	-0.670356	0.248	0.736	6.75115e-142	Nav1
Camkk2	3.75324e-146	-0.672476	0.443	0.831	8.49509e-142	Camkk2
Ypel3	5.96455e-146	0.579556	0.869	0.563	1.35002e-141	Ypel3
Akr1cl	1.29456e-145	-0.563008	0.691	0.97	2.9301e-141	Akr1cl
Pebp1	2.13424e-145	-0.513426	0.995	0.998	4.83065e-141	Pebp1
Sparcl1	6.49255e-145	0.622262	0.546	0.163	1.46952e-140	Sparcl1
AC131720.3	6.11474e-144	0.765858	0.927	0.58	1.38401e-139	AC131720.3
Maf	1.74357e-143	0.675395	0.729	0.333	3.9464e-139	Maf
Gja1	6.10945e-142	-0.712934	0.468	0.857	1.38281e-137	Gja1
Fdxr	4.14825e-141	-0.607276	0.261	0.738	9.38914e-137	Fdxr
Usp50	5.89627e-141	-0.710188	0.641	0.914	1.33456e-136	Usp50
Dag1	4.11724e-140	-0.615607	0.739	0.916	9.31896e-136	Dag1
Atp1b2	4.96106e-140	-0.630955	0.572	0.868	1.12289e-135	Atp1b2
Srsf9	3.45356e-139	-0.7201	0.554	0.893	7.81679e-135	Srsf9
mt-Rnr2	8.61507e-138	0.704625	1	0.992	1.94994e-133	mt-Rnr2
Tshz1	1.39582e-137	0.520573	0.799	0.433	3.1593e-133	Tshz1
Defb36	3.40704e-137	-0.929703	0.013	0.46	7.71149e-133	Defb36
Cltb	3.5158e-135	-0.638802	0.434	0.835	7.95766e-131	Cltb
Cct4	3.99879e-135	0.52304	0.958	0.871	9.05086e-131	Cct4
Naaladl2	4.1947e-135	0.274893	0.288	0.015	9.49429e-131	Naaladl2
Trim47	5.84833e-134	-0.627477	0.225	0.715	1.32371e-129	Trim47
Cdc42ep3	1.15268e-133	0.57328	0.601	0.183	2.60897e-129	Cdc42ep3
Lhfpl2	1.18189e-133	0.381273	0.458	0.091	2.67509e-129	Lhfpl2
Lef1	2.9456e-133	0.313195	0.346	0.034	6.66708e-129	Lef1
Nme4	4.22373e-133	0.462196	0.7	0.333	9.55999e-129	Nme4
Ier3ip1	5.32673e-133	-0.52827	0.834	0.956	1.20565e-128	Ier3ip1
Padi2	8.16213e-133	-0.401976	0.015	0.458	1.84742e-128	Padi2
Cavin3	2.35607e-132	0.477026	0.609	0.191	5.33273e-128	Cavin3
Polr2l	5.73968e-132	-0.628856	0.664	0.922	1.29912e-127	Polr2l
Rab31	6.24409e-132	-0.526289	0.176	0.661	1.41329e-127	Rab31
Nudt19	7.84187e-132	-0.56929	0.28	0.739	1.77493e-127	Nudt19
Tmcc3	6.0687e-131	-0.518615	0.072	0.549	1.37359e-126	Tmcc3
Ndufc1	8.20066e-131	-0.453135	0.942	0.978	1.85614e-126	Ndufc1
Gas7	1.28859e-130	-0.625558	0.341	0.803	2.91659e-126	Gas7
Sel1l3	4.79382e-129	-0.472673	0.058	0.523	1.08503e-124	Sel1l3
Selenoh	4.85368e-129	-0.574426	0.902	0.97	1.09858e-124	Selenoh
Sorl1	9.55065e-129	0.432902	0.549	0.174	2.16169e-124	Sorl1
Snhg12	2.64147e-128	0.495587	0.764	0.446	5.9787e-124	Snhg12
Rpl9	8.97576e-128	0.294457	1	1	2.03157e-123	Rpl9
Sept11	1.05232e-127	-0.538256	0.696	0.912	2.38183e-123	Sept11
Nr0b1	4.15838e-127	0.482314	0.471	0.123	9.41207e-123	Nr0b1
Jun	5.85856e-127	0.823195	0.958	0.888	1.32603e-122	Jun
Arhgap29	6.6419e-127	0.439003	0.637	0.262	1.50333e-122	Arhgap29
Vgll4	1.0197e-126	0.47521	0.707	0.327	2.30798e-122	Vgll4
Prdx3	1.26541e-126	0.528058	0.869	0.686	2.86413e-122	Prdx3
1110008F13Rik	3.37908e-126	-0.601336	0.679	0.915	7.64821e-122	1110008F13Rik
Cox7a2	4.49448e-126	-0.372685	0.993	0.997	1.01728e-121	Cox7a2
Tulp2	6.03927e-126	-0.582997	0.303	0.76	1.36693e-121	Tulp2
Eif3m	1.23831e-125	0.481606	0.978	0.904	2.80279e-121	Eif3m
Serf2	2.72432e-125	-0.389994	0.992	0.998	6.16623e-121	Serf2
Susd3	4.53685e-125	-0.455342	0.073	0.539	1.02687e-120	Susd3
Sdc4	6.73378e-125	-0.58954	0.591	0.922	1.52412e-120	Sdc4
Ptk2b	1.05743e-124	-0.502861	0.082	0.549	2.39338e-120	Ptk2b
Gtf2a2	2.09411e-124	-0.526715	0.802	0.938	4.73981e-120	Gtf2a2
Rsrp1	3.43314e-124	0.54127	0.977	0.871	7.77057e-120	Rsrp1
Pdgfa	4.00338e-124	-0.829924	0.494	0.855	9.06124e-120	Pdgfa
Wsb1	6.39907e-124	0.491907	0.777	0.497	1.44837e-119	Wsb1
Enpp2	4.08933e-123	0.456787	0.414	0.085	9.25578e-119	Enpp2
Gng12	5.33355e-123	-0.589979	0.626	0.891	1.2072e-118	Gng12
Ucp2	8.64615e-123	-0.50149	0.899	0.969	1.95697e-118	Ucp2
Eps8	1.05616e-122	-0.468124	0.118	0.588	2.39051e-118	Eps8
Adgrl1	2.01289e-122	-0.588228	0.671	0.889	4.55596e-118	Adgrl1
Rps4x	2.18953e-122	0.321173	1	1	4.95579e-118	Rps4x
Atp5e	4.87215e-121	-0.359477	0.997	0.999	1.10276e-116	Atp5e
Mxra8	5.42088e-121	0.351765	0.439	0.079	1.22696e-116	Mxra8
Rtn4rl1	9.12987e-121	-0.405167	0.05	0.497	2.06646e-116	Rtn4rl1
Oxa1l	1.3627e-120	0.478187	0.89	0.703	3.08433e-116	Oxa1l
Fat1	1.49606e-120	-0.589904	0.461	0.81	3.38619e-116	Fat1
Tnfrsf12a	3.20843e-120	-0.829007	0.478	0.863	7.26196e-116	Tnfrsf12a
Aprt	1.12652e-119	0.49779	0.784	0.408	2.54977e-115	Aprt
Abhd17a	1.62677e-119	-0.617919	0.557	0.849	3.68202e-115	Abhd17a
Gpm6b	1.77468e-119	-0.547826	0.306	0.746	4.01682e-115	Gpm6b
Spry1	2.38243e-119	0.442755	0.479	0.153	5.39238e-115	Spry1
Mpzl1	2.42844e-119	0.431619	0.719	0.408	5.49653e-115	Mpzl1
Naca	2.71842e-119	0.354022	1	0.999	6.15286e-115	Naca
Itm2a	4.25495e-119	0.849405	0.737	0.474	9.63064e-115	Itm2a
Nfat5	8.50724e-119	0.496331	0.817	0.518	1.92553e-114	Nfat5
Isyna1	8.00018e-118	0.540651	0.982	0.934	1.81076e-113	Isyna1
Sox9	2.66404e-117	-0.64315	0.799	0.945	6.02979e-113	Sox9
Ubl5	2.7042e-117	-0.433327	0.922	0.979	6.12068e-113	Ubl5
Lsp1	2.86446e-117	0.638474	0.686	0.228	6.48342e-113	Lsp1
Exoc3l2	4.62397e-117	-0.485497	0.105	0.561	1.04659e-112	Exoc3l2
AC154597.1	4.49548e-116	0.44669	0.522	0.165	1.01751e-111	AC154597.1
Adora1	1.0581e-115	-0.430346	0.075	0.52	2.3949e-111	Adora1
Mmd2	2.75303e-115	-0.491525	0.25	0.719	6.23122e-111	Mmd2
Prss35	4.4177e-115	-0.586448	0.17	0.633	9.99902e-111	Prss35
Ndufs2	9.29466e-115	0.446832	0.915	0.733	2.10375e-110	Ndufs2
Fth1	9.42296e-115	-0.612594	1	1	2.13279e-110	Fth1
Nudt4	1.10937e-114	-0.567788	0.574	0.864	2.51095e-110	Nudt4
Kdr	1.3222e-114	0.299229	0.314	0.033	2.99266e-110	Kdr
Col18a1	7.2515e-114	-0.776997	0.607	0.864	1.6413e-109	Col18a1
Mrps24	9.36664e-114	-0.475285	0.805	0.934	2.12005e-109	Mrps24
Rab20	7.9392e-113	-0.410266	0.075	0.521	1.79696e-108	Rab20
Sema6c	9.79002e-113	-0.456936	0.088	0.528	2.21587e-108	Sema6c
Parvb	5.58364e-112	0.275028	0.321	0.038	1.2638e-107	Parvb
Anp32b	1.36397e-111	-0.528617	0.874	0.96	3.08721e-107	Anp32b
Grem2	1.73939e-111	-0.430713	0.121	0.568	3.93694e-107	Grem2
Hbb-bs	1.90825e-111	-2.2559	0.664	0.946	4.31913e-107	Hbb-bs
Zc3h7b	6.66562e-111	-0.549674	0.434	0.8	1.5087e-106	Zc3h7b
Bcl7c	2.12304e-110	-0.580862	0.567	0.858	4.80529e-106	Bcl7c
Col9a2	7.0287e-110	-0.574731	0.183	0.621	1.59088e-105	Col9a2
Ndufa4	1.44271e-109	-0.341394	0.997	0.997	3.26544e-105	Ndufa4
Pgp	3.82721e-109	-0.539724	0.521	0.852	8.66251e-105	Pgp
Kcnh1	1.62746e-108	-0.391112	0.05	0.463	3.6836e-104	Kcnh1
Cbln4	5.35263e-108	-0.465651	0.085	0.516	1.21151e-103	Cbln4
Cyp26b1	5.35954e-108	-0.597491	0.156	0.592	1.21308e-103	Cyp26b1
Pik3r1	7.07012e-108	0.459518	0.597	0.277	1.60025e-103	Pik3r1
Kif21a	8.68877e-108	-0.433122	0.105	0.537	1.96662e-103	Kif21a
Vat1	2.60643e-107	-0.531427	0.359	0.747	5.89939e-103	Vat1
Dnajb1	7.98854e-107	0.57062	0.777	0.612	1.80813e-102	Dnajb1
Map3k21	8.51e-107	-0.384364	0.067	0.488	1.92615e-102	Map3k21
Bcat1	1.88382e-106	0.270599	0.241	0.014	4.26384e-102	Bcat1
Hoxc4	2.26485e-106	0.259342	0.301	0.038	5.12627e-102	Hoxc4
Gchfr	2.26733e-106	-0.574563	0.148	0.578	5.13188e-102	Gchfr
Serpina3a	2.50428e-106	-0.83191	0.261	0.694	5.66819e-102	Serpina3a
Etnk2	5.65528e-106	-0.507839	0.709	0.927	1.28002e-101	Etnk2
Lsr	9.29775e-106	-0.53597	0.386	0.78	2.10445e-101	Lsr
Tcf4	9.75078e-106	0.48119	0.837	0.56	2.20699e-101	Tcf4
Npc2	1.8749e-105	0.432214	0.985	0.907	4.24366e-101	Npc2
Dmrt1	2.94882e-105	-0.394183	0.098	0.526	6.67437e-101	Dmrt1
Efnb1	9.7512e-105	0.463285	0.729	0.455	2.20709e-100	Efnb1
Rangap1	1.73866e-104	-0.568187	0.329	0.722	3.93528e-100	Rangap1
Nt5e	2.34983e-104	-0.348741	0.015	0.389	5.31861e-100	Nt5e
Mt1	3.71879e-104	-0.596791	0.393	0.803	8.41711e-100	Mt1
Itga6	4.05537e-104	-0.655031	0.522	0.838	9.17893e-100	Itga6
Trabd2b	4.26827e-104	0.270818	0.333	0.05	9.66079e-100	Trabd2b
Eif3e	6.80048e-104	0.418691	0.993	0.967	1.53922e-99	Eif3e
Trank1	7.79116e-104	-0.535121	0.346	0.747	1.76345e-99	Trank1
Ppp1r15a	1.03369e-103	0.509805	0.87	0.754	2.33965e-99	Ppp1r15a
Rnf182	1.22762e-103	0.32972	0.398	0.081	2.7786e-99	Rnf182
Nav2	1.52281e-103	0.509823	0.887	0.715	3.44672e-99	Nav2
Ppt1	2.17592e-103	-0.541521	0.677	0.896	4.92497e-99	Ppt1
Kifap3	5.26612e-102	0.418643	0.71	0.369	1.19193e-97	Kifap3
H3f3a	5.67144e-102	0.278186	1	1	1.28367e-97	H3f3a
Hist3h2ba	2.35497e-101	0.294031	0.301	0.044	5.33024e-97	Hist3h2ba
Hspg2	2.84439e-101	0.393899	0.551	0.219	6.43798e-97	Hspg2
Rcsd1	8.44385e-101	0.276916	0.344	0.059	1.91118e-96	Rcsd1
Gabra4	2.44386e-100	0.281571	0.333	0.055	5.53143e-96	Gabra4
Gnb1	2.81776e-100	-0.474152	0.78	0.929	6.37773e-96	Gnb1
Aspscr1	3.64957e-100	0.51902	0.579	0.349	8.26045e-96	Aspscr1
Stim1	2.17354e-99	-0.545565	0.263	0.67	4.9196e-95	Stim1
Igf1	2.86347e-99	0.4712	0.468	0.12	6.48118e-95	Igf1
Eef1a1	3.35711e-99	0.301265	1	1	7.59847e-95	Eef1a1
Sh3gl2	1.4464e-98	-0.348027	0.042	0.43	3.27378e-94	Sh3gl2
Atp5j	8.0985e-98	-0.325356	0.993	0.997	1.83302e-93	Atp5j
Cpxm1	1.48061e-97	0.318996	0.463	0.132	3.35122e-93	Cpxm1
Hk2	2.01128e-97	-0.663328	0.502	0.811	4.55232e-93	Hk2
Ghr	8.69612e-97	0.313079	0.399	0.094	1.96828e-92	Ghr
Mif	1.6323e-96	-0.427863	0.992	0.996	3.69454e-92	Mif
Gm2044	6.18644e-96	-0.478525	0.087	0.495	1.40024e-91	Gm2044
Tgfb2	9.47087e-96	0.596951	0.386	0.156	2.14364e-91	Tgfb2
Qk	1.2778e-95	-0.438465	0.86	0.921	2.89217e-91	Qk
Sorbs2	3.22116e-95	0.407431	0.383	0.119	7.29078e-91	Sorbs2
Hoxc8	4.82959e-95	0.375101	0.341	0.069	1.09313e-90	Hoxc8
Ttc3	5.37994e-95	0.4128	0.98	0.888	1.2177e-90	Ttc3
Mmp14	9.87338e-95	0.45461	0.619	0.267	2.23474e-90	Mmp14
Nr2f2	1.53656e-94	0.543969	0.654	0.264	3.47786e-90	Nr2f2
Pde1a	1.76539e-94	0.30173	0.298	0.05	3.99578e-90	Pde1a
Akr1b3	2.34139e-94	-0.629879	0.659	0.897	5.29951e-90	Akr1b3
Vnn1	1.49538e-93	-0.52447	0.521	0.831	3.38463e-89	Vnn1
Tead2	3.0516e-93	0.416934	0.918	0.724	6.90699e-89	Tead2
Snca	5.77939e-92	0.298964	0.359	0.059	1.30811e-87	Snca
Atp6v0e	9.74629e-92	-0.445633	0.855	0.955	2.20598e-87	Atp6v0e
Mall	1.02378e-91	-0.366998	0.022	0.37	2.31723e-87	Mall
Plekhh2	2.35982e-91	0.271821	0.433	0.108	5.34123e-87	Plekhh2
5430416N02Rik	3.11836e-91	0.344055	0.531	0.211	7.0581e-87	5430416N02Rik
Sesn3	4.3498e-91	0.392282	0.642	0.341	9.84534e-87	Sesn3
Arid4b	5.35274e-91	0.427561	0.908	0.719	1.21154e-86	Arid4b
Cd164	8.41971e-91	-0.449453	0.767	0.913	1.90572e-86	Cd164
Pltp	9.14263e-91	0.318392	0.351	0.088	2.06934e-86	Pltp
Kif23	9.15239e-91	-0.520328	0.221	0.621	2.07155e-86	Kif23
Maged1	9.58404e-91	-0.360218	0.973	0.985	2.16925e-86	Maged1
Slc20a1	1.31088e-90	-0.518365	0.336	0.694	2.96704e-86	Slc20a1
Ndn	1.34279e-90	0.420927	0.82	0.543	3.03928e-86	Ndn
Ttyh1	2.56135e-90	-0.392361	0.062	0.439	5.79735e-86	Ttyh1
Atp1a1	2.9506e-90	-0.481165	0.789	0.907	6.67838e-86	Atp1a1
Nap1l1	6.3874e-90	0.39817	0.973	0.907	1.44572e-85	Nap1l1
Acot1	7.33853e-90	0.490098	0.854	0.566	1.661e-85	Acot1
Uqcc2	8.02288e-90	-0.420057	0.757	0.935	1.8159e-85	Uqcc2
Gm37350	8.60693e-90	-1.03499	0.439	0.79	1.94809e-85	Gm37350
Adamts9	9.76724e-90	-0.511059	0.351	0.711	2.21072e-85	Adamts9
Ifi27	2.30376e-89	-0.760324	0.293	0.671	5.21433e-85	Ifi27
Gm7658	2.91766e-89	0.434865	0.912	0.777	6.60384e-85	Gm7658
Hnrnpab	5.06983e-89	-0.395563	0.917	0.958	1.14751e-84	Hnrnpab
Eva1b	6.25632e-89	0.462596	0.877	0.618	1.41606e-84	Eva1b
Aldh1a3	8.07277e-89	0.334884	0.233	0.035	1.82719e-84	Aldh1a3
Mlec	9.59351e-89	-0.446002	0.666	0.858	2.17139e-84	Mlec
Lmo4	1.18817e-88	-0.54939	0.542	0.828	2.68931e-84	Lmo4
Tshz2	1.52588e-88	0.521476	0.804	0.427	3.45368e-84	Tshz2
Epb41l4aos	1.7172e-88	0.381855	0.755	0.468	3.88671e-84	Epb41l4aos
Nedd9	1.72789e-88	-0.466788	0.454	0.796	3.9109e-84	Nedd9
Amhr2	1.73758e-88	0.449307	0.839	0.647	3.93284e-84	Amhr2
Atp5g1	5.35933e-88	-0.33184	0.978	0.988	1.21303e-83	Atp5g1
Cst12	5.54242e-88	-1.27256	0.09	0.449	1.25447e-83	Cst12
Hoxc6	5.62176e-88	0.291614	0.336	0.078	1.27243e-83	Hoxc6
Tsc22d3	7.47284e-88	0.323871	0.464	0.14	1.6914e-83	Tsc22d3
Cd302	7.83616e-88	0.29927	0.491	0.164	1.77364e-83	Cd302
Plxdc2	9.07296e-88	0.322859	0.484	0.154	2.05357e-83	Plxdc2
Gng5	1.17774e-87	-0.349104	1	1	2.6657e-83	Gng5
Mylk	1.26432e-87	-0.446051	0.301	0.704	2.86166e-83	Mylk
Tkt	1.62111e-87	0.462335	0.845	0.693	3.66922e-83	Tkt
Emx2	1.7218e-87	0.336495	0.458	0.147	3.89713e-83	Emx2
Eif4a2	2.71919e-87	0.383591	0.995	0.974	6.15462e-83	Eif4a2
Uqcr10	4.63196e-87	-0.317473	0.983	0.99	1.0484e-82	Uqcr10
Vdac1	6.30754e-87	0.392347	0.983	0.923	1.42765e-82	Vdac1
Tmem147	6.77774e-87	-0.442014	0.827	0.941	1.53407e-82	Tmem147
Rasgef1c	8.92777e-87	-0.297861	0.015	0.34	2.02071e-82	Rasgef1c
Flrt3	1.01833e-86	0.320653	0.351	0.088	2.30488e-82	Flrt3
Shbg	5.00046e-86	-0.3491	0.09	0.468	1.1318e-81	Shbg
Cenpv	1.13358e-85	-0.463037	0.165	0.552	2.56573e-81	Cenpv
Chchd2	1.22049e-85	-0.308609	1	1	2.76245e-81	Chchd2
Ywhah	1.53157e-85	-0.471639	0.772	0.92	3.46656e-81	Ywhah
Col27a1	5.34448e-85	-0.72903	0.301	0.627	1.20967e-80	Col27a1
Zdhhc2	9.45771e-85	-0.455887	0.303	0.672	2.14066e-80	Zdhhc2
Manf	1.90497e-84	-0.491484	0.862	0.938	4.31171e-80	Manf
Nnat	1.14313e-83	0.483718	0.78	0.544	2.58737e-79	Nnat
Smim20	1.14625e-83	-0.477273	0.589	0.84	2.59442e-79	Smim20
Lgr4	1.95468e-83	0.4673	0.689	0.41	4.42423e-79	Lgr4
Pdcd5	2.00171e-83	-0.386252	0.902	0.965	4.53067e-79	Pdcd5
Nkd2	2.21243e-83	-0.330834	0.037	0.377	5.00761e-79	Nkd2
Arhgap42	3.29627e-83	0.276265	0.354	0.101	7.46078e-79	Arhgap42
Rcn2	3.88421e-83	0.38394	0.892	0.669	8.79152e-79	Rcn2
Tyro3	4.24566e-83	-0.455933	0.418	0.755	9.60962e-79	Tyro3
Col4a5	7.20809e-83	0.259301	0.381	0.1	1.63148e-78	Col4a5
Wipf3	1.12353e-82	-0.364459	0.092	0.461	2.543e-78	Wipf3
Dusp15	2.34674e-82	-0.446814	0.13	0.507	5.31161e-78	Dusp15
Cdc42se1	2.70244e-82	-0.44917	0.356	0.717	6.11669e-78	Cdc42se1
Prkar2b	3.66916e-82	-0.398696	0.148	0.518	8.30478e-78	Prkar2b
Edn1	4.63112e-82	-0.641745	0.235	0.619	1.04821e-77	Edn1
Dynll1	4.82528e-82	-0.335159	1	1	1.09215e-77	Dynll1
Plxna4	1.40478e-81	0.264228	0.364	0.092	3.17959e-77	Plxna4
Gm14226	1.57249e-81	-0.612477	0.306	0.676	3.55918e-77	Gm14226
Atp5k	2.49485e-81	-0.399672	0.945	0.979	5.64685e-77	Atp5k
Nucks1	2.75323e-81	-0.52402	0.719	0.898	6.23165e-77	Nucks1
Ttyh3	5.35526e-81	-0.457294	0.569	0.81	1.21211e-76	Ttyh3
Jam2	7.6329e-81	-0.39679	0.07	0.417	1.72763e-76	Jam2
Bricd5	7.7818e-81	-0.350349	0.111	0.491	1.76133e-76	Bricd5
Plxnc1	1.13475e-80	-0.324016	0.088	0.458	2.5684e-76	Plxnc1
Smad6	1.65331e-80	0.317652	0.403	0.11	3.74211e-76	Smad6
Reep2	2.28265e-80	-0.43445	0.293	0.658	5.16656e-76	Reep2
Serpinf1	2.63273e-80	0.395738	0.624	0.282	5.95893e-76	Serpinf1
6030408B16Rik	3.60525e-80	-0.463514	0.567	0.823	8.16013e-76	6030408B16Rik
Espn	5.22524e-80	-0.495911	0.334	0.711	1.18268e-75	Espn
Eif4ebp1	2.21524e-79	-0.44449	0.804	0.936	5.01399e-75	Eif4ebp1
Ctsl	2.39316e-79	-0.926332	0.792	0.92	5.41668e-75	Ctsl
Myef2	3.17906e-79	-0.530526	0.687	0.877	7.19549e-75	Myef2
Tgfb1i1	4.82388e-79	0.289267	0.441	0.129	1.09184e-74	Tgfb1i1
Celf2	7.278e-79	-0.472666	0.271	0.631	1.6473e-74	Celf2
Tcaf1	1.30049e-78	0.350067	0.612	0.339	2.94354e-74	Tcaf1
1110038B12Rik	1.85791e-78	0.401519	0.943	0.804	4.20518e-74	1110038B12Rik
Sirt2	2.87342e-78	0.341131	0.614	0.315	6.50371e-74	Sirt2
Hspb1	3.01764e-78	-0.727244	0.522	0.832	6.83013e-74	Hspb1
Mapre1	3.83477e-78	-0.374509	0.9	0.954	8.67962e-74	Mapre1
Traf3ip2	5.49406e-78	0.323024	0.401	0.148	1.24353e-73	Traf3ip2
Dynlt1a	8.86728e-78	-0.479303	0.077	0.414	2.00702e-73	Dynlt1a
Slco3a1	1.03668e-77	-0.354888	0.105	0.466	2.34642e-73	Slco3a1
Nrbp2	1.10618e-77	-0.358348	0.151	0.526	2.50374e-73	Nrbp2
Igf2bp1	1.23675e-77	0.364951	0.604	0.307	2.79926e-73	Igf2bp1
Colgalt1	2.30718e-77	-0.43591	0.358	0.679	5.22207e-73	Colgalt1
Msi1	2.64203e-77	-0.394303	0.22	0.596	5.97998e-73	Msi1
Clta	2.65607e-77	0.369998	0.987	0.946	6.01175e-73	Clta
H3f3b	3.85905e-77	-0.331173	1	1	8.73458e-73	H3f3b
Fgf13	7.94668e-77	-0.299607	0.058	0.397	1.79865e-72	Fgf13
Rpl7	9.52851e-77	0.27187	1	1	2.15668e-72	Rpl7
2010107E04Rik	1.34053e-76	-0.327709	0.985	0.988	3.03415e-72	2010107E04Rik
Atp5f1	1.47686e-76	0.358589	0.992	0.941	3.34273e-72	Atp5f1
AC167229.2	1.63655e-76	-0.960789	0.521	0.802	3.70416e-72	AC167229.2
Unc5b	1.89819e-76	0.265722	0.303	0.063	4.29636e-72	Unc5b
Slc45a4	2.31921e-76	-0.375679	0.203	0.57	5.2493e-72	Slc45a4
Htra1	3.81427e-76	0.491473	0.567	0.301	8.63323e-72	Htra1
Kcnq1ot1	5.94673e-76	0.449446	0.912	0.733	1.34598e-71	Kcnq1ot1
Acsbg1	6.29796e-76	-0.384132	0.135	0.497	1.42548e-71	Acsbg1
Laptm4a	8.11772e-76	0.369028	0.985	0.932	1.83736e-71	Laptm4a
Pgam1	1.07691e-75	-0.384797	0.943	0.977	2.43749e-71	Pgam1
Zcrb1	2.36898e-75	-0.382697	0.847	0.932	5.36194e-71	Zcrb1
Jpt1	2.70102e-75	-0.470516	0.81	0.939	6.11349e-71	Jpt1
H2afy2	2.75076e-75	0.357726	0.627	0.319	6.22608e-71	H2afy2
Tlnrd1	3.40023e-75	-0.40779	0.27	0.622	7.69609e-71	Tlnrd1
Nucb1	5.16938e-75	0.308122	0.547	0.232	1.17004e-70	Nucb1
Crip2	5.36481e-75	0.354001	0.424	0.135	1.21427e-70	Crip2
Apoe	5.60808e-75	0.464516	0.527	0.258	1.26933e-70	Apoe
Ubb	6.64128e-75	0.456194	0.997	0.987	1.50319e-70	Ubb
Fosb	7.14308e-75	0.597501	0.814	0.57	1.61676e-70	Fosb
Ankrd13a	9.65307e-75	-0.40413	0.338	0.671	2.18488e-70	Ankrd13a
Unc119	1.09081e-74	-0.448769	0.752	0.9	2.46894e-70	Unc119
Smad5	1.5886e-74	0.340714	0.652	0.394	3.59563e-70	Smad5
Gm26917	1.98694e-74	-0.533894	0.849	0.915	4.49724e-70	Gm26917
Hnrnpc	2.15682e-74	0.340055	0.992	0.948	4.88174e-70	Hnrnpc
Ccng2	3.38454e-74	0.34495	0.581	0.287	7.66056e-70	Ccng2
Mical2	3.43036e-74	0.432888	0.569	0.271	7.76429e-70	Mical2
Rp9	3.57801e-74	-0.401733	0.809	0.916	8.09846e-70	Rp9
1700017B05Rik	8.7344e-74	-0.427265	0.328	0.664	1.97694e-69	1700017B05Rik
Slc25a4	1.2664e-73	0.34536	0.995	0.962	2.86637e-69	Slc25a4
Uxs1	1.54069e-73	-0.387259	0.285	0.642	3.4872e-69	Uxs1
Rpl10	3.58756e-73	0.272874	1	1	8.12008e-69	Rpl10
Mphosph6	6.67685e-73	-0.409605	0.394	0.728	1.51124e-68	Mphosph6
Arhgef4	9.15928e-73	-0.30376	0.052	0.374	2.07311e-68	Arhgef4
Bmyc	1.07516e-72	-0.487011	0.722	0.9	2.43351e-68	Bmyc
Cbx6	2.11603e-72	0.313874	0.471	0.171	4.78943e-68	Cbx6
Oaz1	3.09251e-72	-0.255553	1	1	6.99959e-68	Oaz1
Pkig	1.11241e-71	-0.3858	0.935	0.964	2.51784e-67	Pkig
Ost4	1.16823e-71	-0.335338	0.907	0.966	2.64417e-67	Ost4
Lrp1	1.21482e-71	0.349061	0.619	0.295	2.74963e-67	Lrp1
Scoc	1.36386e-71	0.303144	0.529	0.228	3.08695e-67	Scoc
Cthrc1	2.52341e-71	0.313245	0.21	0.042	5.71149e-67	Cthrc1
Unc13b	4.70116e-71	-0.376474	0.138	0.48	1.06406e-66	Unc13b
Cox4i1	4.89474e-71	0.258565	1	0.996	1.10788e-66	Cox4i1
Dctn2	8.08771e-71	0.352429	0.807	0.585	1.83057e-66	Dctn2
Haus7	9.80275e-71	-0.423119	0.406	0.715	2.21876e-66	Haus7
Elmo1	1.08869e-70	-0.27457	0.048	0.361	2.46415e-66	Elmo1
AC129016.2	1.26519e-70	0.4158	0.867	0.622	2.86363e-66	AC129016.2
Eci2	1.26899e-70	0.354437	0.875	0.646	2.87222e-66	Eci2
Bola3	1.75629e-70	-0.392414	0.541	0.818	3.97519e-66	Bola3
Dusp18	2.14733e-70	0.25622	0.328	0.095	4.86027e-66	Dusp18
Tspan3	3.01574e-70	0.353093	0.947	0.848	6.82583e-66	Tspan3
Hs6st1	3.28486e-70	-0.433365	0.408	0.718	7.43496e-66	Hs6st1
Acaa2	3.59076e-70	0.389047	0.784	0.506	8.12732e-66	Acaa2
Lrrc58	3.66106e-70	-0.459987	0.606	0.825	8.28644e-66	Lrrc58
Nadk	3.84095e-70	-0.41566	0.509	0.767	8.69361e-66	Nadk
Mex3a	6.98466e-70	0.356394	0.659	0.373	1.58091e-65	Mex3a
Atp5j2	1.75082e-69	-0.292996	0.99	0.996	3.9628e-65	Atp5j2
Gm13305	1.97603e-69	0.323844	0.617	0.299	4.47254e-65	Gm13305
Wsb2	2.97215e-69	-0.45319	0.537	0.801	6.72716e-65	Wsb2
Mpdz	3.84035e-69	0.258084	0.431	0.15	8.69224e-65	Mpdz
Aff3	5.20124e-69	0.256758	0.353	0.093	1.17725e-64	Aff3
Rhoc	5.70559e-69	0.355879	0.872	0.631	1.2914e-64	Rhoc
Ndufs6	9.50586e-69	-0.339146	0.913	0.961	2.15156e-64	Ndufs6
Gabarap	1.01421e-68	0.306795	0.998	0.972	2.29557e-64	Gabarap
Rpl10a	2.02459e-68	0.269996	1	1	4.58247e-64	Rpl10a
Chka	2.54136e-68	-0.494933	0.779	0.895	5.7521e-64	Chka
Btf3	2.90443e-68	0.282313	1	0.997	6.57388e-64	Btf3
Myh10	4.37398e-68	0.371872	0.75	0.503	9.90006e-64	Myh10
Dynlt1f	5.29216e-68	-0.465483	0.496	0.766	1.19783e-63	Dynlt1f
Ifngr2	7.0468e-68	-0.397212	0.614	0.854	1.59497e-63	Ifngr2
Idh3b	8.13599e-68	0.33823	0.769	0.54	1.8415e-63	Idh3b
Adrm1	9.66612e-68	-0.434069	0.656	0.867	2.18783e-63	Adrm1
Flywch2	1.15521e-67	0.277723	0.456	0.177	2.6147e-63	Flywch2
Hist3h2a	1.927e-67	0.358585	0.671	0.388	4.36157e-63	Hist3h2a
Cct5	2.18347e-67	0.33855	0.968	0.878	4.94207e-63	Cct5
Uqcrc2	2.43774e-67	0.35798	0.879	0.692	5.51758e-63	Uqcrc2
Anxa2	4.85922e-67	0.412695	0.948	0.838	1.09984e-62	Anxa2
Lsm5	5.99699e-67	-0.38746	0.819	0.911	1.35736e-62	Lsm5
Nradd	7.31046e-67	0.302152	0.576	0.281	1.65465e-62	Nradd
Supt4a	1.11046e-66	0.333861	0.932	0.825	2.51341e-62	Supt4a
Palld	1.15719e-66	0.387163	0.561	0.261	2.61919e-62	Palld
Grb10	1.59027e-66	0.387614	0.882	0.643	3.59942e-62	Grb10
Ndufs5	1.86649e-66	-0.372915	0.834	0.93	4.22462e-62	Ndufs5
Rnase4	2.03176e-66	0.360422	0.318	0.108	4.59868e-62	Rnase4
Hsd17b1	2.07862e-66	-0.468552	0.077	0.388	4.70475e-62	Hsd17b1
mt-Rnr1	2.50066e-66	0.583464	0.922	0.852	5.65999e-62	mt-Rnr1
Atxn10	3.04483e-66	0.34397	0.82	0.641	6.89166e-62	Atxn10
Dbn1	4.29109e-66	0.315114	0.591	0.301	9.71245e-62	Dbn1
Efhd1	5.15648e-66	-0.302798	0.087	0.408	1.16712e-61	Efhd1
Ext1	5.24342e-66	0.332721	0.709	0.414	1.1868e-61	Ext1
Ralgps2	6.1057e-66	-0.441746	0.521	0.77	1.38196e-61	Ralgps2
Lgals1	7.5692e-66	0.501347	0.98	0.9	1.71321e-61	Lgals1
Ip6k2	9.65091e-66	0.312323	0.662	0.388	2.18439e-61	Ip6k2
Sec61b	1.00053e-65	-0.298876	0.975	0.985	2.2646e-61	Sec61b
Tagln2	1.35955e-65	-0.469367	0.265	0.608	3.07721e-61	Tagln2
Il6st	2.25561e-65	0.334576	0.494	0.287	5.10535e-61	Il6st
Dnaja1	2.94247e-65	0.359315	0.953	0.889	6.65999e-61	Dnaja1
Syt7	5.33662e-65	-0.311544	0.113	0.435	1.20789e-60	Syt7
Myo7a	8.41501e-65	-0.307255	0.082	0.394	1.90465e-60	Myo7a
A730049H05Rik	1.62267e-64	-0.26177	0.048	0.343	3.67274e-60	A730049H05Rik
Mapkapk2	2.0674e-64	-0.394364	0.461	0.739	4.67936e-60	Mapkapk2
Hmga2	2.56339e-64	0.413895	0.93	0.632	5.80198e-60	Hmga2
Tmprss13	2.75938e-64	-0.300896	0.053	0.348	6.24559e-60	Tmprss13
Kmt5a	2.87056e-64	-0.38815	0.429	0.711	6.49722e-60	Kmt5a
Fstl1	3.19117e-64	0.395119	0.852	0.6	7.2229e-60	Fstl1
Dock4	6.70172e-64	0.296391	0.364	0.151	1.51687e-59	Dock4
Chmp4b	9.52064e-64	-0.379533	0.777	0.903	2.1549e-59	Chmp4b
Ybx1	1.11976e-63	-0.410077	0.922	0.955	2.53447e-59	Ybx1
Gata4	1.55793e-63	-0.364337	0.71	0.903	3.52623e-59	Gata4
Basp1	2.06247e-63	-0.650101	0.473	0.722	4.66819e-59	Basp1
Sema5a	2.29229e-63	-0.31494	0.145	0.477	5.18837e-59	Sema5a
Tma7	3.37446e-63	-0.267508	0.992	0.994	7.63774e-59	Tma7
Tmed2	3.59707e-63	-0.358572	0.844	0.94	8.14161e-59	Tmed2
3110035E14Rik	5.55411e-63	-0.262944	0.018	0.279	1.25712e-58	3110035E14Rik
Zmym3	5.75698e-63	-0.39169	0.414	0.702	1.30303e-58	Zmym3
Calr	6.06625e-63	-0.403284	0.963	0.977	1.37304e-58	Calr
Ing2	6.58066e-63	-0.456622	0.426	0.7	1.48947e-58	Ing2
Meg3	6.85809e-63	0.522121	0.977	0.824	1.55226e-58	Meg3
Fam46c	1.03161e-62	-0.309433	0.125	0.449	2.33495e-58	Fam46c
Klhl23	1.45193e-62	-0.432282	0.439	0.728	3.28631e-58	Klhl23
Zfp398	2.09361e-62	-0.355002	0.145	0.473	4.73867e-58	Zfp398
Slmap	2.11853e-62	-0.363282	0.328	0.65	4.79509e-58	Slmap
Tnni3	2.40227e-62	-0.595097	0.178	0.5	5.4373e-58	Tnni3
Olfr889	2.96636e-62	-0.932255	0.17	0.502	6.71407e-58	Olfr889
Slc7a5	5.32039e-62	-0.382177	0.166	0.485	1.20422e-57	Slc7a5
Mest	6.93094e-62	0.544197	0.745	0.521	1.56875e-57	Mest
Snhg5	1.24138e-61	0.358442	0.77	0.6	2.80974e-57	Snhg5
Pofut2	2.78059e-61	-0.365406	0.76	0.889	6.29359e-57	Pofut2
Smoc1	8.97951e-61	-0.318549	0.156	0.483	2.03242e-56	Smoc1
Mien1	9.45947e-61	-0.402119	0.511	0.77	2.14106e-56	Mien1
Tspan15	1.02463e-60	-0.424961	0.622	0.853	2.31915e-56	Tspan15
Gadd45a	1.19595e-60	0.407042	0.729	0.536	2.70692e-56	Gadd45a
Folr1	1.31404e-60	-0.454232	0.215	0.531	2.97419e-56	Folr1
St3gal4	1.53494e-60	-0.40461	0.572	0.819	3.47418e-56	St3gal4
Sumo2	1.85224e-60	-0.254793	1	0.999	4.19236e-56	Sumo2
Axl	2.78777e-60	-0.362093	0.735	0.888	6.30983e-56	Axl
Slit2	3.15854e-60	0.279783	0.363	0.12	7.14903e-56	Slit2
AC121965.1	3.79846e-60	-0.333967	0.977	0.987	8.59744e-56	AC121965.1
Clip3	5.37973e-60	0.2545	0.446	0.156	1.21765e-55	Clip3
Pdlim2	7.07191e-60	0.320952	0.516	0.26	1.60066e-55	Pdlim2
Tmem176a	8.82581e-60	0.323297	0.661	0.384	1.99763e-55	Tmem176a
Fbxo17	1.17003e-59	-0.31734	0.178	0.504	2.64825e-55	Fbxo17
Nr5a1os	1.39522e-59	0.418533	0.869	0.763	3.15794e-55	Nr5a1os
Cdc42se2	1.53705e-59	-0.39893	0.636	0.813	3.47897e-55	Cdc42se2
Hsp90aa1	1.57092e-59	0.388467	0.997	0.982	3.55562e-55	Hsp90aa1
Pck2	2.06054e-59	0.250108	0.443	0.171	4.66384e-55	Pck2
Gas5	2.69983e-59	0.280967	1	0.997	6.1108e-55	Gas5
Prkce	2.78082e-59	-0.302939	0.178	0.509	6.29412e-55	Prkce
Nfib	2.88537e-59	0.376625	0.938	0.788	6.53075e-55	Nfib
Tpd52	3.78545e-59	-0.372314	0.597	0.812	8.56798e-55	Tpd52
Imp3	6.17466e-59	0.321805	0.832	0.647	1.39757e-54	Imp3
Kdelr1	6.27608e-59	0.317948	0.902	0.74	1.42053e-54	Kdelr1
Vsig10	1.70388e-58	-0.35137	0.291	0.614	3.85655e-54	Vsig10
Snx3	1.93305e-58	-0.298379	0.935	0.968	4.37527e-54	Snx3
1810058I24Rik	2.12682e-58	-0.319995	0.958	0.982	4.81385e-54	1810058I24Rik
C430049B03Rik	2.56858e-58	0.352621	0.739	0.509	5.81373e-54	C430049B03Rik
Kitl	3.15648e-58	-0.453948	0.463	0.71	7.14437e-54	Kitl
Hdac3	3.19378e-58	0.33804	0.819	0.639	7.22881e-54	Hdac3
Rbp1	3.65202e-58	0.42625	0.671	0.378	8.26598e-54	Rbp1
Dut	5.62775e-58	-0.458148	0.72	0.876	1.27379e-53	Dut
Glul	5.67954e-58	0.282561	0.532	0.251	1.28551e-53	Glul
Sdc2	6.18993e-58	0.300176	0.579	0.298	1.40103e-53	Sdc2
Phf8	7.71575e-58	-0.317251	0.245	0.564	1.74638e-53	Phf8
Syngr1	7.74859e-58	-0.302782	0.082	0.373	1.75382e-53	Syngr1
Nectin1	8.87207e-58	-0.25357	0.07	0.356	2.0081e-53	Nectin1
Ifitm2	2.36025e-57	0.340293	0.982	0.912	5.34219e-53	Ifitm2
Snx6	2.65736e-57	0.323633	0.835	0.65	6.01467e-53	Snx6
Sema5b	4.43498e-57	-0.330833	0.231	0.547	1.00381e-52	Sema5b
Zwint	7.19165e-57	0.345929	0.894	0.802	1.62776e-52	Zwint
Smtnl2	7.83409e-57	-0.352477	0.326	0.641	1.77317e-52	Smtnl2
Ptpn13	9.4375e-57	0.295102	0.577	0.303	2.13608e-52	Ptpn13
Rad21	1.32757e-56	-0.396582	0.551	0.769	3.00482e-52	Rad21
Znrf2	1.78006e-56	-0.307021	0.193	0.506	4.02898e-52	Znrf2
Ass1	2.31916e-56	-0.318959	0.095	0.385	5.24918e-52	Ass1
Tpd52l1	2.48038e-56	-0.428662	0.8	0.863	5.6141e-52	Tpd52l1
Amd1	3.10071e-56	-0.366696	0.556	0.781	7.01815e-52	Amd1
2200002J24Rik	3.60652e-56	-0.254584	0.047	0.31	8.163e-52	2200002J24Rik
Dusp1	5.68314e-56	0.442021	0.822	0.699	1.28632e-51	Dusp1
Ak2	6.47594e-56	-0.36263	0.707	0.867	1.46576e-51	Ak2
Hsp90b1	9.93718e-56	-0.399813	0.93	0.963	2.24918e-51	Hsp90b1
Hspa1a	1.04942e-55	0.650574	0.263	0.1	2.37525e-51	Hspa1a
Pdha1	1.29376e-55	0.254661	0.516	0.246	2.92829e-51	Pdha1
Hsd17b10	1.39229e-55	0.322022	0.91	0.768	3.15131e-51	Hsd17b10
Fkbp5	1.54144e-55	-0.365462	0.509	0.762	3.4889e-51	Fkbp5
Ptpre	1.60187e-55	-0.322128	0.238	0.568	3.62567e-51	Ptpre
Romo1	1.67367e-55	-0.310928	0.927	0.968	3.7882e-51	Romo1
Hspa8	2.83837e-55	0.401536	1	0.998	6.42437e-51	Hspa8
Mrpl54	3.54911e-55	-0.319249	0.785	0.913	8.03306e-51	Mrpl54
Atp2a2	3.69438e-55	-0.379485	0.547	0.762	8.36187e-51	Atp2a2
Igbp1	4.43589e-55	0.301333	0.755	0.521	1.00402e-50	Igbp1
Cks1b	5.15461e-55	-0.47668	0.78	0.888	1.16669e-50	Cks1b
Hbp1	5.45025e-55	0.314399	0.696	0.531	1.23361e-50	Hbp1
Bnip2	2.5156e-54	-0.377126	0.559	0.775	5.69381e-50	Bnip2
Lsm6	3.4651e-54	-0.333054	0.752	0.887	7.84292e-50	Lsm6
Kdm7a	3.87636e-54	-0.394198	0.381	0.656	8.77375e-50	Kdm7a
Limch1	6.19768e-54	-0.267138	0.085	0.37	1.40278e-49	Limch1
Tsen34	6.36305e-54	0.313805	0.885	0.693	1.44021e-49	Tsen34
Dnajb4	1.43204e-53	0.335677	0.8	0.636	3.24129e-49	Dnajb4
Cgn	1.76887e-53	-0.346575	0.263	0.58	4.00367e-49	Cgn
Tceal8	2.31632e-53	0.361097	0.925	0.87	5.24275e-49	Tceal8
Nrep	2.55037e-53	0.351255	0.915	0.766	5.7725e-49	Nrep
Slc48a1	2.73257e-53	0.264609	0.498	0.226	6.1849e-49	Slc48a1
Syap1	4.5789e-53	-0.347365	0.469	0.737	1.03639e-48	Syap1
Mcam	6.05374e-53	-0.300224	0.136	0.432	1.3702e-48	Mcam
Ranbp1	7.02534e-53	-0.354058	0.962	0.978	1.59011e-48	Ranbp1
Dlc1	9.01021e-53	0.28001	0.471	0.204	2.03937e-48	Dlc1
Sgk3	1.6324e-52	-0.317985	0.258	0.564	3.69477e-48	Sgk3
Ap3s1	2.1209e-52	-0.356947	0.652	0.833	4.80044e-48	Ap3s1
Rbm4b	2.72331e-52	0.297721	0.7	0.484	6.16393e-48	Rbm4b
Plagl1	2.86088e-52	0.355208	0.584	0.32	6.47532e-48	Plagl1
Rian	2.91076e-52	0.368811	0.862	0.599	6.58822e-48	Rian
Trip6	3.97637e-52	0.286449	0.682	0.448	9.00011e-48	Trip6
Aldh3b1	4.79457e-52	-0.254555	0.097	0.378	1.0852e-47	Aldh3b1
Fuca1	5.05667e-52	-0.350563	0.399	0.662	1.14453e-47	Fuca1
Baz2b	5.63977e-52	0.312689	0.747	0.537	1.2765e-47	Baz2b
Rif1	7.22558e-52	-0.401607	0.591	0.783	1.63544e-47	Rif1
Atp8a1	1.33113e-51	0.280854	0.514	0.314	3.01288e-47	Atp8a1
Abat	1.33148e-51	0.294782	0.626	0.375	3.01368e-47	Abat
Cenpw	1.43292e-51	-0.418896	0.344	0.616	3.24327e-47	Cenpw
Slirp	2.14376e-51	-0.308965	0.865	0.933	4.85219e-47	Slirp
Fbrsl1	2.3796e-51	-0.346598	0.328	0.609	5.38599e-47	Fbrsl1
Sec14l1	3.21608e-51	0.294284	0.691	0.439	7.27928e-47	Sec14l1
Cdk4	4.90776e-51	0.274806	0.99	0.972	1.11082e-46	Cdk4
Smco4	7.98233e-51	-0.34668	0.582	0.803	1.80672e-46	Smco4
Scap	8.34635e-51	-0.310637	0.25	0.54	1.88911e-46	Scap
Fam126a	1.36319e-50	-0.337361	0.303	0.583	3.08544e-46	Fam126a
Rrs1	2.01509e-50	-0.325554	0.233	0.528	4.56094e-46	Rrs1
Brpf3	2.53449e-50	-0.300992	0.251	0.544	5.73657e-46	Brpf3
Mgst3	3.0366e-50	-0.362513	0.488	0.737	6.87304e-46	Mgst3
Cox7a2l	3.91172e-50	0.266469	0.995	0.987	8.85379e-46	Cox7a2l
Gm7299	5.29909e-50	0.288117	0.517	0.292	1.1994e-45	Gm7299
Ntf5	5.31758e-50	-0.297201	0.223	0.517	1.20358e-45	Ntf5
Creg1	7.46144e-50	0.307977	0.637	0.45	1.68882e-45	Creg1
Rnf19b	7.52588e-50	-0.294087	0.186	0.468	1.70341e-45	Rnf19b
Cmtm3	8.80175e-50	0.303721	0.799	0.575	1.99219e-45	Cmtm3
St3gal5	1.38403e-49	-0.345185	0.637	0.837	3.13262e-45	St3gal5
Slc4a2	1.38572e-49	-0.287336	0.253	0.535	3.13644e-45	Slc4a2
Mrpl13	1.3995e-49	-0.342264	0.637	0.793	3.16763e-45	Mrpl13
Fam19a5	1.59966e-49	-0.286795	0.256	0.57	3.62066e-45	Fam19a5
Ndufa3	2.15301e-49	-0.312231	0.913	0.97	4.87313e-45	Ndufa3
Maged2	2.49305e-49	0.380331	0.859	0.724	5.64276e-45	Maged2
Igf1r	3.41085e-49	0.356642	0.855	0.667	7.72011e-45	Igf1r
Tmem258	4.41682e-49	-0.277007	0.955	0.961	9.99704e-45	Tmem258
Stard9	7.72975e-49	-0.297867	0.24	0.532	1.74955e-44	Stard9
Impdh2	1.98772e-48	0.304879	0.867	0.723	4.49901e-44	Impdh2
Trim35	2.0344e-48	-0.361031	0.862	0.912	4.60465e-44	Trim35
Wdr26	2.15396e-48	0.315193	0.772	0.647	4.87528e-44	Wdr26
Fxyd1	2.30052e-48	0.276351	0.328	0.124	5.207e-44	Fxyd1
Sobp	2.57546e-48	-0.270402	0.173	0.467	5.82929e-44	Sobp
Foxp1	2.57726e-48	0.306678	0.609	0.392	5.83337e-44	Foxp1
Nudt3	3.16938e-48	-0.311631	0.346	0.616	7.17357e-44	Nudt3
1500015O10Rik	3.40037e-48	0.469704	0.133	0.015	7.69641e-44	1500015O10Rik
Ubl3	3.66687e-48	-0.343836	0.596	0.799	8.29958e-44	Ubl3
Calm3	5.76578e-48	-0.302907	0.897	0.931	1.30503e-43	Calm3
Lmna	7.0753e-48	0.306694	0.584	0.351	1.60142e-43	Lmna
Adk	9.43545e-48	0.298673	0.677	0.472	2.13562e-43	Adk
Glrx3	1.08704e-47	0.283234	0.935	0.808	2.46041e-43	Glrx3
1810026B05Rik	1.21377e-47	-0.355064	0.602	0.798	2.74725e-43	1810026B05Rik
Tmem98	1.22972e-47	0.26441	0.607	0.359	2.78336e-43	Tmem98
Zfp277	1.34029e-47	0.250409	0.557	0.298	3.03361e-43	Zfp277
Cox7a1	1.62755e-47	-0.278341	0.088	0.344	3.68379e-43	Cox7a1
Prc1	1.83397e-47	-0.407337	0.09	0.352	4.15102e-43	Prc1
Mrpl57	1.84542e-47	-0.315513	0.694	0.85	4.17692e-43	Mrpl57
Limd2	2.69861e-47	0.277747	0.677	0.432	6.10804e-43	Limd2
Cpe	2.82696e-47	0.387158	0.882	0.702	6.39853e-43	Cpe
Irf2bpl	3.49054e-47	0.346716	0.854	0.729	7.90049e-43	Irf2bpl
Plekhj1	3.66844e-47	-0.329171	0.852	0.913	8.30315e-43	Plekhj1
Banf1	5.14699e-47	-0.32839	0.674	0.824	1.16497e-42	Banf1
Elf2	6.51323e-47	-0.324968	0.453	0.71	1.47421e-42	Elf2
Tpx2	6.92769e-47	-0.317869	0.121	0.4	1.56801e-42	Tpx2
Psip1	7.24609e-47	-0.34257	0.709	0.842	1.64008e-42	Psip1
Tmem86a	9.77712e-47	-0.334753	0.361	0.633	2.21295e-42	Tmem86a
Cenpm	1.405e-46	-0.341377	0.178	0.443	3.18008e-42	Cenpm
Lsm4	1.59138e-46	-0.308584	0.859	0.918	3.60192e-42	Lsm4
S1pr1	2.55368e-46	-0.27984	0.155	0.43	5.78001e-42	S1pr1
Agpat4	3.48196e-46	-0.347322	0.562	0.765	7.88107e-42	Agpat4
Tubb3	4.35446e-46	-0.270352	0.023	0.231	9.85588e-42	Tubb3
B2m	4.45425e-46	-0.465053	0.722	0.877	1.00818e-41	B2m
Pabpn1	4.50367e-46	-0.363844	0.752	0.858	1.01936e-41	Pabpn1
Scrib	4.53967e-46	-0.268772	0.216	0.503	1.02751e-41	Scrib
Sox11	4.88248e-46	0.386747	0.744	0.512	1.1051e-41	Sox11
Rarres2	5.9818e-46	0.314759	0.391	0.151	1.35392e-41	Rarres2
Pbk	7.2684e-46	-0.359739	0.116	0.38	1.64513e-41	Pbk
Rpl36al	8.44301e-46	-0.284264	0.975	0.986	1.91099e-41	Rpl36al
Pkn1	1.90292e-45	-0.25582	0.2	0.484	4.30707e-41	Pkn1
Sh2d4a	2.16315e-45	0.316285	0.576	0.388	4.89608e-41	Sh2d4a
Sfxn1	2.50403e-45	0.276956	0.584	0.336	5.66763e-41	Sfxn1
Smim11	2.56875e-45	-0.348601	0.604	0.797	5.81411e-41	Smim11
Sf3b2	4.52003e-45	0.276278	0.923	0.827	1.02306e-40	Sf3b2
Bok	5.8507e-45	-0.358752	0.682	0.865	1.32425e-40	Bok
Pard6b	7.84103e-45	-0.273733	0.166	0.439	1.77474e-40	Pard6b
Hs6st2	9.76462e-45	0.307487	0.637	0.402	2.21012e-40	Hs6st2
Galnt7	1.02543e-44	-0.274885	0.216	0.498	2.32095e-40	Galnt7
Phf21a	1.31351e-44	0.265276	0.614	0.388	2.973e-40	Phf21a
Nop10	1.43075e-44	-0.276163	0.922	0.961	3.23837e-40	Nop10
4921524J17Rik	1.49998e-44	0.277428	0.762	0.549	3.39506e-40	4921524J17Rik
Igsf3	1.81563e-44	-0.363187	0.404	0.63	4.10949e-40	Igsf3
Gm8797	1.96662e-44	0.358126	0.962	0.886	4.45125e-40	Gm8797
AC124744.2	2.16472e-44	0.30182	0.978	0.951	4.89962e-40	AC124744.2
Pdcd4	2.64099e-44	0.335598	0.805	0.639	5.97761e-40	Pdcd4
Rgs3	3.09489e-44	0.250461	0.439	0.228	7.00497e-40	Rgs3
Dad1	3.18328e-44	0.264952	0.98	0.947	7.20505e-40	Dad1
Sox8	4.22152e-44	-0.260977	0.113	0.376	9.55499e-40	Sox8
Lsm2	4.7339e-44	-0.344025	0.712	0.834	1.07147e-39	Lsm2
Rcn3	4.89231e-44	0.311105	0.765	0.549	1.10733e-39	Rcn3
Cks2	8.33392e-44	-0.605442	0.692	0.824	1.8863e-39	Cks2
Anapc15	9.16034e-44	-0.276681	0.296	0.574	2.07335e-39	Anapc15
Lztfl1	1.03941e-43	0.275263	0.659	0.432	2.35259e-39	Lztfl1
Usmg5	1.35286e-43	-0.267967	0.988	0.991	3.06207e-39	Usmg5
Ccnd3	2.14883e-43	0.298169	0.915	0.793	4.86367e-39	Ccnd3
Akr1b8	2.31924e-43	-0.378533	0.474	0.712	5.24936e-39	Akr1b8
Gpr37	2.33168e-43	-0.269911	0.339	0.633	5.27751e-39	Gpr37
Ptprf	2.90927e-43	-0.29358	0.825	0.889	6.58483e-39	Ptprf
Ehd4	3.62075e-43	-0.27312	0.243	0.525	8.19521e-39	Ehd4
Dnajc15	4.65281e-43	-0.310441	0.709	0.855	1.05312e-38	Dnajc15
Serp1	5.73343e-43	-0.290059	0.815	0.891	1.2977e-38	Serp1
Tle2	5.80544e-43	0.255147	0.539	0.31	1.314e-38	Tle2
Ssbp3	6.38191e-43	0.281111	0.834	0.645	1.44448e-38	Ssbp3
Gsta4	6.59899e-43	-0.410378	0.654	0.834	1.49362e-38	Gsta4
Peg10	6.69085e-43	0.321099	0.441	0.31	1.51441e-38	Peg10
Klf7	8.25829e-43	0.277067	0.562	0.363	1.86918e-38	Klf7
Cct8	9.08698e-43	0.277423	0.882	0.79	2.05675e-38	Cct8
Hbb-bt	1.21813e-42	-1.627	0.326	0.616	2.75712e-38	Hbb-bt
Tex19.2	1.55581e-42	-0.29489	0.003	0.169	3.52141e-38	Tex19.2
Rdx	2.32508e-42	-0.292695	0.912	0.931	5.26258e-38	Rdx
Anapc13	2.3617e-42	-0.294279	0.814	0.913	5.34548e-38	Anapc13
Vim	2.57683e-42	-0.333994	0.995	0.997	5.83239e-38	Vim
Mt2	2.66438e-42	-0.328546	0.111	0.363	6.03056e-38	Mt2
Nop53	2.75701e-42	0.270088	0.937	0.871	6.24021e-38	Nop53
Wee1	5.80044e-42	-0.302896	0.216	0.476	1.31287e-37	Wee1
H2afj	6.01098e-42	-0.310735	0.705	0.859	1.36052e-37	H2afj
Inha	8.36921e-42	-0.732331	0.656	0.787	1.89429e-37	Inha
Rnd3	8.86629e-42	0.326435	0.725	0.579	2.0068e-37	Rnd3
Arpc1a	1.04023e-41	-0.282496	0.947	0.965	2.35446e-37	Arpc1a
Ralgapa2	1.16158e-41	-0.253808	0.181	0.447	2.62911e-37	Ralgapa2
H2afx	1.23065e-41	-0.455663	0.792	0.875	2.78545e-37	H2afx
Atp6ap2	1.42489e-41	0.257855	0.501	0.311	3.2251e-37	Atp6ap2
Sox4	1.6146e-41	0.319226	0.987	0.923	3.65448e-37	Sox4
Pigx	1.74918e-41	0.252221	0.654	0.462	3.9591e-37	Pigx
Eno1	1.8652e-41	-0.485669	0.915	0.965	4.22169e-37	Eno1
mt-Nd1	2.29702e-41	-0.30273	1	0.999	5.19907e-37	mt-Nd1
Epb41l5	4.59568e-41	0.251216	0.576	0.403	1.04019e-36	Epb41l5
Pla2g5	5.13409e-41	-0.280103	0.14	0.392	1.16205e-36	Pla2g5
Rab10	5.90032e-41	-0.271818	0.805	0.871	1.33548e-36	Rab10
Aldoa	6.03953e-41	-0.319754	0.95	0.982	1.36699e-36	Aldoa
Csnk1g3	6.51815e-41	-0.325658	0.379	0.625	1.47532e-36	Csnk1g3
Ppm1a	6.74922e-41	-0.315849	0.509	0.732	1.52762e-36	Ppm1a
Cmc2	8.81009e-41	-0.313014	0.451	0.687	1.99408e-36	Cmc2
Rgs10	1.1649e-40	-0.31129	0.281	0.545	2.63663e-36	Rgs10
Hba-a1	1.20951e-40	-2.03268	0.804	0.956	2.73761e-36	Hba-a1
Cbfb	1.35397e-40	-0.301494	0.439	0.675	3.06457e-36	Cbfb
Syce2	1.45953e-40	-0.312497	0.341	0.596	3.30349e-36	Syce2
Gm43305	1.47578e-40	-0.270571	0.073	0.295	3.34027e-36	Gm43305
Apex1	1.69718e-40	0.27483	0.832	0.713	3.84141e-36	Apex1
Cnpy2	1.78756e-40	0.265992	0.93	0.832	4.04597e-36	Cnpy2
Adamts1	1.93166e-40	0.356886	0.617	0.441	4.37212e-36	Adamts1
Ptges	2.02437e-40	-0.257096	0.106	0.337	4.58195e-36	Ptges
Plppr4	2.21101e-40	-0.273334	0.208	0.484	5.00441e-36	Plppr4
Mrpl33	2.26767e-40	-0.282128	0.877	0.937	5.13263e-36	Mrpl33
Odc1	2.3681e-40	-0.373153	0.691	0.842	5.35995e-36	Odc1
Gpc1	3.16548e-40	-0.294394	0.308	0.568	7.16474e-36	Gpc1
Mmp2	3.63593e-40	0.313321	0.764	0.618	8.22956e-36	Mmp2
Srsf2	4.44806e-40	-0.377255	0.647	0.802	1.00677e-35	Srsf2
Scx	4.59577e-40	-0.263469	0.082	0.317	1.04021e-35	Scx
Cmas	4.96793e-40	-0.268308	0.24	0.494	1.12444e-35	Cmas
Pmf1	6.66848e-40	-0.313026	0.396	0.628	1.50934e-35	Pmf1
Tuba1c	6.88678e-40	-0.357393	0.285	0.549	1.55875e-35	Tuba1c
Rbm5	9.46482e-40	0.269192	0.74	0.541	2.14227e-35	Rbm5
Gata6	1.17718e-39	0.29026	0.662	0.491	2.66443e-35	Gata6
Msi2	1.4014e-39	0.272768	0.719	0.532	3.17192e-35	Msi2
Ankrd12	1.58624e-39	0.255039	0.491	0.278	3.59029e-35	Ankrd12
Slc25a11	1.74563e-39	0.255699	0.759	0.582	3.95105e-35	Slc25a11
Med10	4.33162e-39	-0.315482	0.719	0.845	9.80419e-35	Med10
Ttyh2	5.9824e-39	-0.257907	0.2	0.458	1.35406e-34	Ttyh2
Nmt2	6.6002e-39	-0.344369	0.629	0.792	1.49389e-34	Nmt2
Ccnd2	8.38646e-39	-0.45543	0.737	0.885	1.89819e-34	Ccnd2
Dst	1.43407e-38	-0.322818	0.656	0.841	3.24588e-34	Dst
Pmepa1	1.76776e-38	-0.255465	0.176	0.432	4.00114e-34	Pmepa1
Ift74	1.96998e-38	0.252794	0.624	0.419	4.45886e-34	Ift74
Tiam1	2.12633e-38	-0.270061	0.324	0.576	4.81273e-34	Tiam1
Gm53	2.77789e-38	-0.250733	0.195	0.453	6.28748e-34	Gm53
Gna12	3.15453e-38	-0.270506	0.286	0.546	7.13997e-34	Gna12
Gm2a	3.45994e-38	-0.32831	0.707	0.871	7.83123e-34	Gm2a
Vamp8	3.87354e-38	-0.300602	0.774	0.87	8.76736e-34	Vamp8
Igf2r	6.18978e-38	0.268556	0.597	0.392	1.40099e-33	Igf2r
Sdf2	6.49861e-38	0.268065	0.812	0.655	1.4709e-33	Sdf2
Rnaset2a	7.00023e-38	0.329845	0.739	0.566	1.58443e-33	Rnaset2a
Eid1	9.08536e-38	-0.286212	0.789	0.871	2.05638e-33	Eid1
Fez2	1.01869e-37	-0.250808	0.205	0.46	2.30571e-33	Fez2
Tcf7l2	1.53919e-37	0.25138	0.682	0.461	3.48381e-33	Tcf7l2
Tia1	1.61845e-37	0.274127	0.829	0.686	3.66319e-33	Tia1
Ccl17	1.88548e-37	-0.813335	0.165	0.406	4.2676e-33	Ccl17
Polr2i	1.89017e-37	-0.28328	0.782	0.866	4.27822e-33	Polr2i
Reep1	1.98959e-37	-0.276024	0.334	0.593	4.50324e-33	Reep1
Pink1	2.38636e-37	-0.289566	0.448	0.667	5.40129e-33	Pink1
Jade1	3.19938e-37	-0.291681	0.333	0.58	7.24147e-33	Jade1
Fam3c	3.28682e-37	-0.290405	0.358	0.593	7.43938e-33	Fam3c
Tst	4.472e-37	0.272492	0.879	0.709	1.01219e-32	Tst
Fam136a	5.21928e-37	0.27719	0.74	0.564	1.18133e-32	Fam136a
Sfrp1	6.33539e-37	0.299474	0.453	0.224	1.43395e-32	Sfrp1
Gpi1	6.63325e-37	0.260174	0.864	0.745	1.50137e-32	Gpi1
Phgdh	1.25648e-36	-0.37248	0.481	0.712	2.84391e-32	Phgdh
Nt5c	1.53411e-36	-0.272636	0.313	0.559	3.47231e-32	Nt5c
Vcpip1	1.56972e-36	-0.254086	0.285	0.539	3.5529e-32	Vcpip1
Casp6	1.97185e-36	0.254032	0.562	0.364	4.46309e-32	Casp6
Crtc3	2.09103e-36	-0.308626	0.461	0.667	4.73285e-32	Crtc3
Cttn	2.27202e-36	-0.274281	0.744	0.85	5.14248e-32	Cttn
Shisa8	2.46248e-36	-0.276417	0.038	0.226	5.57358e-32	Shisa8
Polr3k	2.52459e-36	-0.287017	0.554	0.752	5.71416e-32	Polr3k
Zfp207	2.55229e-36	0.251489	0.86	0.732	5.77685e-32	Zfp207
Nr6a1	2.66957e-36	0.405155	0.82	0.742	6.04231e-32	Nr6a1
Nol7	3.443e-36	-0.282537	0.74	0.87	7.79288e-32	Nol7
Ube2c	3.80041e-36	-0.717019	0.309	0.529	8.60185e-32	Ube2c
Klf4	1.02495e-35	-0.356581	0.739	0.87	2.31987e-31	Klf4
Nrd1	2.07219e-35	-0.315056	0.527	0.71	4.69019e-31	Nrd1
Ss18l2	2.19827e-35	-0.306646	0.641	0.749	4.97556e-31	Ss18l2
Col4a1	2.21303e-35	-0.288337	0.509	0.732	5.00897e-31	Col4a1
Nfil3	2.30371e-35	-0.277739	0.296	0.545	5.21422e-31	Nfil3
Coa3	3.28554e-35	-0.269047	0.682	0.815	7.43649e-31	Coa3
Hells	3.43971e-35	-0.369843	0.368	0.574	7.78544e-31	Hells
Top2a	5.08647e-35	-0.444084	0.203	0.435	1.15127e-30	Top2a
Ifitm1	5.57588e-35	0.496249	0.72	0.516	1.26204e-30	Ifitm1
Clk1	9.64428e-35	0.272883	0.93	0.821	2.18289e-30	Clk1
Paics	9.71659e-35	0.251803	0.895	0.8	2.19925e-30	Paics
Tns3	9.97427e-35	0.267575	0.89	0.759	2.25758e-30	Tns3
Polr1a	1.92857e-34	-0.28503	0.411	0.622	4.36512e-30	Polr1a
Aldh2	2.06507e-34	0.264855	0.829	0.701	4.67407e-30	Aldh2
Zmiz1	2.16003e-34	0.268253	0.737	0.572	4.88902e-30	Zmiz1
Pim1	2.24972e-34	0.3627	0.594	0.399	5.09201e-30	Pim1
Rcc2	2.33792e-34	-0.278509	0.522	0.72	5.29165e-30	Rcc2
Arhgap5	2.64292e-34	-0.273953	0.694	0.817	5.98198e-30	Arhgap5
Topors	4.42441e-34	0.259112	0.79	0.629	1.00142e-29	Topors
Racgap1	5.21136e-34	-0.317628	0.141	0.355	1.17954e-29	Racgap1
Arpc5l	5.97889e-34	-0.263626	0.752	0.859	1.35326e-29	Arpc5l
Mgat4b	7.16585e-34	-0.256661	0.171	0.406	1.62192e-29	Mgat4b
Med19	8.92444e-34	-0.292524	0.534	0.702	2.01996e-29	Med19
Gadd45gip1	1.42091e-33	-0.360464	0.601	0.76	3.21609e-29	Gadd45gip1
Mras	1.90364e-33	-0.266765	0.366	0.593	4.3087e-29	Mras
Atp13a3	1.92333e-33	-0.30611	0.414	0.635	4.35327e-29	Atp13a3
Gapdh	3.3726e-33	0.313181	0.998	0.994	7.63354e-29	Gapdh
Gmnn	4.01982e-33	-0.345504	0.326	0.544	9.09847e-29	Gmnn
Mycn	6.46578e-33	-0.285012	0.393	0.628	1.46346e-28	Mycn
Ung	9.17639e-33	-0.294423	0.353	0.567	2.07698e-28	Ung
Ndufa1	9.97825e-33	-0.253146	0.787	0.887	2.25848e-28	Ndufa1
Sdf2l1	1.23742e-32	-0.262257	0.265	0.491	2.80077e-28	Sdf2l1
Fndc3b	1.69241e-32	-0.258484	0.458	0.672	3.83061e-28	Fndc3b
Fyn	1.70865e-32	-0.278588	0.567	0.74	3.86735e-28	Fyn
Cdca8	2.09128e-32	-0.367265	0.2	0.422	4.7334e-28	Cdca8
Lats2.1	2.59564e-32	-0.256075	0.381	0.615	5.87497e-28	Lats2.1
Tcea3	2.7552e-32	-0.263167	0.225	0.463	6.23611e-28	Tcea3
Tmem59	3.80921e-32	0.271987	0.882	0.807	8.62176e-28	Tmem59
Cdk1	4.60712e-32	-0.394462	0.221	0.447	1.04278e-27	Cdk1
Ywhaq	6.20451e-32	0.271972	0.993	0.981	1.40433e-27	Ywhaq
Cenpa	8.29557e-32	-0.545971	0.281	0.482	1.87762e-27	Cenpa
Cercam	1.11662e-31	-0.255006	0.268	0.502	2.52736e-27	Cercam
Auts2	1.30118e-31	0.283794	0.942	0.855	2.94509e-27	Auts2
Tra2a	1.4392e-31	0.25279	0.923	0.815	3.2575e-27	Tra2a
2810474O19Rik	1.6184e-31	0.256911	0.692	0.54	3.66309e-27	2810474O19Rik
Dpy30	1.71566e-31	-0.252481	0.805	0.888	3.88323e-27	Dpy30
Ddit4l	1.77399e-31	-0.308202	0.349	0.588	4.01524e-27	Ddit4l
Itgb5	1.88712e-31	-0.266847	0.454	0.645	4.2713e-27	Itgb5
Foxn3	4.81769e-31	-0.27061	0.647	0.804	1.09044e-26	Foxn3
Sf3b1	5.14259e-31	0.250513	0.943	0.862	1.16397e-26	Sf3b1
Lamtor5	5.73071e-31	-0.252633	0.754	0.861	1.29709e-26	Lamtor5
Adipor1	6.07612e-31	-0.259105	0.809	0.88	1.37527e-26	Adipor1
Rgs2	6.18482e-31	0.313203	0.641	0.512	1.39987e-26	Rgs2
Ndufb2	6.28966e-31	-0.258438	0.812	0.903	1.4236e-26	Ndufb2
Trib1	7.11072e-31	-0.257916	0.348	0.573	1.60944e-26	Trib1
Ndufb4	7.16579e-31	-0.315787	0.596	0.756	1.62191e-26	Ndufb4
Ppp2ca	7.44188e-31	-0.265416	0.681	0.816	1.68439e-26	Ppp2ca
Mef2a	1.81407e-30	-0.283669	0.616	0.747	4.10596e-26	Mef2a
Rrbp1	2.78953e-30	-0.276493	0.849	0.879	6.31383e-26	Rrbp1
Pgap2	3.6539e-30	-0.301301	0.709	0.814	8.27025e-26	Pgap2
Cd2ap	5.73646e-30	-0.274598	0.646	0.745	1.29839e-25	Cd2ap
Ccna2	5.80939e-30	-0.304206	0.155	0.367	1.3149e-25	Ccna2
Hpcal1	8.34284e-30	-0.270969	0.855	0.939	1.88832e-25	Hpcal1
Minpp1	9.22499e-30	-0.250357	0.527	0.701	2.08798e-25	Minpp1
Adgrg1	1.50777e-29	-0.271146	0.567	0.741	3.41268e-25	Adgrg1
Dtymk	1.96535e-29	-0.274567	0.784	0.86	4.44838e-25	Dtymk
Usp9x	2.05769e-29	-0.261719	0.745	0.841	4.65738e-25	Usp9x
Wwc2	4.1647e-29	-0.273724	0.619	0.787	9.42639e-25	Wwc2
Ivns1abp	4.44827e-29	-0.25108	0.702	0.837	1.00682e-24	Ivns1abp
Glrx5	4.7574e-29	-0.255759	0.468	0.668	1.07679e-24	Glrx5
Pxdn	6.42911e-29	-0.268992	0.537	0.68	1.45516e-24	Pxdn
H1f0	7.00128e-29	-0.403056	0.669	0.812	1.58467e-24	H1f0
Pclaf	7.6059e-29	-0.461872	0.303	0.507	1.72152e-24	Pclaf
Cdv3	8.92218e-29	-0.25574	0.835	0.895	2.01945e-24	Cdv3
Cdca3	9.74587e-29	-0.299265	0.178	0.39	2.20588e-24	Cdca3
Fam213a	1.08576e-28	-0.265232	0.506	0.709	2.45751e-24	Fam213a
Sh3bp5	1.4432e-28	-0.25911	0.606	0.768	3.26653e-24	Sh3bp5
Hnrnpd	1.7669e-28	-0.279198	0.611	0.759	3.9992e-24	Hnrnpd
Fos	1.77202e-28	0.46035	0.872	0.817	4.0108e-24	Fos
4931406P16Rik	1.89336e-28	-0.253777	0.526	0.668	4.28544e-24	4931406P16Rik
Lmnb1	2.12767e-28	-0.284947	0.451	0.612	4.81576e-24	Lmnb1
Btg1	2.87443e-28	0.282701	0.908	0.812	6.50599e-24	Btg1
Dctpp1	4.09193e-28	-0.25681	0.735	0.85	9.26167e-24	Dctpp1
Ppfibp2	6.89625e-28	0.252387	0.74	0.582	1.5609e-23	Ppfibp2
Dusp5	7.62886e-28	0.28201	0.662	0.51	1.72672e-23	Dusp5
Gm9347	8.15801e-28	-0.307544	0.331	0.553	1.84648e-23	Gm9347
Slc24a5	9.78115e-28	-0.368837	0.478	0.678	2.21387e-23	Slc24a5
Bag1	1.00838e-27	-0.269405	0.647	0.799	2.28238e-23	Bag1
Usp1	1.44651e-27	-0.257271	0.321	0.511	3.27404e-23	Usp1
Krt18	1.4941e-27	0.288086	0.537	0.402	3.38175e-23	Krt18
Ogt	1.66284e-27	0.257886	0.822	0.682	3.76368e-23	Ogt
Plod2	2.09434e-27	-0.252381	0.471	0.667	4.74034e-23	Plod2
Smc2	2.22296e-27	-0.311571	0.369	0.566	5.03145e-23	Smc2
Slc25a5	4.49085e-27	-0.269422	0.927	0.96	1.01646e-22	Slc25a5
Epb41l2	4.8948e-27	-0.272605	0.527	0.699	1.10789e-22	Epb41l2
Smpx	6.30333e-27	-0.266561	0.313	0.533	1.4267e-22	Smpx
Nusap1	1.33444e-26	-0.313877	0.121	0.315	3.02037e-22	Nusap1
Tgfbi	1.43712e-26	0.352786	0.641	0.465	3.25278e-22	Tgfbi
Spc25	2.30673e-26	-0.301699	0.243	0.437	5.22106e-22	Spc25
Kdelr2	2.54742e-26	-0.306289	0.802	0.886	5.76583e-22	Kdelr2
Cenpf	2.6288e-26	-0.329132	0.165	0.366	5.95003e-22	Cenpf
Sec61g	2.6538e-26	-0.265917	0.747	0.841	6.00661e-22	Sec61g
Slc38a1	3.16333e-26	-0.255227	0.473	0.64	7.15987e-22	Slc38a1
Birc5	4.54338e-26	-0.374196	0.328	0.513	1.02835e-21	Birc5
Mat2a	2.9321e-25	-0.251134	0.794	0.866	6.63652e-21	Mat2a
Alyref	4.40798e-25	-0.314915	0.283	0.47	9.97702e-21	Alyref
Tipin	1.22082e-23	-0.293241	0.544	0.674	2.7632e-19	Tipin
Cited2	3.58174e-23	-0.333073	0.754	0.841	8.1069e-19	Cited2
Rpl14-ps1	9.81524e-23	0.369038	0.79	0.787	2.22158e-18	Rpl14-ps1
Ptp4a2	1.92869e-22	-0.260958	0.918	0.938	4.36539e-18	Ptp4a2
Ube2s	2.74434e-22	-0.336221	0.938	0.949	6.21155e-18	Ube2s
Aes	8.18017e-22	-0.286825	0.895	0.931	1.8515e-17	Aes
Acta2	1.74109e-21	-0.318717	0.13	0.301	3.94079e-17	Acta2
Lig1	4.12471e-21	-0.272695	0.391	0.56	9.33586e-17	Lig1
Gm28438	6.82474e-21	-0.269816	0.932	0.937	1.54471e-16	Gm28438
Gm10320	1.25463e-20	-0.281891	0.348	0.519	2.83973e-16	Gm10320
Hbb-y	4.18826e-20	-0.727383	0.827	0.652	9.47972e-16	Hbb-y
Ier3	5.17187e-20	-0.342544	0.567	0.737	1.1706e-15	Ier3
Tuba1b	1.51281e-19	-0.330447	0.968	0.978	3.42409e-15	Tuba1b
Smc4	2.91037e-19	-0.272704	0.409	0.559	6.58733e-15	Smc4
Vps8	2.0997e-18	0.27471	0.231	0.205	4.75246e-14	Vps8
Ptn	2.23731e-18	0.313873	0.461	0.292	5.06393e-14	Ptn
Ccnb2	4.96449e-18	-0.250278	0.181	0.348	1.12366e-13	Ccnb2
Hist1h2bc	6.22307e-17	-0.399449	0.343	0.48	1.40853e-12	Hist1h2bc
Tagln	5.75216e-16	0.277301	0.223	0.117	1.30194e-11	Tagln
Tiparp	6.01402e-16	-0.261482	0.74	0.799	1.36121e-11	Tiparp
Pttg1	2.10126e-15	-0.280643	0.396	0.537	4.75599e-11	Pttg1
Ier2	3.98013e-15	0.298151	0.885	0.851	9.00863e-11	Ier2
Erdr1	4.45697e-15	-0.362622	0.669	0.712	1.00879e-10	Erdr1
Gm8730	3.21172e-14	0.28776	0.98	0.968	7.26942e-10	Gm8730
Hba-x	2.59954e-13	-0.266962	0.349	0.221	5.8838e-09	Hba-x
Jund	2.88313e-13	-0.450281	0.827	0.871	6.52568e-09	Jund
Mfap4	2.31019e-12	-0.265048	0.23	0.314	5.22888e-08	Mfap4
Tubb4b	4.6016e-12	-0.298592	0.574	0.636	1.04153e-07	Tubb4b
Dcn	1.61795e-11	-0.304654	0.141	0.232	3.66208e-07	Dcn
Uba52	4.30819e-11	-0.313614	0.985	0.99	9.75116e-07	Uba52
Col1a1	3.29751e-10	-0.355395	0.206	0.297	7.46359e-06	Col1a1
Rps3a3	1.15894e-07	0.358886	0.712	0.618	0.00262315	Rps3a3
Hist1h2ap	1.10146e-06	-0.275823	0.403	0.452	0.0249304	Hist1h2ap

## Sheet: markers_LateSLCXYvsSertoli_mast
Gene	p_val	avg_logFC	pct.1	pct.2	p_val_adj	geneSymbol
Igfbp5	0	2.33196	0.958	0.219	0	Igfbp5
Ncam1	0	1.92435	0.962	0.323	0	Ncam1
C1qtnf12	0	1.47863	0.865	0.482	0	C1qtnf12
Chchd10	0	-1.83448	0.766	0.997	0	Chchd10
Ptgds	0	-2.04438	0.359	0.985	0	Ptgds
Defb19	2.0997789948253e-320	-2.89471	0.413	0.977	4.75263977688758e-316	Defb19
H19	5.09216341013736e-310	1.60155	0.949	0.476	1.15256e-305	H19
Tesc	2.4208e-275	-1.51944	0.244	0.97	5.47924e-271	Tesc
Cdkn1c	1.68701e-261	1.43335	0.958	0.406	3.81837e-257	Cdkn1c
Sulf1	5.41508e-259	0.983225	0.792	0.099	1.22565e-254	Sulf1
Serpine2	7.7911e-249	-1.28175	0.401	0.969	1.76344e-244	Serpine2
Gstm1	5.94327e-241	-1.09878	0.91	0.996	1.3452e-236	Gstm1
Peg3	3.51807e-234	1.26426	0.968	0.643	7.96281e-230	Peg3
Id3	1.96748e-233	1.30364	0.99	0.818	4.45319e-229	Id3
Fkbp1a	8.62541e-233	-0.948784	0.974	0.998	1.95228e-228	Fkbp1a
Id2	2.20762e-228	1.31215	0.971	0.7	4.99672e-224	Id2
Igfbp4	3.47638e-228	1.37023	0.865	0.434	7.86845e-224	Igfbp4
Amh	8.23718e-225	-1.62953	0.282	0.954	1.8644e-220	Amh
Aldh1a1	1.32987e-223	-1.21826	0.667	0.988	3.01003e-219	Aldh1a1
Pax8	3.84209e-223	0.785719	0.571	0.008	8.69619e-219	Pax8
Mt3	1.64803e-220	-1.53041	0.192	0.922	3.73016e-216	Mt3
Tmsb4x	4.53441e-219	1.36976	1	0.964	1.02632e-214	Tmsb4x
Pdgfc	4.99357e-215	0.877662	0.708	0.105	1.13025e-210	Pdgfc
Wnt6	1.32917e-209	-1.18385	0.362	0.959	3.00845e-205	Wnt6
Arpc1b	1.71834e-209	-1.17798	0.596	0.974	3.88929e-205	Arpc1b
Podxl	3.04456e-204	0.919267	0.766	0.093	6.89105e-200	Podxl
Id1	3.66897e-202	1.2644	0.888	0.487	8.30435e-198	Id1
Cst9	5.89704e-202	-2.37115	0.24	0.916	1.33474e-197	Cst9
8030411F24Rik	6.30573e-195	-1.30005	0.115	0.869	1.42724e-190	8030411F24Rik
Mro	7.46652e-188	-1.0537	0.176	0.888	1.68997e-183	Mro
Ltbp1	7.25359e-183	0.788848	0.67	0.127	1.64178e-178	Ltbp1
Hsd17b3	1.61047e-178	-1.12157	0.077	0.826	3.64513e-174	Hsd17b3
Crispld2	8.41415e-178	0.848031	0.673	0.089	1.90446e-173	Crispld2
Igf2	2.75308e-175	0.968934	0.769	0.227	6.23133e-171	Igf2
Fgfr2	2.06294e-174	0.676115	0.574	0.083	4.66925e-170	Fgfr2
Sin3b	1.72757e-173	-1.03603	0.846	0.989	3.91017e-169	Sin3b
Spint2	3.62691e-173	-0.913175	0.654	0.981	8.20915e-169	Spint2
Gatm	2.68912e-169	-1.04192	0.33	0.936	6.08656e-165	Gatm
6330403K07Rik	1.98992e-167	0.875554	0.856	0.306	4.50397e-163	6330403K07Rik
Efhd2	1.73661e-166	-0.999548	0.362	0.908	3.93064e-162	Efhd2
Rnd2	1.84861e-164	-1.05189	0.317	0.901	4.18413e-160	Rnd2
Gstm2	3.90087e-163	-0.698213	0.974	0.998	8.82923e-159	Gstm2
Rbms3	8.89648e-163	0.705585	0.67	0.12	2.01363e-158	Rbms3
Gstm6	5.91366e-161	-1.43672	0.17	0.835	1.3385e-156	Gstm6
RMST_1	1.07113e-160	0.819582	0.442	0.009	2.4244e-156	RMST_1
Socs2	1.15707e-155	-1.06862	0.494	0.948	2.6189e-151	Socs2
Me1	2.37905e-154	-1.03524	0.5	0.946	5.38474e-150	Me1
Nrp1	2.85898e-152	0.666016	0.609	0.079	6.47103e-148	Nrp1
Comt	7.97398e-152	0.86042	0.856	0.512	1.80483e-147	Comt
Aard	8.4056e-152	-1.43729	0.449	0.933	1.90252e-147	Aard
Cygb	4.36185e-151	0.84148	0.708	0.177	9.87262e-147	Cygb
Dhh	2.02132e-144	-0.872821	0.228	0.863	4.57507e-140	Dhh
Epha4	1.39528e-140	0.670011	0.51	0.082	3.15807e-136	Epha4
Cycs	4.48209e-138	-1.01767	0.859	0.984	1.01448e-133	Cycs
Cited1	8.85236e-136	-1.01568	0.077	0.747	2.00364e-131	Cited1
Bex2	1.70224e-133	-1.15258	0.869	0.98	3.85285e-129	Bex2
Aspscr1	7.93148e-133	0.758988	0.651	0.349	1.79521e-128	Aspscr1
Tmem184a	8.06234e-133	-0.806456	0.644	0.971	1.82483e-128	Tmem184a
Colec12	1.60119e-131	0.504521	0.577	0.102	3.62414e-127	Colec12
Col9a3	1.67119e-131	-1.11491	0.224	0.83	3.78256e-127	Col9a3
Cald1	5.05531e-130	0.915813	0.965	0.522	1.14422e-125	Cald1
Greb1	2.19988e-128	0.75081	0.667	0.189	4.97921e-124	Greb1
Tmem176b	1.12354e-125	0.714897	0.913	0.602	2.54303e-121	Tmem176b
Mapk13	8.9772e-123	-0.865833	0.458	0.92	2.0319e-118	Mapk13
Vdac3	9.25445e-123	-0.621861	0.968	0.996	2.09465e-118	Vdac3
Bmp4	8.16071e-121	0.591192	0.439	0.049	1.84709e-116	Bmp4
Ctxn1	1.03654e-119	0.627828	0.869	0.521	2.3461e-115	Ctxn1
Dpf3	1.71115e-119	0.510938	0.551	0.088	3.87302e-115	Dpf3
Kctd14	5.02394e-118	-1.23406	0.622	0.96	1.13712e-113	Kctd14
Tenm4	1.68881e-116	0.597206	0.686	0.318	3.82246e-112	Tenm4
Nkd1	2.48662e-116	0.519164	0.529	0.097	5.62822e-112	Nkd1
Tinagl1	1.73008e-115	-0.87136	0.413	0.891	3.91585e-111	Tinagl1
Nr2f1	2.5278e-115	0.569586	0.503	0.09	5.72142e-111	Nr2f1
Etd	1.00485e-113	-1.10334	0.067	0.68	2.27438e-109	Etd
Meis1	2.58067e-113	0.576445	0.763	0.304	5.84108e-109	Meis1
Mfap2	7.09593e-112	0.754776	0.84	0.321	1.60609e-107	Mfap2
Gstm7	1.30894e-111	-0.971409	0.554	0.919	2.96265e-107	Gstm7
Lhfpl2	2.43418e-111	0.47102	0.529	0.091	5.50952e-107	Lhfpl2
Bcam	1.64945e-110	0.646503	0.769	0.456	3.73337e-106	Bcam
Aldh1a3	9.88507e-110	0.538218	0.381	0.035	2.23739e-105	Aldh1a3
Selenow	5.57297e-108	0.660447	0.984	0.811	1.26139e-103	Selenow
Tgfb2	5.89926e-108	0.825083	0.439	0.156	1.33524e-103	Tgfb2
Myl9	3.78023e-107	0.822168	0.804	0.33	8.55618e-103	Myl9
Mical2	5.26867e-107	0.67883	0.728	0.271	1.19251e-102	Mical2
Cdc42ep3	3.1363e-106	0.714949	0.654	0.183	7.09871e-102	Cdc42ep3
Meis2	1.60555e-104	0.62625	0.644	0.161	3.63401e-100	Meis2
Cst8	3.732e-104	-1.05086	0.208	0.779	8.44701e-100	Cst8
Serinc3	9.02912e-104	-0.717414	0.769	0.962	2.04365e-99	Serinc3
Arhgdig	9.68407e-104	-0.823515	0.442	0.891	2.19189e-99	Arhgdig
AU015836	1.3846e-103	-0.65847	0.064	0.657	3.13391e-99	AU015836
Pmp22	1.38443e-102	0.649718	0.734	0.257	3.13352e-98	Pmp22
Fxyd6	2.3213e-102	-0.730379	0.702	0.963	5.25404e-98	Fxyd6
Nav2	5.40567e-102	0.653424	0.894	0.715	1.22352e-97	Nav2
Mcrip2	5.48428e-102	-0.796324	0.369	0.852	1.24131e-97	Mcrip2
Hspg2	8.32967e-102	0.526755	0.603	0.219	1.88534e-97	Hspg2
Akr1cl	2.16659e-101	-0.702095	0.647	0.97	4.90385e-97	Akr1cl
Ssbp2	6.83088e-101	0.57208	0.657	0.25	1.5461e-96	Ssbp2
Wnt4	9.20556e-101	0.817377	0.513	0.143	2.08359e-96	Wnt4
Fscn1	1.45646e-100	0.576349	0.792	0.374	3.29654e-96	Fscn1
Maf	2.3539e-100	0.747338	0.744	0.333	5.32781e-96	Maf
Dtna	4.15778e-100	-0.702301	0.122	0.694	9.41073e-96	Dtna
Mid1ip1	2.19835e-99	0.715835	0.673	0.298	4.97575e-95	Mid1ip1
Smad6	4.03595e-98	0.494377	0.551	0.11	9.13496e-94	Smad6
Mdk	1.92778e-97	0.739768	0.984	0.872	4.36333e-93	Mdk
Lamc2	2.02249e-97	0.347645	0.33	0.02	4.5777e-93	Lamc2
Rnf181	4.71639e-97	-0.731743	0.449	0.868	1.06751e-92	Rnf181
Ccdc80	7.7081e-97	0.593585	0.615	0.238	1.74465e-92	Ccdc80
Cavin3	8.35967e-96	0.557012	0.641	0.191	1.89213e-91	Cavin3
Egfl6	1.3627e-94	0.350844	0.314	0.013	3.08433e-90	Egfl6
Itm2a	6.29428e-94	0.968174	0.772	0.474	1.42465e-89	Itm2a
Cox6a1	3.43808e-93	-0.441637	0.984	0.995	7.78174e-89	Cox6a1
Thra	5.3063e-93	-0.659564	0.763	0.941	1.20103e-88	Thra
Pak3	2.15913e-91	-0.763208	0.212	0.749	4.88697e-87	Pak3
Gja1	4.58869e-91	-0.781637	0.42	0.857	1.0386e-86	Gja1
Nme4	3.03951e-90	0.498243	0.724	0.333	6.87963e-86	Nme4
Ppp1r16b	3.09293e-90	-0.581968	0.042	0.582	7.00055e-86	Ppp1r16b
Spry1	1.37484e-89	0.513557	0.497	0.153	3.11181e-85	Spry1
Sorbs2	2.28446e-89	0.527022	0.455	0.119	5.17064e-85	Sorbs2
Tacc1	2.89163e-89	-0.742752	0.449	0.867	6.54492e-85	Tacc1
Gdpd2	6.73269e-89	0.298871	0.321	0.014	1.52388e-84	Gdpd2
Msx1	1.5361e-88	0.391464	0.276	0.008	3.47681e-84	Msx1
Dbi	2.1514e-88	-0.451623	0.955	0.995	4.86947e-84	Dbi
Nr5a1os	8.17403e-87	0.63382	0.91	0.763	1.85011e-82	Nr5a1os
Vgll4	9.6476e-87	0.514938	0.715	0.327	2.18364e-82	Vgll4
Scd2	2.39222e-86	-0.583453	0.923	0.965	5.41456e-82	Scd2
Islr2	3.0127e-86	-0.586885	0.064	0.598	6.81895e-82	Islr2
Htra1	1.99835e-85	0.690743	0.654	0.301	4.52306e-81	Htra1
Rhox8	3.63904e-85	-0.855464	0.208	0.751	8.2366e-81	Rhox8
Zfp36l1	4.41034e-85	0.634149	0.978	0.808	9.98236e-81	Zfp36l1
Il6st	1.62042e-84	0.50513	0.59	0.287	3.66767e-80	Il6st
Col14a1	3.35004e-84	-0.626468	0.048	0.563	7.58249e-80	Col14a1
Prdm16	2.17111e-83	0.250249	0.244	0.004	4.91408e-79	Prdm16
Plxna2	4.10594e-82	0.33767	0.321	0.027	9.29338e-78	Plxna2
Fabp3	4.14391e-82	-0.777548	0.163	0.696	9.37932e-78	Fabp3
Clu	1.99072e-81	-1.18149	0.49	0.879	4.5058e-77	Clu
H2afz	2.2272e-81	-0.750534	0.997	0.999	5.04104e-77	H2afz
Fdxr	6.95221e-81	-0.625923	0.247	0.738	1.57356e-76	Fdxr
Uqcrq	8.79921e-81	-0.439108	0.99	0.993	1.99161e-76	Uqcrq
Arpp19	1.42092e-80	-0.522655	0.929	0.982	3.21611e-76	Arpp19
Lsp1	7.4369e-80	0.842752	0.696	0.228	1.68327e-75	Lsp1
Rgl1	8.67462e-80	0.362261	0.462	0.088	1.96341e-75	Rgl1
Unc5b	1.25121e-79	0.385036	0.407	0.063	2.83199e-75	Unc5b
Zfas1	1.63735e-79	0.651713	0.981	0.906	3.70597e-75	Zfas1
Vapa	1.98286e-79	-0.623423	0.846	0.976	4.488e-75	Vapa
Kdr	9.33343e-79	0.356737	0.33	0.033	2.11253e-74	Kdr
Plac8	1.19438e-78	0.840033	0.353	0.106	2.70335e-74	Plac8
Apoe	1.71064e-78	0.622068	0.59	0.258	3.87185e-74	Apoe
Pde1a	7.81554e-76	0.35744	0.353	0.05	1.76897e-71	Pde1a
Inhbb	9.29798e-76	-0.636938	0.388	0.824	2.1045e-71	Inhbb
Adamts16	2.67747e-75	-0.531485	0.122	0.628	6.06018e-71	Adamts16
Pbx1	5.77403e-75	0.521114	0.888	0.674	1.30689e-70	Pbx1
Fstl1	6.32919e-75	0.557034	0.913	0.6	1.43255e-70	Fstl1
Notum	6.89275e-75	0.267995	0.218	0.004	1.56011e-70	Notum
Naaladl2	1.07083e-74	0.273431	0.266	0.015	2.42372e-70	Naaladl2
Kazald1	2.37974e-73	-0.81533	0.391	0.83	5.3863e-69	Kazald1
Emx2	3.38039e-73	0.416798	0.529	0.147	7.65117e-69	Emx2
Cst3	3.69801e-72	-0.634166	0.984	0.992	8.37007e-68	Cst3
Bst2	4.28237e-72	-0.767045	0.388	0.821	9.69271e-68	Bst2
Gng12	8.30261e-72	-0.61139	0.58	0.891	1.87921e-67	Gng12
E330013P04Rik	8.39019e-72	0.330434	0.362	0.053	1.89903e-67	E330013P04Rik
Zbtb7c	1.10086e-71	0.420643	0.484	0.132	2.49168e-67	Zbtb7c
Mmp14	1.21826e-71	0.53796	0.657	0.267	2.75742e-67	Mmp14
Defb36	2.56705e-71	-0.926043	0.019	0.46	5.81026e-67	Defb36
Rnase4	1.58213e-70	0.503127	0.365	0.108	3.58099e-66	Rnase4
Ddah2	7.3113e-70	0.561132	0.804	0.458	1.65484e-65	Ddah2
Mt1	1.03774e-69	-0.742327	0.372	0.803	2.34883e-65	Mt1
Myh10	1.18036e-69	0.490417	0.808	0.503	2.67163e-65	Myh10
Nfat5	3.0084e-69	0.520123	0.776	0.518	6.80922e-65	Nfat5
Snhg1	3.1753e-69	0.518847	0.952	0.841	7.18697e-65	Snhg1
Zc3hav1	5.03607e-69	-0.536355	0.147	0.634	1.13987e-64	Zc3hav1
Crip2	5.36125e-69	0.467259	0.503	0.135	1.21346e-64	Crip2
mt-Rnr2	1.52852e-68	0.747887	1	0.992	3.45966e-64	mt-Rnr2
Pebp1	1.91894e-68	-0.473599	0.994	0.998	4.34333e-64	Pebp1
Padi2	3.73353e-68	-0.397953	0.022	0.458	8.45047e-64	Padi2
Vnn1	5.72185e-68	-0.611921	0.436	0.831	1.29508e-63	Vnn1
Fxyd1	2.42143e-67	0.455726	0.471	0.124	5.48067e-63	Fxyd1
Aprt	5.34069e-67	0.506564	0.772	0.408	1.20881e-62	Aprt
Actg1	8.06174e-67	0.429754	1	1	1.82469e-62	Actg1
Nudt19	8.91813e-67	-0.544908	0.288	0.739	2.01853e-62	Nudt19
Camkk2	3.20156e-66	-0.610499	0.471	0.831	7.24642e-62	Camkk2
Mif	4.89173e-66	-0.455295	0.987	0.996	1.10719e-61	Mif
AC131720.3	5.366e-66	0.751169	0.878	0.58	1.21454e-61	AC131720.3
1500015O10Rik	6.74101e-66	0.77012	0.24	0.015	1.52576e-61	1500015O10Rik
Selenop	9.86888e-66	0.429304	0.558	0.225	2.23372e-61	Selenop
Serpinb6b	2.62776e-65	0.623806	0.734	0.397	5.94767e-61	Serpinb6b
Tcf4	2.75237e-65	0.504073	0.843	0.56	6.22972e-61	Tcf4
Aldoa	1.9667e-64	-0.58275	0.907	0.982	4.45143e-60	Aldoa
Tmcc3	2.96002e-64	-0.497538	0.09	0.549	6.69971e-60	Tmcc3
Slit3	1.13008e-63	0.255011	0.256	0.025	2.55783e-59	Slit3
Sel1l3	4.55626e-63	-0.451294	0.074	0.523	1.03126e-58	Sel1l3
Rsrp1	9.67456e-63	0.526632	0.968	0.871	2.18974e-58	Rsrp1
Gprc5c	1.46712e-62	0.271775	0.333	0.058	3.32067e-58	Gprc5c
Bcat1	1.60506e-62	0.287447	0.221	0.014	3.63289e-58	Bcat1
Rab31	1.87035e-62	-0.487875	0.202	0.661	4.23334e-58	Rab31
Rps27l	2.12307e-62	-0.371523	0.994	0.997	4.80536e-58	Rps27l
Kcnh1	2.58831e-62	-0.396881	0.038	0.463	5.85838e-58	Kcnh1
Pltp	7.50948e-62	0.345505	0.356	0.088	1.6997e-57	Pltp
Chchd2	7.70765e-62	-0.353991	1	1	1.74455e-57	Chchd2
Arhgap29	1.14712e-61	0.408087	0.59	0.262	2.59638e-57	Arhgap29
Sorl1	4.08879e-61	0.386132	0.455	0.174	9.25458e-57	Sorl1
Lrrn1	7.29579e-61	0.282689	0.324	0.048	1.65133e-56	Lrrn1
Sparc	1.18839e-60	-0.342875	1	0.999	2.68979e-56	Sparc
Pdgfa	1.24562e-60	-0.789302	0.522	0.855	2.81933e-56	Pdgfa
Sept11	1.55677e-60	-0.498218	0.718	0.912	3.5236e-56	Sept11
Selenoh	1.64185e-60	-0.532234	0.872	0.97	3.71616e-56	Selenoh
Col4a5	4.43039e-60	0.305037	0.41	0.1	1.00277e-55	Col4a5
Usp50	6.4029e-60	-0.623696	0.686	0.914	1.44923e-55	Usp50
Ndn	8.85593e-60	0.459221	0.817	0.543	2.00445e-55	Ndn
Plxna4	1.40599e-59	0.312695	0.388	0.092	3.18232e-55	Plxna4
Mef2c	1.74901e-59	-0.513246	0.397	0.813	3.95871e-55	Mef2c
Tshz1	2.00392e-59	0.441334	0.763	0.433	4.53568e-55	Tshz1
Snca	2.25681e-59	0.345639	0.381	0.059	5.10807e-55	Snca
Zfp503	3.34985e-59	0.34965	0.369	0.089	7.58205e-55	Zfp503
Aif1l	5.8429e-59	0.294082	0.298	0.055	1.32248e-54	Aif1l
Gxylt2	6.55308e-59	0.287532	0.388	0.087	1.48322e-54	Gxylt2
Nav1	9.09432e-59	-0.578304	0.324	0.736	2.05841e-54	Nav1
Exoc3l2	1.36813e-58	-0.464148	0.119	0.561	3.09663e-54	Exoc3l2
Kifap3	1.37298e-58	0.42086	0.67	0.369	3.1076e-54	Kifap3
Nr6a1	1.5297e-58	0.632091	0.891	0.742	3.46231e-54	Nr6a1
Etnk2	2.36679e-58	-0.495244	0.679	0.927	5.35698e-54	Etnk2
Gpc3	1.64175e-57	0.615481	0.708	0.424	3.71593e-53	Gpc3
Atp1b2	1.97661e-57	-0.536262	0.628	0.868	4.47387e-53	Atp1b2
Cd302	2.02321e-57	0.3303	0.49	0.164	4.57933e-53	Cd302
Rnf182	4.36936e-57	0.318425	0.388	0.081	9.88961e-53	Rnf182
Susd3	8.93608e-57	-0.427715	0.109	0.539	2.02259e-52	Susd3
Tceal9	1.12946e-56	-0.293143	1	1	2.55641e-52	Tceal9
Lrp1	2.48671e-56	0.423191	0.641	0.295	5.62841e-52	Lrp1
Zim1	3.08838e-56	0.290292	0.343	0.073	6.99024e-52	Zim1
Fabp5	4.98525e-56	-0.666835	0.519	0.854	1.12836e-51	Fabp5
Tsc22d3	6.67844e-56	0.352608	0.465	0.14	1.5116e-51	Tsc22d3
Palld	1.88332e-55	0.462276	0.619	0.261	4.26271e-51	Palld
Smad5	1.9002e-55	0.382894	0.676	0.394	4.30091e-51	Smad5
Adrm1	3.71371e-55	-0.538508	0.603	0.867	8.40561e-51	Adrm1
Gsn	4.50459e-55	0.424296	0.587	0.245	1.01957e-50	Gsn
Ypel3	8.16252e-55	0.4726	0.801	0.563	1.8475e-50	Ypel3
Akr1b3	1.01419e-54	-0.651834	0.635	0.897	2.29552e-50	Akr1b3
Cyp26b1	1.02194e-54	-0.568135	0.163	0.592	2.31307e-50	Cyp26b1
Ptk2b	1.25486e-54	-0.462296	0.125	0.549	2.84024e-50	Ptk2b
Nrep	1.34309e-54	0.450148	0.933	0.766	3.03996e-50	Nrep
Ucp2	1.56342e-54	-0.44837	0.901	0.969	3.53865e-50	Ucp2
Igf1r	2.47984e-54	0.495284	0.875	0.667	5.61286e-50	Igf1r
Serf2	2.68265e-54	-0.327825	0.99	0.998	6.0719e-50	Serf2
Arhgap42	3.63738e-54	0.295102	0.333	0.101	8.23285e-50	Arhgap42
Fosb	4.31875e-54	0.665696	0.821	0.57	9.77507e-50	Fosb
Kcnq1ot1	7.81379e-54	0.512678	0.897	0.733	1.76857e-49	Kcnq1ot1
Mex3a	8.24024e-54	0.418978	0.676	0.373	1.8651e-49	Mex3a
Sox9	9.00897e-54	-0.580654	0.824	0.945	2.03909e-49	Sox9
Fat1	1.46595e-53	-0.530643	0.51	0.81	3.31802e-49	Fat1
1810037I17Rik	4.00181e-53	-0.409261	0.955	0.98	9.05769e-49	1810037I17Rik
Polr2l	8.68017e-53	-0.520137	0.708	0.922	1.96467e-48	Polr2l
Parvb	1.12738e-52	0.252476	0.272	0.038	2.55171e-48	Parvb
Gtf2a2	2.12546e-52	-0.462097	0.814	0.938	4.81077e-48	Gtf2a2
Gpm6b	2.33397e-52	-0.495638	0.362	0.746	5.2827e-48	Gpm6b
Kif21a	3.01464e-52	-0.41087	0.122	0.537	6.82333e-48	Kif21a
Rps4x	3.02086e-52	0.301086	1	1	6.8374e-48	Rps4x
Rangap1	3.78671e-52	-0.536405	0.34	0.722	8.57083e-48	Rangap1
Maged1	1.15247e-51	-0.356095	0.965	0.985	2.60849e-47	Maged1
Tulp2	1.32333e-51	-0.50203	0.372	0.76	2.99523e-47	Tulp2
Rtn4rl1	2.17693e-51	-0.372213	0.093	0.497	4.92726e-47	Rtn4rl1
Flrt3	2.61816e-51	0.327657	0.327	0.088	5.92595e-47	Flrt3
Nt5e	2.70075e-51	-0.338691	0.026	0.389	6.11288e-47	Nt5e
Rpl9	5.79232e-51	0.268195	1	1	1.31103e-46	Rpl9
Gabra4	7.15587e-51	0.266221	0.288	0.055	1.61966e-46	Gabra4
Slc48a1	7.16947e-51	0.356284	0.561	0.226	1.62274e-46	Slc48a1
Sema6c	7.2355e-51	-0.424036	0.122	0.528	1.63768e-46	Sema6c
Sh3gl2	8.01867e-51	-0.34152	0.048	0.43	1.81495e-46	Sh3gl2
Grem2	8.40153e-51	-0.400017	0.157	0.568	1.9016e-46	Grem2
Adora1	1.06903e-50	-0.399007	0.115	0.52	2.41965e-46	Adora1
6030408B16Rik	1.15122e-50	-0.498594	0.522	0.823	2.60567e-46	6030408B16Rik
H3f3a	1.64723e-50	0.266881	1	1	3.72833e-46	H3f3a
Pdlim2	1.7702e-50	0.3924	0.538	0.26	4.00668e-46	Pdlim2
Gchfr	1.89491e-50	-0.545637	0.176	0.578	4.28893e-46	Gchfr
Eps8	2.41402e-50	-0.419529	0.183	0.588	5.46388e-46	Eps8
Cpe	3.57172e-50	0.535083	0.907	0.702	8.08423e-46	Cpe
Dmrt1	5.97495e-50	-0.372349	0.122	0.526	1.35237e-45	Dmrt1
1700017B05Rik	7.34356e-50	-0.463797	0.266	0.664	1.66214e-45	1700017B05Rik
Mxra8	8.57311e-50	0.301501	0.362	0.079	1.94044e-45	Mxra8
Lsr	8.78565e-50	-0.488557	0.41	0.78	1.98854e-45	Lsr
Cpxm1	2.35043e-49	0.295633	0.436	0.132	5.31997e-45	Cpxm1
Cltb	3.69377e-49	-0.516449	0.529	0.835	8.36047e-45	Cltb
2410006H16Rik	4.13648e-49	0.499168	0.958	0.846	9.36252e-45	2410006H16Rik
Srsf9	1.10789e-48	-0.566748	0.647	0.893	2.50759e-44	Srsf9
Abhd17a	1.32254e-48	-0.53231	0.612	0.849	2.99345e-44	Abhd17a
Atp8a1	1.66216e-48	0.354922	0.545	0.314	3.76213e-44	Atp8a1
Sparcl1	3.58822e-48	0.433504	0.429	0.163	8.12159e-44	Sparcl1
Tspan3	7.13037e-48	0.399438	0.949	0.848	1.61389e-43	Tspan3
Col9a2	1.02434e-47	-0.513638	0.228	0.621	2.31848e-43	Col9a2
Dag1	1.38637e-47	-0.465906	0.769	0.916	3.13791e-43	Dag1
Rcn2	3.26228e-47	0.395302	0.875	0.669	7.38385e-43	Rcn2
Slc25a3	4.09706e-47	0.36289	0.997	0.98	9.27329e-43	Slc25a3
Adgrl1	6.36328e-47	-0.495093	0.686	0.889	1.44027e-42	Adgrl1
Tnfrsf12a	6.59436e-47	-0.647275	0.532	0.863	1.49257e-42	Tnfrsf12a
Ece1	1.20362e-46	0.358226	0.587	0.338	2.72426e-42	Ece1
Col5a2	1.59483e-46	0.304754	0.439	0.128	3.60974e-42	Col5a2
Ppt1	2.37006e-46	-0.484384	0.721	0.896	5.3644e-42	Ppt1
Nfib	2.92408e-46	0.443478	0.936	0.788	6.61837e-42	Nfib
Cbln4	3.68173e-46	-0.420715	0.128	0.516	8.33322e-42	Cbln4
Slc20a1	4.20962e-46	-0.496775	0.327	0.694	9.52806e-42	Slc20a1
Trank1	5.19541e-46	-0.471546	0.378	0.747	1.17593e-41	Trank1
Rab20	5.97197e-46	-0.352267	0.125	0.521	1.3517e-41	Rab20
Trim47	6.44954e-46	-0.513499	0.343	0.715	1.45979e-41	Trim47
1110008F13Rik	7.52858e-46	-0.478493	0.702	0.915	1.70402e-41	1110008F13Rik
Stim1	1.06165e-45	-0.501366	0.298	0.67	2.40295e-41	Stim1
2610203C20Rik	1.20163e-45	0.292825	0.391	0.125	2.71977e-41	2610203C20Rik
Prss35	1.29219e-45	-0.497658	0.234	0.633	2.92474e-41	Prss35
Shbg	1.31269e-45	-0.345216	0.093	0.468	2.97115e-41	Shbg
Mmd2	1.43771e-45	-0.394407	0.317	0.719	3.25411e-41	Mmd2
Bex3	1.50219e-45	-0.347912	0.984	0.994	3.40005e-41	Bex3
Msi1	1.58692e-45	-0.403649	0.199	0.596	3.59183e-41	Msi1
Mall	3.0579e-45	-0.357386	0.032	0.37	6.92126e-41	Mall
Map3k21	6.25715e-45	-0.347694	0.109	0.488	1.41624e-40	Map3k21
Snhg12	6.43101e-45	0.380359	0.66	0.446	1.45559e-40	Snhg12
Timp2	9.19683e-45	0.332735	0.484	0.167	2.08161e-40	Timp2
Klhl23	1.41025e-44	-0.495186	0.385	0.728	3.19195e-40	Klhl23
Vat1	1.74176e-44	-0.468181	0.42	0.747	3.9423e-40	Vat1
Nr0b1	1.84864e-44	0.346757	0.356	0.123	4.18421e-40	Nr0b1
Epb41l4aos	1.91735e-44	0.365452	0.744	0.468	4.33974e-40	Epb41l4aos
H2afy2	2.23351e-44	0.36048	0.628	0.319	5.05534e-40	H2afy2
Mpdz	3.22421e-44	0.282701	0.433	0.15	7.29767e-40	Mpdz
Unc119	7.52441e-44	-0.471277	0.724	0.9	1.70308e-39	Unc119
Gng11	8.05448e-44	0.291044	0.401	0.11	1.82305e-39	Gng11
Lmo4	1.20974e-43	-0.508057	0.532	0.828	2.73814e-39	Lmo4
Plekhh2	1.27738e-43	0.258344	0.378	0.108	2.89122e-39	Plekhh2
H3f3b	1.79453e-43	-0.32185	1	1	4.06173e-39	H3f3b
Ppfibp2	2.04118e-43	0.408619	0.827	0.582	4.62001e-39	Ppfibp2
Rasgef1c	2.43826e-43	-0.290854	0.022	0.34	5.51876e-39	Rasgef1c
Bcl7c	2.58665e-43	-0.485987	0.631	0.858	5.85462e-39	Bcl7c
Hk2	4.54019e-43	-0.580681	0.503	0.811	1.02763e-38	Hk2
Pgam1	6.52392e-43	-0.395672	0.926	0.977	1.47662e-38	Pgam1
Celsr2	9.32568e-43	0.28138	0.353	0.099	2.11077e-38	Celsr2
Cenpv	9.6571e-43	-0.436826	0.173	0.552	2.18579e-38	Cenpv
Scoc	1.4014e-42	0.317221	0.522	0.228	3.17193e-38	Scoc
Tspan13	1.68677e-42	0.286646	0.375	0.129	3.81783e-38	Tspan13
Pgp	1.71689e-42	-0.424218	0.551	0.852	3.88602e-38	Pgp
Itga6	1.95198e-42	-0.554741	0.58	0.838	4.4181e-38	Itga6
Slit2	2.41395e-42	0.317981	0.385	0.12	5.46374e-38	Slit2
Ogt	2.74881e-42	0.415997	0.878	0.682	6.22165e-38	Ogt
Nnat	3.57109e-42	0.449444	0.737	0.544	8.08281e-38	Nnat
Ier3ip1	3.80008e-42	-0.393334	0.869	0.956	8.6011e-38	Ier3ip1
Ctsl	5.19484e-42	-0.892742	0.756	0.92	1.1758e-37	Ctsl
Tcaf1	5.7193e-42	0.337572	0.587	0.339	1.29451e-37	Tcaf1
Ppp1r15a	7.59309e-42	0.435651	0.83	0.754	1.71862e-37	Ppp1r15a
Cd164	9.81196e-42	-0.409906	0.769	0.913	2.22084e-37	Cd164
Dab2	1.01819e-41	0.372446	0.622	0.356	2.30457e-37	Dab2
Tgfb3	1.22022e-41	0.323427	0.381	0.156	2.76185e-37	Tgfb3
Ptpn13	1.27474e-41	0.341786	0.596	0.303	2.88524e-37	Ptpn13
Mpzl1	1.49513e-41	0.330266	0.657	0.408	3.38407e-37	Mpzl1
Efnb1	1.70183e-41	0.387705	0.647	0.455	3.85193e-37	Efnb1
Golim4	1.99031e-41	0.341465	0.599	0.357	4.50488e-37	Golim4
Cdc42se1	3.47172e-41	-0.422937	0.362	0.717	7.8579e-37	Cdc42se1
Flywch2	3.76587e-41	0.289394	0.436	0.177	8.52367e-37	Flywch2
Ndrg1	3.84397e-41	0.265	0.365	0.104	8.70045e-37	Ndrg1
Eva1b	5.07796e-41	0.434439	0.853	0.618	1.14935e-36	Eva1b
Tbx2	5.2575e-41	0.298684	0.365	0.104	1.18998e-36	Tbx2
Atp1a1	8.54403e-41	-0.440091	0.788	0.907	1.93386e-36	Atp1a1
Kif23	8.95533e-41	-0.480534	0.263	0.621	2.02695e-36	Kif23
Sdc2	1.16774e-40	0.344081	0.58	0.298	2.64305e-36	Sdc2
Wsb1	1.47013e-40	0.369273	0.724	0.497	3.32749e-36	Wsb1
Sh3kbp1	1.61007e-40	0.267054	0.397	0.137	3.64422e-36	Sh3kbp1
Zc3h7b	1.85929e-40	-0.439216	0.506	0.8	4.20832e-36	Zc3h7b
Ubl5	3.90854e-40	-0.339955	0.929	0.979	8.84659e-36	Ubl5
Cib2	4.13382e-40	0.284261	0.433	0.161	9.35648e-36	Cib2
Nudt4	4.91684e-40	-0.44363	0.644	0.864	1.11288e-35	Nudt4
Ndufc1	5.53522e-40	-0.329643	0.952	0.978	1.25284e-35	Ndufc1
Prkar2b	5.67501e-40	-0.379437	0.163	0.518	1.28448e-35	Prkar2b
Tgfb1i1	6.34203e-40	0.283011	0.404	0.129	1.43545e-35	Tgfb1i1
Sema3c	7.49453e-40	0.369271	0.564	0.313	1.69631e-35	Sema3c
Smim20	8.02537e-40	-0.442219	0.593	0.84	1.81646e-35	Smim20
Tyro3	8.03992e-40	-0.421634	0.429	0.755	1.81976e-35	Tyro3
Cst12	8.32826e-40	-1.21605	0.125	0.449	1.88502e-35	Cst12
Mphosph6	1.01689e-39	-0.401161	0.381	0.728	2.30162e-35	Mphosph6
Hmgn3	1.55195e-39	0.355032	0.532	0.241	3.51269e-35	Hmgn3
Rarres2	2.10458e-39	0.437494	0.42	0.151	4.76351e-35	Rarres2
Dynlt1a	2.33272e-39	-0.46609	0.083	0.414	5.27989e-35	Dynlt1a
Ramp1	2.56455e-39	0.252757	0.234	0.041	5.80459e-35	Ramp1
Wipf3	3.49951e-39	-0.343815	0.112	0.461	7.9208e-35	Wipf3
Sfxn1	3.75427e-39	0.345463	0.635	0.336	8.49741e-35	Sfxn1
Grb10	4.82691e-39	0.397108	0.872	0.643	1.09252e-34	Grb10
Ttyh1	5.45164e-39	-0.361112	0.096	0.439	1.23392e-34	Ttyh1
Cbx6	5.88225e-39	0.304652	0.462	0.171	1.33139e-34	Cbx6
Plxdc2	7.2992e-39	0.292437	0.42	0.154	1.6521e-34	Plxdc2
Ttc3	8.5705e-39	0.36172	0.974	0.888	1.93985e-34	Ttc3
Cox7a2	9.03509e-39	-0.267031	1	0.997	2.045e-34	Cox7a2
Slc45a4	9.46438e-39	-0.357319	0.208	0.57	2.14217e-34	Slc45a4
Serpina3a	1.31916e-38	-0.628678	0.343	0.694	2.98578e-34	Serpina3a
Chmp4b	1.9662e-38	-0.401717	0.75	0.903	4.45031e-34	Chmp4b
Serpinf1	1.97313e-38	0.378721	0.58	0.282	4.46599e-34	Serpinf1
Dock4	2.40852e-38	0.299128	0.349	0.151	5.45143e-34	Dock4
Kcne1l	5.31932e-38	0.303129	0.362	0.106	1.20397e-33	Kcne1l
Gm2044	6.13512e-38	-0.403644	0.138	0.495	1.38862e-33	Gm2044
Arhgef4	8.79148e-38	-0.304034	0.058	0.374	1.98986e-33	Arhgef4
Mest	1.30682e-37	0.542705	0.734	0.521	2.95785e-33	Mest
Eno1	1.72274e-37	-0.591073	0.878	0.965	3.89926e-33	Eno1
Manf	2.21185e-37	-0.4383	0.865	0.938	5.0063e-33	Manf
Nkd2	2.35411e-37	-0.311678	0.061	0.377	5.32829e-33	Nkd2
Gm13305	3.7606e-37	0.325821	0.577	0.299	8.51174e-33	Gm13305
Hspb1	7.05008e-37	-0.68824	0.551	0.832	1.59571e-32	Hspb1
C430049B03Rik	7.68584e-37	0.371726	0.728	0.509	1.73961e-32	C430049B03Rik
Reep2	8.44518e-37	-0.395725	0.321	0.658	1.91148e-32	Reep2
Fbln2	1.04895e-36	-0.427835	0.548	0.829	2.3742e-32	Fbln2
Rhoc	1.36597e-36	0.347659	0.862	0.631	3.09174e-32	Rhoc
Col27a1	1.5501e-36	-0.661289	0.349	0.627	3.5085e-32	Col27a1
Arpc1a	1.64976e-36	-0.355794	0.933	0.965	3.73407e-32	Arpc1a
Hs6st1	1.79483e-36	-0.421303	0.417	0.718	4.06241e-32	Hs6st1
Lmna	2.02145e-36	0.352317	0.615	0.351	4.57534e-32	Lmna
Tead2	5.84723e-36	0.35587	0.885	0.724	1.32346e-31	Tead2
Id4	6.99172e-36	0.293043	0.33	0.109	1.58251e-31	Id4
Abat	7.15278e-36	0.324286	0.638	0.375	1.61896e-31	Abat
Bmyc	8.28413e-36	-0.445222	0.699	0.9	1.87503e-31	Bmyc
Hmga2	8.31511e-36	0.456752	0.926	0.632	1.88204e-31	Hmga2
Ptch1	8.96216e-36	0.438761	0.74	0.599	2.0285e-31	Ptch1
Acot1	1.00089e-35	0.418415	0.804	0.566	2.26542e-31	Acot1
Tmem98	1.04999e-35	0.30878	0.631	0.359	2.37655e-31	Tmem98
Rras2	1.96914e-35	0.354445	0.683	0.493	4.45694e-31	Rras2
Palm	1.99435e-35	0.255851	0.417	0.151	4.51401e-31	Palm
Cnmd	2.10361e-35	0.296275	0.231	0.085	4.76131e-31	Cnmd
Col18a1	2.12135e-35	-0.570748	0.657	0.864	4.80147e-31	Col18a1
Adamts9	2.17532e-35	-0.436612	0.42	0.711	4.92362e-31	Adamts9
Ankrd13a	2.38384e-35	-0.37467	0.359	0.671	5.39558e-31	Ankrd13a
1110038B12Rik	2.92211e-35	0.365561	0.923	0.804	6.61391e-31	1110038B12Rik
Mien1	4.83035e-35	-0.407362	0.481	0.77	1.0933e-30	Mien1
Msi2	5.951e-35	0.343585	0.76	0.532	1.34695e-30	Msi2
Acsbg1	7.37221e-35	-0.356967	0.16	0.497	1.66863e-30	Acsbg1
Prdx3	8.2575e-35	0.353922	0.804	0.686	1.869e-30	Prdx3
Qk	9.00584e-35	-0.340943	0.878	0.921	2.03838e-30	Qk
Fth1	1.20383e-34	-0.48085	1	1	2.72476e-30	Fth1
Colgalt1	1.7574e-34	-0.39705	0.388	0.679	3.9777e-30	Colgalt1
Rp9	1.91817e-34	-0.37036	0.811	0.916	4.34159e-30	Rp9
Auts2	1.94109e-34	0.387955	0.923	0.855	4.39346e-30	Auts2
Naca	2.37033e-34	0.268126	1	0.999	5.36501e-30	Naca
Slc25a4	2.39971e-34	0.330687	0.997	0.962	5.4315e-30	Slc25a4
Akr1b8	2.53191e-34	-0.45774	0.413	0.712	5.73073e-30	Akr1b8
Limd2	3.78588e-34	0.316979	0.673	0.432	8.56896e-30	Limd2
Alcam	4.42283e-34	0.363146	0.465	0.17	1.00106e-29	Alcam
Axl	6.84399e-34	-0.368112	0.696	0.888	1.54907e-29	Axl
Eci2	7.24598e-34	0.330234	0.856	0.646	1.64006e-29	Eci2
Sesn3	7.48664e-34	0.314023	0.554	0.341	1.69453e-29	Sesn3
Myo7a	9.23865e-34	-0.302955	0.087	0.394	2.09108e-29	Myo7a
Gas7	1.16702e-33	-0.392151	0.503	0.803	2.64144e-29	Gas7
Ext1	1.27715e-33	0.325792	0.683	0.414	2.89069e-29	Ext1
Pdcd5	1.39627e-33	-0.326975	0.897	0.965	3.16031e-29	Pdcd5
Haus7	1.66869e-33	-0.392119	0.417	0.715	3.77692e-29	Haus7
Ifi27	3.14253e-33	-0.664145	0.381	0.671	7.11281e-29	Ifi27
Calr	3.46983e-33	-0.39772	0.949	0.977	7.85362e-29	Calr
Dusp1	4.04e-33	0.445467	0.798	0.699	9.14414e-29	Dusp1
Smtnl2	4.31359e-33	-0.354248	0.304	0.641	9.76339e-29	Smtnl2
Tmprss13	5.03969e-33	-0.292381	0.058	0.348	1.14068e-28	Tmprss13
Ezr	5.15658e-33	0.318097	0.564	0.4	1.16714e-28	Ezr
Dusp15	5.46094e-33	-0.38729	0.179	0.507	1.23603e-28	Dusp15
Unc13b	6.75288e-33	-0.351382	0.16	0.48	1.52845e-28	Unc13b
Jam2	8.37952e-33	-0.362115	0.119	0.417	1.89662e-28	Jam2
Mapre1	8.43931e-33	-0.312575	0.913	0.954	1.91015e-28	Mapre1
Cldn11	8.68498e-33	-0.343903	0.119	0.44	1.96576e-28	Cldn11
Foxp1	1.10372e-32	0.333715	0.596	0.392	2.49817e-28	Foxp1
Plxnc1	1.1099e-32	-0.269358	0.131	0.458	2.51215e-28	Plxnc1
Syap1	1.35725e-32	-0.361154	0.433	0.737	3.07199e-28	Syap1
Atp5c1	1.42948e-32	-0.298388	0.978	0.99	3.23549e-28	Atp5c1
Myef2	1.49369e-32	-0.450236	0.718	0.877	3.38081e-28	Myef2
Jpt1	1.54987e-32	-0.413994	0.827	0.939	3.50798e-28	Jpt1
Nucb1	1.61046e-32	0.271356	0.481	0.232	3.64511e-28	Nucb1
Sox4	1.71778e-32	0.372329	0.99	0.923	3.88803e-28	Sox4
Mrps24	2.30945e-32	-0.343124	0.833	0.934	5.22721e-28	Mrps24
Ttyh3	2.88035e-32	-0.385353	0.615	0.81	6.51937e-28	Ttyh3
Fgf13	3.25606e-32	-0.272185	0.093	0.397	7.36978e-28	Fgf13
Fbn2	3.48997e-32	0.336706	0.603	0.414	7.89919e-28	Fbn2
Edn1	4.57036e-32	-0.510082	0.285	0.619	1.03446e-27	Edn1
Dad1	6.03594e-32	0.309535	0.981	0.947	1.36618e-27	Dad1
Rnd3	8.49584e-32	0.371324	0.689	0.579	1.92295e-27	Rnd3
Anp32b	1.02728e-31	-0.359007	0.894	0.96	2.32516e-27	Anp32b
Atxn7l3b	1.06977e-31	0.310779	0.984	0.939	2.42133e-27	Atxn7l3b
Zdhhc2	1.61387e-31	-0.371488	0.369	0.672	3.65283e-27	Zdhhc2
Mlec	1.61492e-31	-0.359551	0.699	0.858	3.65522e-27	Mlec
Chka	1.88825e-31	-0.438263	0.763	0.895	4.27387e-27	Chka
Inha	1.96021e-31	-0.848716	0.603	0.787	4.43673e-27	Inha
C1qtnf4	2.22819e-31	0.271861	0.429	0.235	5.04328e-27	C1qtnf4
Rps3a3	3.32177e-31	0.71244	0.811	0.618	7.51849e-27	Rps3a3
Tpd52	3.53537e-31	-0.369001	0.596	0.812	8.00197e-27	Tpd52
Ywhah	4.52061e-31	-0.375073	0.798	0.92	1.02319e-26	Ywhah
Pbk	6.94726e-31	-0.381117	0.087	0.38	1.57244e-26	Pbk
Elmo1	7.09018e-31	-0.253432	0.074	0.361	1.60479e-26	Elmo1
Dynll1	7.64829e-31	-0.269432	1	1	1.73111e-26	Dynll1
Rnf19b	8.3052e-31	-0.306567	0.16	0.468	1.8798e-26	Rnf19b
Slc4a2	9.42303e-31	-0.304592	0.224	0.535	2.13281e-26	Slc4a2
Syt7	1.14216e-30	-0.297297	0.135	0.435	2.58517e-26	Syt7
AC154597.1	1.19596e-30	0.265039	0.404	0.165	2.70694e-26	AC154597.1
Tlnrd1	1.81074e-30	-0.350302	0.311	0.622	4.09843e-26	Tlnrd1
Nap1l1	1.82265e-30	0.307328	0.955	0.907	4.12538e-26	Nap1l1
Nradd	2.01218e-30	0.267919	0.532	0.281	4.55436e-26	Nradd
Fam126a	2.02065e-30	-0.355273	0.292	0.583	4.57354e-26	Fam126a
Wsb2	2.2032e-30	-0.402613	0.567	0.801	4.98672e-26	Wsb2
Vsig10	2.20741e-30	-0.3443	0.301	0.614	4.99626e-26	Vsig10
Npm1	2.43701e-30	0.294057	1	1	5.51592e-26	Npm1
Sema5b	2.56317e-30	-0.322196	0.228	0.547	5.80147e-26	Sema5b
Smoc1	3.93982e-30	-0.299892	0.167	0.483	8.91739e-26	Smoc1
Efhd1	4.03003e-30	-0.278587	0.109	0.408	9.12156e-26	Efhd1
Maged2	5.01756e-30	0.421713	0.83	0.724	1.13567e-25	Maged2
Zfp398	6.0387e-30	-0.337748	0.163	0.473	1.3668e-25	Zfp398
Rpl10a	7.09042e-30	0.262193	1	1	1.60484e-25	Rpl10a
Gabarap	7.1457e-30	0.279213	0.997	0.972	1.61736e-25	Gabarap
Hsp90b1	7.53482e-30	-0.37937	0.901	0.963	1.70543e-25	Hsp90b1
Scap	8.94138e-30	-0.316834	0.231	0.54	2.02379e-25	Scap
Gm14226	1.09483e-29	-0.476296	0.372	0.676	2.47805e-25	Gm14226
Rad21	1.1129e-29	-0.387128	0.522	0.769	2.51894e-25	Rad21
Uxs1	1.18365e-29	-0.329948	0.33	0.642	2.67908e-25	Uxs1
Snx3	1.51785e-29	-0.283076	0.933	0.968	3.4355e-25	Snx3
Pard6b	1.51825e-29	-0.289295	0.135	0.439	3.43642e-25	Pard6b
Tnnt1	1.74175e-29	0.312866	0.439	0.213	3.94227e-25	Tnnt1
Hs6st2	1.84045e-29	0.347099	0.612	0.402	4.16568e-25	Hs6st2
Tnni3	1.95064e-29	-0.57253	0.205	0.5	4.41507e-25	Tnni3
Dynlt1f	2.42679e-29	-0.413522	0.519	0.766	5.49281e-25	Dynlt1f
Gm37350	2.88215e-29	-0.710893	0.519	0.79	6.52345e-25	Gm37350
2010107E04Rik	3.25829e-29	-0.263769	0.981	0.988	7.37482e-25	2010107E04Rik
Nr2f2	3.60477e-29	0.355712	0.567	0.264	8.15903e-25	Nr2f2
Ifngr2	3.71527e-29	-0.338221	0.631	0.854	8.40913e-25	Ifngr2
Fam46c	3.75215e-29	-0.29059	0.147	0.449	8.49262e-25	Fam46c
3110035E14Rik	4.74023e-29	-0.250738	0.032	0.279	1.0729e-24	3110035E14Rik
Dlc1	4.92113e-29	0.28394	0.426	0.204	1.11385e-24	Dlc1
Gm10076	5.03241e-29	-0.323974	0.997	0.997	1.13903e-24	Gm10076
Ltbp3	5.25219e-29	0.263343	0.455	0.214	1.18878e-24	Ltbp3
Aebp1	5.95055e-29	0.335974	0.676	0.498	1.34685e-24	Aebp1
Isyna1	6.37585e-29	0.373712	0.968	0.934	1.44311e-24	Isyna1
Tuba1c	6.56582e-29	-0.375773	0.231	0.549	1.48611e-24	Tuba1c
Kdm7a	6.93059e-29	-0.388797	0.378	0.656	1.56867e-24	Kdm7a
Snhg8	7.20853e-29	0.320486	0.949	0.849	1.63158e-24	Snhg8
Cdc42se2	7.54173e-29	-0.381355	0.612	0.813	1.707e-24	Cdc42se2
Flna	9.44841e-29	0.322506	0.734	0.564	2.13855e-24	Flna
Ifitm2	1.17692e-28	0.334185	0.978	0.912	2.66384e-24	Ifitm2
Slco3a1	1.18293e-28	-0.300307	0.163	0.466	2.67744e-24	Slco3a1
Zcrb1	2.3888e-28	-0.306252	0.878	0.932	5.40682e-24	Zcrb1
Lrrc58	2.80289e-28	-0.387925	0.603	0.825	6.34406e-24	Lrrc58
Dbn1	4.23258e-28	0.270253	0.529	0.301	9.58003e-24	Dbn1
Tmem86a	4.23732e-28	-0.348957	0.337	0.633	9.59075e-24	Tmem86a
Mt2	4.80482e-28	-0.349701	0.087	0.363	1.08752e-23	Mt2
Sirt2	5.45446e-28	0.267558	0.532	0.315	1.23456e-23	Sirt2
Klhdc8b	5.9057e-28	0.260414	0.452	0.231	1.3367e-23	Klhdc8b
Ralgps2	6.20468e-28	-0.383058	0.558	0.77	1.40437e-23	Ralgps2
Nr4a1	6.49195e-28	-0.392698	0.551	0.817	1.46939e-23	Nr4a1
Nadk	8.67172e-28	-0.349913	0.577	0.767	1.96276e-23	Nadk
Tia1	1.08018e-27	0.309607	0.821	0.686	2.44487e-23	Tia1
Slc6a8	1.12213e-27	-0.280508	0.189	0.484	2.53984e-23	Slc6a8
Stard9	1.27154e-27	-0.295525	0.228	0.532	2.87801e-23	Stard9
Ppic	1.28421e-27	0.3054	0.76	0.539	2.90668e-23	Ppic
Ing2	1.71832e-27	-0.408571	0.455	0.7	3.88925e-23	Ing2
Atp2a2	1.79399e-27	-0.364109	0.551	0.762	4.06053e-23	Atp2a2
Tpx2	1.91524e-27	-0.328456	0.112	0.4	4.33495e-23	Tpx2
Ssbp3	2.34887e-27	0.300154	0.811	0.645	5.31643e-23	Ssbp3
Lgals1	2.34995e-27	0.436384	0.978	0.9	5.31887e-23	Lgals1
Nedd9	2.64456e-27	-0.332253	0.548	0.796	5.9857e-23	Nedd9
Celf2	2.69688e-27	-0.381064	0.353	0.631	6.10412e-23	Celf2
Oxa1l	2.7542e-27	0.309482	0.824	0.703	6.23385e-23	Oxa1l
Bnip2	3.1198e-27	-0.357957	0.532	0.775	7.06136e-23	Bnip2
Nrbp2	3.31006e-27	-0.288237	0.221	0.526	7.49199e-23	Nrbp2
Nucks1	3.40543e-27	-0.401194	0.756	0.898	7.70786e-23	Nucks1
Limch1	3.68491e-27	-0.254712	0.093	0.37	8.34043e-23	Limch1
Gng5	5.00177e-27	-0.261681	1	1	1.1321e-22	Gng5
Kitl	5.78933e-27	-0.417321	0.5	0.71	1.31036e-22	Kitl
1810026B05Rik	6.75243e-27	-0.364963	0.606	0.798	1.52834e-22	1810026B05Rik
Pmf1	7.8354e-27	-0.332301	0.333	0.628	1.77346e-22	Pmf1
Prkce	8.14586e-27	-0.258602	0.202	0.509	1.84373e-22	Prkce
Olfr889	8.37059e-27	-0.801027	0.205	0.502	1.8946e-22	Olfr889
Heyl	9.24786e-27	0.261743	0.413	0.199	2.09316e-22	Heyl
Znrf2	9.75103e-27	-0.283602	0.208	0.506	2.20705e-22	Znrf2
Lsm5	1.00819e-26	-0.336028	0.827	0.911	2.28194e-22	Lsm5
Bricd5	1.1127e-26	-0.27857	0.189	0.491	2.51848e-22	Bricd5
Reep5	1.18526e-26	0.290106	0.853	0.759	2.68271e-22	Reep5
Arid4b	1.23012e-26	0.303093	0.875	0.719	2.78424e-22	Arid4b
Lamc1	1.50408e-26	0.268376	0.606	0.396	3.40433e-22	Lamc1
Fgfr1	1.67001e-26	0.265812	0.401	0.193	3.7799e-22	Fgfr1
Tmem147	1.68688e-26	-0.332384	0.859	0.941	3.81809e-22	Tmem147
Hsd17b10	2.19815e-26	0.303956	0.894	0.768	4.97528e-22	Hsd17b10
Eif4ebp1	2.44798e-26	-0.343772	0.824	0.936	5.54075e-22	Eif4ebp1
Eif3e	2.79204e-26	0.293558	0.99	0.967	6.3195e-22	Eif3e
Acaa2	3.27289e-26	0.320206	0.728	0.506	7.40785e-22	Acaa2
Marcks	3.76764e-26	0.33083	0.949	0.796	8.52768e-22	Marcks
Rab34	3.83363e-26	0.281797	0.724	0.538	8.67704e-22	Rab34
Hsd17b1	3.92552e-26	-0.424095	0.125	0.388	8.88503e-22	Hsd17b1
Rrs1	7.66427e-26	-0.316971	0.24	0.528	1.73473e-21	Rrs1
Aldh2	7.98113e-26	0.302774	0.827	0.701	1.80645e-21	Aldh2
Sec14l1	8.68328e-26	0.280579	0.667	0.439	1.96537e-21	Sec14l1
Zwint	1.06256e-25	0.300874	0.859	0.802	2.405e-21	Zwint
Sema5a	1.13945e-25	-0.276951	0.189	0.477	2.57903e-21	Sema5a
Ndufs2	1.19658e-25	0.28727	0.875	0.733	2.70834e-21	Ndufs2
Mmp2	1.4403e-25	0.326556	0.744	0.618	3.25998e-21	Mmp2
Malat1	1.48368e-25	0.429779	1	0.991	3.35815e-21	Malat1
Gnb1	1.94786e-25	-0.310192	0.817	0.929	4.40878e-21	Gnb1
Cenpw	1.99046e-25	-0.382785	0.337	0.616	4.50521e-21	Cenpw
Smo	2.11472e-25	0.284712	0.699	0.474	4.78645e-21	Smo
Meg3	2.31956e-25	0.500721	0.962	0.824	5.2501e-21	Meg3
Pik3r1	2.33519e-25	0.273593	0.458	0.277	5.28548e-21	Pik3r1
Cenpm	2.42485e-25	-0.332012	0.167	0.443	5.4884e-21	Cenpm
Syngr1	2.60666e-25	-0.27984	0.109	0.373	5.89992e-21	Syngr1
Npc2	2.64006e-25	0.294821	0.978	0.907	5.97551e-21	Npc2
Igsf3	3.05737e-25	-0.369761	0.365	0.63	6.92005e-21	Igsf3
Cmtm3	3.51447e-25	0.28925	0.795	0.575	7.95465e-21	Cmtm3
Sh3bgrl3	3.8731e-25	0.281068	0.856	0.745	8.76636e-21	Sh3bgrl3
Hnrnpab	6.27e-25	-0.266214	0.936	0.958	1.41915e-20	Hnrnpab
Brpf3	6.34798e-25	-0.289363	0.266	0.544	1.4368e-20	Brpf3
Pkn1	7.09834e-25	-0.255069	0.199	0.484	1.60664e-20	Pkn1
Zmym3	7.18888e-25	-0.335371	0.465	0.702	1.62713e-20	Zmym3
Rif1	9.37552e-25	-0.378156	0.583	0.783	2.12205e-20	Rif1
Agpat4	1.22395e-24	-0.341961	0.542	0.765	2.77029e-20	Agpat4
Laptm4a	1.29872e-24	0.296344	0.978	0.932	2.93952e-20	Laptm4a
Hist3h2a	1.74448e-24	0.281706	0.619	0.388	3.94846e-20	Hist3h2a
Klf7	1.76251e-24	0.271907	0.535	0.363	3.98927e-20	Klf7
Foxo3	1.80726e-24	-0.325684	0.365	0.626	4.09056e-20	Foxo3
Npr1	2.00603e-24	-0.322447	0.314	0.592	4.54045e-20	Npr1
Amd1	2.0621e-24	-0.325375	0.574	0.781	4.66735e-20	Amd1
Phf8	2.1873e-24	-0.277336	0.279	0.564	4.95073e-20	Phf8
Jun	2.6352e-24	0.452892	0.933	0.888	5.96451e-20	Jun
Mgst3	2.80561e-24	-0.339923	0.49	0.737	6.35022e-20	Mgst3
Fbxo17	2.84611e-24	-0.271653	0.218	0.504	6.44189e-20	Fbxo17
Slc7a5	2.97134e-24	-0.332545	0.218	0.485	6.72534e-20	Slc7a5
Bcat2	3.58219e-24	-0.324736	0.394	0.657	8.10794e-20	Bcat2
Serp1	4.02905e-24	-0.303439	0.788	0.891	9.11935e-20	Serp1
Uqcc2	4.0668e-24	-0.279006	0.827	0.935	9.2048e-20	Uqcc2
Adamts1	4.20492e-24	0.359694	0.551	0.441	9.51742e-20	Adamts1
Ass1	4.21113e-24	-0.286704	0.122	0.385	9.53147e-20	Ass1
Tmem176a	4.99828e-24	0.279675	0.609	0.384	1.13131e-19	Tmem176a
Dut	5.4294e-24	-0.400136	0.74	0.876	1.22889e-19	Dut
Fuca1	5.80387e-24	-0.315265	0.401	0.662	1.31365e-19	Fuca1
Ankrd12	5.93778e-24	0.259869	0.481	0.278	1.34396e-19	Ankrd12
Sh2d4a	7.30526e-24	0.290729	0.542	0.388	1.65347e-19	Sh2d4a
Ppm1a	7.70961e-24	-0.324178	0.49	0.732	1.74499e-19	Ppm1a
Pgap2	8.96914e-24	-0.366373	0.625	0.814	2.03007e-19	Pgap2
Vcpip1	9.08658e-24	-0.26684	0.253	0.539	2.05666e-19	Vcpip1
Bad	1.13446e-23	0.258975	0.699	0.486	2.56773e-19	Bad
Zmiz1	1.16488e-23	0.291815	0.708	0.572	2.63659e-19	Zmiz1
Fbrsl1	1.74677e-23	-0.314093	0.343	0.609	3.95363e-19	Fbrsl1
Tagln2	1.79156e-23	-0.379116	0.33	0.608	4.05502e-19	Tagln2
Prc1	1.86234e-23	-0.388577	0.099	0.352	4.21521e-19	Prc1
AU020206	1.99103e-23	-0.274928	0.317	0.598	4.50649e-19	AU020206
Ccnd1	2.30725e-23	0.313826	0.397	0.223	5.22224e-19	Ccnd1
Reep1	2.3897e-23	-0.285347	0.308	0.593	5.40884e-19	Reep1
Pmepa1	2.49116e-23	-0.264252	0.16	0.432	5.6385e-19	Pmepa1
Hpcal1	2.82879e-23	-0.305691	0.804	0.939	6.40269e-19	Hpcal1
Rhou	2.95048e-23	0.270049	0.519	0.327	6.67812e-19	Rhou
Anxa2	3.17698e-23	0.324413	0.929	0.838	7.19077e-19	Anxa2
Rpl36al	3.19821e-23	-0.262686	0.971	0.986	7.23882e-19	Rpl36al
Ss18l2	3.26874e-23	-0.347098	0.593	0.749	7.39847e-19	Ss18l2
Fis1	3.28688e-23	0.262617	0.936	0.866	7.43953e-19	Fis1
Tmsb10	3.61853e-23	0.280277	1	1	8.19018e-19	Tmsb10
Cox7a1	3.69842e-23	-0.265574	0.099	0.344	8.371e-19	Cox7a1
Tubb3	3.87461e-23	-0.264111	0.029	0.231	8.76978e-19	Tubb3
Camk1	3.9923e-23	0.278237	0.699	0.509	9.03618e-19	Camk1
Ak2	4.20748e-23	-0.312567	0.737	0.867	9.5232e-19	Ak2
Sdc4	4.8367e-23	-0.299115	0.763	0.922	1.09474e-18	Sdc4
Atp6v0e	5.04551e-23	-0.286483	0.913	0.955	1.142e-18	Atp6v0e
Kmt5a	5.41275e-23	-0.305942	0.471	0.711	1.22512e-18	Kmt5a
Tiam1	5.76584e-23	-0.279096	0.301	0.576	1.30504e-18	Tiam1
Sgk3	8.63123e-23	-0.275393	0.282	0.564	1.95359e-18	Sgk3
Mycn	9.04478e-23	-0.313654	0.353	0.628	2.0472e-18	Mycn
Pofut2	1.07027e-22	-0.301891	0.779	0.889	2.42244e-18	Pofut2
mt-Rnr1	1.24487e-22	0.593064	0.869	0.852	2.81764e-18	mt-Rnr1
Rian	1.68648e-22	0.349068	0.83	0.599	3.81719e-18	Rian
Tst	2.12278e-22	0.291478	0.862	0.709	4.80469e-18	Tst
Basp1	2.75536e-22	-0.530956	0.545	0.722	6.23649e-18	Basp1
Cux1	2.79441e-22	0.26183	0.689	0.498	6.32487e-18	Cux1
Bex4	3.4108e-22	-0.365075	0.776	0.894	7.72e-18	Bex4
Cks2	3.44335e-22	-0.571624	0.696	0.824	7.79367e-18	Cks2
Ralgapa2	4.54257e-22	-0.250007	0.186	0.447	1.02817e-17	Ralgapa2
Ndufs5	4.66449e-22	-0.288079	0.833	0.93	1.05576e-17	Ndufs5
Mylk	5.01986e-22	-0.290455	0.439	0.704	1.1362e-17	Mylk
Mapkapk2	5.94119e-22	-0.309438	0.542	0.739	1.34473e-17	Mapkapk2
Col12a1	6.39562e-22	0.250312	0.404	0.191	1.44759e-17	Col12a1
Atxn10	7.01012e-22	0.261789	0.766	0.641	1.58667e-17	Atxn10
Pkig	7.16247e-22	-0.284164	0.949	0.964	1.62115e-17	Pkig
Dlk1	7.2652e-22	0.573304	0.737	0.612	1.64441e-17	Dlk1
Elf2	7.8558e-22	-0.295015	0.465	0.71	1.77808e-17	Elf2
Mrpl13	8.26678e-22	-0.304279	0.651	0.793	1.8711e-17	Mrpl13
Igf2bp1	1.16314e-21	0.251824	0.51	0.307	2.63266e-17	Igf2bp1
Tex19.2	1.75984e-21	-0.292009	0.006	0.169	3.98322e-17	Tex19.2
Rab10	1.78277e-21	-0.272325	0.798	0.871	4.03513e-17	Rab10
Cct4	2.08803e-21	0.287847	0.923	0.871	4.72606e-17	Cct4
Map2k1	2.24503e-21	-0.260292	0.26	0.522	5.0814e-17	Map2k1
Rnaset2a	2.52356e-21	0.335957	0.699	0.566	5.71182e-17	Rnaset2a
Med10	2.52385e-21	-0.312129	0.683	0.845	5.71248e-17	Med10
Igf2r	2.74233e-21	0.264449	0.558	0.392	6.20699e-17	Igf2r
Tex30	3.11659e-21	-0.263106	0.237	0.503	7.0541e-17	Tex30
Wls	4.01877e-21	0.261804	0.705	0.551	9.09607e-17	Wls
Tns3	4.64267e-21	0.279274	0.865	0.759	1.05082e-16	Tns3
St3gal4	4.68679e-21	-0.302439	0.609	0.819	1.06081e-16	St3gal4
Pim1	5.0126e-21	0.365547	0.583	0.399	1.13455e-16	Pim1
Galnt7	5.71871e-21	-0.252838	0.234	0.498	1.29437e-16	Galnt7
Plekhj1	7.64198e-21	-0.298045	0.843	0.913	1.72969e-16	Plekhj1
Klf4	8.05158e-21	-0.344626	0.708	0.87	1.8224e-16	Klf4
Gsta4	8.36514e-21	-0.389403	0.667	0.834	1.89337e-16	Gsta4
Wasf2	8.65336e-21	0.271262	0.865	0.734	1.9586e-16	Wasf2
Trim35	9.53415e-21	-0.32801	0.856	0.912	2.15796e-16	Trim35
Banf1	1.01111e-20	-0.292521	0.679	0.824	2.28855e-16	Banf1
Mcam	1.39489e-20	-0.255318	0.179	0.432	3.1572e-16	Mcam
Nfil3	1.41572e-20	-0.277294	0.282	0.545	3.20435e-16	Nfil3
Ap3s1	1.51573e-20	-0.302513	0.696	0.833	3.4307e-16	Ap3s1
4921524J17Rik	1.85912e-20	0.253647	0.731	0.549	4.20792e-16	4921524J17Rik
Pam	2.02028e-20	0.282557	0.526	0.339	4.57271e-16	Pam
Nt5c	2.15341e-20	-0.270102	0.298	0.559	4.87402e-16	Nt5c
Gm26917	2.24906e-20	-0.343348	0.926	0.915	5.09053e-16	Gm26917
Calm3	2.4564e-20	-0.251454	0.91	0.931	5.5598e-16	Calm3
St6gal1	3.05724e-20	0.279084	0.66	0.497	6.91976e-16	St6gal1
Rnf213	3.29011e-20	0.270562	0.699	0.658	7.44684e-16	Rnf213
Vps26a	3.42033e-20	-0.272371	0.337	0.59	7.74158e-16	Vps26a
Hbb-y	7.00712e-20	-0.635146	0.869	0.652	1.58599e-15	Hbb-y
Tshz2	8.13273e-20	0.302561	0.689	0.427	1.84076e-15	Tshz2
Mrpl54	1.05295e-19	-0.251781	0.801	0.913	2.38324e-15	Mrpl54
Lpp	1.73753e-19	0.252909	0.599	0.426	3.93272e-15	Lpp
Tra2a	2.00157e-19	0.268014	0.907	0.815	4.53036e-15	Tra2a
Tspan15	2.12462e-19	-0.318257	0.689	0.853	4.80887e-15	Tspan15
Mrpl57	2.50086e-19	-0.275487	0.696	0.85	5.66045e-15	Mrpl57
Tkt	5.08079e-19	0.258163	0.801	0.693	1.14999e-14	Tkt
Polr2i	5.49847e-19	-0.273121	0.769	0.866	1.24452e-14	Polr2i
Ube2s	6.04034e-19	-0.406871	0.92	0.949	1.36717e-14	Ube2s
Cks1b	6.13592e-19	-0.376786	0.798	0.888	1.3888e-14	Cks1b
Vcan	6.59738e-19	0.253714	0.436	0.31	1.49325e-14	Vcan
Tagln	6.87778e-19	0.451807	0.247	0.117	1.55672e-14	Tagln
Folr1	7.02842e-19	-0.368713	0.321	0.531	1.59081e-14	Folr1
Dpysl2	8.6197e-19	0.328437	0.872	0.778	1.95098e-14	Dpysl2
Ung	8.99097e-19	-0.296111	0.337	0.567	2.03502e-14	Ung
Crtc3	9.56217e-19	-0.299908	0.458	0.667	2.1643e-14	Crtc3
Tcea3	1.0988e-18	-0.251042	0.212	0.463	2.48703e-14	Tcea3
Tsen34	1.31889e-18	0.254265	0.853	0.693	2.98518e-14	Tsen34
H2afx	1.31979e-18	-0.408746	0.801	0.875	2.98722e-14	H2afx
Gadd45gip1	1.47989e-18	-0.36135	0.59	0.76	3.34959e-14	Gadd45gip1
Rdx	1.8594e-18	-0.257963	0.904	0.931	4.20857e-14	Rdx
Arid5b	2.37614e-18	0.281813	0.679	0.529	5.37815e-14	Arid5b
Fos	2.39066e-18	0.461006	0.869	0.817	5.41103e-14	Fos
Ssbp4	2.62018e-18	-0.269328	0.657	0.816	5.93053e-14	Ssbp4
Racgap1	2.95568e-18	-0.316664	0.141	0.355	6.68988e-14	Racgap1
Clk1	3.6546e-18	0.267566	0.91	0.821	8.27181e-14	Clk1
Ubl3	3.8603e-18	-0.284249	0.628	0.799	8.7374e-14	Ubl3
Rbp1	5.15851e-18	0.311873	0.596	0.378	1.16758e-13	Rbp1
Gadd45a	5.91271e-18	0.298775	0.644	0.536	1.33828e-13	Gadd45a
Lgr4	6.32322e-18	0.262218	0.599	0.41	1.4312e-13	Lgr4
Smim11	6.95862e-18	-0.294596	0.644	0.797	1.57501e-13	Smim11
Dnajc15	7.47266e-18	-0.267158	0.689	0.855	1.69136e-13	Dnajc15
Myl6	9.93052e-18	0.267559	0.987	0.981	2.24767e-13	Myl6
Syce2	1.21496e-17	-0.284301	0.378	0.596	2.74994e-13	Syce2
Rgs10	1.27108e-17	-0.277214	0.311	0.545	2.87696e-13	Rgs10
Smco4	1.3384e-17	-0.266051	0.615	0.803	3.02934e-13	Smco4
Kdelr2	1.35344e-17	-0.336931	0.785	0.886	3.06337e-13	Kdelr2
Spc25	1.58391e-17	-0.321952	0.208	0.437	3.58501e-13	Spc25
Slmap	1.69545e-17	-0.26199	0.433	0.65	3.83749e-13	Slmap
Amhr2	1.76429e-17	0.259044	0.795	0.647	3.99329e-13	Amhr2
Plod2	4.1208e-17	-0.270684	0.458	0.667	9.32701e-13	Plod2
Pttg1	6.18155e-17	-0.364392	0.304	0.537	1.39913e-12	Pttg1
Cxcl1	6.26314e-17	0.456836	0.157	0.093	1.4176e-12	Cxcl1
Plagl1	6.28831e-17	0.271496	0.5	0.32	1.4233e-12	Plagl1
Hells	6.65292e-17	-0.340977	0.365	0.574	1.50582e-12	Hells
Cdca8	8.08732e-17	-0.333339	0.192	0.422	1.83048e-12	Cdca8
Hbegf	9.32165e-17	0.264068	0.237	0.115	2.10986e-12	Hbegf
Smc4	1.15449e-16	-0.332042	0.333	0.559	2.61306e-12	Smc4
Selenom	1.30613e-16	0.250592	0.436	0.246	2.9563e-12	Selenom
Med19	1.54539e-16	-0.280694	0.519	0.702	3.49784e-12	Med19
Tmeff1	2.13093e-16	-0.253897	0.465	0.665	4.82315e-12	Tmeff1
Ube2c	2.26253e-16	-0.658078	0.333	0.529	5.12101e-12	Ube2c
Ccna2	2.30313e-16	-0.301539	0.154	0.367	5.2129e-12	Ccna2
Ctsh	2.64393e-16	-0.251164	0.478	0.703	5.98426e-12	Ctsh
Tbrg1	3.03198e-16	-0.256236	0.728	0.858	6.86259e-12	Tbrg1
Dnajb1	3.21624e-16	0.271064	0.699	0.612	7.27964e-12	Dnajb1
Usp9x	3.48658e-16	-0.264387	0.712	0.841	7.89153e-12	Usp9x
H1f0	4.79102e-16	-0.406241	0.663	0.812	1.0844e-11	H1f0
Jade1	6.20171e-16	-0.252796	0.362	0.58	1.40369e-11	Jade1
Cdca3	7.83253e-16	-0.292653	0.173	0.39	1.77281e-11	Cdca3
Arhgap5	8.85802e-16	-0.255112	0.702	0.817	2.00492e-11	Arhgap5
Cenpa	8.95545e-16	-0.520346	0.301	0.482	2.02698e-11	Cenpa
Nbl1	1.11024e-15	0.284166	0.551	0.4	2.51292e-11	Nbl1
Pink1	1.27061e-15	-0.25087	0.465	0.667	2.8759e-11	Pink1
Cbfb	1.3498e-15	-0.251758	0.478	0.675	3.05514e-11	Cbfb
Csnk1g3	1.47194e-15	-0.270674	0.42	0.625	3.33159e-11	Csnk1g3
Lsm2	1.9514e-15	-0.272805	0.74	0.834	4.4168e-11	Lsm2
Emp3	1.99959e-15	0.255831	0.686	0.514	4.52587e-11	Emp3
Espn	2.64442e-15	-0.300064	0.51	0.711	5.98539e-11	Espn
Top2a	3.01365e-15	-0.380147	0.224	0.435	6.82109e-11	Top2a
Nrd1	3.02566e-15	-0.280302	0.532	0.71	6.84829e-11	Nrd1
St3gal5	4.05066e-15	-0.25132	0.692	0.837	9.16826e-11	St3gal5
Cmc2	7.17233e-15	-0.254545	0.494	0.687	1.62338e-10	Cmc2
Tpm3-rs7	1.22464e-14	-0.288991	0.446	0.652	2.77185e-10	Tpm3-rs7
Ptn	1.27056e-14	0.415683	0.474	0.292	2.8758e-10	Ptn
Cdk1	1.92192e-14	-0.3678	0.247	0.447	4.35007e-10	Cdk1
Dusp5	2.52257e-14	0.268514	0.647	0.51	5.70959e-10	Dusp5
Uba52	2.63037e-14	-0.377683	0.971	0.99	5.95358e-10	Uba52
Map1b	3.00627e-14	0.324172	0.878	0.86	6.8044e-10	Map1b
Psip1	3.82795e-14	-0.252149	0.728	0.842	8.66417e-10	Psip1
Cited2	4.1026e-14	-0.333211	0.712	0.841	9.28581e-10	Cited2
Tyms	5.95461e-14	-0.267826	0.263	0.468	1.34777e-09	Tyms
Pclaf	1.08301e-13	-0.402075	0.311	0.507	2.45129e-09	Pclaf
Fdps	1.13123e-13	-0.251498	0.295	0.509	2.56044e-09	Fdps
Ndufb4	1.88944e-13	-0.269952	0.583	0.756	4.27655e-09	Ndufb4
Hist1h2ap	2.94005e-13	-0.367564	0.25	0.452	6.65452e-09	Hist1h2ap
Slc24a5	4.12334e-13	-0.322075	0.487	0.678	9.33277e-09	Slc24a5
Birc5	5.56419e-13	-0.371957	0.356	0.513	1.2594e-08	Birc5
Gmnn	8.40193e-13	-0.292191	0.365	0.544	1.90169e-08	Gmnn
Ptp4a2	1.18298e-12	-0.258745	0.91	0.938	2.67756e-08	Ptp4a2
Nusap1	1.23653e-12	-0.272835	0.131	0.315	2.79876e-08	Nusap1
AC167229.2	2.93491e-12	-0.517264	0.731	0.802	6.64288e-08	AC167229.2
Nmt2	2.94366e-12	-0.261779	0.663	0.792	6.66268e-08	Nmt2
Srsf2	7.09038e-12	-0.270041	0.686	0.802	1.60484e-07	Srsf2
Vps8	7.94355e-12	0.342271	0.24	0.205	1.79794e-07	Vps8
Tpd52l1	8.47329e-12	-0.250246	0.859	0.863	1.91785e-07	Tpd52l1
Hbb-bs	1.02809e-11	-1.91268	0.904	0.946	2.32698e-07	Hbb-bs
Stmn1	1.43081e-11	-0.320138	0.965	0.914	3.2385e-07	Stmn1
Cenpf	1.44774e-11	-0.32182	0.196	0.366	3.27681e-07	Cenpf
Hist1h2bc	1.50095e-11	-0.409326	0.311	0.48	3.39725e-07	Hist1h2bc
Hes1	2.55696e-11	0.386757	0.901	0.796	5.78743e-07	Hes1
Smc2	7.54615e-11	-0.263899	0.401	0.566	1.70799e-06	Smc2
Gm28438	1.39337e-10	-0.258408	0.894	0.937	3.15375e-06	Gm28438
Lgals7	4.27004e-09	0.293165	0.965	0.962	9.66481e-05	Lgals7
Tuba1b	5.12347e-08	-0.285219	0.965	0.978	0.00115965	Tuba1b
B2m	1.99389e-07	-0.265774	0.811	0.877	0.00451297	B2m
Tubb4b	2.30136e-07	-0.306052	0.526	0.636	0.0052089	Tubb4b
Acta2	2.48507e-07	-0.263372	0.167	0.301	0.00562471	Acta2
Mfap4	2.55402e-07	-0.275741	0.208	0.314	0.00578077	Mfap4
Gm8797	2.73167e-07	0.281301	0.933	0.886	0.00618287	Gm8797
Ccl17	4.4608e-07	-0.592233	0.298	0.406	0.0100966	Ccl17
Rps24-ps3	1.2003e-06	0.265767	0.792	0.771	0.0271675	Rps24-ps3
Ier2	1.8094e-06	0.26766	0.853	0.851	0.040954	Ier2

## Sheet: SLC_XYvsSupp_early_GO_terms
ID	Description	GeneRatio	BgRatio	pvalue	p.adjust	qvalue	geneID	Count
GO:0001501	skeletal system development	28/191	489/15625	9.31977e-12	2.94505e-08	2.1563e-08	Dlk1/Maf/Hoxa7/Nfib/Sulf1/Sfrp1/Meis1/Hoxc5/Igf1/Hoxc4/Tbx3/Hspg2/Hoxc8/Hoxc6/Thra/Mmp2/Pdgfc/Tgfb2/Gnas/Mbtd1/Nipbl/Bmp4/Mdk/Pbx1/Vcan/Osr2/Cdkn1c/Sox11	28
GO:0048706	embryonic skeletal system development	15/191	133/15625	8.058e-11	1.27316e-07	9.32184e-08	Dlk1/Hoxa7/Sulf1/Hoxc5/Hoxc4/Hspg2/Hoxc6/Tgfb2/Gnas/Mbtd1/Nipbl/Bmp4/Pbx1/Osr2/Sox11	15
GO:0048732	gland development	24/191	401/15625	1.31378e-10	1.38385e-07	1.01322e-07	Wnt4/Igfbp5/Meg3/Pax8/Igf2/Id2/Sema3c/Nrp1/Zfas1/Nfib/Igf2r/Sulf1/Sfrp1/Igf1r/Igf1/Tbx3/Thra/Mmp2/Acadm/Kdm5b/Bmp4/Mdk/Pbx1/Cdkn1c	24
GO:0030278	regulation of ossification	17/191	202/15625	4.51509e-10	3.56692e-07	2.61162e-07	Dlk1/Wnt4/Igfbp5/Id2/Id3/Sfrp1/Id1/Igf1/Cthrc1/Gnas/Nipbl/Bmp4/Mdk/Pbx1/Atp2b1/Osr2/Sox11	17
GO:0001503	ossification	21/191	339/15625	1.09818e-09	6.94047e-07	5.08166e-07	Dlk1/Wnt4/Igfbp5/Igf2/Id2/Id3/Sfrp1/Id1/Igf1/Hspg2/Thra/Mmp2/Cthrc1/Gnas/Nipbl/Bmp4/Mdk/Pbx1/Atp2b1/Osr2/Sox11	21
GO:0022612	gland morphogenesis	14/191	141/15625	1.92038e-09	1.0114e-06	7.40527e-07	Wnt4/Igfbp5/Sema3c/Nrp1/Nfib/Sulf1/Sfrp1/Igf1r/Igf1/Tbx3/Mmp2/Kdm5b/Bmp4/Mdk	14
GO:0001655	urogenital system development	20/191	324/15625	2.98169e-09	1.34602e-06	9.85528e-07	Wnt4/Pax8/Id2/Id3/Nrp1/Sulf1/Sfrp1/Igf1r/Igf1/Fras1/Mmp2/Epha4/Tgfb2/Spry1/Bmp4/Egr1/Pbx1/Vcan/Osr2/Cdkn1c	20
GO:0003002	regionalization	20/191	346/15625	9.13386e-09	3.60787e-06	2.64161e-06	Pax8/Nr2f1/Sema3c/Nrp1/Hoxa7/Nbl1/Sfrp1/Plxna2/Hoxc5/Hoxc4/Tbx3/Hoxc8/Hoxc6/Bptf/Spry1/Tshz1/Nr2f2/Ssbp3/Bmp4/Pbx1	20
GO:0001822	kidney development	17/191	263/15625	2.46833e-08	8.66658e-06	6.34548e-06	Wnt4/Pax8/Id2/Id3/Nrp1/Sulf1/Sfrp1/Fras1/Epha4/Tgfb2/Spry1/Bmp4/Egr1/Pbx1/Vcan/Osr2/Cdkn1c	17
GO:0045667	regulation of osteoblast differentiation	12/191	121/15625	2.88475e-08	9.11582e-06	6.6744e-06	Dlk1/Wnt4/Igfbp5/Id2/Id3/Sfrp1/Id1/Igf1/Cthrc1/Gnas/Bmp4/Sox11	12
GO:0009952	anterior/posterior pattern specification	15/191	214/15625	5.86162e-08	1.68388e-05	1.2329e-05	Sema3c/Hoxa7/Sfrp1/Plxna2/Hoxc5/Hoxc4/Tbx3/Hoxc8/Hoxc6/Bptf/Tshz1/Nr2f2/Ssbp3/Bmp4/Pbx1	15
GO:0072001	renal system development	17/191	284/15625	7.58211e-08	1.99662e-05	1.46188e-05	Wnt4/Pax8/Id2/Id3/Nrp1/Sulf1/Sfrp1/Fras1/Epha4/Tgfb2/Spry1/Bmp4/Egr1/Pbx1/Vcan/Osr2/Cdkn1c	17
GO:0060537	muscle tissue development	21/191	434/15625	8.27885e-08	2.0124e-05	1.47343e-05	Ncam1/Igfbp5/Meg3/Tenm4/Id2/Sema3c/Plagl1/Meis1/Igf1/Tbx3/Hspg2/Sorbs2/Mbnl1/Acadm/Tgfb2/Myh10/Nr2f2/Bmp4/Egr1/Pim1/Sox11	21
GO:0048568	embryonic organ development	21/191	446/15625	1.31003e-07	2.83315e-05	2.07437e-05	Pax8/Igf2/Id2/Id3/Hoxa7/Hoxc4/Tbx3/Hspg2/Bptf/Pdgfc/Tgfb2/Cthrc1/Gnas/Tshz1/Nr2f2/Nipbl/Bmp4/Pbx1/Osr2/Cdkn1c/Sox11	21
GO:0061448	connective tissue development	16/191	261/15625	1.34485e-07	2.83315e-05	2.07437e-05	Id2/Sorl1/Maf/Nfib/Sulf1/Igf1/Hoxc4/Ap1s2/Hspg2/Thra/Tgfb2/Gnas/Bmp4/Mdk/Egr1/Osr2	16
GO:0014706	striated muscle tissue development	20/191	413/15625	1.69588e-07	3.34937e-05	2.45233e-05	Ncam1/Meg3/Tenm4/Id2/Sema3c/Plagl1/Meis1/Igf1/Tbx3/Hspg2/Sorbs2/Mbnl1/Acadm/Tgfb2/Myh10/Nr2f2/Bmp4/Egr1/Pim1/Sox11	20
GO:0032352	positive regulation of hormone metabolic process	6/191	22/15625	1.95547e-07	3.63487e-05	2.66137e-05	Wnt4/Pax8/Igf2/Igf1r/Igf1/Egr1	6
GO:0001649	osteoblast differentiation	13/191	174/15625	2.20645e-07	3.87355e-05	2.83613e-05	Dlk1/Wnt4/Igfbp5/Igf2/Id2/Id3/Sfrp1/Id1/Igf1/Cthrc1/Gnas/Bmp4/Sox11	13
GO:0003279	cardiac septum development	11/191	121/15625	2.70776e-07	4.49896e-05	3.29404e-05	Ltbp1/Pax8/Id2/Sema3c/Nrp1/Tbx3/Lrp1/Tgfb2/Myh10/Bmp4/Sox11	11
GO:0050673	epithelial cell proliferation	19/191	387/15625	2.84744e-07	4.49896e-05	3.29404e-05	Dlk1/Igfbp5/Igf2/Id2/Htra1/Zfas1/Nfib/Sulf1/Sfrp1/Id1/Igf1/Tgfb2/Igfbp4/Nr2f2/Kdm5b/Bmp4/Mdk/Osr2/Sox11	19
GO:0007389	pattern specification process	20/191	429/15625	3.11463e-07	4.68677e-05	3.43155e-05	Pax8/Nr2f1/Sema3c/Nrp1/Hoxa7/Nbl1/Sfrp1/Plxna2/Hoxc5/Hoxc4/Tbx3/Hoxc8/Hoxc6/Bptf/Spry1/Tshz1/Nr2f2/Ssbp3/Bmp4/Pbx1	20
GO:0071514	genetic imprinting	7/191	38/15625	3.34637e-07	4.8066e-05	3.51929e-05	Meg3/H19/Dnmt3a/Gnas/Arid4b/Kcnq1ot1/Cdkn1c	7
GO:0033002	muscle cell proliferation	14/191	216/15625	4.29119e-07	5.89573e-05	4.31673e-05	Ncam1/Igfbp5/Tenm4/Comt/Id2/Meis1/Igf1r/Igf1/Mmp2/Tgfb2/Pik3r1/Bmp4/Egr1/Pim1	14
GO:0048736	appendage development	13/191	187/15625	5.0655e-07	6.4028e-05	4.68799e-05	Sema3c/Plxna2/Fras1/Tbx3/Mbnl1/Tgfb2/Gnas/Nr2f2/Nipbl/Bmp4/Pbx1/Osr2/Sox11	13
GO:0060173	limb development	13/191	187/15625	5.0655e-07	6.4028e-05	4.68799e-05	Sema3c/Plxna2/Fras1/Tbx3/Mbnl1/Tgfb2/Gnas/Nr2f2/Nipbl/Bmp4/Pbx1/Osr2/Sox11	13
GO:0060562	epithelial tube morphogenesis	18/191	364/15625	5.36032e-07	6.51485e-05	4.77003e-05	Wnt4/Pax8/Nrp1/Sfrp1/Cecr2/Igf1/Tbx3/Epha4/Dlc1/Tgfb2/Cthrc1/Spry1/Kdm5b/Bmp4/Mdk/Pbx1/Enah/Sox11	18
GO:0035107	appendage morphogenesis	12/191	164/15625	8.16909e-07	8.97728e-05	6.57297e-05	Sema3c/Plxna2/Fras1/Tbx3/Mbnl1/Tgfb2/Gnas/Nipbl/Bmp4/Pbx1/Osr2/Sox11	12
GO:0035108	limb morphogenesis	12/191	164/15625	8.16909e-07	8.97728e-05	6.57297e-05	Sema3c/Plxna2/Fras1/Tbx3/Mbnl1/Tgfb2/Gnas/Nipbl/Bmp4/Pbx1/Osr2/Sox11	12
GO:0001763	morphogenesis of a branching structure	14/191	228/15625	8.23864e-07	8.97728e-05	6.57297e-05	Wnt4/Pax8/Sema3c/Nrp1/Sulf1/Sfrp1/Igf1/Tbx3/Spry1/Kdm5b/Bmp4/Mdk/Pbx1/Cpe	14
GO:2000027	regulation of animal organ morphogenesis	13/191	196/15625	8.65227e-07	9.11373e-05	6.67288e-05	Wnt4/Pax8/Sema3c/Nfib/Sulf1/Sfrp1/Nkd1/Tgfb2/Cthrc1/Spry1/Bmp4/Mdk/Pim1	13
GO:0001656	metanephros development	9/191	86/15625	1.0317e-06	0.000105167	7.70007e-05	Wnt4/Pax8/Id2/Id3/Fras1/Spry1/Bmp4/Egr1/Osr2	9
GO:0046886	positive regulation of hormone biosynthetic process	5/191	17/15625	1.42256e-06	0.000140478	0.000102855	Wnt4/Igf2/Igf1r/Igf1/Egr1	5
GO:0061138	morphogenesis of a branching epithelium	13/191	211/15625	1.98153e-06	0.000178399	0.00013062	Wnt4/Pax8/Sema3c/Nrp1/Sulf1/Sfrp1/Igf1/Tbx3/Spry1/Kdm5b/Bmp4/Mdk/Pbx1	13
GO:0032963	collagen metabolic process	9/191	93/15625	2.00503e-06	0.000178399	0.00013062	Wnt4/Cygb/Ltbp1/Id1/Mmp11/Mmp2/Bmp4/Rcn3/P3h3	9
GO:0045778	positive regulation of ossification	9/191	93/15625	2.00503e-06	0.000178399	0.00013062	Wnt4/Igf1/Cthrc1/Gnas/Nipbl/Bmp4/Atp2b1/Osr2/Sox11	9
GO:0055123	digestive system development	10/191	120/15625	2.13282e-06	0.000178399	0.00013062	Igf2/Id2/Sfrp1/Igf1r/Igf1/Pdgfc/Nipbl/Bmp4/Cdkn1c/Sox11	10
GO:0048009	insulin-like growth factor receptor signaling pathway	6/191	32/15625	2.1453e-06	0.000178399	0.00013062	Igfbp5/Igf1r/Igf1/Igfbp4/Pik3r1/Phip	6
GO:0060740	prostate gland epithelium morphogenesis	6/191	32/15625	2.1453e-06	0.000178399	0.00013062	Sulf1/Sfrp1/Igf1r/Igf1/Mmp2/Bmp4	6
GO:0010817	regulation of hormone levels	19/191	448/15625	2.55399e-06	0.000200127	0.000146529	Wnt4/C1qtnf12/Pax8/Igf2/Comt/G6pc2/Sfrp1/Igf1r/Igf1/Rbp1/Tbx3/Lrp1/Abat/Gnas/Fzd4/Kdm5b/Egr1/Cpe/Sox11	19
GO:0060512	prostate gland morphogenesis	6/191	33/15625	2.59553e-06	0.000200127	0.000146529	Sulf1/Sfrp1/Igf1r/Igf1/Mmp2/Bmp4	6
GO:0050678	regulation of epithelial cell proliferation	16/191	326/15625	2.59658e-06	0.000200127	0.000146529	Dlk1/Igf2/Htra1/Zfas1/Nfib/Sulf1/Sfrp1/Id1/Igf1/Tgfb2/Nr2f2/Kdm5b/Bmp4/Mdk/Osr2/Sox11	16
GO:0003205	cardiac chamber development	12/191	184/15625	2.75122e-06	0.000206997	0.000151559	Ltbp1/Pax8/Id2/Sema3c/Nrp1/Tbx3/Lrp1/Tgfb2/Myh10/Bmp4/Cpe/Sox11	12
GO:0071417	cellular response to organonitrogen compound	19/191	452/15625	2.90788e-06	0.000213695	0.000156463	C1qtnf12/Igfbp5/Igf2/Sorl1/Sfrp1/Igf1r/Igf1/Dnmt3a/Mmp2/Pdgfc/Epha4/Lrp1/Gnas/Sesn3/Pik3r1/Egr1/Phip/Atp2b1/Ccnd3	19
GO:0048704	embryonic skeletal system morphogenesis	9/191	100/15625	3.6846e-06	0.000264621	0.00019375	Hoxa7/Hoxc4/Hspg2/Tgfb2/Gnas/Nipbl/Bmp4/Osr2/Sox11	9
GO:0045445	myoblast differentiation	8/191	77/15625	4.40705e-06	0.000309473	0.00022659	Lgals1/Id3/Igf1/Tbx3/Mbnl1/Pik3r1/Bmp4/Btg1	8
GO:0048608	reproductive structure development	18/191	423/15625	4.53726e-06	0.00031169	0.000228213	Wnt4/Igf2/Htra1/Sulf1/Sfrp1/Igf1r/Igf1/Tbx3/Bptf/Mmp2/Tgfb2/Fzd4/Arid4b/Nr2f2/Kdm5b/Nipbl/Bmp4/Cdkn1c	18
GO:0051961	negative regulation of nervous system development	16/191	342/15625	4.7973e-06	0.000322542	0.000236158	Lgals1/Nr2f1/Id2/Sema3c/Sorl1/Id3/Nrp1/Id1/Meis1/Ttc3/Epha4/Lrp1/Bmp4/Pbx1/Cpe/Sox11	16
GO:0061458	reproductive system development	18/191	426/15625	5.00372e-06	0.00032938	0.000241165	Wnt4/Igf2/Htra1/Sulf1/Sfrp1/Igf1r/Igf1/Tbx3/Bptf/Mmp2/Tgfb2/Fzd4/Arid4b/Nr2f2/Kdm5b/Nipbl/Bmp4/Cdkn1c	18
GO:0010812	negative regulation of cell-substrate adhesion	7/191	56/15625	5.10747e-06	0.00032938	0.000241165	Lgals1/Enpp2/Hoxa7/Lrp1/Dlc1/Fzd4/Pik3r1	7
GO:0010810	regulation of cell-substrate adhesion	12/191	200/15625	6.506e-06	0.000411179	0.000301057	Wnt4/Lgals1/Enpp2/Nrp1/Hoxa7/Egfl6/Ccdc80/Lrp1/Dlc1/Fzd4/Pik3r1/Mdk	12
GO:0031589	cell-substrate adhesion	15/191	318/15625	8.69858e-06	0.000529104	0.000387399	Wnt4/Lgals1/Bcam/Enpp2/Nrp1/Hoxa7/Sfrp1/Egfl6/Ccdc80/Hspg2/Lrp1/Dlc1/Fzd4/Pik3r1/Mdk	15
GO:0035148	tube formation	11/191	172/15625	8.70677e-06	0.000529104	0.000387399	Wnt4/Pax8/Nfib/Sfrp1/Cecr2/Dlc1/Tgfb2/Cthrc1/Bmp4/Enah/Sox11	11
GO:0048705	skeletal system morphogenesis	13/191	242/15625	8.89486e-06	0.000530335	0.0003883	Hoxa7/Sfrp1/Hoxc4/Hspg2/Hoxc8/Thra/Mmp2/Tgfb2/Gnas/Nipbl/Bmp4/Osr2/Sox11	13
GO:0050768	negative regulation of neurogenesis	15/191	320/15625	9.3748e-06	0.000548599	0.000401673	Lgals1/Nr2f1/Id2/Sema3c/Sorl1/Id3/Nrp1/Id1/Meis1/Ttc3/Epha4/Lrp1/Bmp4/Pbx1/Sox11	15
GO:0010721	negative regulation of cell development	16/191	364/15625	1.0516e-05	0.000604192	0.000442376	Lgals1/Nr2f1/Id2/Sema3c/Sorl1/Id3/Nrp1/Id1/Meis1/Igf1/Ttc3/Epha4/Lrp1/Bmp4/Pbx1/Sox11	16
GO:0048738	cardiac muscle tissue development	13/191	247/15625	1.10778e-05	0.000620719	0.000454477	Ncam1/Tenm4/Id2/Meis1/Igf1/Tbx3/Hspg2/Sorbs2/Acadm/Tgfb2/Myh10/Bmp4/Pim1	13
GO:0040013	negative regulation of locomotion	14/191	286/15625	1.1539e-05	0.000620719	0.000454477	Wnt4/Cygb/Igfbp5/Sema3c/Nrp1/Hoxa7/Nbl1/Sulf1/Sfrp1/Adtrp/Lrp1/Dlc1/Nr2f2/Svbp	14
GO:0007162	negative regulation of cell adhesion	13/191	248/15625	1.1567e-05	0.000620719	0.000454477	Lgals1/Enpp2/Hoxa7/Plxna2/Adtrp/Mmp2/Lrp1/Dlc1/Abat/Fzd4/Pik3r1/Bmp4/Mdk	13
GO:0001654	eye development	15/191	326/15625	1.16928e-05	0.000620719	0.000454477	Meis2/Maf/Map3k1/Nrp1/Meis1/Tspan12/Kmt2c/Tgfb2/Fzd4/Myh10/Nipbl/Bmp4/Osr2/Cdkn1c/Sox11	15
GO:0048562	embryonic organ morphogenesis	14/191	287/15625	1.20023e-05	0.000620719	0.000454477	Pax8/Id2/Hoxa7/Hoxc4/Tbx3/Hspg2/Tgfb2/Cthrc1/Gnas/Tshz1/Nipbl/Bmp4/Osr2/Sox11	14
GO:0016331	morphogenesis of embryonic epithelium	11/191	178/15625	1.20498e-05	0.000620719	0.000454477	Wnt4/Pax8/Sulf1/Sfrp1/Cecr2/Dlc1/Tgfb2/Cthrc1/Bmp4/Enah/Sox11	11
GO:0051271	negative regulation of cellular component movement	14/191	288/15625	1.2482e-05	0.000620719	0.000454477	Wnt4/Cygb/Igfbp5/Sema3c/Nrp1/Hoxa7/Nbl1/Sulf1/Sfrp1/Adtrp/Lrp1/Dlc1/Nr2f2/Svbp	14
GO:0045787	positive regulation of cell cycle	15/191	328/15625	1.25715e-05	0.000620719	0.000454477	Wnt4/Igf2/Id2/Meis2/Igf1r/Igf1/Tbx3/Tgfb2/Nipbl/Kmt2e/Macroh2a1/Pbx1/Phip/Pim1/Ccnd3	15
GO:0150063	visual system development	15/191	328/15625	1.25715e-05	0.000620719	0.000454477	Meis2/Maf/Map3k1/Nrp1/Meis1/Tspan12/Kmt2c/Tgfb2/Fzd4/Myh10/Nipbl/Bmp4/Osr2/Cdkn1c/Sox11	15
GO:0048880	sensory system development	15/191	331/15625	1.39997e-05	0.0006806	0.000498321	Meis2/Maf/Map3k1/Nrp1/Meis1/Tspan12/Kmt2c/Tgfb2/Fzd4/Myh10/Nipbl/Bmp4/Osr2/Cdkn1c/Sox11	15
GO:0021915	neural tube development	11/191	182/15625	1.4854e-05	0.000711192	0.00052072	Sema3c/Sfrp1/Plxna2/Cecr2/Dlc1/Tgfb2/Cthrc1/Ssbp3/Bmp4/Enah/Sox11	11
GO:0002683	negative regulation of immune system process	16/191	377/15625	1.62401e-05	0.000760256	0.000556643	Igf2/Id2/Meis2/Htra1/Hoxa7/Nbl1/Sfrp1/Meis1/Adtrp/Igf1/Hmgb3/Tgfb2/Pik3r1/Bmp4/Mdk/Sox11	16
GO:0048640	negative regulation of developmental growth	9/191	120/15625	1.64239e-05	0.000760256	0.000556643	Plac8/H19/Sema3c/Nrp1/Sfrp1/Meis1/Nkd1/Gnas/Bmp4	9
GO:0001838	embryonic epithelial tube formation	10/191	151/15625	1.66005e-05	0.000760256	0.000556643	Wnt4/Pax8/Sfrp1/Cecr2/Dlc1/Tgfb2/Cthrc1/Bmp4/Enah/Sox11	10
GO:0110110	positive regulation of animal organ morphogenesis	8/191	93/15625	1.80592e-05	0.000815243	0.000596904	Wnt4/Pax8/Sema3c/Tgfb2/Spry1/Bmp4/Mdk/Pim1	8
GO:0051785	positive regulation of nuclear division	7/191	68/15625	1.88687e-05	0.000832751	0.000609723	Wnt4/Igf2/Igf1r/Igf1/Nipbl/Macroh2a1/Phip	7
GO:0032350	regulation of hormone metabolic process	6/191	46/15625	1.92376e-05	0.000832751	0.000609723	Wnt4/Pax8/Igf2/Igf1r/Igf1/Egr1	6
GO:0045668	negative regulation of osteoblast differentiation	6/191	46/15625	1.92376e-05	0.000832751	0.000609723	Dlk1/Igfbp5/Id2/Id3/Sfrp1/Id1	6
GO:0045931	positive regulation of mitotic cell cycle	10/191	156/15625	2.20324e-05	0.000940842	0.000688865	Igf2/Meis2/Igf1r/Igf1/Nipbl/Kmt2e/Macroh2a1/Pbx1/Phip/Ccnd3	10
GO:0072175	epithelial tube formation	10/191	157/15625	2.32848e-05	0.000981064	0.000718314	Wnt4/Pax8/Sfrp1/Cecr2/Dlc1/Tgfb2/Cthrc1/Bmp4/Enah/Sox11	10
GO:0030879	mammary gland development	9/191	127/15625	2.58688e-05	0.0010756	0.000787528	Wnt4/Igfbp5/Id2/Zfas1/Igf1r/Igf1/Tbx3/Kdm5b/Bmp4	9
GO:0061029	eyelid development in camera-type eye	4/191	15/15625	2.65788e-05	0.00109077	0.000798637	Map3k1/Kmt2c/Osr2/Sox11	4
GO:0051216	cartilage development	11/191	195/15625	2.82387e-05	0.00114403	0.000837633	Maf/Nfib/Sulf1/Hoxc4/Hspg2/Thra/Tgfb2/Gnas/Bmp4/Mdk/Osr2	11
GO:0030856	regulation of epithelial cell differentiation	9/191	129/15625	2.92924e-05	0.0011717	0.000857891	Pax8/Hoxa7/Id1/Tbx3/Tgfb2/Bmp4/Macroh2a1/Btg1/Cdkn1c	9
GO:0060840	artery development	8/191	100/15625	3.06833e-05	0.00119147	0.000872368	Ltbp1/Nrp1/Lrp1/Tgfb2/Zmiz1/Myh10/Bmp4/Mdk	8
GO:0030850	prostate gland development	6/191	50/15625	3.134e-05	0.00119147	0.000872368	Sulf1/Sfrp1/Igf1r/Igf1/Mmp2/Bmp4	6
GO:0032964	collagen biosynthetic process	6/191	50/15625	3.134e-05	0.00119147	0.000872368	Wnt4/Cygb/Ltbp1/Bmp4/Rcn3/P3h3	6
GO:0035272	exocrine system development	6/191	50/15625	3.134e-05	0.00119147	0.000872368	Igf2/Sema3c/Nrp1/Nfib/Igf1r/Igf1	6
GO:0030099	myeloid cell differentiation	15/191	355/15625	3.1672e-05	0.00119147	0.000872368	Id2/Meis2/Hoxa7/Mfap2/Sfrp1/Meis1/Rbp1/Thra/Hmgb3/Gnas/Pik3r1/Kmt2e/Bmp4/Cdkn1c/Hba-a1	15
GO:0007178	transmembrane receptor protein serine/threonine kinase signaling pathway	14/191	314/15625	3.26103e-05	0.00121233	0.000887645	Ltbp1/Meg3/Nrep/Sorl1/Map3k1/Htra1/Nbl1/Sulf1/Sfrp1/Id1/Tgfb2/Bmp4/Egr1/Sox11	14
GO:0001823	mesonephros development	8/191	103/15625	3.8001e-05	0.00139631	0.00102235	Wnt4/Pax8/Sfrp1/Spry1/Bmp4/Pbx1/Vcan/Osr2	8
GO:0045840	positive regulation of mitotic nuclear division	6/191	52/15625	3.93464e-05	0.00142102	0.00104044	Igf2/Igf1r/Igf1/Nipbl/Macroh2a1/Phip	6
GO:0014013	regulation of gliogenesis	9/191	134/15625	3.95726e-05	0.00142102	0.00104044	Tenm4/Id2/Enpp2/Igf1/Epha4/Lrp1/Bmp4/Mdk/Sox11	9
GO:0030336	negative regulation of cell migration	12/191	241/15625	4.18425e-05	0.00148564	0.00108776	Wnt4/Cygb/Igfbp5/Hoxa7/Nbl1/Sulf1/Sfrp1/Adtrp/Lrp1/Dlc1/Nr2f2/Svbp	12
GO:0030279	negative regulation of ossification	7/191	77/15625	4.26692e-05	0.00149816	0.00109692	Dlk1/Igfbp5/Id2/Id3/Sfrp1/Id1/Mdk	7
GO:0045665	negative regulation of neuron differentiation	12/191	243/15625	4.53414e-05	0.00157449	0.00115281	Lgals1/Nr2f1/Id2/Sema3c/Id3/Nrp1/Id1/Meis1/Ttc3/Epha4/Lrp1/Pbx1	12
GO:0046885	regulation of hormone biosynthetic process	5/191	33/15625	4.65489e-05	0.00159885	0.00117065	Wnt4/Igf2/Igf1r/Igf1/Egr1	5
GO:0003231	cardiac ventricle development	9/191	137/15625	4.70949e-05	0.00160021	0.00117164	Ltbp1/Pax8/Id2/Sema3c/Tbx3/Tgfb2/Bmp4/Cpe/Sox11	9
GO:0048638	regulation of developmental growth	15/191	368/15625	4.78073e-05	0.00160714	0.00117671	Ncam1/Plac8/Igf2/H19/Sema3c/Nrp1/Sfrp1/Meis1/Nkd1/Igf1/Lrp1/Gnas/Nipbl/Bmp4/Pim1	15
GO:0032870	cellular response to hormone stimulus	17/191	458/15625	4.83447e-05	0.0016081	0.00117742	C1qtnf12/Pax8/Igf2/Sorl1/Sfrp1/Igf1r/Igf1/Sorbs2/Thra/Mmp2/Gnas/Sesn3/Pik3r1/Bmp4/Phip/Atp2b1/Ccnd3	17
GO:0003281	ventricular septum development	7/191	79/15625	5.03874e-05	0.00165859	0.00121438	Ltbp1/Pax8/Id2/Tbx3/Tgfb2/Bmp4/Sox11	7
GO:0030326	embryonic limb morphogenesis	9/191	139/15625	5.27533e-05	0.00170102	0.00124545	Fras1/Tbx3/Mbnl1/Tgfb2/Gnas/Nipbl/Bmp4/Pbx1/Osr2	9
GO:0035113	embryonic appendage morphogenesis	9/191	139/15625	5.27533e-05	0.00170102	0.00124545	Fras1/Tbx3/Mbnl1/Tgfb2/Gnas/Nipbl/Bmp4/Pbx1/Osr2	9
GO:0060411	cardiac septum morphogenesis	7/191	80/15625	5.46548e-05	0.00174454	0.00127731	Id2/Sema3c/Nrp1/Tbx3/Tgfb2/Bmp4/Sox11	7
GO:1903707	negative regulation of hemopoiesis	9/191	140/15625	5.5791e-05	0.001763	0.00129083	Id2/Meis2/Hoxa7/Sfrp1/Meis1/Hmgb3/Pik3r1/Bmp4/Mdk	9
GO:1905330	regulation of morphogenesis of an epithelium	8/191	109/15625	5.70533e-05	0.00178503	0.00130696	Wnt4/Pax8/Sulf1/Sfrp1/Nkd1/Cthrc1/Bmp4/Mdk	8
GO:1900076	regulation of cellular response to insulin stimulus	7/191	81/15625	5.92136e-05	0.00181973	0.00133237	C1qtnf12/Igf2/Sorl1/Sesn3/Pik3r1/Atp2b1/Ccnd3	7
GO:0043010	camera-type eye development	13/191	290/15625	5.9314e-05	0.00181973	0.00133237	Maf/Map3k1/Nrp1/Meis1/Tspan12/Kmt2c/Tgfb2/Fzd4/Myh10/Bmp4/Osr2/Cdkn1c/Sox11	13
GO:0043583	ear development	11/191	213/15625	6.32087e-05	0.00188281	0.00137855	Pax8/Maf/Cecr2/Igf1/Epha4/Tgfb2/Cthrc1/Tshz1/Nipbl/Bmp4/Osr2	11
GO:0003151	outflow tract morphogenesis	7/191	82/15625	6.40788e-05	0.00188281	0.00137855	Sema3c/Nrp1/Tbx3/Tgfb2/Nipbl/Bmp4/Sox11	7
GO:0048754	branching morphogenesis of an epithelial tube	10/191	177/15625	6.47211e-05	0.00188281	0.00137855	Wnt4/Pax8/Nrp1/Igf1/Tbx3/Spry1/Kdm5b/Bmp4/Mdk/Pbx1	10
GO:0050679	positive regulation of epithelial cell proliferation	10/191	177/15625	6.47211e-05	0.00188281	0.00137855	Igf2/Htra1/Sfrp1/Id1/Igf1/Kdm5b/Bmp4/Mdk/Osr2/Sox11	10
GO:0008286	insulin receptor signaling pathway	8/191	111/15625	6.4945e-05	0.00188281	0.00137855	C1qtnf12/Igf2/Sorl1/Igf1r/Sesn3/Pik3r1/Phip/Ccnd3	8
GO:0035270	endocrine system development	8/191	111/15625	6.4945e-05	0.00188281	0.00137855	Wnt4/Pax8/Igf1r/Thra/Bmp4/Mdk/Pbx1/Cdkn1c	8
GO:0030509	BMP signaling pathway	9/191	144/15625	6.94611e-05	0.00196043	0.00143539	Sorl1/Htra1/Nbl1/Sulf1/Sfrp1/Id1/Bmp4/Egr1/Sox11	9
GO:0048511	rhythmic process	12/191	254/15625	6.94836e-05	0.00196043	0.00143539	Id2/Enpp2/Id3/Cavin3/Id1/Igf1r/Igf1/Fzd4/Kdm5a/Kdm5b/Mdk/Egr1	12
GO:2000146	negative regulation of cell motility	12/191	254/15625	6.94836e-05	0.00196043	0.00143539	Wnt4/Cygb/Igfbp5/Hoxa7/Nbl1/Sulf1/Sfrp1/Adtrp/Lrp1/Dlc1/Nr2f2/Svbp	12
GO:0007568	aging	10/191	179/15625	7.11198e-05	0.00198884	0.00145618	Ncam1/Meg3/Id2/Ypel3/Tbx3/Mmp2/Abat/Zmiz1/ND4/Cdkn1c	10
GO:0001953	negative regulation of cell-matrix adhesion	5/191	36/15625	7.17754e-05	0.00198956	0.00145672	Enpp2/Hoxa7/Lrp1/Dlc1/Pik3r1	5
GO:0090030	regulation of steroid hormone biosynthetic process	4/191	19/15625	7.26348e-05	0.00199588	0.00146134	Wnt4/Igf2/Igf1r/Igf1	4
GO:0051783	regulation of nuclear division	10/191	180/15625	7.45158e-05	0.00202991	0.00148626	Wnt4/Igf2/Igf1r/Igf1/Nipbl/Bmp4/Macroh2a1/Phip/Hspa1a/Cdkn1c	10
GO:0090287	regulation of cellular response to growth factor stimulus	12/191	258/15625	8.06711e-05	0.00217881	0.00159528	Wnt4/Ltbp1/Nrep/Sorl1/Htra1/Nbl1/Sulf1/Sfrp1/Fzd4/Spry1/Bmp4/Sox11	12
GO:0110111	negative regulation of animal organ morphogenesis	5/191	37/15625	8.21729e-05	0.00218207	0.00159767	Pax8/Nfib/Sulf1/Tgfb2/Bmp4	5
GO:1904645	response to amyloid-beta	5/191	37/15625	8.21729e-05	0.00218207	0.00159767	Igf1r/Igf1/Mmp2/Epha4/Lrp1	5
GO:0010001	glial cell differentiation	11/191	220/15625	8.4497e-05	0.00222509	0.00162916	Tenm4/Id2/Enpp2/Nfib/Igf1/Mxra8/Epha4/Lrp1/Bmp4/Mdk/Sox11	11
GO:0042063	gliogenesis	13/191	301/15625	8.65004e-05	0.00225902	0.001654	Tenm4/Id2/Enpp2/Nfib/Igf1/Mxra8/Epha4/Lrp1/Tgfb2/Bmp4/Mdk/Vcan/Sox11	13
GO:1901652	response to peptide	14/191	344/15625	8.72664e-05	0.00226034	0.00165497	C1qtnf12/Igf2/Sorl1/Igf1r/Igf1/Mmp2/Epha4/Lrp1/Sesn3/Pik3r1/Egr1/Phip/Atp2b1/Ccnd3	14
GO:0009791	post-embryonic development	8/191	116/15625	8.87242e-05	0.00227942	0.00166894	Dlk1/Meg3/Sema3c/Selenop/Acadm/Gnas/Kdm5b/Bmp4	8
GO:0003007	heart morphogenesis	12/191	261/15625	9.00504e-05	0.00228574	0.00167357	Id2/Sema3c/Nrp1/Tbx3/Dlc1/Tgfb2/Zmiz1/Nipbl/Bmp4/Cpe/Pim1/Sox11	12
GO:0048660	regulation of smooth muscle cell proliferation	9/191	149/15625	9.0417e-05	0.00228574	0.00167357	Igfbp5/Comt/Id2/Igf1r/Igf1/Mmp2/Pik3r1/Bmp4/Egr1	9
GO:1902106	negative regulation of leukocyte differentiation	7/191	87/15625	9.3563e-05	0.0023465	0.00171806	Id2/Hoxa7/Sfrp1/Hmgb3/Pik3r1/Bmp4/Mdk	7
GO:0007088	regulation of mitotic nuclear division	9/191	150/15625	9.51883e-05	0.00235938	0.00172749	Igf2/Igf1r/Igf1/Nipbl/Bmp4/Macroh2a1/Phip/Hspa1a/Cdkn1c	9
GO:1901342	regulation of vasculature development	13/191	304/15625	9.55699e-05	0.00235938	0.00172749	Wnt4/Igf2/Enpp2/Nrp1/Sulf1/Id1/Tspan12/Tgfb2/Bmp4/Mdk/Egr1/Btg1/Asb4	13
GO:1901653	cellular response to peptide	12/191	265/15625	0.000104007	0.00254777	0.00186542	C1qtnf12/Igf2/Sorl1/Igf1r/Igf1/Epha4/Lrp1/Sesn3/Pik3r1/Phip/Atp2b1/Ccnd3	12
GO:0001659	temperature homeostasis	9/191	152/15625	0.000105367	0.00256123	0.00187528	Plac8/Mfap2/Id1/Igf1r/Thra/Pdgfc/Abat/Gnas/Egr1	9
GO:0010171	body morphogenesis	6/191	62/15625	0.000107379	0.00259021	0.0018965	Crispld2/Mmp2/Tgfb2/Gnas/Ssbp3/Nipbl	6
GO:0043567	regulation of insulin-like growth factor receptor signaling pathway	4/191	21/15625	0.000110031	0.00259475	0.00189982	Igfbp5/Igf1/Igfbp4/Phip	4
GO:0101023	vascular endothelial cell proliferation	4/191	21/15625	0.000110031	0.00259475	0.00189982	Dlk1/Igf2/Igf1/Mdk	4
GO:1905562	regulation of vascular endothelial cell proliferation	4/191	21/15625	0.000110031	0.00259475	0.00189982	Dlk1/Igf2/Igf1/Mdk	4
GO:0035264	multicellular organism growth	10/191	189/15625	0.000111793	0.00261679	0.00191596	Dlk1/Plac8/Meg3/Igf2/H19/Igf1/Kmt2c/Gnas/Nipbl/Cdkn1c	10
GO:0048659	smooth muscle cell proliferation	9/191	154/15625	0.000116443	0.00266637	0.00195226	Igfbp5/Comt/Id2/Igf1r/Igf1/Mmp2/Pik3r1/Bmp4/Egr1	9
GO:0071772	response to BMP	9/191	154/15625	0.000116443	0.00266637	0.00195226	Sorl1/Htra1/Nbl1/Sulf1/Sfrp1/Id1/Bmp4/Egr1/Sox11	9
GO:0071773	cellular response to BMP stimulus	9/191	154/15625	0.000116443	0.00266637	0.00195226	Sorl1/Htra1/Nbl1/Sulf1/Sfrp1/Id1/Bmp4/Egr1/Sox11	9
GO:0071900	regulation of protein serine/threonine kinase activity	15/191	399/15625	0.00011827	0.00268873	0.00196863	Sorl1/Map3k1/Sfrp1/Igf1r/Igf1/Pdgfc/Epha4/Fzd4/Spry1/Dusp5/Nr2f2/Bmp4/Macroh2a1/Pim1/Ccnd3	15
GO:0030510	regulation of BMP signaling pathway	7/191	91/15625	0.00012439	0.00280766	0.00205571	Sorl1/Htra1/Nbl1/Sulf1/Sfrp1/Bmp4/Sox11	7
GO:0045669	positive regulation of osteoblast differentiation	6/191	64/15625	0.000128339	0.00283603	0.00207648	Wnt4/Igf1/Cthrc1/Gnas/Bmp4/Sox11	6
GO:0060425	lung morphogenesis	6/191	64/15625	0.000128339	0.00283603	0.00207648	Nfib/Id1/Igf1/Spry1/Bmp4/Sox11	6
GO:0060688	regulation of morphogenesis of a branching structure	6/191	64/15625	0.000128339	0.00283603	0.00207648	Pax8/Sulf1/Sfrp1/Bmp4/Mdk/Cpe	6
GO:0010893	positive regulation of steroid biosynthetic process	4/191	22/15625	0.000133202	0.00292304	0.00214018	Wnt4/Igf2/Igf1r/Igf1	4
GO:0090068	positive regulation of cell cycle process	11/191	233/15625	0.000140533	0.00306264	0.0022424	Wnt4/Igf2/Id2/Igf1r/Igf1/Nipbl/Kmt2e/Macroh2a1/Pbx1/Phip/Ccnd3	11
GO:0045995	regulation of embryonic development	8/191	124/15625	0.000141513	0.00306288	0.00224258	Wnt4/Tenm4/Sulf1/Sfrp1/Igf1/Nipbl/Bmp4/Osr2	8
GO:0051781	positive regulation of cell division	6/191	66/15625	0.000152419	0.00327649	0.00239898	Igf2/Igf1r/Hoxc4/Pdgfc/Tgfb2/Mdk	6
GO:0051017	actin filament bundle assembly	9/191	160/15625	0.000155684	0.00332406	0.0024338	Wnt4/Nrp1/Id1/Dlc1/Myh10/Pik3r1/Marcks/Rnd3/Stmn1	9
GO:0030325	adrenal gland development	4/191	23/15625	0.00015971	0.00338713	0.00247999	Igf1r/Mdk/Pbx1/Cdkn1c	4
GO:0006305	DNA alkylation	6/191	67/15625	0.000165729	0.00346824	0.00253937	Meg3/H19/Dnmt3a/Gnas/Kmt2e/Kcnq1ot1	6
GO:0006306	DNA methylation	6/191	67/15625	0.000165729	0.00346824	0.00253937	Meg3/H19/Dnmt3a/Gnas/Kmt2e/Kcnq1ot1	6
GO:0030324	lung development	10/191	199/15625	0.000170641	0.00353197	0.00258604	Igfbp5/Meg3/Nfib/Id1/Igf1/Thra/Spry1/Bmp4/Rcn3/Sox11	10
GO:0048713	regulation of oligodendrocyte differentiation	5/191	43/15625	0.00017101	0.00353197	0.00258604	Tenm4/Id2/Enpp2/Bmp4/Mdk	5
GO:0061572	actin filament bundle organization	9/191	163/15625	0.000179108	0.00366848	0.00268598	Wnt4/Nrp1/Id1/Dlc1/Myh10/Pik3r1/Marcks/Rnd3/Stmn1	9
GO:0046626	regulation of insulin receptor signaling pathway	6/191	68/15625	0.000179941	0.00366848	0.00268598	C1qtnf12/Igf2/Sorl1/Sesn3/Pik3r1/Ccnd3	6
GO:0032956	regulation of actin cytoskeleton organization	13/191	325/15625	0.000185379	0.00374449	0.00274164	Wnt4/Map3k1/Nrp1/Gsn/Id1/Plekhh2/Lrp1/Dlc1/Tgfb2/Pik3r1/Mdk/Rnd3/Stmn1	13
GO:0001841	neural tube formation	8/191	129/15625	0.00018604	0.00374449	0.00274164	Sfrp1/Cecr2/Dlc1/Tgfb2/Cthrc1/Bmp4/Enah/Sox11	8
GO:0030323	respiratory tube development	10/191	202/15625	0.000192705	0.00385411	0.0028219	Igfbp5/Meg3/Nfib/Id1/Igf1/Thra/Spry1/Bmp4/Rcn3/Sox11	10
GO:0003149	membranous septum morphogenesis	3/191	10/15625	0.000202552	0.00400534	0.00293263	Id2/Tgfb2/Bmp4	3
GO:0045926	negative regulation of growth	11/191	243/15625	0.000202802	0.00400534	0.00293263	Plac8/Igfbp5/H19/Sema3c/Nrp1/Sfrp1/Meis1/Nkd1/Tgfb2/Gnas/Bmp4	11
GO:0050680	negative regulation of epithelial cell proliferation	8/191	131/15625	0.000206805	0.00405903	0.00297194	Dlk1/Zfas1/Nfib/Sulf1/Sfrp1/Tgfb2/Nr2f2/Bmp4	8
GO:0050890	cognition	12/191	286/15625	0.000211906	0.00412555	0.00302064	Ncam1/Igf2/Comt/Meis2/Igf1/Ap1s2/Thra/Atp8a1/Gnas/Nipbl/Mdk/Egr1	12
GO:0060412	ventricular septum morphogenesis	5/191	45/15625	0.000212805	0.00412555	0.00302064	Id2/Tbx3/Tgfb2/Bmp4/Sox11	5
GO:0060065	uterus development	4/191	25/15625	0.000223838	0.00421957	0.00308948	Tgfb2/Kdm5b/Nipbl/Cdkn1c	4
GO:0001657	ureteric bud development	7/191	100/15625	0.000224332	0.00421957	0.00308948	Wnt4/Pax8/Sfrp1/Spry1/Bmp4/Pbx1/Vcan	7
GO:0048661	positive regulation of smooth muscle cell proliferation	7/191	100/15625	0.000224332	0.00421957	0.00308948	Igfbp5/Id2/Igf1r/Igf1/Mmp2/Bmp4/Egr1	7
GO:0072163	mesonephric epithelium development	7/191	100/15625	0.000224332	0.00421957	0.00308948	Wnt4/Pax8/Sfrp1/Spry1/Bmp4/Pbx1/Vcan	7
GO:0072164	mesonephric tubule development	7/191	100/15625	0.000224332	0.00421957	0.00308948	Wnt4/Pax8/Sfrp1/Spry1/Bmp4/Pbx1/Vcan	7
GO:0032868	response to insulin	10/191	206/15625	0.000225817	0.00422238	0.00309153	C1qtnf12/Igf2/Sorl1/Igf1r/Sesn3/Pik3r1/Egr1/Phip/Atp2b1/Ccnd3	10
GO:0048844	artery morphogenesis	6/191	71/15625	0.00022843	0.00424611	0.00310891	Nrp1/Lrp1/Tgfb2/Zmiz1/Bmp4/Mdk	6
GO:0007015	actin filament organization	14/191	378/15625	0.000233091	0.00429344	0.00314356	Wnt4/Map3k1/Nrp1/Gsn/Id1/Plekhh2/Sorbs2/Dlc1/Myh10/Pik3r1/Enah/Marcks/Rnd3/Stmn1	14
GO:0043491	protein kinase B signaling	9/191	169/15625	0.000234823	0.00429344	0.00314356	C1qtnf12/Igfbp5/Igf2/Cavin3/Adtrp/Igf1r/Igf1/Sesn3/Rcn3	9
GO:0045620	negative regulation of lymphocyte differentiation	5/191	46/15625	0.000236411	0.00429344	0.00314356	Id2/Sfrp1/Hmgb3/Bmp4/Mdk	5
GO:0060323	head morphogenesis	5/191	46/15625	0.000236411	0.00429344	0.00314356	Crispld2/Mmp2/Tgfb2/Ssbp3/Nipbl	5
GO:0055017	cardiac muscle tissue growth	7/191	101/15625	0.000238581	0.0043081	0.0031543	Ncam1/Tenm4/Meis1/Igf1/Sorbs2/Tgfb2/Pim1	7
GO:0090288	negative regulation of cellular response to growth factor stimulus	8/191	134/15625	0.000241492	0.00433588	0.00317464	Wnt4/Ltbp1/Sorl1/Htra1/Nbl1/Sulf1/Sfrp1/Spry1	8
GO:0048771	tissue remodeling	9/191	170/15625	0.000245377	0.00438074	0.00320748	Dlk1/Igfbp5/Sema3c/Sfrp1/Igf1/Mmp2/Tgfb2/Cthrc1/Mdk	9
GO:0051098	regulation of binding	14/191	381/15625	0.000252689	0.00448595	0.00328451	Id2/Sorl1/Id3/Nfib/Id1/Igf1/Epha4/Lrp1/Tgfb2/Cthrc1/Nipbl/Bmp4/Sox11/Stmn1	14
GO:0072073	kidney epithelium development	8/191	136/15625	0.000267161	0.00467309	0.00342154	Wnt4/Pax8/Sfrp1/Epha4/Spry1/Bmp4/Pbx1/Vcan	8
GO:0035051	cardiocyte differentiation	9/191	172/15625	0.000267667	0.00467309	0.00342154	Tenm4/Sema3c/Igf1/Tbx3/Sorbs2/Acadm/Tgfb2/Myh10/Bmp4	9
GO:0042445	hormone metabolic process	9/191	172/15625	0.000267667	0.00467309	0.00342154	Wnt4/Pax8/Igf2/Comt/Igf1r/Igf1/Rbp1/Egr1/Cpe	9
GO:0060174	limb bud formation	3/191	11/15625	0.000276005	0.00479217	0.00350873	Sema3c/Plxna2/Sox11	3
GO:0031103	axon regeneration	5/191	48/15625	0.000289544	0.00499978	0.00366073	Nrep/Igf1r/Mmp2/Epha4/Lrp1	5
GO:0003206	cardiac chamber morphogenesis	8/191	138/15625	0.000295021	0.00506666	0.0037097	Id2/Sema3c/Nrp1/Tbx3/Tgfb2/Bmp4/Cpe/Sox11	8
GO:0046879	hormone secretion	12/191	297/15625	0.000299302	0.0051124	0.00374319	C1qtnf12/Pax8/G6pc2/Sfrp1/Tbx3/Lrp1/Abat/Gnas/Fzd4/Kdm5b/Cpe/Sox11	12
GO:0071901	negative regulation of protein serine/threonine kinase activity	7/191	105/15625	0.000303054	0.0051484	0.00376955	Sorl1/Sfrp1/Spry1/Dusp5/Nr2f2/Bmp4/Macroh2a1	7
GO:0003338	metanephros morphogenesis	4/191	27/15625	0.000304668	0.0051484	0.00376955	Wnt4/Pax8/Fras1/Bmp4	4
GO:0090092	regulation of transmembrane receptor protein serine/threonine kinase signaling pathway	10/191	214/15625	0.000306496	0.00515174	0.00377199	Ltbp1/Nrep/Sorl1/Htra1/Nbl1/Sulf1/Sfrp1/Tgfb2/Bmp4/Sox11	10
GO:0051896	regulation of protein kinase B signaling	8/191	139/15625	0.000309816	0.00517999	0.00379267	C1qtnf12/Igfbp5/Igf2/Cavin3/Igf1r/Igf1/Sesn3/Rcn3	8
GO:0019216	regulation of lipid metabolic process	12/191	299/15625	0.0003181	0.00529051	0.00387359	Wnt4/Igf2/Id2/Sorl1/Zbtb20/Pik3ip1/Igf1r/Igf1/Thra/Pik3r1/Macroh2a1/Egr1	12
GO:1990845	adaptive thermogenesis	8/191	140/15625	0.000325211	0.00538045	0.00393945	Plac8/Sorl1/Mfap2/Id1/Igf1r/Thra/Pdgfc/Gnas	8
GO:0009914	hormone transport	12/191	300/15625	0.000327869	0.00539617	0.00395096	C1qtnf12/Pax8/G6pc2/Sfrp1/Tbx3/Lrp1/Abat/Gnas/Fzd4/Kdm5b/Cpe/Sox11	12
GO:0032869	cellular response to insulin stimulus	9/191	177/15625	0.000330834	0.00541676	0.00396604	C1qtnf12/Igf2/Sorl1/Igf1r/Sesn3/Pik3r1/Phip/Atp2b1/Ccnd3	9
GO:1903706	regulation of hemopoiesis	13/191	346/15625	0.00033988	0.0055362	0.00405348	Id2/Meis2/Hoxa7/Sfrp1/Meis1/Rbp1/Hmgb3/Zmiz1/Gnas/Pik3r1/Bmp4/Mdk/Pim1	13
GO:0060428	lung epithelium development	5/191	50/15625	0.000351275	0.00567623	0.00415602	Nfib/Igf1/Thra/Bmp4/Rcn3	5
GO:0033687	osteoblast proliferation	4/191	28/15625	0.00035207	0.00567623	0.00415602	Sfrp1/Igf1r/Cthrc1/Osr2	4
GO:0007411	axon guidance	10/191	218/15625	0.000355107	0.00568091	0.00415944	Ncam1/Sema3c/Nrp1/Nfib/Plxna2/Epha4/Lrp1/Tgfb2/Myh10/Enah	10
GO:0014015	positive regulation of gliogenesis	6/191	77/15625	0.000355956	0.00568091	0.00415944	Tenm4/Id2/Enpp2/Igf1/Lrp1/Mdk	6
GO:0001843	neural tube closure	7/191	108/15625	0.000360036	0.00568857	0.00416505	Sfrp1/Cecr2/Dlc1/Tgfb2/Cthrc1/Bmp4/Enah	7
GO:0001952	regulation of cell-matrix adhesion	7/191	108/15625	0.000360036	0.00568857	0.00416505	Wnt4/Enpp2/Nrp1/Hoxa7/Lrp1/Dlc1/Pik3r1	7
GO:0097485	neuron projection guidance	10/191	219/15625	0.000368216	0.00578887	0.00423848	Ncam1/Sema3c/Nrp1/Nfib/Plxna2/Epha4/Lrp1/Tgfb2/Myh10/Enah	10
GO:0060419	heart growth	7/191	109/15625	0.000380829	0.00591557	0.00433125	Ncam1/Tenm4/Meis1/Igf1/Sorbs2/Tgfb2/Pim1	7
GO:0060606	tube closure	7/191	109/15625	0.000380829	0.00591557	0.00433125	Sfrp1/Cecr2/Dlc1/Tgfb2/Cthrc1/Bmp4/Enah	7
GO:0042698	ovulation cycle	5/191	51/15625	0.000385635	0.00591557	0.00433125	Enpp2/Igf1r/Fzd4/Mdk/Egr1	5
GO:0045661	regulation of myoblast differentiation	5/191	51/15625	0.000385635	0.00591557	0.00433125	Id3/Tbx3/Pik3r1/Bmp4/Btg1	5
GO:0048546	digestive tract morphogenesis	5/191	51/15625	0.000385635	0.00591557	0.00433125	Id2/Sfrp1/Nipbl/Bmp4/Sox11	5
GO:0045444	fat cell differentiation	10/191	221/15625	0.000395647	0.00603984	0.00442224	Dlk1/Plac8/Id2/Sfrp1/Igf1/Ap1s2/Clip3/Mmp11/Nipbl/Selenbp1	10
GO:0003148	outflow tract septum morphogenesis	4/191	29/15625	0.000404524	0.00611625	0.00447819	Sema3c/Nrp1/Tgfb2/Bmp4	4
GO:0045940	positive regulation of steroid metabolic process	4/191	29/15625	0.000404524	0.00611625	0.00447819	Wnt4/Igf2/Igf1r/Igf1	4
GO:0045685	regulation of glial cell differentiation	6/191	79/15625	0.000408988	0.00615429	0.00450604	Tenm4/Id2/Enpp2/Epha4/Bmp4/Mdk	6
GO:0043392	negative regulation of DNA binding	5/191	52/15625	0.000422474	0.0063271	0.00463257	Id2/Id3/Nfib/Id1/Sox11	5
GO:0071375	cellular response to peptide hormone stimulus	10/191	224/15625	0.000439973	0.00655809	0.0048017	C1qtnf12/Igf2/Sorl1/Igf1r/Igf1/Sesn3/Pik3r1/Phip/Atp2b1/Ccnd3	10
GO:0043433	negative regulation of DNA-binding transcription factor activity	8/191	147/15625	0.000451373	0.0066928	0.00490032	Id2/Siva1/Id3/Id1/Igf1r/Thra/Pbx1/Pim1	8
GO:0032102	negative regulation of response to external stimulus	12/191	311/15625	0.000453246	0.0066928	0.00490032	Wnt4/C1qtnf12/Igf2/Sema3c/Htra1/Nrp1/Nbl1/Adtrp/Igf1/Epha4/Abat/Mdk	12
GO:0045637	regulation of myeloid cell differentiation	9/191	185/15625	0.000457227	0.00672018	0.00492037	Id2/Meis2/Hoxa7/Sfrp1/Meis1/Rbp1/Hmgb3/Gnas/Pik3r1	9
GO:0044728	DNA methylation or demethylation	6/191	81/15625	0.000467998	0.00684209	0.00500963	Meg3/H19/Dnmt3a/Gnas/Kmt2e/Kcnq1ot1	6
GO:0071679	commissural neuron axon guidance	3/191	13/15625	0.000469852	0.00684209	0.00500963	Ncam1/Nrp1/Nfib	3
GO:0002062	chondrocyte differentiation	7/191	113/15625	0.000473821	0.00686823	0.00502877	Maf/Nfib/Sulf1/Hspg2/Bmp4/Mdk/Osr2	7
GO:0060541	respiratory system development	10/191	228/15625	0.000505432	0.00729299	0.00533977	Igfbp5/Meg3/Nfib/Id1/Igf1/Thra/Spry1/Bmp4/Rcn3/Sox11	10
GO:1904646	cellular response to amyloid-beta	4/191	31/15625	0.000525786	0.00753055	0.00551371	Igf1r/Igf1/Epha4/Lrp1	4
GO:0014020	primary neural tube formation	7/191	115/15625	0.000526662	0.00753055	0.00551371	Sfrp1/Cecr2/Dlc1/Tgfb2/Cthrc1/Bmp4/Enah	7
GO:0014910	regulation of smooth muscle cell migration	6/191	83/15625	0.000533441	0.00759312	0.00555952	Igfbp5/Sorl1/Igf1/Lrp1/Mdk/Egr1	6
GO:0043405	regulation of MAP kinase activity	11/191	273/15625	0.000545792	0.00773409	0.00566274	Sorl1/Map3k1/Sfrp1/Igf1r/Igf1/Pdgfc/Epha4/Fzd4/Spry1/Dusp5/Bmp4	11
GO:0035567	non-canonical Wnt signaling pathway	5/191	55/15625	0.000549018	0.00774508	0.00567078	Wnt4/Sfrp1/Nkd1/Cthrc1/Fzd4	5
GO:0045785	positive regulation of cell adhesion	13/191	365/15625	0.000563514	0.00791425	0.00579464	Wnt4/Lgals1/Igf2/Enpp2/Nrp1/Nfat5/Egfl6/Igf1/Ccdc80/Tgfb2/Zmiz1/Mdk/Mex3b	13
GO:0001936	regulation of endothelial cell proliferation	7/191	117/15625	0.000584093	0.00816696	0.00597968	Dlk1/Igf2/Sulf1/Igf1/Nr2f2/Bmp4/Mdk	7
GO:0030902	hindbrain development	8/191	153/15625	0.000588796	0.00818633	0.00599386	Nfib/Plxna2/Igf1r/Igf1/Dlc1/Fzd4/Myh10/Mdk	8
GO:0060442	branching involved in prostate gland morphogenesis	3/191	14/15625	0.000592627	0.00818633	0.00599386	Sfrp1/Igf1/Bmp4	3
GO:0009611	response to wounding	14/191	415/15625	0.000594493	0.00818633	0.00599386	Wnt4/Nrep/Map3k1/Adtrp/Igf1r/Igf1/Mmp2/Epha4/Lrp1/Abat/Tgfb2/Gnas/Myh10/Mdk	14
GO:0060443	mammary gland morphogenesis	5/191	56/15625	0.000596936	0.00818633	0.00599386	Wnt4/Igfbp5/Tbx3/Kdm5b/Bmp4	5
GO:0001101	response to acid chemical	10/191	233/15625	0.000598431	0.00818633	0.00599386	Id3/Igf2r/Igf1r/Abca1/Dnmt3a/Mmp2/Pdgfc/Gnas/Sesn3/Egr1	10
GO:0120162	positive regulation of cold-induced thermogenesis	6/191	85/15625	0.000605789	0.00825126	0.0060414	Plac8/Mfap2/Igf1r/Thra/Pdgfc/Gnas	6
GO:0007346	regulation of mitotic cell cycle	15/191	466/15625	0.000618316	0.00838575	0.00613987	Igf2/Id2/Meis2/Igf1r/Igf1/Nipbl/Kmt2e/Bmp4/Macroh2a1/Pbx1/Btg1/Phip/Hspa1a/Ccnd3/Cdkn1c	15
GO:0010656	negative regulation of muscle cell apoptotic process	5/191	57/15625	0.000647923	0.00860267	0.00629869	Pax8/Igf1r/Igf1/Pik3r1/Mdk	5
GO:0031102	neuron projection regeneration	5/191	57/15625	0.000647923	0.00860267	0.00629869	Nrep/Igf1r/Mmp2/Epha4/Lrp1	5
GO:0051893	regulation of focal adhesion assembly	5/191	57/15625	0.000647923	0.00860267	0.00629869	Wnt4/Enpp2/Nrp1/Lrp1/Dlc1	5
GO:0090109	regulation of cell-substrate junction assembly	5/191	57/15625	0.000647923	0.00860267	0.00629869	Wnt4/Enpp2/Nrp1/Lrp1/Dlc1	5
GO:0150116	regulation of cell-substrate junction organization	5/191	57/15625	0.000647923	0.00860267	0.00629869	Wnt4/Enpp2/Nrp1/Lrp1/Dlc1	5
GO:0030198	extracellular matrix organization	10/191	236/15625	0.000660731	0.00873602	0.00639633	Crispld2/Sulf1/Adtrp/Egfl6/Ccdc80/Hspg2/Mmp11/Aebp1/Mmp2/Tgfb2	10
GO:0003401	axis elongation	4/191	33/15625	0.000670876	0.00878229	0.0064302	Sfrp1/Nkd1/Spry1/Bmp4	4
GO:0035116	embryonic hindlimb morphogenesis	4/191	33/15625	0.000670876	0.00878229	0.0064302	Tbx3/Gnas/Bmp4/Osr2	4
GO:0032970	regulation of actin filament-based process	13/191	372/15625	0.000672568	0.00878229	0.0064302	Wnt4/Map3k1/Nrp1/Gsn/Id1/Plekhh2/Lrp1/Dlc1/Tgfb2/Pik3r1/Mdk/Rnd3/Stmn1	13
GO:0051101	regulation of DNA binding	7/191	120/15625	0.000679463	0.00883582	0.0064694	Id2/Id3/Nfib/Id1/Igf1/Nipbl/Sox11	7
GO:0043062	extracellular structure organization	10/191	237/15625	0.000682651	0.00884089	0.00647311	Crispld2/Sulf1/Adtrp/Egfl6/Ccdc80/Hspg2/Mmp11/Aebp1/Mmp2/Tgfb2	10
GO:0045638	negative regulation of myeloid cell differentiation	6/191	87/15625	0.000685529	0.00884192	0.00647387	Meis2/Hoxa7/Sfrp1/Meis1/Hmgb3/Pik3r1	6
GO:0060038	cardiac muscle cell proliferation	5/191	58/15625	0.000702102	0.00901888	0.00660343	Ncam1/Tenm4/Meis1/Tgfb2/Pim1	5
GO:1905564	positive regulation of vascular endothelial cell proliferation	3/191	15/15625	0.000734139	0.00939223	0.00687679	Igf2/Igf1/Mdk	3
GO:0060021	roof of mouth development	6/191	89/15625	0.000773165	0.00985161	0.00721314	Fras1/Tbx3/Tgfb2/Tshz1/Osr2/Sox11	6
GO:0008202	steroid metabolic process	10/191	241/15625	0.00077643	0.0098535	0.00721452	Wnt4/Igf2/Comt/Sorl1/Igf1r/Igf1/Abca1/Lrp1/Egr1/Pbx1	10
GO:1902105	regulation of leukocyte differentiation	10/191	242/15625	0.000801463	0.0101305	0.00741733	Id2/Hoxa7/Sfrp1/Rbp1/Hmgb3/Zmiz1/Gnas/Pik3r1/Bmp4/Mdk	10
GO:0022407	regulation of cell-cell adhesion	12/191	332/15625	0.000806298	0.010151	0.00743234	Wnt4/Lgals1/Igf2/Nfat5/Adtrp/Igf1/Abat/Zmiz1/Pik3r1/Bmp4/Mdk/Mex3b	12
GO:0014909	smooth muscle cell migration	6/191	90/15625	0.000820105	0.0101809	0.00745421	Igfbp5/Sorl1/Igf1/Lrp1/Mdk/Egr1	6
GO:0042446	hormone biosynthetic process	5/191	60/15625	0.000820543	0.0101809	0.00745421	Wnt4/Igf2/Igf1r/Igf1/Egr1	5
GO:0050810	regulation of steroid biosynthetic process	5/191	60/15625	0.000820543	0.0101809	0.00745421	Wnt4/Igf2/Igf1r/Igf1/Egr1	5
GO:0071229	cellular response to acid chemical	8/191	161/15625	0.000822729	0.0101809	0.00745421	Id3/Abca1/Dnmt3a/Mmp2/Pdgfc/Gnas/Sesn3/Egr1	8
GO:0043434	response to peptide hormone	11/191	287/15625	0.000824779	0.0101809	0.00745421	C1qtnf12/Igf2/Sorl1/Igf1r/Igf1/Sesn3/Pik3r1/Egr1/Phip/Atp2b1/Ccnd3	11
GO:0033673	negative regulation of kinase activity	9/191	201/15625	0.000829752	0.0102024	0.00746997	Sorl1/Sfrp1/Pik3ip1/Igf1r/Spry1/Dusp5/Nr2f2/Bmp4/Macroh2a1	9
GO:1905209	positive regulation of cardiocyte differentiation	4/191	35/15625	0.000842244	0.0103159	0.00755305	Sema3c/Igf1/Tgfb2/Bmp4	4
GO:0007517	muscle organ development	13/191	383/15625	0.000879715	0.0107332	0.00785862	Ncam1/Meg3/Id3/Plagl1/Meis1/Igf1/Mbnl1/Tgfb2/Nr2f2/Bmp4/Egr1/Pim1/Sox11	13
GO:0014911	positive regulation of smooth muscle cell migration	5/191	61/15625	0.000885058	0.0107569	0.00787594	Igfbp5/Igf1/Lrp1/Mdk/Egr1	5
GO:0071696	ectodermal placode development	3/191	16/15625	0.000895456	0.0108002	0.00790764	Nrp1/Tbx3/Gnas	3
GO:0097284	hepatocyte apoptotic process	3/191	16/15625	0.000895456	0.0108002	0.00790764	Gsn/Igf1r/Krt18	3
GO:0006304	DNA modification	6/191	92/15625	0.000920559	0.0110607	0.00809842	Meg3/H19/Dnmt3a/Gnas/Kmt2e/Kcnq1ot1	6
GO:0040019	positive regulation of embryonic development	4/191	36/15625	0.000938552	0.0112342	0.00822543	Wnt4/Tenm4/Igf1/Osr2	4
GO:0097191	extrinsic apoptotic signaling pathway	9/191	205/15625	0.000953813	0.0113738	0.00832763	Siva1/Nrp1/Sfrp1/Igf1/Tgfb2/Pik3r1/Bmp4/Phip/Krt18	9
GO:0030900	forebrain development	12/191	339/15625	0.000965975	0.0114755	0.00840211	Ncam1/Wnt4/Nr2f1/Id2/Nrp1/Nfib/Tbx3/Dlc1/Myh10/Nr2f2/Bmp4/Mdk	12
GO:0106106	cold-induced thermogenesis	7/191	128/15625	0.000995029	0.0117324	0.00859023	Plac8/Mfap2/Id1/Igf1r/Thra/Pdgfc/Gnas	7
GO:0120161	regulation of cold-induced thermogenesis	7/191	128/15625	0.000995029	0.0117324	0.00859023	Plac8/Mfap2/Id1/Igf1r/Thra/Pdgfc/Gnas	7
GO:0048678	response to axon injury	5/191	63/15625	0.00102533	0.0120447	0.00881888	Nrep/Igf1r/Mmp2/Epha4/Lrp1	5
GO:0030501	positive regulation of bone mineralization	4/191	37/15625	0.00104236	0.0121544	0.0088992	Wnt4/Bmp4/Atp2b1/Osr2	4
GO:0072210	metanephric nephron development	4/191	37/15625	0.00104236	0.0121544	0.0088992	Wnt4/Pax8/Bmp4/Egr1	4
GO:0040015	negative regulation of multicellular organism growth	3/191	17/15625	0.0010776	0.0124278	0.00909934	Plac8/H19/Gnas	3
GO:0060973	cell migration involved in heart development	3/191	17/15625	0.0010776	0.0124278	0.00909934	Sema3c/Nrp1/Bmp4	3
GO:1905331	negative regulation of morphogenesis of an epithelium	3/191	17/15625	0.0010776	0.0124278	0.00909934	Sulf1/Nkd1/Bmp4	3
GO:0042330	taxis	15/191	493/15625	0.00109373	0.0125679	0.00920195	Ncam1/Id2/Sema3c/Enpp2/Nrp1/Nfib/Nbl1/Plxna2/Epha4/Lrp1/Tgfb2/Myh10/Lsp1/Mdk/Enah	15
GO:0007548	sex differentiation	10/191	253/15625	0.00112344	0.0128626	0.00941773	Wnt4/Sfrp1/Tbx3/Mmp2/Tgfb2/Fzd4/Arid4b/Nipbl/Bmp4/Pbx1	10
GO:0001935	endothelial cell proliferation	7/191	131/15625	0.00113938	0.0129512	0.00948263	Dlk1/Igf2/Sulf1/Igf1/Nr2f2/Bmp4/Mdk	7
GO:0031099	regeneration	7/191	131/15625	0.00113938	0.0129512	0.00948263	Nrep/Igf1r/Igf1/Mmp2/Epha4/Lrp1/Mdk	7
GO:1905332	positive regulation of morphogenesis of an epithelium	4/191	38/15625	0.00115396	0.01307	0.00956956	Wnt4/Pax8/Bmp4/Mdk	4
GO:0043407	negative regulation of MAP kinase activity	5/191	65/15625	0.00118146	0.0133336	0.00976256	Sorl1/Sfrp1/Spry1/Dusp5/Bmp4	5
GO:0007611	learning or memory	10/191	255/15625	0.00119202	0.013405	0.00981483	Ncam1/Igf2/Comt/Meis2/Igf1/Ap1s2/Thra/Atp8a1/Mdk/Egr1	10
GO:0022604	regulation of cell morphogenesis	15/191	500/15625	0.00125823	0.0140994	0.0103233	Sema3c/Enpp2/Nrp1/Plxna2/Id1/Ttc3/Epha4/Lrp1/Dlc1/Fzd4/Myh10/Ptprd/Mdk/Phip/Rnd3	15
GO:0035282	segmentation	6/191	98/15625	0.00127946	0.0141596	0.0103674	Sema3c/Nrp1/Sfrp1/Plxna2/Tbx3/Bmp4	6
GO:0060231	mesenchymal to epithelial transition	3/191	18/15625	0.00128154	0.0141596	0.0103674	Wnt4/Pax8/Bmp4	3
GO:0072077	renal vesicle morphogenesis	3/191	18/15625	0.00128154	0.0141596	0.0103674	Wnt4/Pax8/Bmp4	3
GO:1904424	regulation of GTP binding	3/191	18/15625	0.00128154	0.0141596	0.0103674	Epha4/Tgfb2/Stmn1	3
GO:0043410	positive regulation of MAPK cascade	14/191	450/15625	0.00129626	0.0142724	0.0104499	Igf2/Map3k1/Nrp1/Cavin3/Igf1r/Igf1/Pdgfc/Epha4/Lrp1/Tgfb2/Fzd4/Igfbp4/Akap12/Bmp4	14
GO:0050866	negative regulation of cell activation	8/191	173/15625	0.00130825	0.0143544	0.01051	Cygb/Id2/Sfrp1/Hmgb3/Abat/Bmp4/Mdk/Sox11	8
GO:0030098	lymphocyte differentiation	11/191	304/15625	0.0013134	0.0143611	0.0105149	Wnt4/Lgals1/Id2/Itm2a/Sfrp1/Hmgb3/Zmiz1/Pik3r1/Bmp4/Mdk/Egr1	11
GO:0002521	leukocyte differentiation	14/191	451/15625	0.00132367	0.0144234	0.0105605	Wnt4/Lgals1/Id2/Itm2a/Hoxa7/Sfrp1/Rbp1/Hmgb3/Zmiz1/Gnas/Pik3r1/Bmp4/Mdk/Egr1	14
GO:0034446	substrate adhesion-dependent cell spreading	6/191	99/15625	0.0013484	0.0146425	0.0107209	Enpp2/Nrp1/Sfrp1/Hspg2/Fzd4/Mdk	6
GO:0030857	negative regulation of epithelial cell differentiation	4/191	40/15625	0.00140182	0.0150162	0.0109945	Hoxa7/Id1/Tbx3/Tgfb2	4
GO:0060325	face morphogenesis	4/191	40/15625	0.00140182	0.0150162	0.0109945	Crispld2/Mmp2/Tgfb2/Nipbl	4
GO:0071526	semaphorin-plexin signaling pathway	4/191	40/15625	0.00140182	0.0150162	0.0109945	Ncam1/Sema3c/Nrp1/Plxna2	4
GO:2000826	regulation of heart morphogenesis	4/191	40/15625	0.00140182	0.0150162	0.0109945	Sema3c/Tgfb2/Bmp4/Pim1	4
GO:0030282	bone mineralization	6/191	101/15625	0.00149478	0.0158507	0.0116055	Dlk1/Wnt4/Igf1/Bmp4/Atp2b1/Osr2	6
GO:0032231	regulation of actin filament bundle assembly	6/191	101/15625	0.00149478	0.0158507	0.0116055	Wnt4/Nrp1/Id1/Dlc1/Pik3r1/Stmn1	6
GO:1904019	epithelial cell apoptotic process	6/191	101/15625	0.00149478	0.0158507	0.0116055	Gsn/Igf1r/Igf1/Bmp4/Mdk/Krt18	6
GO:0040037	negative regulation of fibroblast growth factor receptor signaling pathway	3/191	19/15625	0.00150821	0.0159396	0.0116706	Wnt4/Sulf1/Spry1	3
GO:0032965	regulation of collagen biosynthetic process	4/191	41/15625	0.00153869	0.0161002	0.0117882	Wnt4/Cygb/Ltbp1/Bmp4	4
GO:0070169	positive regulation of biomineral tissue development	4/191	41/15625	0.00153869	0.0161002	0.0117882	Wnt4/Bmp4/Atp2b1/Osr2	4
GO:0110151	positive regulation of biomineralization	4/191	41/15625	0.00153869	0.0161002	0.0117882	Wnt4/Bmp4/Atp2b1/Osr2	4
GO:0002088	lens development in camera-type eye	5/191	70/15625	0.00164824	0.0170698	0.0124981	Maf/Meis1/Bmp4/Cdkn1c/Sox11	5
GO:0048645	animal organ formation	5/191	70/15625	0.00164824	0.0170698	0.0124981	Pax8/Sulf1/Spry1/Bmp4/Pim1	5
GO:0014812	muscle cell migration	6/191	103/15625	0.00165296	0.0170698	0.0124981	Igfbp5/Sorl1/Igf1/Lrp1/Mdk/Egr1	6
GO:0021782	glial cell development	6/191	103/15625	0.00165296	0.0170698	0.0124981	Tenm4/Id2/Mxra8/Lrp1/Mdk/Sox11	6
GO:0051302	regulation of cell division	7/191	140/15625	0.00167293	0.0172197	0.0126079	Igf2/Igf1r/Hoxc4/Pdgfc/Tgfb2/Mdk/Txnip	7
GO:0003156	regulation of animal organ formation	4/191	42/15625	0.00168459	0.0172276	0.0126137	Sulf1/Spry1/Bmp4/Pim1	4
GO:0090184	positive regulation of kidney development	4/191	42/15625	0.00168459	0.0172276	0.0126137	Wnt4/Pax8/Bmp4/Egr1	4
GO:0061564	axon development	14/191	464/15625	0.00172659	0.0175893	0.0128785	Ncam1/Nrep/Sema3c/Nrp1/Nfib/Plxna2/Igf1r/Mmp2/Epha4/Lrp1/Tgfb2/Myh10/Enah/Stmn1	14
GO:0002761	regulation of myeloid leukocyte differentiation	6/191	104/15625	0.00173666	0.0175893	0.0128785	Id2/Hoxa7/Sfrp1/Rbp1/Gnas/Pik3r1	6
GO:0030183	B cell differentiation	6/191	104/15625	0.00173666	0.0175893	0.0128785	Lgals1/Id2/Itm2a/Sfrp1/Hmgb3/Pik3r1	6
GO:0048557	embryonic digestive tract morphogenesis	3/191	20/15625	0.00175849	0.0176407	0.0129162	Id2/Nipbl/Sox11	3
GO:0062009	secondary palate development	3/191	20/15625	0.00175849	0.0176407	0.0129162	Tgfb2/Tshz1/Sox11	3
GO:0072087	renal vesicle development	3/191	20/15625	0.00175849	0.0176407	0.0129162	Wnt4/Pax8/Bmp4	3
GO:0006469	negative regulation of protein kinase activity	8/191	182/15625	0.00180396	0.0180396	0.0132082	Sorl1/Sfrp1/Igf1r/Spry1/Dusp5/Nr2f2/Bmp4/Macroh2a1	8
GO:0035137	hindlimb morphogenesis	4/191	43/15625	0.00183983	0.0183403	0.0134284	Tbx3/Gnas/Bmp4/Osr2	4
GO:0007623	circadian rhythm	8/191	183/15625	0.00186712	0.0185229	0.0135621	Id2/Id3/Cavin3/Id1/Igf1/Kdm5a/Kdm5b/Egr1	8
GO:0043414	macromolecule methylation	10/191	271/15625	0.00187324	0.0185229	0.0135621	Meg3/H19/Dnmt3a/Kmt2c/Gnas/Arid4b/Kmt2e/Macroh2a1/Btg1/Kcnq1ot1	10
GO:0032259	methylation	11/191	318/15625	0.00187574	0.0185229	0.0135621	Meg3/Comt/H19/Dnmt3a/Kmt2c/Gnas/Arid4b/Kmt2e/Macroh2a1/Btg1/Kcnq1ot1	11
GO:0001525	angiogenesis	14/191	469/15625	0.00190661	0.0187692	0.0137424	Igf2/Enpp2/Nrp1/Sulf1/Id1/Meis1/Adtrp/Hspg2/Mmp2/Tspan12/Tgfb2/Bmp4/Mdk/Btg1	14
GO:0014855	striated muscle cell proliferation	5/191	73/15625	0.00198625	0.0194923	0.0142719	Ncam1/Tenm4/Meis1/Tgfb2/Pim1	5
GO:0048839	inner ear development	8/191	185/15625	0.00199867	0.0195535	0.0143167	Pax8/Maf/Cecr2/Igf1/Epha4/Tgfb2/Cthrc1/Bmp4	8
GO:0006349	regulation of gene expression by genetic imprinting	3/191	21/15625	0.00203323	0.0197087	0.0144303	Dnmt3a/Arid4b/Kcnq1ot1	3
GO:0046628	positive regulation of insulin receptor signaling pathway	3/191	21/15625	0.00203323	0.0197087	0.0144303	C1qtnf12/Igf2/Sorl1	3
GO:0072215	regulation of metanephros development	3/191	21/15625	0.00203323	0.0197087	0.0144303	Pax8/Bmp4/Egr1	3
GO:0048015	phosphatidylinositol-mediated signaling	7/191	145/15625	0.00204353	0.0197479	0.014459	Pik3ip1/Gsn/Igf1r/Igf1/Pdgfc/Tgfb2/Pik3r1	7
GO:0048565	digestive tract development	6/191	108/15625	0.00210406	0.0202605	0.0148343	Id2/Sfrp1/Pdgfc/Nipbl/Bmp4/Sox11	6
GO:0060976	coronary vasculature development	5/191	74/15625	0.0021094	0.0202605	0.0148343	Ltbp1/Nrp1/Lrp1/Myh10/Bmp4	5
GO:0030178	negative regulation of Wnt signaling pathway	7/191	146/15625	0.00212472	0.0203458	0.0148968	Rbms3/Sfrp1/Nkd1/Lrp1/Cthrc1/Mdk/Egr1	7
GO:0042593	glucose homeostasis	9/191	231/15625	0.00217643	0.0206827	0.0151434	C1qtnf12/Igfbp5/G6pc2/Zbtb20/Igf1r/Igf1/Lrp1/Sesn3/Pik3r1	9
GO:0051348	negative regulation of transferase activity	9/191	231/15625	0.00217643	0.0206827	0.0151434	Sorl1/Sfrp1/Pik3ip1/Igf1r/Spry1/Dusp5/Nr2f2/Bmp4/Macroh2a1	9
GO:0045687	positive regulation of glial cell differentiation	4/191	45/15625	0.00217953	0.0206827	0.0151434	Tenm4/Id2/Enpp2/Mdk	4
GO:0048017	inositol lipid-mediated signaling	7/191	147/15625	0.00220839	0.0208937	0.015298	Pik3ip1/Gsn/Igf1r/Igf1/Pdgfc/Tgfb2/Pik3r1	7
GO:0043200	response to amino acid	5/191	75/15625	0.00223804	0.0209505	0.0153395	Igf1r/Dnmt3a/Mmp2/Pdgfc/Sesn3	5
GO:0061180	mammary gland epithelium development	5/191	75/15625	0.00223804	0.0209505	0.0153395	Wnt4/Id2/Zfas1/Tbx3/Kdm5b	5
GO:1903035	negative regulation of response to wounding	5/191	75/15625	0.00223804	0.0209505	0.0153395	Wnt4/Adtrp/Epha4/Abat/Mdk	5
GO:0033500	carbohydrate homeostasis	9/191	232/15625	0.00224091	0.0209505	0.0153395	C1qtnf12/Igfbp5/G6pc2/Zbtb20/Igf1r/Igf1/Lrp1/Sesn3/Pik3r1	9
GO:0048714	positive regulation of oligodendrocyte differentiation	3/191	22/15625	0.00233324	0.0216218	0.015831	Tenm4/Enpp2/Mdk	3
GO:0072202	cell differentiation involved in metanephros development	3/191	22/15625	0.00233324	0.0216218	0.015831	Wnt4/Pax8/Bmp4	3
GO:0072273	metanephric nephron morphogenesis	3/191	22/15625	0.00233324	0.0216218	0.015831	Wnt4/Pax8/Bmp4	3
GO:0007160	cell-matrix adhesion	8/191	190/15625	0.00235963	0.0217846	0.0159502	Wnt4/Bcam/Enpp2/Nrp1/Hoxa7/Lrp1/Dlc1/Pik3r1	8
GO:0048010	vascular endothelial growth factor receptor signaling pathway	4/191	46/15625	0.00236459	0.0217846	0.0159502	Nrp1/Sulf1/Fzd4/Bmp4	4
GO:0048041	focal adhesion assembly	5/191	76/15625	0.0023723	0.0217921	0.0159557	Wnt4/Enpp2/Nrp1/Lrp1/Dlc1	5
GO:0008217	regulation of blood pressure	7/191	149/15625	0.00238335	0.0218301	0.0159835	Id2/Nav2/Abat/Gnas/Nr2f2/Pik3r1/Atp2b1	7
GO:1904035	regulation of epithelial cell apoptotic process	5/191	77/15625	0.00251233	0.0229266	0.0167864	Gsn/Igf1r/Igf1/Bmp4/Mdk	5
GO:0051099	positive regulation of binding	8/191	192/15625	0.00251758	0.0229266	0.0167864	Igf1/Epha4/Lrp1/Tgfb2/Cthrc1/Nipbl/Bmp4/Stmn1	8
GO:0048701	embryonic cranial skeleton morphogenesis	4/191	47/15625	0.00256019	0.0232477	0.0170215	Tgfb2/Gnas/Nipbl/Bmp4	4
GO:1902903	regulation of supramolecular fiber organization	11/191	332/15625	0.00262081	0.02373	0.0173746	Wnt4/Map3k1/Nrp1/Gsn/Id1/Plekhh2/Clip3/Aebp1/Dlc1/Pik3r1/Stmn1	11
GO:2000738	positive regulation of stem cell differentiation	3/191	23/15625	0.00265927	0.0240094	0.0175792	Sema3c/Tgfb2/Bmp4	3
GO:1905114	cell surface receptor signaling pathway involved in cell-cell signaling	14/191	488/15625	0.00273918	0.0246604	0.0180558	Wnt4/Rbms3/Sulf1/Sfrp1/Nkd1/Thra/Lrp1/Abat/Cthrc1/Fzd4/Bmp4/Mdk/Egr1/Cpe	14
GO:0010712	regulation of collagen metabolic process	4/191	48/15625	0.00276661	0.0247663	0.0181333	Wnt4/Cygb/Ltbp1/Bmp4	4
GO:0030514	negative regulation of BMP signaling pathway	4/191	48/15625	0.00276661	0.0247663	0.0181333	Sorl1/Htra1/Nbl1/Sfrp1	4
GO:0001667	ameboidal-type cell migration	12/191	385/15625	0.00280422	0.025032	0.0183279	Cygb/Igf2/Sema3c/Enpp2/Nrp1/Adtrp/Igf1/Tgfb2/Akap12/Nr2f2/Svbp/Bmp4	12
GO:0006935	chemotaxis	14/191	490/15625	0.002842	0.0252978	0.0185225	Ncam1/Sema3c/Enpp2/Nrp1/Nfib/Nbl1/Plxna2/Epha4/Lrp1/Tgfb2/Myh10/Lsp1/Mdk/Enah	14
GO:0090090	negative regulation of canonical Wnt signaling pathway	6/191	115/15625	0.00288455	0.0256045	0.018747	Rbms3/Sfrp1/Nkd1/Cthrc1/Mdk/Egr1	6
GO:0040014	regulation of multicellular organism growth	5/191	80/15625	0.0029684	0.0262433	0.0192148	Plac8/Igf2/H19/Gnas/Nipbl	5
GO:0140014	mitotic nuclear division	9/191	242/15625	0.00297314	0.0262433	0.0192148	Igf2/Igf1r/Igf1/Nipbl/Bmp4/Macroh2a1/Phip/Hspa1a/Cdkn1c	9
GO:0045604	regulation of epidermal cell differentiation	4/191	49/15625	0.00298415	0.0262672	0.0192323	Hoxa7/Tgfb2/Bmp4/Macroh2a1	4
GO:0007413	axonal fasciculation	3/191	24/15625	0.00301205	0.026293	0.0192512	Ncam1/Nrp1/Epha4	3
GO:0044342	type B pancreatic cell proliferation	3/191	24/15625	0.00301205	0.026293	0.0192512	Igfbp5/Sfrp1/Igfbp4	3
GO:0106030	neuron projection fasciculation	3/191	24/15625	0.00301205	0.026293	0.0192512	Ncam1/Nrp1/Epha4	3
GO:0046883	regulation of hormone secretion	9/191	244/15625	0.00314001	0.0272093	0.0199221	C1qtnf12/Pax8/G6pc2/Sfrp1/Lrp1/Abat/Gnas/Kdm5b/Sox11	9
GO:0110053	regulation of actin filament organization	9/191	244/15625	0.00314001	0.0272093	0.0199221	Wnt4/Map3k1/Nrp1/Gsn/Id1/Plekhh2/Dlc1/Pik3r1/Stmn1	9
GO:0014065	phosphatidylinositol 3-kinase signaling	6/191	117/15625	0.00314285	0.0272093	0.0199221	Pik3ip1/Igf1r/Igf1/Pdgfc/Tgfb2/Pik3r1	6
GO:1903034	regulation of response to wounding	7/191	157/15625	0.0031923	0.0274868	0.0201253	Wnt4/Adtrp/Igf1r/Epha4/Lrp1/Abat/Mdk	7
GO:2000241	regulation of reproductive process	7/191	157/15625	0.0031923	0.0274868	0.0201253	Wnt4/Sulf1/Sfrp1/Igf1r/Igf1/Hoxc4/Bmp4	7
GO:0061008	hepaticobiliary system development	6/191	118/15625	0.00327829	0.0281505	0.0206112	Meg3/Igf2r/Acadm/Nipbl/Bmp4/Mdk	6
GO:0033688	regulation of osteoblast proliferation	3/191	25/15625	0.00339226	0.0287387	0.0210419	Sfrp1/Igf1r/Cthrc1	3
GO:0051894	positive regulation of focal adhesion assembly	3/191	25/15625	0.00339226	0.0287387	0.0210419	Wnt4/Enpp2/Nrp1	3
GO:0061437	renal system vasculature development	3/191	25/15625	0.00339226	0.0287387	0.0210419	Nrp1/Bmp4/Egr1	3
GO:0061440	kidney vasculature development	3/191	25/15625	0.00339226	0.0287387	0.0210419	Nrp1/Bmp4/Egr1	3
GO:1900078	positive regulation of cellular response to insulin stimulus	3/191	25/15625	0.00339226	0.0287387	0.0210419	C1qtnf12/Igf2/Sorl1	3
GO:0051249	regulation of lymphocyte activation	11/191	344/15625	0.00343552	0.0290274	0.0212533	Lgals1/Igf2/Id2/Sfrp1/Gsn/Igf1/Hmgb3/Zmiz1/Bmp4/Mdk/Sox11	11
GO:0043409	negative regulation of MAPK cascade	7/191	160/15625	0.00354442	0.0298677	0.0218685	Sorl1/Sfrp1/Igf1r/Igf1/Spry1/Dusp5/Bmp4	7
GO:0016055	Wnt signaling pathway	12/191	398/15625	0.00366387	0.0307268	0.0224975	Wnt4/Rbms3/Sulf1/Sfrp1/Nkd1/Thra/Lrp1/Cthrc1/Fzd4/Mdk/Egr1/Cpe	12
GO:0046889	positive regulation of lipid biosynthetic process	5/191	84/15625	0.00366582	0.0307268	0.0224975	Wnt4/Igf2/Zbtb20/Igf1r/Igf1	5
GO:0055025	positive regulation of cardiac muscle tissue development	4/191	52/15625	0.00370634	0.0309842	0.022686	Ncam1/Igf1/Bmp4/Pim1	4
GO:0198738	cell-cell signaling by wnt	12/191	399/15625	0.00373794	0.031166	0.022819	Wnt4/Rbms3/Sulf1/Sfrp1/Nkd1/Thra/Lrp1/Cthrc1/Fzd4/Mdk/Egr1/Cpe	12
GO:0002089	lens morphogenesis in camera-type eye	3/191	26/15625	0.00380055	0.0312753	0.0228991	Meis1/Bmp4/Sox11	3
GO:0045577	regulation of B cell differentiation	3/191	26/15625	0.00380055	0.0312753	0.0228991	Id2/Sfrp1/Hmgb3	3
GO:0045662	negative regulation of myoblast differentiation	3/191	26/15625	0.00380055	0.0312753	0.0228991	Id3/Tbx3/Bmp4	3
GO:0060037	pharyngeal system development	3/191	26/15625	0.00380055	0.0312753	0.0228991	Plxna2/Tgfb2/Bmp4	3
GO:0150117	positive regulation of cell-substrate junction organization	3/191	26/15625	0.00380055	0.0312753	0.0228991	Wnt4/Enpp2/Nrp1	3
GO:0048863	stem cell differentiation	8/191	207/15625	0.0039826	0.0326884	0.0239337	Sema3c/Nrp1/Hoxa7/Sfrp1/Msi2/Tgfb2/Bmp4/Sox11	8
GO:0010811	positive regulation of cell-substrate adhesion	6/191	123/15625	0.00402175	0.0328391	0.0240441	Wnt4/Enpp2/Nrp1/Egfl6/Ccdc80/Mdk	6
GO:0046660	female sex differentiation	6/191	123/15625	0.00402175	0.0328391	0.0240441	Wnt4/Sfrp1/Tbx3/Mmp2/Fzd4/Bmp4	6
GO:0007044	cell-substrate junction assembly	5/191	86/15625	0.00405537	0.0329433	0.0241204	Wnt4/Enpp2/Nrp1/Lrp1/Dlc1	5
GO:0150115	cell-substrate junction organization	5/191	86/15625	0.00405537	0.0329433	0.0241204	Wnt4/Enpp2/Nrp1/Lrp1/Dlc1	5
GO:0090596	sensory organ morphogenesis	9/191	254/15625	0.00408845	0.0331269	0.0242548	Pax8/Meis1/Tspan12/Cthrc1/Tshz1/Nipbl/Bmp4/Osr2/Sox11	9
GO:0051100	negative regulation of binding	7/191	165/15625	0.00419614	0.0339125	0.02483	Id2/Sorl1/Id3/Nfib/Id1/Sox11/Stmn1	7
GO:0060571	morphogenesis of an epithelial fold	3/191	27/15625	0.00423753	0.0341597	0.025011	Sulf1/Cecr2/Bmp4	3
GO:0051492	regulation of stress fiber assembly	5/191	87/15625	0.00426084	0.0342602	0.0250846	Wnt4/Nrp1/Dlc1/Pik3r1/Stmn1	5
GO:0048762	mesenchymal cell differentiation	8/191	210/15625	0.0043417	0.0348218	0.0254957	Wnt4/Sema3c/Nrp1/Sfrp1/Tgfb2/Bmp4/Mdk/Sox11	8
GO:0010632	regulation of epithelial cell migration	8/191	211/15625	0.00446678	0.0356988	0.0261379	Igf2/Enpp2/Nrp1/Igf1/Tgfb2/Nr2f2/Svbp/Bmp4	8
GO:0019218	regulation of steroid metabolic process	5/191	88/15625	0.00447365	0.0356988	0.0261379	Wnt4/Igf2/Igf1r/Igf1/Egr1	5
GO:0050865	regulation of cell activation	13/191	462/15625	0.00452756	0.0358168	0.0262243	Cygb/Lgals1/Igf2/Id2/Sfrp1/Gsn/Igf1/Hmgb3/Abat/Zmiz1/Bmp4/Mdk/Sox11	13
GO:0030858	positive regulation of epithelial cell differentiation	4/191	55/15625	0.00453872	0.0358168	0.0262243	Pax8/Bmp4/Macroh2a1/Btg1	4
GO:0046580	negative regulation of Ras protein signal transduction	4/191	55/15625	0.00453872	0.0358168	0.0262243	Dlc1/Tgfb2/Spry1/Stmn1	4
GO:2000242	negative regulation of reproductive process	4/191	55/15625	0.00453872	0.0358168	0.0262243	Wnt4/Sulf1/Igf1/Bmp4	4
GO:0060348	bone development	8/191	212/15625	0.00459462	0.0358168	0.0262243	Sulf1/Meis1/Igf1/Hspg2/Pdgfc/Gnas/Bmp4/Osr2	8
GO:0006006	glucose metabolic process	7/191	168/15625	0.00462848	0.0358168	0.0262243	C1qtnf12/Igf2/G6pc2/Igf1/Acadm/Igfbp4/Pik3r1	7
GO:0010977	negative regulation of neuron projection development	7/191	168/15625	0.00462848	0.0358168	0.0262243	Lgals1/Nr2f1/Sema3c/Nrp1/Id1/Epha4/Lrp1	7
GO:0008015	blood circulation	12/191	410/15625	0.00463543	0.0358168	0.0262243	Id2/Nav2/Thra/Mmp2/Abat/Tgfb2/Gnas/Akap12/Dusp5/Nr2f2/Pik3r1/Atp2b1	12
GO:0003014	renal system process	5/191	89/15625	0.00469391	0.0358168	0.0262243	Comt/Sulf1/Gsn/Gnas/Bmp4	5
GO:0014066	regulation of phosphatidylinositol 3-kinase signaling	5/191	89/15625	0.00469391	0.0358168	0.0262243	Pik3ip1/Igf1r/Igf1/Pdgfc/Tgfb2	5
GO:0048864	stem cell development	5/191	89/15625	0.00469391	0.0358168	0.0262243	Sema3c/Nrp1/Msi2/Bmp4/Sox11	5
GO:0061053	somite development	5/191	89/15625	0.00469391	0.0358168	0.0262243	Wnt4/Sema3c/Sfrp1/Plxna2/Sox11	5
GO:0006694	steroid biosynthetic process	6/191	127/15625	0.00470104	0.0358168	0.0262243	Wnt4/Igf2/Igf1r/Igf1/Egr1/Pbx1	6
GO:0051250	negative regulation of lymphocyte activation	6/191	127/15625	0.00470104	0.0358168	0.0262243	Id2/Sfrp1/Hmgb3/Bmp4/Mdk/Sox11	6
GO:0001958	endochondral ossification	3/191	28/15625	0.00470379	0.0358168	0.0262243	Hspg2/Gnas/Bmp4	3
GO:0032967	positive regulation of collagen biosynthetic process	3/191	28/15625	0.00470379	0.0358168	0.0262243	Wnt4/Ltbp1/Bmp4	3
GO:0036075	replacement ossification	3/191	28/15625	0.00470379	0.0358168	0.0262243	Hspg2/Gnas/Bmp4	3
GO:0045616	regulation of keratinocyte differentiation	3/191	28/15625	0.00470379	0.0358168	0.0262243	Hoxa7/Tgfb2/Macroh2a1	3
GO:0060444	branching involved in mammary gland duct morphogenesis	3/191	28/15625	0.00470379	0.0358168	0.0262243	Wnt4/Tbx3/Kdm5b	3
GO:0008347	glial cell migration	4/191	56/15625	0.00484193	0.0366919	0.026865	Epha4/Lrp1/Tgfb2/Vcan	4
GO:0090183	regulation of kidney development	4/191	56/15625	0.00484193	0.0366919	0.026865	Wnt4/Pax8/Bmp4/Egr1	4
GO:0014033	neural crest cell differentiation	5/191	90/15625	0.00492178	0.0372078	0.0272427	Sema3c/Nrp1/Sfrp1/Bmp4/Sox11	5
GO:0010631	epithelial cell migration	9/191	263/15625	0.00512152	0.0386253	0.0282806	Igf2/Enpp2/Nrp1/Adtrp/Igf1/Tgfb2/Nr2f2/Svbp/Bmp4	9
GO:0051897	positive regulation of protein kinase B signaling	5/191	91/15625	0.0051574	0.0387191	0.0283493	C1qtnf12/Igfbp5/Igf2/Igf1r/Igf1	5
GO:0021536	diencephalon development	4/191	57/15625	0.00515846	0.0387191	0.0283493	Ncam1/Wnt4/Nrp1/Bmp4	4
GO:1902003	regulation of amyloid-beta formation	3/191	29/15625	0.00519986	0.0389373	0.0285091	Sorl1/Igf1/Epha4	3
GO:0090132	epithelium migration	9/191	265/15625	0.00537644	0.040063	0.0293333	Igf2/Enpp2/Nrp1/Adtrp/Igf1/Tgfb2/Nr2f2/Svbp/Bmp4	9
GO:0048871	multicellular organismal homeostasis	12/191	418/15625	0.00539072	0.040063	0.0293333	Dlk1/Plac8/Mfap2/Id1/Igf1r/Thra/Pdgfc/Abat/Gnas/Rcn3/Egr1/Stmn1	12
GO:0045185	maintenance of protein location	5/191	92/15625	0.0054009	0.040063	0.0293333	Ltbp1/Sorl1/Nbl1/Gsn/Thra	5
GO:0048709	oligodendrocyte differentiation	5/191	92/15625	0.0054009	0.040063	0.0293333	Tenm4/Id2/Enpp2/Bmp4/Mdk	5
GO:0007626	locomotory behavior	8/191	218/15625	0.00542173	0.0401233	0.0293775	Id2/Selenop/Meis1/Nav2/Epha4/Abat/Fzd4/Egr1	8
GO:0048286	lung alveolus development	4/191	58/15625	0.00548856	0.040523	0.0296701	Igfbp5/Meg3/Igf1/Bmp4	4
GO:0090130	tissue migration	9/191	267/15625	0.00564108	0.0415387	0.0304137	Igf2/Enpp2/Nrp1/Adtrp/Igf1/Tgfb2/Nr2f2/Svbp/Bmp4	9
GO:0010660	regulation of muscle cell apoptotic process	5/191	93/15625	0.00565241	0.0415387	0.0304137	Pax8/Igf1r/Igf1/Pik3r1/Mdk	5
GO:0044030	regulation of DNA methylation	3/191	30/15625	0.00572625	0.0419836	0.0307395	H19/Dnmt3a/Kcnq1ot1	3
GO:0003013	circulatory system process	12/191	422/15625	0.00580353	0.0424517	0.0310823	Id2/Nav2/Thra/Mmp2/Abat/Tgfb2/Gnas/Akap12/Dusp5/Nr2f2/Pik3r1/Atp2b1	12
GO:0042982	amyloid precursor protein metabolic process	4/191	59/15625	0.00583249	0.042565	0.0311652	Itm2a/Sorl1/Igf1/Epha4	4
GO:0055013	cardiac muscle cell development	5/191	94/15625	0.00591209	0.0428752	0.0313923	Igf1/Tbx3/Sorbs2/Myh10/Bmp4	5
GO:0060993	kidney morphogenesis	5/191	94/15625	0.00591209	0.0428752	0.0313923	Wnt4/Pax8/Fras1/Bmp4/Pbx1	5
GO:0060070	canonical Wnt signaling pathway	9/191	269/15625	0.00591569	0.0428752	0.0313923	Wnt4/Rbms3/Sfrp1/Nkd1/Thra/Cthrc1/Fzd4/Mdk/Egr1	9
GO:0031214	biomineral tissue development	6/191	134/15625	0.00608787	0.0434479	0.0318116	Dlk1/Wnt4/Igf1/Bmp4/Atp2b1/Osr2	6
GO:0110148	biomineralization	6/191	134/15625	0.00608787	0.0434479	0.0318116	Dlk1/Wnt4/Igf1/Bmp4/Atp2b1/Osr2	6
GO:0010770	positive regulation of cell morphogenesis involved in differentiation	7/191	177/15625	0.00612852	0.0434479	0.0318116	Enpp2/Nrp1/Plxna2/Epha4/Lrp1/Ptprd/Mdk	7
GO:0001658	branching involved in ureteric bud morphogenesis	4/191	60/15625	0.00619048	0.0434479	0.0318116	Wnt4/Pax8/Bmp4/Pbx1	4
GO:0035904	aorta development	4/191	60/15625	0.00619048	0.0434479	0.0318116	Ltbp1/Lrp1/Tgfb2/Myh10	4
GO:0048008	platelet-derived growth factor receptor signaling pathway	4/191	60/15625	0.00619048	0.0434479	0.0318116	Nrp1/Pdgfc/Lrp1/Txnip	4
GO:0060324	face development	4/191	60/15625	0.00619048	0.0434479	0.0318116	Crispld2/Mmp2/Tgfb2/Nipbl	4
GO:1905207	regulation of cardiocyte differentiation	4/191	60/15625	0.00619048	0.0434479	0.0318116	Sema3c/Igf1/Tgfb2/Bmp4	4
GO:0042326	negative regulation of phosphorylation	12/191	426/15625	0.00624111	0.0434479	0.0318116	Sorl1/Sfrp1/Pik3ip1/Igf1r/Igf1/Ppp1r15a/Spry1/Dusp5/Nr2f2/Bmp4/Macroh2a1/Cdkn1c	12
GO:0060513	prostatic bud formation	2/191	10/15625	0.00627118	0.0434479	0.0318116	Sulf1/Bmp4	2
GO:0061309	cardiac neural crest cell development involved in outflow tract morphogenesis	2/191	10/15625	0.00627118	0.0434479	0.0318116	Sema3c/Bmp4	2
GO:0072124	regulation of glomerular mesangial cell proliferation	2/191	10/15625	0.00627118	0.0434479	0.0318116	Bmp4/Egr1	2
GO:0072173	metanephric tubule morphogenesis	2/191	10/15625	0.00627118	0.0434479	0.0318116	Wnt4/Pax8	2
GO:1900115	extracellular regulation of signal transduction	2/191	10/15625	0.00627118	0.0434479	0.0318116	Ltbp1/Nbl1	2
GO:1900116	extracellular negative regulation of signal transduction	2/191	10/15625	0.00627118	0.0434479	0.0318116	Ltbp1/Nbl1	2
GO:1903800	positive regulation of production of miRNAs involved in gene silencing by miRNA	2/191	10/15625	0.00627118	0.0434479	0.0318116	Nr2f1/Bmp4	2
GO:1905097	regulation of guanyl-nucleotide exchange factor activity	2/191	10/15625	0.00627118	0.0434479	0.0318116	Epha4/Stmn1	2
GO:1905245	regulation of aspartic-type peptidase activity	2/191	10/15625	0.00627118	0.0434479	0.0318116	Sorl1/Epha4	2
GO:0010714	positive regulation of collagen metabolic process	3/191	31/15625	0.00628344	0.0434479	0.0318116	Wnt4/Ltbp1/Bmp4	3
GO:0040036	regulation of fibroblast growth factor receptor signaling pathway	3/191	31/15625	0.00628344	0.0434479	0.0318116	Wnt4/Sulf1/Spry1	3
GO:0050869	negative regulation of B cell activation	3/191	31/15625	0.00628344	0.0434479	0.0318116	Id2/Sfrp1/Hmgb3	3
GO:0045765	regulation of angiogenesis	9/191	272/15625	0.00634686	0.0437905	0.0320625	Igf2/Enpp2/Nrp1/Sulf1/Id1/Tspan12/Tgfb2/Mdk/Btg1	9
GO:1902532	negative regulation of intracellular signal transduction	13/191	482/15625	0.00640668	0.044107	0.0322942	Sorl1/Cavin3/Sfrp1/Pik3ip1/Igf1r/Igf1/Dlc1/Tgfb2/Sesn3/Spry1/Dusp5/Bmp4/Stmn1	13
GO:0055024	regulation of cardiac muscle tissue development	5/191	96/15625	0.00645645	0.044353	0.0324743	Ncam1/Meis1/Igf1/Bmp4/Pim1	5
GO:0055007	cardiac muscle cell differentiation	6/191	136/15625	0.0065337	0.0446894	0.0327206	Igf1/Tbx3/Sorbs2/Acadm/Myh10/Bmp4	6
GO:0072006	nephron development	6/191	136/15625	0.0065337	0.0446894	0.0327206	Wnt4/Pax8/Sulf1/Bmp4/Egr1/Pbx1	6
GO:0051058	negative regulation of small GTPase mediated signal transduction	4/191	61/15625	0.00656279	0.0446949	0.0327246	Dlc1/Tgfb2/Spry1/Stmn1	4
GO:1904888	cranial skeletal system development	4/191	61/15625	0.00656279	0.0446949	0.0327246	Tgfb2/Gnas/Nipbl/Bmp4	4
GO:0007409	axonogenesis	12/191	429/15625	0.00658616	0.0447576	0.0327705	Ncam1/Sema3c/Nrp1/Nfib/Plxna2/Igf1r/Epha4/Lrp1/Tgfb2/Myh10/Enah/Stmn1	12
GO:0010657	muscle cell apoptotic process	5/191	97/15625	0.0067414	0.0457142	0.033471	Pax8/Igf1r/Igf1/Pik3r1/Mdk	5
GO:0033598	mammary gland epithelial cell proliferation	3/191	32/15625	0.00687188	0.0462024	0.0338284	Id2/Zfas1/Kdm5b	3
GO:0045684	positive regulation of epidermis development	3/191	32/15625	0.00687188	0.0462024	0.0338284	Tgfb2/Bmp4/Macroh2a1	3
GO:0048679	regulation of axon regeneration	3/191	32/15625	0.00687188	0.0462024	0.0338284	Igf1r/Epha4/Lrp1	3
GO:0060487	lung epithelial cell differentiation	3/191	32/15625	0.00687188	0.0462024	0.0338284	Nfib/Igf1/Thra	3
GO:0034109	homotypic cell-cell adhesion	4/191	62/15625	0.00694966	0.0466261	0.0341387	Ncam1/Lgals1/Abat/Gnas	4
GO:0001678	cellular glucose homeostasis	6/191	138/15625	0.0070028	0.0468831	0.0343268	C1qtnf12/Zbtb20/Igf1r/Igf1/Lrp1/Pik3r1	6
GO:0048145	regulation of fibroblast proliferation	5/191	98/15625	0.00703506	0.046884	0.0343275	Sfrp1/Igf1/Pdgfc/Kmt2c/Zmiz1	5
GO:0110020	regulation of actomyosin structure organization	5/191	98/15625	0.00703506	0.046884	0.0343275	Wnt4/Nrp1/Dlc1/Pik3r1/Stmn1	5
GO:0043588	skin development	8/191	228/15625	0.00704744	0.046884	0.0343275	Igfbp5/Hoxa7/Fras1/Tgfb2/Gnas/Macroh2a1/Txnip/Stmn1	8
GO:0045927	positive regulation of growth	9/191	277/15625	0.00711882	0.0472594	0.0346023	Ncam1/Igf2/Nrp1/Sfrp1/Igf1/Lrp1/Tgfb2/Nipbl/Pim1	9
GO:0048146	positive regulation of fibroblast proliferation	4/191	63/15625	0.0073513	0.0485986	0.0355828	Igf1/Pdgfc/Kmt2c/Zmiz1	4
GO:0061035	regulation of cartilage development	4/191	63/15625	0.0073513	0.0485986	0.0355828	Maf/Tgfb2/Bmp4/Mdk	4
GO:0002686	negative regulation of leukocyte migration	3/191	33/15625	0.00749198	0.0486333	0.0356083	Hoxa7/Nbl1/Adtrp	3
GO:0048566	embryonic digestive tract development	3/191	33/15625	0.00749198	0.0486333	0.0356083	Id2/Nipbl/Sox11	3
GO:0060479	lung cell differentiation	3/191	33/15625	0.00749198	0.0486333	0.0356083	Nfib/Igf1/Thra	3
GO:0010634	positive regulation of epithelial cell migration	6/191	140/15625	0.00749583	0.0486333	0.0356083	Igf2/Enpp2/Nrp1/Igf1/Tgfb2/Bmp4	6
GO:0002573	myeloid leukocyte differentiation	7/191	184/15625	0.00752575	0.0486333	0.0356083	Id2/Hoxa7/Sfrp1/Rbp1/Gnas/Pik3r1/Bmp4	7
GO:0032488	Cdc42 protein signal transduction	2/191	11/15625	0.00760344	0.0486333	0.0356083	Nrp1/Abca1	2
GO:0033079	immature T cell proliferation	2/191	11/15625	0.00760344	0.0486333	0.0356083	Wnt4/Bmp4	2
GO:0045876	positive regulation of sister chromatid cohesion	2/191	11/15625	0.00760344	0.0486333	0.0356083	Nipbl/Macroh2a1	2
GO:0055091	phospholipid homeostasis	2/191	11/15625	0.00760344	0.0486333	0.0356083	Abca1/Rcn3	2
GO:0060525	prostate glandular acinus development	2/191	11/15625	0.00760344	0.0486333	0.0356083	Sfrp1/Igf1	2
GO:0060600	dichotomous subdivision of an epithelial terminal unit	2/191	11/15625	0.00760344	0.0486333	0.0356083	Sema3c/Nrp1	2
GO:0061299	retina vasculature morphogenesis in camera-type eye	2/191	11/15625	0.00760344	0.0486333	0.0356083	Nrp1/Fzd4	2
GO:0072110	glomerular mesangial cell proliferation	2/191	11/15625	0.00760344	0.0486333	0.0356083	Bmp4/Egr1	2
GO:0072178	nephric duct morphogenesis	2/191	11/15625	0.00760344	0.0486333	0.0356083	Epha4/Bmp4	2
GO:1902287	semaphorin-plexin signaling pathway involved in axon guidance	2/191	11/15625	0.00760344	0.0486333	0.0356083	Nrp1/Plxna2	2
GO:2000288	positive regulation of myoblast proliferation	2/191	11/15625	0.00760344	0.0486333	0.0356083	Meis2/Igf1	2
GO:0010769	regulation of cell morphogenesis involved in differentiation	10/191	331/15625	0.00764062	0.0486333	0.0356083	Sema3c/Enpp2/Nrp1/Plxna2/Id1/Ttc3/Epha4/Lrp1/Ptprd/Mdk	10
GO:0048144	fibroblast proliferation	5/191	100/15625	0.00764898	0.0486333	0.0356083	Sfrp1/Igf1/Pdgfc/Kmt2c/Zmiz1	5
GO:0055006	cardiac cell development	5/191	100/15625	0.00764898	0.0486333	0.0356083	Igf1/Tbx3/Sorbs2/Myh10/Bmp4	5
GO:0032922	circadian regulation of gene expression	4/191	64/15625	0.00776797	0.0491919	0.0360173	Id2/Cavin3/Kdm5a/Egr1	4
GO:0071230	cellular response to amino acid stimulus	4/191	64/15625	0.00776797	0.0491919	0.0360173	Dnmt3a/Mmp2/Pdgfc/Sesn3	4
GO:0030038	contractile actin filament bundle assembly	5/191	101/15625	0.00796951	0.0502483	0.0367907	Wnt4/Nrp1/Dlc1/Pik3r1/Stmn1	5
GO:0043149	stress fiber assembly	5/191	101/15625	0.00796951	0.0502483	0.0367907	Wnt4/Nrp1/Dlc1/Pik3r1/Stmn1	5
GO:0002791	regulation of peptide secretion	12/191	440/15625	0.00798248	0.0502483	0.0367907	C1qtnf12/Pax8/G6pc2/Sfrp1/Adtrp/Igf1/Lrp1/Abat/Tgfb2/Myh10/Akap12/Mdk	12
GO:0030111	regulation of Wnt signaling pathway	9/191	283/15625	0.00813799	0.0510624	0.0373868	Rbms3/Sulf1/Sfrp1/Nkd1/Thra/Lrp1/Cthrc1/Mdk/Egr1	9
GO:0045601	regulation of endothelial cell differentiation	3/191	34/15625	0.00814413	0.0510624	0.0373868	Id1/Bmp4/Btg1	3
GO:0043542	endothelial cell migration	7/191	188/15625	0.00842305	0.0527066	0.0385907	Igf2/Nrp1/Adtrp/Igf1/Nr2f2/Svbp/Bmp4	7
GO:0014068	positive regulation of phosphatidylinositol 3-kinase signaling	4/191	66/15625	0.00864723	0.0538639	0.039438	Igf1r/Igf1/Pdgfc/Tgfb2	4
GO:0040029	regulation of gene expression, epigenetic	7/191	189/15625	0.00865918	0.0538639	0.039438	Nr2f1/Dnmt3a/Zmiz1/Arid4b/Bmp4/Macroh2a1/Kcnq1ot1	7
GO:1903037	regulation of leukocyte cell-cell adhesion	8/191	237/15625	0.00880386	0.0538639	0.039438	Lgals1/Igf2/Nfat5/Adtrp/Igf1/Zmiz1/Bmp4/Mdk	8
GO:0009409	response to cold	3/191	35/15625	0.00882868	0.0538639	0.039438	Plac8/Thra/Acadm	3
GO:0034205	amyloid-beta formation	3/191	35/15625	0.00882868	0.0538639	0.039438	Sorl1/Igf1/Epha4	3
GO:1902991	regulation of amyloid precursor protein catabolic process	3/191	35/15625	0.00882868	0.0538639	0.039438	Sorl1/Igf1/Epha4	3
GO:1904707	positive regulation of vascular smooth muscle cell proliferation	3/191	35/15625	0.00882868	0.0538639	0.039438	Igfbp5/Igf1/Mmp2	3
GO:0090101	negative regulation of transmembrane receptor protein serine/threonine kinase signaling pathway	5/191	104/15625	0.00898693	0.0538639	0.039438	Ltbp1/Sorl1/Htra1/Nbl1/Sfrp1	5
GO:0015980	energy derivation by oxidation of organic compounds	8/191	238/15625	0.00901755	0.0538639	0.039438	Igf2/Cavin3/Oxa1l/Igf1/Acadm/ND4/Gnas/ND2	8
GO:0045165	cell fate commitment	8/191	238/15625	0.00901755	0.0538639	0.039438	Wnt4/Tenm4/Id2/Sfrp1/Tbx3/Tgfb2/Nr2f2/Bmp4	8
GO:0003337	mesenchymal to epithelial transition involved in metanephros morphogenesis	2/191	12/15625	0.00905118	0.0538639	0.039438	Pax8/Bmp4	2
GO:0006924	activation-induced cell death of T cells	2/191	12/15625	0.00905118	0.0538639	0.039438	Siva1/Tgfb2	2
GO:0033240	positive regulation of cellular amine metabolic process	2/191	12/15625	0.00905118	0.0538639	0.039438	Comt/Abat	2
GO:0034088	maintenance of mitotic sister chromatid cohesion	2/191	12/15625	0.00905118	0.0538639	0.039438	Nipbl/Macroh2a1	2
GO:0045906	negative regulation of vasoconstriction	2/191	12/15625	0.00905118	0.0538639	0.039438	Mmp2/Dusp5	2
GO:0048012	hepatocyte growth factor receptor signaling pathway	2/191	12/15625	0.00905118	0.0538639	0.039438	Nrp1/Stmn1	2
GO:0060272	embryonic skeletal joint morphogenesis	2/191	12/15625	0.00905118	0.0538639	0.039438	Bmp4/Osr2	2
GO:0060502	epithelial cell proliferation involved in lung morphogenesis	2/191	12/15625	0.00905118	0.0538639	0.039438	Nfib/Bmp4	2
GO:0060911	cardiac cell fate commitment	2/191	12/15625	0.00905118	0.0538639	0.039438	Tenm4/Tbx3	2
GO:0061140	lung secretory cell differentiation	2/191	12/15625	0.00905118	0.0538639	0.039438	Nfib/Igf1	2
GO:0072044	collecting duct development	2/191	12/15625	0.00905118	0.0538639	0.039438	Pax8/Bmp4	2
GO:0072176	nephric duct development	2/191	12/15625	0.00905118	0.0538639	0.039438	Epha4/Bmp4	2
GO:0072216	positive regulation of metanephros development	2/191	12/15625	0.00905118	0.0538639	0.039438	Pax8/Egr1	2
GO:0097201	negative regulation of transcription from RNA polymerase II promoter in response to stress	2/191	12/15625	0.00905118	0.0538639	0.039438	Ppp1r15a/Dnajb1	2
GO:1902285	semaphorin-plexin signaling pathway involved in neuron projection guidance	2/191	12/15625	0.00905118	0.0538639	0.039438	Nrp1/Plxna2	2
GO:1902946	protein localization to early endosome	2/191	12/15625	0.00905118	0.0538639	0.039438	Sorl1/Nrp1	2
GO:0060675	ureteric bud morphogenesis	4/191	67/15625	0.00911026	0.0541006	0.0396113	Wnt4/Pax8/Bmp4/Pbx1	4
GO:2001236	regulation of extrinsic apoptotic signaling pathway	6/191	146/15625	0.0091252	0.0541006	0.0396113	Nrp1/Sfrp1/Igf1/Tgfb2/Bmp4/Phip	6
GO:0062012	regulation of small molecule metabolic process	9/191	289/15625	0.00926485	0.0548257	0.0401422	Wnt4/C1qtnf12/Igf2/Comt/Zbtb20/Igf1/Acadm/Igfbp4/Egr1	9
GO:0007565	female pregnancy	5/191	105/15625	0.0093451	0.0550942	0.0403388	Wnt4/Igfbp5/Comt/Mmp2/Nr2f2	5
GO:0008585	female gonad development	5/191	105/15625	0.0093451	0.0550942	0.0403388	Wnt4/Sfrp1/Mmp2/Fzd4/Bmp4	5
GO:0010594	regulation of endothelial cell migration	6/191	147/15625	0.00941953	0.0554297	0.0405844	Igf2/Nrp1/Igf1/Nr2f2/Svbp/Bmp4	6
GO:0051146	striated muscle cell differentiation	9/191	290/15625	0.0094636	0.0554508	0.0405999	Igfbp5/Igf2/Igf1/Tbx3/Sorbs2/Thra/Acadm/Myh10/Bmp4	9
GO:0001937	negative regulation of endothelial cell proliferation	3/191	36/15625	0.00954597	0.0554508	0.0405999	Dlk1/Sulf1/Nr2f2	3
GO:0007435	salivary gland morphogenesis	3/191	36/15625	0.00954597	0.0554508	0.0405999	Sema3c/Nrp1/Nfib	3
GO:0035115	embryonic forelimb morphogenesis	3/191	36/15625	0.00954597	0.0554508	0.0405999	Tbx3/Nipbl/Osr2	3
GO:0042417	dopamine metabolic process	3/191	36/15625	0.00954597	0.0554508	0.0405999	Comt/Abat/Tgfb2	3
GO:0070570	regulation of neuron projection regeneration	3/191	36/15625	0.00954597	0.0554508	0.0405999	Igf1r/Epha4/Lrp1	3
GO:1900026	positive regulation of substrate adhesion-dependent cell spreading	3/191	36/15625	0.00954597	0.0554508	0.0405999	Enpp2/Nrp1/Mdk	3
GO:0030500	regulation of bone mineralization	4/191	68/15625	0.00958917	0.0554977	0.0406343	Wnt4/Bmp4/Atp2b1/Osr2	4
GO:0072171	mesonephric tubule morphogenesis	4/191	68/15625	0.00958917	0.0554977	0.0406343	Wnt4/Pax8/Bmp4/Pbx1	4
GO:0010906	regulation of glucose metabolic process	5/191	106/15625	0.00971299	0.0561116	0.0410837	C1qtnf12/Igf2/Igf1/Acadm/Igfbp4	5
GO:0045619	regulation of lymphocyte differentiation	6/191	149/15625	0.0100284	0.0578283	0.0423406	Id2/Sfrp1/Hmgb3/Zmiz1/Bmp4/Mdk	6
GO:0050714	positive regulation of protein secretion	8/191	243/15625	0.0101446	0.0583918	0.0427532	C1qtnf12/Igf1/Lrp1/Abat/Tgfb2/Myh10/Akap12/Mdk	8
GO:0030513	positive regulation of BMP signaling pathway	3/191	37/15625	0.0102963	0.0590495	0.0432348	Sulf1/Bmp4/Sox11	3
GO:0060071	Wnt signaling pathway, planar cell polarity pathway	3/191	37/15625	0.0102963	0.0590495	0.0432348	Sfrp1/Nkd1/Cthrc1	3
GO:0046890	regulation of lipid biosynthetic process	6/191	150/15625	0.0103432	0.059211	0.043353	Wnt4/Igf2/Zbtb20/Igf1r/Igf1/Egr1	6
GO:0046545	development of primary female sexual characteristics	5/191	108/15625	0.0104784	0.0595597	0.0436083	Wnt4/Sfrp1/Mmp2/Fzd4/Bmp4	5
GO:0045682	regulation of epidermis development	4/191	70/15625	0.0105954	0.0595597	0.0436083	Hoxa7/Tgfb2/Bmp4/Macroh2a1	4
GO:0007614	short-term memory	2/191	13/15625	0.0106114	0.0595597	0.0436083	Comt/Mdk	2
GO:0015669	gas transport	2/191	13/15625	0.0106114	0.0595597	0.0436083	Cygb/Hbb-y	2
GO:0034086	maintenance of sister chromatid cohesion	2/191	13/15625	0.0106114	0.0595597	0.0436083	Nipbl/Macroh2a1	2
GO:0034350	regulation of glial cell apoptotic process	2/191	13/15625	0.0106114	0.0595597	0.0436083	Igf1/Akap12	2
GO:0045605	negative regulation of epidermal cell differentiation	2/191	13/15625	0.0106114	0.0595597	0.0436083	Hoxa7/Tgfb2	2
GO:0048680	positive regulation of axon regeneration	2/191	13/15625	0.0106114	0.0595597	0.0436083	Igf1r/Lrp1	2
GO:0060601	lateral sprouting from an epithelium	2/191	13/15625	0.0106114	0.0595597	0.0436083	Sulf1/Bmp4	2
GO:0061308	cardiac neural crest cell development involved in heart development	2/191	13/15625	0.0106114	0.0595597	0.0436083	Sema3c/Bmp4	2
GO:0061430	bone trabecula morphogenesis	2/191	13/15625	0.0106114	0.0595597	0.0436083	Sfrp1/Mmp2	2
GO:0019318	hexose metabolic process	7/191	197/15625	0.010727	0.0598893	0.0438497	C1qtnf12/Igf2/G6pc2/Igf1/Acadm/Igfbp4/Pik3r1	7
GO:0031345	negative regulation of cell projection organization	7/191	197/15625	0.010727	0.0598893	0.0438497	Lgals1/Nr2f1/Sema3c/Nrp1/Id1/Epha4/Lrp1	7
GO:0035265	organ growth	7/191	197/15625	0.010727	0.0598893	0.0438497	Ncam1/Tenm4/Meis1/Igf1/Sorbs2/Tgfb2/Pim1	7
GO:0002695	negative regulation of leukocyte activation	6/191	152/15625	0.0109936	0.0612455	0.0448426	Id2/Sfrp1/Hmgb3/Bmp4/Mdk/Sox11	6
GO:0048639	positive regulation of developmental growth	7/191	198/15625	0.0110087	0.0612455	0.0448426	Ncam1/Igf2/Nrp1/Igf1/Lrp1/Nipbl/Pim1	7
GO:0010092	specification of animal organ identity	3/191	38/15625	0.0110799	0.0614255	0.0449744	Pax8/Spry1/Bmp4	3
GO:1903523	negative regulation of blood circulation	3/191	38/15625	0.0110799	0.0614255	0.0449744	Mmp2/Dusp5/Pik3r1	3
GO:0031016	pancreas development	4/191	71/15625	0.0111232	0.0615573	0.0450709	Igf2/Igf1r/Igf1/Bmp4	4
GO:0009749	response to glucose	6/191	153/15625	0.0113295	0.0625894	0.0458266	C1qtnf12/Zbtb20/Igf1r/Igf1/Lrp1/Egr1	6
GO:0051090	regulation of DNA-binding transcription factor activity	10/191	354/15625	0.0118897	0.065043	0.0476231	Id2/Siva1/Id3/Id1/Igf1r/Thra/Fzd4/Kdm5a/Pbx1/Pim1	10
GO:0007431	salivary gland development	3/191	39/15625	0.0118971	0.065043	0.0476231	Sema3c/Nrp1/Nfib	3
GO:0031128	developmental induction	3/191	39/15625	0.0118971	0.065043	0.0476231	Wnt4/Spry1/Bmp4	3
GO:0060603	mammary gland duct morphogenesis	3/191	39/15625	0.0118971	0.065043	0.0476231	Wnt4/Tbx3/Kdm5b	3
GO:0090175	regulation of establishment of planar polarity	3/191	39/15625	0.0118971	0.065043	0.0476231	Sfrp1/Nkd1/Cthrc1	3
GO:1903053	regulation of extracellular matrix organization	3/191	39/15625	0.0118971	0.065043	0.0476231	Adtrp/Aebp1/Tgfb2	3
GO:0050708	regulation of protein secretion	11/191	409/15625	0.011996	0.0652247	0.0477561	C1qtnf12/G6pc2/Sfrp1/Adtrp/Igf1/Lrp1/Abat/Tgfb2/Myh10/Akap12/Mdk	11
GO:0008406	gonad development	7/191	202/15625	0.0121893	0.0652247	0.0477561	Wnt4/Sfrp1/Mmp2/Tgfb2/Fzd4/Arid4b/Bmp4	7
GO:0022409	positive regulation of cell-cell adhesion	7/191	202/15625	0.0121893	0.0652247	0.0477561	Lgals1/Igf2/Nfat5/Igf1/Zmiz1/Mdk/Mex3b	7
GO:0055021	regulation of cardiac muscle tissue growth	4/191	73/15625	0.0122288	0.0652247	0.0477561	Ncam1/Meis1/Igf1/Pim1	4
GO:0002347	response to tumor cell	2/191	14/15625	0.0122812	0.0652247	0.0477561	Rbms3/Txnip	2
GO:0010875	positive regulation of cholesterol efflux	2/191	14/15625	0.0122812	0.0652247	0.0477561	Abca1/Lrp1	2
GO:0033690	positive regulation of osteoblast proliferation	2/191	14/15625	0.0122812	0.0652247	0.0477561	Igf1r/Cthrc1	2
GO:0061307	cardiac neural crest cell differentiation involved in heart development	2/191	14/15625	0.0122812	0.0652247	0.0477561	Sema3c/Bmp4	2
GO:0070572	positive regulation of neuron projection regeneration	2/191	14/15625	0.0122812	0.0652247	0.0477561	Igf1r/Lrp1	2
GO:0072109	glomerular mesangium development	2/191	14/15625	0.0122812	0.0652247	0.0477561	Bmp4/Egr1	2
GO:0072498	embryonic skeletal joint development	2/191	14/15625	0.0122812	0.0652247	0.0477561	Bmp4/Osr2	2
GO:0090083	regulation of inclusion body assembly	2/191	14/15625	0.0122812	0.0652247	0.0477561	Sorl1/Dnajb1	2
GO:0090192	regulation of glomerulus development	2/191	14/15625	0.0122812	0.0652247	0.0477561	Bmp4/Egr1	2
GO:1901722	regulation of cell proliferation involved in kidney development	2/191	14/15625	0.0122812	0.0652247	0.0477561	Bmp4/Egr1	2
GO:1903729	regulation of plasma membrane organization	2/191	14/15625	0.0122812	0.0652247	0.0477561	Gsn/Tgfb2	2
GO:1904996	positive regulation of leukocyte adhesion to vascular endothelial cell	2/191	14/15625	0.0122812	0.0652247	0.0477561	Nfat5/Mdk	2
GO:2000052	positive regulation of non-canonical Wnt signaling pathway	2/191	14/15625	0.0122812	0.0652247	0.0477561	Sfrp1/Nkd1	2
GO:0009746	response to hexose	6/191	156/15625	0.0123805	0.0656417	0.0480614	C1qtnf12/Zbtb20/Igf1r/Igf1/Lrp1/Egr1	6
GO:0008544	epidermis development	8/191	252/15625	0.0124329	0.0658088	0.0481838	Igfbp5/Hoxa7/Igf1r/Tgfb2/Gnas/Bmp4/Macroh2a1/Txnip	8
GO:0006338	chromatin remodeling	6/191	157/15625	0.0127456	0.0670281	0.0490765	Cecr2/Bptf/Dnmt3a/Hmgb3/Kdm5a/Kdm5b	6
GO:0034284	response to monosaccharide	6/191	157/15625	0.0127456	0.0670281	0.0490765	C1qtnf12/Zbtb20/Igf1r/Igf1/Lrp1/Egr1	6
GO:1901861	regulation of muscle tissue development	6/191	157/15625	0.0127456	0.0670281	0.0490765	Ncam1/Igfbp5/Meis1/Igf1/Bmp4/Pim1	6
GO:1904036	negative regulation of epithelial cell apoptotic process	3/191	40/15625	0.0127481	0.0670281	0.0490765	Igf1r/Igf1/Mdk	3
GO:0003208	cardiac ventricle morphogenesis	4/191	75/15625	0.0134025	0.0702352	0.0514247	Sema3c/Tgfb2/Cpe/Sox11	4
GO:0072078	nephron tubule morphogenesis	4/191	75/15625	0.0134025	0.0702352	0.0514247	Wnt4/Pax8/Bmp4/Pbx1	4
GO:0045137	development of primary sexual characteristics	7/191	206/15625	0.0134588	0.0704133	0.0515551	Wnt4/Sfrp1/Mmp2/Tgfb2/Fzd4/Arid4b/Bmp4	7
GO:0001889	liver development	5/191	115/15625	0.0134812	0.0704144	0.0515559	Meg3/Igf2r/Acadm/Bmp4/Mdk	5
GO:0060560	developmental growth involved in morphogenesis	8/191	256/15625	0.0135633	0.0706235	0.051709	Sema3c/Nrp1/Sfrp1/Nkd1/Lrp1/Spry1/Kdm5b/Bmp4	8
GO:0002762	negative regulation of myeloid leukocyte differentiation	3/191	41/15625	0.013633	0.0706235	0.051709	Hoxa7/Sfrp1/Pik3r1	3
GO:0005978	glycogen biosynthetic process	3/191	41/15625	0.013633	0.0706235	0.051709	Igf2/Igf1/Acadm	3
GO:0009250	glucan biosynthetic process	3/191	41/15625	0.013633	0.0706235	0.051709	Igf2/Igf1/Acadm	3
GO:0055023	positive regulation of cardiac muscle tissue growth	3/191	41/15625	0.013633	0.0706235	0.051709	Ncam1/Igf1/Pim1	3
GO:0042471	ear morphogenesis	5/191	116/15625	0.0139528	0.0711896	0.0521235	Pax8/Cthrc1/Tshz1/Nipbl/Osr2	5
GO:0003161	cardiac conduction system development	2/191	15/15625	0.0140577	0.0711896	0.0521235	Id2/Tbx3	2
GO:0021978	telencephalon regionalization	2/191	15/15625	0.0140577	0.0711896	0.0521235	Nr2f1/Bmp4	2
GO:0031115	negative regulation of microtubule polymerization	2/191	15/15625	0.0140577	0.0711896	0.0521235	Clip3/Stmn1	2
GO:0048715	negative regulation of oligodendrocyte differentiation	2/191	15/15625	0.0140577	0.0711896	0.0521235	Id2/Bmp4	2
GO:0060788	ectodermal placode formation	2/191	15/15625	0.0140577	0.0711896	0.0521235	Tbx3/Gnas	2
GO:0071697	ectodermal placode morphogenesis	2/191	15/15625	0.0140577	0.0711896	0.0521235	Tbx3/Gnas	2
GO:0072074	kidney mesenchyme development	2/191	15/15625	0.0140577	0.0711896	0.0521235	Wnt4/Bmp4	2
GO:0072283	metanephric renal vesicle morphogenesis	2/191	15/15625	0.0140577	0.0711896	0.0521235	Pax8/Bmp4	2
GO:0090185	negative regulation of kidney development	2/191	15/15625	0.0140577	0.0711896	0.0521235	Pax8/Bmp4	2
GO:1902430	negative regulation of amyloid-beta formation	2/191	15/15625	0.0140577	0.0711896	0.0521235	Sorl1/Igf1	2
GO:1902894	negative regulation of pri-miRNA transcription by RNA polymerase II	2/191	15/15625	0.0140577	0.0711896	0.0521235	Nfib/Bmp4	2
GO:2000095	regulation of Wnt signaling pathway, planar cell polarity pathway	2/191	15/15625	0.0140577	0.0711896	0.0521235	Sfrp1/Nkd1	2
GO:2000291	regulation of myoblast proliferation	2/191	15/15625	0.0140577	0.0711896	0.0521235	Meis2/Igf1	2
GO:0071902	positive regulation of protein serine/threonine kinase activity	8/191	258/15625	0.0141559	0.0715724	0.0524038	Map3k1/Igf1/Pdgfc/Epha4/Fzd4/Bmp4/Pim1/Ccnd3	8
GO:0006109	regulation of carbohydrate metabolic process	6/191	161/15625	0.0142817	0.0720931	0.052785	C1qtnf12/Igf2/Zbtb20/Igf1/Acadm/Igfbp4	6
GO:0072088	nephron epithelium morphogenesis	4/191	77/15625	0.0146456	0.0738118	0.0540434	Wnt4/Pax8/Bmp4/Pbx1	4
GO:0042692	muscle cell differentiation	10/191	366/15625	0.0147174	0.0740558	0.0542221	Wnt4/Igfbp5/Igf2/Igf1/Tbx3/Sorbs2/Thra/Acadm/Myh10/Bmp4	10
GO:0070372	regulation of ERK1 and ERK2 cascade	8/191	260/15625	0.0147672	0.0741884	0.0543191	Nrp1/Cavin3/Igf1/Pdgfc/Lrp1/Spry1/Akap12/Bmp4	8
GO:0006112	energy reserve metabolic process	4/191	78/15625	0.0152935	0.0765888	0.0560767	Igf2/Igf1/Acadm/Gnas	4
GO:0072028	nephron morphogenesis	4/191	78/15625	0.0152935	0.0765888	0.0560767	Wnt4/Pax8/Bmp4/Pbx1	4
GO:0002694	regulation of leukocyte activation	11/191	424/15625	0.0153236	0.076618	0.0560981	Lgals1/Igf2/Id2/Sfrp1/Gsn/Igf1/Hmgb3/Zmiz1/Bmp4/Mdk/Sox11	11
GO:0043627	response to estrogen	3/191	43/15625	0.0155055	0.0772303	0.0565464	Sfrp1/Mmp2/Tgfb2	3
GO:1902893	regulation of pri-miRNA transcription by RNA polymerase II	3/191	43/15625	0.0155055	0.0772303	0.0565464	Nfib/Tgfb2/Bmp4	3
GO:0046677	response to antibiotic	7/191	212/15625	0.0155372	0.0772303	0.0565464	Id3/Id1/Igf1r/Igf1/Mmp2/Abat/Egr1	7
GO:0042060	wound healing	9/191	315/15625	0.0155591	0.0772303	0.0565464	Wnt4/Map3k1/Adtrp/Igf1/Abat/Tgfb2/Gnas/Myh10/Mdk	9
GO:0060485	mesenchyme development	8/191	263/15625	0.0157199	0.0772303	0.0565464	Wnt4/Sema3c/Nrp1/Sfrp1/Tgfb2/Bmp4/Mdk/Sox11	8
GO:0001502	cartilage condensation	2/191	16/15625	0.015938	0.0772303	0.0565464	Thra/Tgfb2	2
GO:0007350	blastoderm segmentation	2/191	16/15625	0.015938	0.0772303	0.0565464	Nrp1/Tbx3	2
GO:0042053	regulation of dopamine metabolic process	2/191	16/15625	0.015938	0.0772303	0.0565464	Comt/Abat	2
GO:0045603	positive regulation of endothelial cell differentiation	2/191	16/15625	0.015938	0.0772303	0.0565464	Bmp4/Btg1	2
GO:0045725	positive regulation of glycogen biosynthetic process	2/191	16/15625	0.015938	0.0772303	0.0565464	Igf2/Igf1	2
GO:0060026	convergent extension	2/191	16/15625	0.015938	0.0772303	0.0565464	Sfrp1/Nkd1	2
GO:0060644	mammary gland epithelial cell differentiation	2/191	16/15625	0.015938	0.0772303	0.0565464	Id2/Zfas1	2
GO:0060766	negative regulation of androgen receptor signaling pathway	2/191	16/15625	0.015938	0.0772303	0.0565464	Sfrp1/Igf1	2
GO:0062033	positive regulation of mitotic sister chromatid segregation	2/191	16/15625	0.015938	0.0772303	0.0565464	Nipbl/Macroh2a1	2
GO:0090177	establishment of planar polarity involved in neural tube closure	2/191	16/15625	0.015938	0.0772303	0.0565464	Sfrp1/Cthrc1	2
GO:1902337	regulation of apoptotic process involved in morphogenesis	2/191	16/15625	0.015938	0.0772303	0.0565464	Pax8/Tgfb2	2
GO:0071333	cellular response to glucose stimulus	5/191	120/15625	0.0159501	0.0772303	0.0565464	C1qtnf12/Zbtb20/Igf1r/Igf1/Lrp1	5
GO:0034754	cellular hormone metabolic process	4/191	79/15625	0.0159593	0.0772303	0.0565464	Wnt4/Comt/Rbp1/Egr1	4
GO:0045844	positive regulation of striated muscle tissue development	4/191	79/15625	0.0159593	0.0772303	0.0565464	Ncam1/Igf1/Bmp4/Pim1	4
GO:0048636	positive regulation of muscle organ development	4/191	79/15625	0.0159593	0.0772303	0.0565464	Ncam1/Igf1/Bmp4/Pim1	4
GO:0060420	regulation of heart growth	4/191	79/15625	0.0159593	0.0772303	0.0565464	Ncam1/Meis1/Igf1/Pim1	4
GO:0007159	leukocyte cell-cell adhesion	8/191	264/15625	0.0160472	0.0775369	0.0567709	Lgals1/Igf2/Nfat5/Adtrp/Igf1/Zmiz1/Bmp4/Mdk	8
GO:0005996	monosaccharide metabolic process	7/191	214/15625	0.0162781	0.0785324	0.0574998	C1qtnf12/Igf2/G6pc2/Igf1/Acadm/Igfbp4/Pik3r1	7
GO:0051222	positive regulation of protein transport	10/191	372/15625	0.016307	0.0785519	0.057514	C1qtnf12/Sorl1/Igf1/Lrp1/Abat/Tgfb2/Myh10/Akap12/Pik3r1/Mdk	10
GO:0045598	regulation of fat cell differentiation	5/191	121/15625	0.0164777	0.0786111	0.0575574	Dlk1/Id2/Sfrp1/Igf1/Mmp11	5
GO:0007157	heterophilic cell-cell adhesion via plasma membrane cell adhesion molecules	3/191	44/15625	0.0164934	0.0786111	0.0575574	Lgals1/Tenm4/Ptprd	3
GO:0007588	excretion	3/191	44/15625	0.0164934	0.0786111	0.0575574	Comt/Gnas/Mdk	3
GO:0010718	positive regulation of epithelial to mesenchymal transition	3/191	44/15625	0.0164934	0.0786111	0.0575574	Tgfb2/Bmp4/Mdk	3
GO:0042987	amyloid precursor protein catabolic process	3/191	44/15625	0.0164934	0.0786111	0.0575574	Sorl1/Igf1/Epha4	3
GO:0045776	negative regulation of blood pressure	3/191	44/15625	0.0164934	0.0786111	0.0575574	Abat/Gnas/Pik3r1	3
GO:0060421	positive regulation of heart growth	3/191	44/15625	0.0164934	0.0786111	0.0575574	Ncam1/Igf1/Pim1	3
GO:0072091	regulation of stem cell proliferation	4/191	80/15625	0.016643	0.0790857	0.0579049	Tbx3/Bmp4/Pim1/Sox11	4
GO:1901863	positive regulation of muscle tissue development	4/191	80/15625	0.016643	0.0790857	0.0579049	Ncam1/Igf1/Bmp4/Pim1	4
GO:1903039	positive regulation of leukocyte cell-cell adhesion	6/191	167/15625	0.0168211	0.0798119	0.0584366	Lgals1/Igf2/Nfat5/Igf1/Zmiz1/Mdk	6
GO:0071331	cellular response to hexose stimulus	5/191	122/15625	0.0170168	0.0806191	0.0590276	C1qtnf12/Zbtb20/Igf1r/Igf1/Lrp1	5
GO:0002793	positive regulation of peptide secretion	8/191	267/15625	0.0170586	0.0806962	0.0590841	C1qtnf12/Igf1/Lrp1/Abat/Tgfb2/Myh10/Akap12/Mdk	8
GO:0009743	response to carbohydrate	6/191	168/15625	0.0172727	0.0815621	0.0597181	C1qtnf12/Zbtb20/Igf1r/Igf1/Lrp1/Egr1	6
GO:0061333	renal tubule morphogenesis	4/191	81/15625	0.0173449	0.0815621	0.0597181	Wnt4/Pax8/Bmp4/Pbx1	4
GO:0070167	regulation of biomineral tissue development	4/191	81/15625	0.0173449	0.0815621	0.0597181	Wnt4/Bmp4/Atp2b1/Osr2	4
GO:0110149	regulation of biomineralization	4/191	81/15625	0.0173449	0.0815621	0.0597181	Wnt4/Bmp4/Atp2b1/Osr2	4
GO:0060828	regulation of canonical Wnt signaling pathway	7/191	217/15625	0.017436	0.0817104	0.0598266	Rbms3/Sfrp1/Nkd1/Thra/Cthrc1/Mdk/Egr1	7
GO:0035136	forelimb morphogenesis	3/191	45/15625	0.0175158	0.0817104	0.0598266	Tbx3/Nipbl/Osr2	3
GO:0060612	adipose tissue development	3/191	45/15625	0.0175158	0.0817104	0.0598266	Id2/Sorl1/Ap1s2	3
GO:0090102	cochlea development	3/191	45/15625	0.0175158	0.0817104	0.0598266	Cecr2/Epha4/Cthrc1	3
GO:0030218	erythrocyte differentiation	5/191	123/15625	0.0175674	0.0817104	0.0598266	Id2/Thra/Kmt2e/Bmp4/Hba-a1	5
GO:0071326	cellular response to monosaccharide stimulus	5/191	123/15625	0.0175674	0.0817104	0.0598266	C1qtnf12/Zbtb20/Igf1r/Igf1/Lrp1	5
GO:0003184	pulmonary valve morphogenesis	2/191	17/15625	0.0179194	0.0817104	0.0598266	Tgfb2/Bmp4	2
GO:0003214	cardiac left ventricle morphogenesis	2/191	17/15625	0.0179194	0.0817104	0.0598266	Tgfb2/Cpe	2
GO:0006700	C21-steroid hormone biosynthetic process	2/191	17/15625	0.0179194	0.0817104	0.0598266	Wnt4/Egr1	2
GO:0010566	regulation of ketone biosynthetic process	2/191	17/15625	0.0179194	0.0817104	0.0598266	Wnt4/Egr1	2
GO:0034349	glial cell apoptotic process	2/191	17/15625	0.0179194	0.0817104	0.0598266	Igf1/Akap12	2
GO:0042069	regulation of catecholamine metabolic process	2/191	17/15625	0.0179194	0.0817104	0.0598266	Comt/Abat	2
GO:0042135	neurotransmitter catabolic process	2/191	17/15625	0.0179194	0.0817104	0.0598266	Comt/Abat	2
GO:0045475	locomotor rhythm	2/191	17/15625	0.0179194	0.0817104	0.0598266	Id2/Egr1	2
GO:0045821	positive regulation of glycolytic process	2/191	17/15625	0.0179194	0.0817104	0.0598266	Zbtb20/Igf1	2
GO:0051895	negative regulation of focal adhesion assembly	2/191	17/15625	0.0179194	0.0817104	0.0598266	Lrp1/Dlc1	2
GO:0150118	negative regulation of cell-substrate junction organization	2/191	17/15625	0.0179194	0.0817104	0.0598266	Lrp1/Dlc1	2
GO:1902992	negative regulation of amyloid precursor protein catabolic process	2/191	17/15625	0.0179194	0.0817104	0.0598266	Sorl1/Igf1	2
GO:1903909	regulation of receptor clustering	2/191	17/15625	0.0179194	0.0817104	0.0598266	Gsn/Sorbs2	2
GO:1904748	regulation of apoptotic process involved in development	2/191	17/15625	0.0179194	0.0817104	0.0598266	Pax8/Tgfb2	2
GO:1905244	regulation of modification of synaptic structure	2/191	17/15625	0.0179194	0.0817104	0.0598266	Epha4/Myh10	2
GO:0044344	cellular response to fibroblast growth factor stimulus	4/191	82/15625	0.0180649	0.0822552	0.0602255	Wnt4/Sulf1/Sfrp1/Spry1	4
GO:0062013	positive regulation of small molecule metabolic process	5/191	124/15625	0.0181297	0.0824315	0.0603546	Wnt4/Igf2/Comt/Zbtb20/Igf1	5
GO:0045666	positive regulation of neuron differentiation	11/191	435/15625	0.018175	0.0825188	0.0604185	Nrp1/Nbl1/Plxna2/Igf1r/Epha4/Lrp1/Fzd4/Ptprd/Bmp4/Mdk/Sox11	11
GO:0046578	regulation of Ras protein signal transduction	7/191	219/15625	0.0182395	0.0826929	0.060546	Nrp1/Igf1/Abca1/Dlc1/Tgfb2/Spry1/Stmn1	7
GO:0010828	positive regulation of glucose transmembrane transport	3/191	46/15625	0.0185729	0.0839633	0.0614761	C1qtnf12/Igf1/Clip3	3
GO:0060043	regulation of cardiac muscle cell proliferation	3/191	46/15625	0.0185729	0.0839633	0.0614761	Ncam1/Meis1/Pim1	3
GO:0001764	neuron migration	6/191	171/15625	0.0186774	0.0843151	0.0617337	Nr2f1/Nrp1/Myh10/Nr2f2/Nipbl/Mdk	6
GO:0010717	regulation of epithelial to mesenchymal transition	4/191	83/15625	0.0188033	0.0846417	0.0619728	Sfrp1/Tgfb2/Bmp4/Mdk	4
GO:0014032	neural crest cell development	4/191	83/15625	0.0188033	0.0846417	0.0619728	Sema3c/Nrp1/Bmp4/Sox11	4
GO:0044706	multi-multicellular organism process	5/191	126/15625	0.0192897	0.0867078	0.0634856	Wnt4/Igfbp5/Comt/Mmp2/Nr2f2	5
GO:0001933	negative regulation of protein phosphorylation	10/191	383/15625	0.019548	0.0871534	0.0638118	Sorl1/Sfrp1/Igf1r/Igf1/Ppp1r15a/Spry1/Dusp5/Nr2f2/Bmp4/Macroh2a1	10
GO:0001938	positive regulation of endothelial cell proliferation	4/191	84/15625	0.0195602	0.0871534	0.0638118	Igf2/Igf1/Bmp4/Mdk	4
GO:0071774	response to fibroblast growth factor	4/191	84/15625	0.0195602	0.0871534	0.0638118	Wnt4/Sulf1/Sfrp1/Spry1	4
GO:0070371	ERK1 and ERK2 cascade	8/191	274/15625	0.0195961	0.0871534	0.0638118	Nrp1/Cavin3/Igf1/Pdgfc/Lrp1/Spry1/Akap12/Bmp4	8
GO:0007519	skeletal muscle tissue development	6/191	173/15625	0.0196561	0.0871534	0.0638118	Meg3/Plagl1/Mbnl1/Nr2f2/Egr1/Sox11	6
GO:0008038	neuron recognition	3/191	47/15625	0.0196647	0.0871534	0.0638118	Ncam1/Nrp1/Epha4	3
GO:0048483	autonomic nervous system development	3/191	47/15625	0.0196647	0.0871534	0.0638118	Nrp1/Nav2/Sox11	3
GO:0048662	negative regulation of smooth muscle cell proliferation	3/191	47/15625	0.0196647	0.0871534	0.0638118	Igfbp5/Comt/Pik3r1	3
GO:0050435	amyloid-beta metabolic process	3/191	47/15625	0.0196647	0.0871534	0.0638118	Sorl1/Igf1/Epha4	3
GO:0061005	cell differentiation involved in kidney development	3/191	47/15625	0.0196647	0.0871534	0.0638118	Wnt4/Pax8/Bmp4	3
GO:0021783	preganglionic parasympathetic fiber development	2/191	18/15625	0.0199991	0.0875309	0.0640882	Nrp1/Nav2	2
GO:0031643	positive regulation of myelination	2/191	18/15625	0.0199991	0.0875309	0.0640882	Tenm4/Igf1	2
GO:0042249	establishment of planar polarity of embryonic epithelium	2/191	18/15625	0.0199991	0.0875309	0.0640882	Sfrp1/Cthrc1	2
GO:0045683	negative regulation of epidermis development	2/191	18/15625	0.0199991	0.0875309	0.0640882	Hoxa7/Tgfb2	2
GO:0051481	negative regulation of cytosolic calcium ion concentration	2/191	18/15625	0.0199991	0.0875309	0.0640882	Lrp1/Atp2b1	2
GO:0060572	morphogenesis of an epithelial bud	2/191	18/15625	0.0199991	0.0875309	0.0640882	Sulf1/Bmp4	2
GO:0070875	positive regulation of glycogen metabolic process	2/191	18/15625	0.0199991	0.0875309	0.0640882	Igf2/Igf1	2
GO:0098743	cell aggregation	2/191	18/15625	0.0199991	0.0875309	0.0640882	Thra/Tgfb2	2
GO:1904994	regulation of leukocyte adhesion to vascular endothelial cell	2/191	18/15625	0.0199991	0.0875309	0.0640882	Nfat5/Mdk	2
GO:0043506	regulation of JUN kinase activity	4/191	85/15625	0.0203357	0.0888806	0.0650765	Map3k1/Sfrp1/Epha4/Fzd4	4
GO:0001974	blood vessel remodeling	3/191	48/15625	0.0207912	0.0904365	0.0662157	Sema3c/Igf1/Tgfb2	3
GO:0032330	regulation of chondrocyte differentiation	3/191	48/15625	0.0207912	0.0904365	0.0662157	Maf/Bmp4/Mdk	3
GO:0050922	negative regulation of chemotaxis	3/191	48/15625	0.0207912	0.0904365	0.0662157	Sema3c/Nrp1/Nbl1	3
GO:0050730	regulation of peptidyl-tyrosine phosphorylation	7/191	225/15625	0.0208061	0.0904365	0.0662157	Igf2/Enpp2/Nrp1/Sfrp1/Igf1/Pdgfc/Epha4	7
GO:0007613	memory	5/191	129/15625	0.0211196	0.0915064	0.066999	Igf2/Comt/Igf1/Mdk/Egr1	5
GO:2001237	negative regulation of extrinsic apoptotic signaling pathway	4/191	86/15625	0.0211298	0.0915064	0.066999	Nrp1/Igf1/Bmp4/Phip	4
GO:0018108	peptidyl-tyrosine phosphorylation	8/191	278/15625	0.0211615	0.0915064	0.066999	Igf2/Enpp2/Nrp1/Sfrp1/Igf1r/Igf1/Pdgfc/Epha4	8
GO:1904951	positive regulation of establishment of protein localization	10/191	388/15625	0.0211681	0.0915064	0.066999	C1qtnf12/Sorl1/Igf1/Lrp1/Abat/Tgfb2/Myh10/Akap12/Pik3r1/Mdk	10
GO:0031333	negative regulation of protein-containing complex assembly	5/191	130/15625	0.0217539	0.093201	0.0682398	Sorl1/Gsn/Clip3/Thra/Stmn1	5
GO:0055088	lipid homeostasis	5/191	130/15625	0.0217539	0.093201	0.0682398	Zbtb20/Rbp1/Abca1/Abhd4/Rcn3	5
GO:0071322	cellular response to carbohydrate stimulus	5/191	130/15625	0.0217539	0.093201	0.0682398	C1qtnf12/Zbtb20/Igf1r/Igf1/Lrp1	5
GO:0000280	nuclear division	10/191	390/15625	0.0218429	0.093201	0.0682398	Wnt4/Igf2/Igf1r/Igf1/Nipbl/Bmp4/Macroh2a1/Phip/Hspa1a/Cdkn1c	10
GO:0030216	keratinocyte differentiation	4/191	87/15625	0.0219428	0.093201	0.0682398	Hoxa7/Tgfb2/Macroh2a1/Txnip	4
GO:0043255	regulation of carbohydrate biosynthetic process	4/191	87/15625	0.0219428	0.093201	0.0682398	C1qtnf12/Igf2/Igf1/Acadm	4
GO:0043618	regulation of transcription from RNA polymerase II promoter in response to stress	3/191	49/15625	0.0219525	0.093201	0.0682398	Ppp1r15a/Egr1/Dnajb1	3
GO:0046850	regulation of bone remodeling	3/191	49/15625	0.0219525	0.093201	0.0682398	Dlk1/Sfrp1/Mdk	3
GO:0060986	endocrine hormone secretion	3/191	49/15625	0.0219525	0.093201	0.0682398	Tbx3/Gnas/Fzd4	3
GO:0070231	T cell apoptotic process	3/191	49/15625	0.0219525	0.093201	0.0682398	Siva1/Tgfb2/Bmp4	3
GO:2000648	positive regulation of stem cell proliferation	3/191	49/15625	0.0219525	0.093201	0.0682398	Tbx3/Bmp4/Sox11	3
GO:0002313	mature B cell differentiation involved in immune response	2/191	19/15625	0.0221745	0.093201	0.0682398	Lgals1/Itm2a	2
GO:0003215	cardiac right ventricle morphogenesis	2/191	19/15625	0.0221745	0.093201	0.0682398	Sema3c/Tgfb2	2
GO:0033599	regulation of mammary gland epithelial cell proliferation	2/191	19/15625	0.0221745	0.093201	0.0682398	Zfas1/Kdm5b	2
GO:0035813	regulation of renal sodium excretion	2/191	19/15625	0.0221745	0.093201	0.0682398	Comt/Gnas	2
GO:0051450	myoblast proliferation	2/191	19/15625	0.0221745	0.093201	0.0682398	Meis2/Igf1	2
GO:0061298	retina vasculature development in camera-type eye	2/191	19/15625	0.0221745	0.093201	0.0682398	Nrp1/Fzd4	2
GO:1904754	positive regulation of vascular associated smooth muscle cell migration	2/191	19/15625	0.0221745	0.093201	0.0682398	Igfbp5/Lrp1	2
GO:2000136	regulation of cell proliferation involved in heart morphogenesis	2/191	19/15625	0.0221745	0.093201	0.0682398	Bmp4/Pim1	2
GO:2000269	regulation of fibroblast apoptotic process	2/191	19/15625	0.0221745	0.093201	0.0682398	Sfrp1/Btg1	2
GO:0043393	regulation of protein binding	7/191	228/15625	0.0221795	0.093201	0.0682398	Sorl1/Id1/Epha4/Lrp1/Cthrc1/Bmp4/Stmn1	7
GO:0018212	peptidyl-tyrosine modification	8/191	281/15625	0.0223925	0.0938797	0.0687367	Igf2/Enpp2/Nrp1/Sfrp1/Igf1r/Igf1/Pdgfc/Epha4	8
GO:0060041	retina development in camera-type eye	5/191	131/15625	0.0224004	0.0938797	0.0687367	Nrp1/Tspan12/Tgfb2/Fzd4/Myh10	5
GO:0042110	T cell activation	10/191	392/15625	0.0225332	0.0943112	0.0690526	Wnt4/Lgals1/Igf2/Gsn/Igf1/Zmiz1/Bmp4/Mdk/Egr1/Ccnd3	10
GO:0014031	mesenchymal cell development	4/191	88/15625	0.0227746	0.0951793	0.0696882	Sema3c/Nrp1/Bmp4/Sox11	4
GO:0070374	positive regulation of ERK1 and ERK2 cascade	6/191	179/15625	0.0228009	0.0951793	0.0696882	Nrp1/Cavin3/Pdgfc/Lrp1/Akap12/Bmp4	6
GO:0006584	catecholamine metabolic process	3/191	50/15625	0.0231487	0.0958713	0.0701949	Comt/Abat/Tgfb2	3
GO:0009712	catechol-containing compound metabolic process	3/191	50/15625	0.0231487	0.0958713	0.0701949	Comt/Abat/Tgfb2	3
GO:0014014	negative regulation of gliogenesis	3/191	50/15625	0.0231487	0.0958713	0.0701949	Id2/Bmp4/Sox11	3
GO:0034308	primary alcohol metabolic process	3/191	50/15625	0.0231487	0.0958713	0.0701949	Wnt4/Rbp1/Abhd4	3
GO:0061383	trabecula morphogenesis	3/191	50/15625	0.0231487	0.0958713	0.0701949	Sfrp1/Mmp2/Tgfb2	3
GO:0061614	pri-miRNA transcription by RNA polymerase II	3/191	50/15625	0.0231487	0.0958713	0.0701949	Nfib/Tgfb2/Bmp4	3
GO:1904018	positive regulation of vasculature development	6/191	180/15625	0.023356	0.0966034	0.070731	Igf2/Nrp1/Mdk/Egr1/Btg1/Asb4	6
GO:0030072	peptide hormone secretion	7/191	231/15625	0.0236145	0.0974629	0.0713602	C1qtnf12/Pax8/G6pc2/Sfrp1/Lrp1/Abat/Cpe	7
GO:0046849	bone remodeling	4/191	89/15625	0.0236255	0.0974629	0.0713602	Dlk1/Sfrp1/Cthrc1/Mdk	4
GO:0060538	skeletal muscle organ development	6/191	181/15625	0.0239202	0.09855	0.0721562	Meg3/Plagl1/Mbnl1/Nr2f2/Egr1/Sox11	6
GO:0001954	positive regulation of cell-matrix adhesion	3/191	51/15625	0.0243796	0.0990255	0.0725043	Wnt4/Enpp2/Nrp1	3
GO:1900024	regulation of substrate adhesion-dependent cell spreading	3/191	51/15625	0.0243796	0.0990255	0.0725043	Enpp2/Nrp1/Mdk	3
GO:1904705	regulation of vascular smooth muscle cell proliferation	3/191	51/15625	0.0243796	0.0990255	0.0725043	Igfbp5/Igf1/Mmp2	3
GO:1990874	vascular smooth muscle cell proliferation	3/191	51/15625	0.0243796	0.0990255	0.0725043	Igfbp5/Igf1/Mmp2	3
GO:0010675	regulation of cellular carbohydrate metabolic process	5/191	134/15625	0.0244144	0.0990255	0.0725043	C1qtnf12/Igf2/Igf1/Acadm/Igfbp4	5
GO:0034101	erythrocyte homeostasis	5/191	134/15625	0.0244144	0.0990255	0.0725043	Id2/Thra/Kmt2e/Bmp4/Hba-a1	5
GO:0035812	renal sodium excretion	2/191	20/15625	0.024443	0.0990255	0.0725043	Comt/Gnas	2
GO:0045606	positive regulation of epidermal cell differentiation	2/191	20/15625	0.024443	0.0990255	0.0725043	Bmp4/Macroh2a1	2
GO:0061323	cell proliferation involved in heart morphogenesis	2/191	20/15625	0.024443	0.0990255	0.0725043	Bmp4/Pim1	2
GO:0070841	inclusion body assembly	2/191	20/15625	0.024443	0.0990255	0.0725043	Sorl1/Dnajb1	2
GO:0072111	cell proliferation involved in kidney development	2/191	20/15625	0.024443	0.0990255	0.0725043	Bmp4/Egr1	2
GO:0072170	metanephric tubule development	2/191	20/15625	0.024443	0.0990255	0.0725043	Wnt4/Pax8	2
GO:1903798	regulation of production of miRNAs involved in gene silencing by miRNA	2/191	20/15625	0.024443	0.0990255	0.0725043	Nr2f1/Bmp4	2
GO:0045834	positive regulation of lipid metabolic process	5/191	136/15625	0.0258199	0.10447	0.0764905	Wnt4/Igf2/Zbtb20/Igf1r/Igf1	5
GO:0045860	positive regulation of protein kinase activity	10/191	402/15625	0.0262247	0.105972	0.0775904	Map3k1/Igf1/Pdgfc/Epha4/Tgfb2/Fzd4/Bmp4/Egr1/Pim1/Ccnd3	10
GO:0001570	vasculogenesis	4/191	92/15625	0.0262929	0.105976	0.0775937	Nrp1/Zmiz1/Fzd4/Asb4	4
GO:0072080	nephron tubule development	4/191	92/15625	0.0262929	0.105976	0.0775937	Wnt4/Pax8/Bmp4/Pbx1	4
GO:0003177	pulmonary valve development	2/191	21/15625	0.0268019	0.1064	0.0779035	Tgfb2/Bmp4	2
GO:0006120	mitochondrial electron transport, NADH to ubiquinone	2/191	21/15625	0.0268019	0.1064	0.0779035	ND4/ND2	2
GO:0010874	regulation of cholesterol efflux	2/191	21/15625	0.0268019	0.1064	0.0779035	Abca1/Lrp1	2
GO:0014912	negative regulation of smooth muscle cell migration	2/191	21/15625	0.0268019	0.1064	0.0779035	Igfbp5/Lrp1	2
GO:0042104	positive regulation of activated T cell proliferation	2/191	21/15625	0.0268019	0.1064	0.0779035	Igf2/Igf1	2
GO:0044346	fibroblast apoptotic process	2/191	21/15625	0.0268019	0.1064	0.0779035	Sfrp1/Btg1	2
GO:0045663	positive regulation of myoblast differentiation	2/191	21/15625	0.0268019	0.1064	0.0779035	Pik3r1/Btg1	2
GO:0048486	parasympathetic nervous system development	2/191	21/15625	0.0268019	0.1064	0.0779035	Nrp1/Nav2	2
GO:0060602	branch elongation of an epithelium	2/191	21/15625	0.0268019	0.1064	0.0779035	Spry1/Bmp4	2
GO:0070920	regulation of production of small RNA involved in gene silencing by RNA	2/191	21/15625	0.0268019	0.1064	0.0779035	Nr2f1/Bmp4	2
GO:0140058	neuron projection arborization	2/191	21/15625	0.0268019	0.1064	0.0779035	Nrp1/Fzd4	2
GO:2001224	positive regulation of neuron migration	2/191	21/15625	0.0268019	0.1064	0.0779035	Nipbl/Mdk	2
GO:0030199	collagen fibril organization	3/191	53/15625	0.0269458	0.106836	0.0782233	Mmp11/Aebp1/Tgfb2	3
GO:0007041	lysosomal transport	4/191	93/15625	0.0272205	0.107656	0.0788232	Sorl1/Igf2r/Lrp1/Hspa1a	4
GO:0018958	phenol-containing compound metabolic process	4/191	93/15625	0.0272205	0.107656	0.0788232	Pax8/Comt/Abat/Tgfb2	4
GO:0010976	positive regulation of neuron projection development	9/191	348/15625	0.0275045	0.108643	0.0795459	Nrp1/Plxna2/Igf1r/Epha4/Lrp1/Fzd4/Ptprd/Bmp4/Mdk	9
GO:0099173	postsynapse organization	6/191	188/15625	0.0281266	0.110961	0.0812436	Nrp1/Igf1r/Sorbs2/Epha4/Myh10/Ptprd	6
GO:0043620	regulation of DNA-templated transcription in response to stress	3/191	54/15625	0.0282809	0.111154	0.0813844	Ppp1r15a/Egr1/Dnajb1	3
GO:0045471	response to ethanol	3/191	54/15625	0.0282809	0.111154	0.0813844	Igf1r/Igf1/Abat	3
GO:0046622	positive regulation of organ growth	3/191	54/15625	0.0282809	0.111154	0.0813844	Ncam1/Igf1/Pim1	3
GO:0090276	regulation of peptide hormone secretion	6/191	189/15625	0.0287649	0.112916	0.0826744	C1qtnf12/Pax8/G6pc2/Sfrp1/Lrp1/Abat	6
GO:0021549	cerebellum development	4/191	95/15625	0.0291341	0.113825	0.0833405	Igf1r/Fzd4/Myh10/Mdk	4
GO:0007063	regulation of sister chromatid cohesion	2/191	22/15625	0.0292488	0.113825	0.0833405	Nipbl/Macroh2a1	2
GO:0021871	forebrain regionalization	2/191	22/15625	0.0292488	0.113825	0.0833405	Nr2f1/Bmp4	2
GO:0032373	positive regulation of sterol transport	2/191	22/15625	0.0292488	0.113825	0.0833405	Abca1/Lrp1	2
GO:0032376	positive regulation of cholesterol transport	2/191	22/15625	0.0292488	0.113825	0.0833405	Abca1/Lrp1	2
GO:0072207	metanephric epithelium development	2/191	22/15625	0.0292488	0.113825	0.0833405	Wnt4/Pax8	2
GO:0090190	positive regulation of branching involved in ureteric bud morphogenesis	2/191	22/15625	0.0292488	0.113825	0.0833405	Pax8/Bmp4	2
GO:0046661	male sex differentiation	5/191	141/15625	0.0295571	0.114743	0.0840121	Wnt4/Sfrp1/Tbx3/Tgfb2/Arid4b	5
GO:1902904	negative regulation of supramolecular fiber organization	5/191	141/15625	0.0295571	0.114743	0.0840121	Gsn/Plekhh2/Clip3/Dlc1/Stmn1	5
GO:0032835	glomerulus development	3/191	55/15625	0.0296506	0.114824	0.0840713	Sulf1/Bmp4/Egr1	3
GO:0043536	positive regulation of blood vessel endothelial cell migration	3/191	55/15625	0.0296506	0.114824	0.0840713	Igf2/Nrp1/Igf1	3
GO:0010595	positive regulation of endothelial cell migration	4/191	96/15625	0.0301201	0.116499	0.0852978	Igf2/Nrp1/Igf1/Bmp4	4
GO:0006091	generation of precursor metabolites and energy	9/191	354/15625	0.030226	0.116766	0.0854932	Igf2/Zbtb20/Cavin3/Oxa1l/Igf1/Acadm/ND4/Gnas/ND2	9
GO:1901888	regulation of cell junction assembly	6/191	192/15625	0.0307368	0.118594	0.0868319	Wnt4/Enpp2/Nrp1/Lrp1/Dlc1/Ptprd	6
GO:0010771	negative regulation of cell morphogenesis involved in differentiation	4/191	97/15625	0.0311256	0.119867	0.0877642	Sema3c/Nrp1/Id1/Ttc3	4
GO:0008360	regulation of cell shape	5/191	143/15625	0.0311427	0.119867	0.0877642	Plxna2/Dlc1/Myh10/Phip/Rnd3	5
GO:0071560	cellular response to transforming growth factor beta stimulus	6/191	193/15625	0.0314133	0.120762	0.0884192	Ltbp1/Nrep/Map3k1/Htra1/Igf1r/Tgfb2	6
GO:0036010	protein localization to endosome	2/191	23/15625	0.0317811	0.121437	0.0889135	Sorl1/Nrp1	2
GO:0042474	middle ear morphogenesis	2/191	23/15625	0.0317811	0.121437	0.0889135	Tshz1/Osr2	2
GO:0045671	negative regulation of osteoclast differentiation	2/191	23/15625	0.0317811	0.121437	0.0889135	Sfrp1/Pik3r1	2
GO:0048485	sympathetic nervous system development	2/191	23/15625	0.0317811	0.121437	0.0889135	Nrp1/Sox11	2
GO:0070199	establishment of protein localization to chromosome	2/191	23/15625	0.0317811	0.121437	0.0889135	Nipbl/Macroh2a1	2
GO:0032368	regulation of lipid transport	4/191	98/15625	0.0321507	0.122553	0.0897305	Abca1/Atp8a1/Lrp1/Kdm5b	4
GO:0061326	renal tubule development	4/191	98/15625	0.0321507	0.122553	0.0897305	Wnt4/Pax8/Bmp4/Pbx1	4
GO:0001736	establishment of planar polarity	3/191	57/15625	0.0324936	0.123413	0.0903605	Sfrp1/Nkd1/Cthrc1	3
GO:0006094	gluconeogenesis	3/191	57/15625	0.0324936	0.123413	0.0903605	C1qtnf12/G6pc2/Acadm	3
GO:0045600	positive regulation of fat cell differentiation	3/191	57/15625	0.0324936	0.123413	0.0903605	Id2/Sfrp1/Igf1	3
GO:0050863	regulation of T cell activation	7/191	248/15625	0.0329663	0.124908	0.091455	Lgals1/Igf2/Gsn/Igf1/Zmiz1/Bmp4/Mdk	7
GO:0051056	regulation of small GTPase mediated signal transduction	7/191	248/15625	0.0329663	0.124908	0.091455	Nrp1/Igf1/Abca1/Dlc1/Tgfb2/Spry1/Stmn1	7
GO:0022412	cellular process involved in reproduction in multicellular organism	9/191	360/15625	0.0331309	0.125382	0.0918017	Wnt4/Sfrp1/Igf1/Hoxc4/Dnmt3a/Zmiz1/Fzd4/Bmp4/Mdk	9
GO:1901615	organic hydroxy compound metabolic process	10/191	419/15625	0.0334664	0.1265	0.0926204	Wnt4/Pax8/Comt/Sorl1/Rbp1/Abca1/Lrp1/Abat/Tgfb2/Abhd4	10
GO:0009266	response to temperature stimulus	5/191	146/15625	0.0336197	0.126517	0.0926328	Plac8/Igf1/Thra/Acadm/Hspa1a	5
GO:0031056	regulation of histone modification	5/191	146/15625	0.0336197	0.126517	0.0926328	Igf2/Kdm5a/Nipbl/Kmt2e/Macroh2a1	5
GO:0007164	establishment of tissue polarity	3/191	58/15625	0.0339666	0.126517	0.0926328	Sfrp1/Nkd1/Cthrc1	3
GO:0032370	positive regulation of lipid transport	3/191	58/15625	0.0339666	0.126517	0.0926328	Abca1/Atp8a1/Lrp1	3
GO:2000736	regulation of stem cell differentiation	3/191	58/15625	0.0339666	0.126517	0.0926328	Sema3c/Tgfb2/Bmp4	3
GO:0031032	actomyosin structure organization	6/191	197/15625	0.0342164	0.126517	0.0926328	Wnt4/Nrp1/Dlc1/Myh10/Pik3r1/Stmn1	6
GO:0071559	response to transforming growth factor beta	6/191	197/15625	0.0342164	0.126517	0.0926328	Ltbp1/Nrep/Map3k1/Htra1/Igf1r/Tgfb2	6
GO:0007569	cell aging	4/191	100/15625	0.0342599	0.126517	0.0926328	Id2/Ypel3/Tbx3/Zmiz1	4
GO:0090100	positive regulation of transmembrane receptor protein serine/threonine kinase signaling pathway	4/191	100/15625	0.0342599	0.126517	0.0926328	Sulf1/Tgfb2/Bmp4/Sox11	4
GO:0007064	mitotic sister chromatid cohesion	2/191	24/15625	0.0343965	0.126517	0.0926328	Nipbl/Macroh2a1	2
GO:0007530	sex determination	2/191	24/15625	0.0343965	0.126517	0.0926328	Wnt4/Igf1r	2
GO:0030224	monocyte differentiation	2/191	24/15625	0.0343965	0.126517	0.0926328	Hoxa7/Bmp4	2
GO:0030574	collagen catabolic process	2/191	24/15625	0.0343965	0.126517	0.0926328	Mmp11/Mmp2	2
GO:0032878	regulation of establishment or maintenance of cell polarity	2/191	24/15625	0.0343965	0.126517	0.0926328	Gsn/Igf1	2
GO:0044062	regulation of excretion	2/191	24/15625	0.0343965	0.126517	0.0926328	Comt/Gnas	2
GO:0045737	positive regulation of cyclin-dependent protein serine/threonine kinase activity	2/191	24/15625	0.0343965	0.126517	0.0926328	Pim1/Ccnd3	2
GO:0060343	trabecula formation	2/191	24/15625	0.0343965	0.126517	0.0926328	Sfrp1/Mmp2	2
GO:0061213	positive regulation of mesonephros development	2/191	24/15625	0.0343965	0.126517	0.0926328	Pax8/Bmp4	2
GO:0072012	glomerulus vasculature development	2/191	24/15625	0.0343965	0.126517	0.0926328	Bmp4/Egr1	2
GO:1903131	mononuclear cell differentiation	2/191	24/15625	0.0343965	0.126517	0.0926328	Hoxa7/Bmp4	2
GO:1904738	vascular associated smooth muscle cell migration	2/191	24/15625	0.0343965	0.126517	0.0926328	Igfbp5/Lrp1	2
GO:1904752	regulation of vascular associated smooth muscle cell migration	2/191	24/15625	0.0343965	0.126517	0.0926328	Igfbp5/Lrp1	2
GO:2000637	positive regulation of gene silencing by miRNA	2/191	24/15625	0.0343965	0.126517	0.0926328	Nr2f1/Bmp4	2
GO:0009913	epidermal cell differentiation	5/191	147/15625	0.0344718	0.126517	0.0926328	Hoxa7/Tgfb2/Bmp4/Macroh2a1/Txnip	5
GO:0031644	regulation of nervous system process	5/191	147/15625	0.0344718	0.126517	0.0926328	Ncam1/Tenm4/Comt/Igf1/Abat	5
GO:0048592	eye morphogenesis	5/191	148/15625	0.0353372	0.129268	0.094647	Meis1/Tspan12/Nipbl/Bmp4/Sox11	5
GO:0051494	negative regulation of cytoskeleton organization	5/191	148/15625	0.0353372	0.129268	0.094647	Gsn/Plekhh2/Clip3/Dlc1/Stmn1	5
GO:0045446	endothelial cell differentiation	4/191	101/15625	0.0353441	0.129268	0.094647	Id1/Nr2f2/Bmp4/Btg1	4
GO:0001755	neural crest cell migration	3/191	59/15625	0.0354738	0.129293	0.0946657	Sema3c/Nrp1/Bmp4	3
GO:0003229	ventricular cardiac muscle tissue development	3/191	59/15625	0.0354738	0.129293	0.0946657	Id2/Tbx3/Tgfb2	3
GO:0061045	negative regulation of wound healing	3/191	59/15625	0.0354738	0.129293	0.0946657	Wnt4/Adtrp/Abat	3
GO:0072009	nephron epithelium development	4/191	102/15625	0.0364479	0.132294	0.0968627	Wnt4/Pax8/Bmp4/Pbx1	4
GO:0016042	lipid catabolic process	7/191	254/15625	0.0367846	0.132294	0.0968627	Enpp2/Sorl1/Adtrp/Thra/Lrp1/Acadm/Abhd4	7
GO:0019319	hexose biosynthetic process	3/191	60/15625	0.037015	0.132294	0.0968627	C1qtnf12/G6pc2/Acadm	3
GO:0045670	regulation of osteoclast differentiation	3/191	60/15625	0.037015	0.132294	0.0968627	Sfrp1/Gnas/Pik3r1	3
GO:0002335	mature B cell differentiation	2/191	25/15625	0.0370925	0.132294	0.0968627	Lgals1/Itm2a	2
GO:0006929	substrate-dependent cell migration	2/191	25/15625	0.0370925	0.132294	0.0968627	Nrp1/Myh10	2
GO:0010165	response to X-ray	2/191	25/15625	0.0370925	0.132294	0.0968627	Sfrp1/Nipbl	2
GO:0016577	histone demethylation	2/191	25/15625	0.0370925	0.132294	0.0968627	Kdm5a/Kdm5b	2
GO:0030878	thyroid gland development	2/191	25/15625	0.0370925	0.132294	0.0968627	Pax8/Thra	2
GO:0033273	response to vitamin	2/191	25/15625	0.0370925	0.132294	0.0968627	Rbp1/Pim1	2
GO:0035024	negative regulation of Rho protein signal transduction	2/191	25/15625	0.0370925	0.132294	0.0968627	Dlc1/Stmn1	2
GO:0035094	response to nicotine	2/191	25/15625	0.0370925	0.132294	0.0968627	Igf2/Abat	2
GO:0042634	regulation of hair cycle	2/191	25/15625	0.0370925	0.132294	0.0968627	Tgfb2/Nipbl	2
GO:0042744	hydrogen peroxide catabolic process	2/191	25/15625	0.0370925	0.132294	0.0968627	Hba-a1/Hbb-y	2
GO:0051497	negative regulation of stress fiber assembly	2/191	25/15625	0.0370925	0.132294	0.0968627	Dlc1/Stmn1	2
GO:0060148	positive regulation of posttranscriptional gene silencing	2/191	25/15625	0.0370925	0.132294	0.0968627	Nr2f1/Bmp4	2
GO:0070076	histone lysine demethylation	2/191	25/15625	0.0370925	0.132294	0.0968627	Kdm5a/Kdm5b	2
GO:0090189	regulation of branching involved in ureteric bud morphogenesis	2/191	25/15625	0.0370925	0.132294	0.0968627	Pax8/Bmp4	2
GO:2000050	regulation of non-canonical Wnt signaling pathway	2/191	25/15625	0.0370925	0.132294	0.0968627	Sfrp1/Nkd1	2
GO:0032092	positive regulation of protein binding	4/191	103/15625	0.0375716	0.133851	0.0980031	Epha4/Lrp1/Cthrc1/Bmp4	4
GO:0042113	B cell activation	6/191	202/15625	0.0379416	0.134866	0.0987458	Lgals1/Id2/Itm2a/Sfrp1/Hmgb3/Pik3r1	6
GO:0043406	positive regulation of MAP kinase activity	6/191	202/15625	0.0379416	0.134866	0.0987458	Map3k1/Igf1/Pdgfc/Epha4/Fzd4/Bmp4	6
GO:0019229	regulation of vasoconstriction	3/191	61/15625	0.0385901	0.137017	0.100321	Mmp2/Dusp5/Atp2b1	3
GO:0001892	embryonic placenta development	4/191	104/15625	0.0387149	0.137306	0.100532	Igf2/Bptf/Nr2f2/Cdkn1c	4
GO:0050870	positive regulation of T cell activation	5/191	152/15625	0.0389328	0.137923	0.100985	Lgals1/Igf2/Igf1/Zmiz1/Mdk	5
GO:0001759	organ induction	2/191	26/15625	0.0398668	0.139861	0.102403	Spry1/Bmp4	2
GO:0021952	central nervous system projection neuron axonogenesis	2/191	26/15625	0.0398668	0.139861	0.102403	Nfib/Epha4	2
GO:0031063	regulation of histone deacetylation	2/191	26/15625	0.0398668	0.139861	0.102403	Kdm5a/Nipbl	2
GO:0048843	negative regulation of axon extension involved in axon guidance	2/191	26/15625	0.0398668	0.139861	0.102403	Sema3c/Nrp1	2
GO:0060045	positive regulation of cardiac muscle cell proliferation	2/191	26/15625	0.0398668	0.139861	0.102403	Ncam1/Pim1	2
GO:0060765	regulation of androgen receptor signaling pathway	2/191	26/15625	0.0398668	0.139861	0.102403	Sfrp1/Igf1	2
GO:0061037	negative regulation of cartilage development	2/191	26/15625	0.0398668	0.139861	0.102403	Tgfb2/Bmp4	2
GO:2000727	positive regulation of cardiac muscle cell differentiation	2/191	26/15625	0.0398668	0.139861	0.102403	Igf1/Bmp4	2
GO:1901890	positive regulation of cell junction assembly	4/191	105/15625	0.0398781	0.139861	0.102403	Wnt4/Enpp2/Nrp1/Ptprd	4
GO:0031667	response to nutrient levels	8/191	315/15625	0.040036	0.140259	0.102695	Wnt4/Comt/Sorl1/Igf1r/Rbp1/Acadm/Sesn3/Pim1	8
GO:0033692	cellular polysaccharide biosynthetic process	3/191	62/15625	0.040199	0.140519	0.102885	Igf2/Igf1/Acadm	3
GO:1903036	positive regulation of response to wounding	3/191	62/15625	0.040199	0.140519	0.102885	Igf1r/Lrp1/Mdk	3
GO:1903522	regulation of blood circulation	6/191	205/15625	0.0402966	0.140704	0.103021	Thra/Mmp2/Tgfb2/Dusp5/Pik3r1/Atp2b1	6
GO:0048285	organelle fission	10/191	433/15625	0.0404045	0.140925	0.103182	Wnt4/Igf2/Igf1r/Igf1/Nipbl/Bmp4/Macroh2a1/Phip/Hspa1a/Cdkn1c	10
GO:0016202	regulation of striated muscle tissue development	5/191	154/15625	0.0408114	0.142188	0.104107	Ncam1/Meis1/Igf1/Bmp4/Pim1	5
GO:0032233	positive regulation of actin filament bundle assembly	3/191	63/15625	0.0418413	0.145455	0.106499	Wnt4/Nrp1/Id1	3
GO:0071479	cellular response to ionizing radiation	3/191	63/15625	0.0418413	0.145455	0.106499	Sfrp1/Nipbl/Egr1	3
GO:0022037	metencephalon development	4/191	107/15625	0.0422638	0.146024	0.106915	Igf1r/Fzd4/Myh10/Mdk	4
GO:0033674	positive regulation of kinase activity	10/191	437/15625	0.0425563	0.146024	0.106915	Map3k1/Igf1/Pdgfc/Epha4/Tgfb2/Fzd4/Bmp4/Egr1/Pim1/Ccnd3	10
GO:0051346	negative regulation of hydrolase activity	8/191	319/15625	0.042588	0.146024	0.106915	Sorl1/Oxa1l/Igf1/Ppp1r15a/Tgfb2/Sh2d4a/Spry1/Kdm5a	8
GO:0005979	regulation of glycogen biosynthetic process	2/191	27/15625	0.0427172	0.146024	0.106915	Igf2/Igf1	2
GO:0010719	negative regulation of epithelial to mesenchymal transition	2/191	27/15625	0.0427172	0.146024	0.106915	Sfrp1/Tgfb2	2
GO:0010962	regulation of glucan biosynthetic process	2/191	27/15625	0.0427172	0.146024	0.106915	Igf2/Igf1	2
GO:0045815	positive regulation of gene expression, epigenetic	2/191	27/15625	0.0427172	0.146024	0.106915	Zmiz1/Macroh2a1	2
GO:0051569	regulation of histone H3-K4 methylation	2/191	27/15625	0.0427172	0.146024	0.106915	Kmt2e/Macroh2a1	2
GO:0060445	branching involved in salivary gland morphogenesis	2/191	27/15625	0.0427172	0.146024	0.106915	Sema3c/Nrp1	2
GO:0061217	regulation of mesonephros development	2/191	27/15625	0.0427172	0.146024	0.106915	Pax8/Bmp4	2
GO:0070306	lens fiber cell differentiation	2/191	27/15625	0.0427172	0.146024	0.106915	Maf/Cdkn1c	2
GO:0071168	protein localization to chromatin	2/191	27/15625	0.0427172	0.146024	0.106915	Nipbl/Macroh2a1	2
GO:1902668	negative regulation of axon guidance	2/191	27/15625	0.0427172	0.146024	0.106915	Sema3c/Nrp1	2
GO:1904031	positive regulation of cyclin-dependent protein kinase activity	2/191	27/15625	0.0427172	0.146024	0.106915	Pim1/Ccnd3	2
GO:0022408	negative regulation of cell-cell adhesion	5/191	156/15625	0.0427442	0.146024	0.106915	Adtrp/Abat/Pik3r1/Bmp4/Mdk	5
GO:0048634	regulation of muscle organ development	5/191	156/15625	0.0427442	0.146024	0.106915	Ncam1/Meis1/Igf1/Bmp4/Pim1	5
GO:0060349	bone morphogenesis	4/191	108/15625	0.0434863	0.148183	0.108497	Hspg2/Gnas/Bmp4/Osr2	4
GO:0051155	positive regulation of striated muscle cell differentiation	3/191	64/15625	0.0435171	0.148183	0.108497	Igf1/Thra/Bmp4	3
GO:0090398	cellular senescence	3/191	64/15625	0.0435171	0.148183	0.108497	Id2/Ypel3/Tbx3	3
GO:0031346	positive regulation of cell projection organization	10/191	439/15625	0.0436611	0.148513	0.108738	Enpp2/Nrp1/Plxna2/Igf1r/Epha4/Lrp1/Fzd4/Ptprd/Bmp4/Mdk	10
GO:0050796	regulation of insulin secretion	5/191	157/15625	0.043731	0.148591	0.108795	C1qtnf12/G6pc2/Sfrp1/Lrp1/Abat	5
GO:0043534	blood vessel endothelial cell migration	4/191	109/15625	0.0447286	0.15134	0.110808	Igf2/Nrp1/Adtrp/Igf1	4
GO:0046620	regulation of organ growth	4/191	109/15625	0.0447286	0.15134	0.110808	Ncam1/Meis1/Igf1/Pim1	4
GO:0007179	transforming growth factor beta receptor signaling pathway	5/191	158/15625	0.0447314	0.15134	0.110808	Ltbp1/Nrep/Map3k1/Htra1/Tgfb2	5
GO:0035303	regulation of dephosphorylation	5/191	158/15625	0.0447314	0.15134	0.110808	Dlc1/Ppp1r15a/Tgfb2/Sh2d4a/Vcan	5
GO:0007492	endoderm development	3/191	65/15625	0.045226	0.152459	0.111627	Bptf/Ssbp3/Bmp4	3
GO:0048663	neuron fate commitment	3/191	65/15625	0.045226	0.152459	0.111627	Id2/Tgfb2/Bmp4	3
GO:1901862	negative regulation of muscle tissue development	3/191	65/15625	0.045226	0.152459	0.111627	Igfbp5/Meis1/Bmp4	3
GO:0006482	protein demethylation	2/191	28/15625	0.0456413	0.152459	0.111627	Kdm5a/Kdm5b	2
GO:0008214	protein dealkylation	2/191	28/15625	0.0456413	0.152459	0.111627	Kdm5a/Kdm5b	2
GO:0045992	negative regulation of embryonic development	2/191	28/15625	0.0456413	0.152459	0.111627	Sulf1/Bmp4	2
GO:0046596	regulation of viral entry into host cell	2/191	28/15625	0.0456413	0.152459	0.111627	Lgals1/Gsn	2
GO:0051446	positive regulation of meiotic cell cycle	2/191	28/15625	0.0456413	0.152459	0.111627	Wnt4/Igf1r	2
GO:0051984	positive regulation of chromosome segregation	2/191	28/15625	0.0456413	0.152459	0.111627	Nipbl/Macroh2a1	2
GO:0060384	innervation	2/191	28/15625	0.0456413	0.152459	0.111627	Nrp1/Sulf1	2
GO:0097242	amyloid-beta clearance	2/191	28/15625	0.0456413	0.152459	0.111627	Igf1r/Lrp1	2
GO:1901889	negative regulation of cell junction assembly	2/191	28/15625	0.0456413	0.152459	0.111627	Lrp1/Dlc1	2
GO:0001890	placenta development	5/191	159/15625	0.0457455	0.152646	0.111764	Igf2/Htra1/Bptf/Nr2f2/Cdkn1c	5
GO:0010639	negative regulation of organelle organization	9/191	383/15625	0.0460528	0.153509	0.112396	Gsn/Plekhh2/Igf1/Clip3/Dlc1/Kdm5a/Bmp4/Macroh2a1/Stmn1	9
GO:0032872	regulation of stress-activated MAPK cascade	6/191	212/15625	0.0461461	0.153658	0.112505	Map3k1/Sfrp1/Igf1r/Epha4/Tgfb2/Fzd4	6
GO:0002262	myeloid cell homeostasis	5/191	160/15625	0.0467732	0.155583	0.113914	Id2/Thra/Kmt2e/Bmp4/Hba-a1	5
GO:0032611	interleukin-1 beta production	3/191	66/15625	0.0469678	0.155902	0.114148	Igf1/Abca1/Egr1	3
GO:0046364	monosaccharide biosynthetic process	3/191	66/15625	0.0469678	0.155902	0.114148	C1qtnf12/G6pc2/Acadm	3
GO:0050731	positive regulation of peptidyl-tyrosine phosphorylation	5/191	161/15625	0.0478146	0.158546	0.116084	Igf2/Enpp2/Nrp1/Igf1/Epha4	5
GO:0070302	regulation of stress-activated protein kinase signaling cascade	6/191	214/15625	0.0479096	0.158694	0.116192	Map3k1/Sfrp1/Igf1r/Epha4/Tgfb2/Fzd4	6
GO:0042303	molting cycle	4/191	112/15625	0.048574	0.160097	0.117219	Igfbp5/Tgfb2/Gnas/Nipbl	4
GO:0042633	hair cycle	4/191	112/15625	0.048574	0.160097	0.117219	Igfbp5/Tgfb2/Gnas/Nipbl	4
GO:0031069	hair follicle morphogenesis	2/191	29/15625	0.048637	0.160097	0.117219	Igfbp5/Tgfb2	2
GO:0042220	response to cocaine	2/191	29/15625	0.048637	0.160097	0.117219	Ncam1/Abat	2
GO:0061036	positive regulation of cartilage development	2/191	29/15625	0.048637	0.160097	0.117219	Bmp4/Mdk	2
GO:0099560	synaptic membrane adhesion	2/191	29/15625	0.048637	0.160097	0.117219	Sparcl1/Ptprd	2
GO:0071407	cellular response to organic cyclic compound	9/191	388/15625	0.0492526	0.161955	0.11858	Igfbp5/Id3/Sfrp1/Igf1/Mmp2/Gnas/Bmp4/Egr1/Pim1	9
GO:0003158	endothelium development	4/191	113/15625	0.0498952	0.163897	0.120002	Id1/Nr2f2/Bmp4/Btg1	4
GO:0008543	fibroblast growth factor receptor signaling pathway	3/191	68/15625	0.0505495	0.165435	0.121128	Wnt4/Sulf1/Spry1	3
GO:0042733	embryonic digit morphogenesis	3/191	68/15625	0.0505495	0.165435	0.121128	Tbx3/Bmp4/Osr2	3
GO:0044106	cellular amine metabolic process	3/191	68/15625	0.0505495	0.165435	0.121128	Comt/Abat/Abhd4	3
GO:2001233	regulation of apoptotic signaling pathway	9/191	390/15625	0.0505728	0.165435	0.121128	Wnt4/Siva1/Nrp1/Sfrp1/Gsn/Igf1/Tgfb2/Bmp4/Phip	9
GO:0006479	protein methylation	5/191	164/15625	0.051021	0.166384	0.121823	Kmt2c/Arid4b/Kmt2e/Macroh2a1/Btg1	5
GO:0008213	protein alkylation	5/191	164/15625	0.051021	0.166384	0.121823	Kmt2c/Arid4b/Kmt2e/Macroh2a1/Btg1	5
GO:0098727	maintenance of cell number	5/191	164/15625	0.051021	0.166384	0.121823	Pax8/Sfrp1/Igf1/Tbx3/Nipbl	5
GO:0021537	telencephalon development	6/191	218/15625	0.0515604	0.167225	0.122438	Nr2f1/Id2/Nfib/Myh10/Bmp4/Mdk	6
GO:0008207	C21-steroid hormone metabolic process	2/191	30/15625	0.051702	0.167225	0.122438	Wnt4/Egr1	2
GO:0032232	negative regulation of actin filament bundle assembly	2/191	30/15625	0.051702	0.167225	0.122438	Dlc1/Stmn1	2
GO:0034110	regulation of homotypic cell-cell adhesion	2/191	30/15625	0.051702	0.167225	0.122438	Lgals1/Abat	2
GO:0060561	apoptotic process involved in morphogenesis	2/191	30/15625	0.051702	0.167225	0.122438	Pax8/Tgfb2	2
GO:0060914	heart formation	2/191	30/15625	0.051702	0.167225	0.122438	Bmp4/Pim1	2
GO:0071398	cellular response to fatty acid	2/191	30/15625	0.051702	0.167225	0.122438	Id3/Gnas	2
GO:0071634	regulation of transforming growth factor beta production	2/191	30/15625	0.051702	0.167225	0.122438	Ltbp1/Tgfb2	2
GO:0000079	regulation of cyclin-dependent protein serine/threonine kinase activity	3/191	69/15625	0.0523888	0.168927	0.123685	Nr2f2/Pim1/Ccnd3	3
GO:0060113	inner ear receptor cell differentiation	3/191	69/15625	0.0523888	0.168927	0.123685	Cecr2/Cthrc1/Bmp4	3
GO:0070227	lymphocyte apoptotic process	3/191	69/15625	0.0523888	0.168927	0.123685	Siva1/Tgfb2/Bmp4	3
GO:0008584	male gonad development	4/191	115/15625	0.0525966	0.16908	0.123797	Wnt4/Sfrp1/Tgfb2/Arid4b	4
GO:0043467	regulation of generation of precursor metabolites and energy	4/191	115/15625	0.0525966	0.16908	0.123797	Igf2/Zbtb20/Cavin3/Igf1	4
GO:1903532	positive regulation of secretion by cell	9/191	393/15625	0.0525967	0.16908	0.123797	C1qtnf12/Igf1/Lrp1/Abat/Tgfb2/Myh10/Akap12/Mdk/Sox11	9
GO:0046546	development of primary male sexual characteristics	4/191	116/15625	0.0539768	0.173164	0.126787	Wnt4/Sfrp1/Tgfb2/Arid4b	4
GO:1901343	negative regulation of vasculature development	4/191	116/15625	0.0539768	0.173164	0.126787	Wnt4/Sulf1/Tgfb2/Bmp4	4
GO:0000271	polysaccharide biosynthetic process	3/191	70/15625	0.0542602	0.173545	0.127066	Igf2/Igf1/Acadm	3
GO:0031646	positive regulation of nervous system process	3/191	70/15625	0.0542602	0.173545	0.127066	Tenm4/Igf1/Abat	3
GO:0060350	endochondral bone morphogenesis	3/191	70/15625	0.0542602	0.173545	0.127066	Hspg2/Gnas/Bmp4	3
GO:0008045	motor neuron axon guidance	2/191	31/15625	0.0548343	0.173972	0.127379	Nrp1/Epha4	2
GO:0021983	pituitary gland development	2/191	31/15625	0.0548343	0.173972	0.127379	Wnt4/Bmp4	2
GO:0030947	regulation of vascular endothelial growth factor receptor signaling pathway	2/191	31/15625	0.0548343	0.173972	0.127379	Fzd4/Bmp4	2
GO:0033238	regulation of cellular amine metabolic process	2/191	31/15625	0.0548343	0.173972	0.127379	Comt/Abat	2
GO:0046006	regulation of activated T cell proliferation	2/191	31/15625	0.0548343	0.173972	0.127379	Igf2/Igf1	2
GO:0051085	chaperone cofactor-dependent protein refolding	2/191	31/15625	0.0548343	0.173972	0.127379	Hspa1a/Dnajb1	2
GO:0060669	embryonic placenta morphogenesis	2/191	31/15625	0.0548343	0.173972	0.127379	Igf2/Cdkn1c	2
GO:1905314	semi-lunar valve development	2/191	31/15625	0.0548343	0.173972	0.127379	Tgfb2/Bmp4	2
GO:0010921	regulation of phosphatase activity	4/191	117/15625	0.0553764	0.175516	0.128509	Ppp1r15a/Tgfb2/Sh2d4a/Vcan	4
GO:0042098	T cell proliferation	5/191	168/15625	0.0554881	0.175694	0.128639	Wnt4/Igf2/Igf1/Bmp4/Ccnd3	5
GO:0001756	somitogenesis	3/191	71/15625	0.0561633	0.177299	0.129814	Sema3c/Sfrp1/Plxna2	3
GO:0034637	cellular carbohydrate biosynthetic process	3/191	71/15625	0.0561633	0.177299	0.129814	Igf2/Igf1/Acadm	3
GO:0043507	positive regulation of JUN kinase activity	3/191	71/15625	0.0561633	0.177299	0.129814	Map3k1/Epha4/Fzd4	3
GO:0016051	carbohydrate biosynthetic process	5/191	169/15625	0.0566392	0.178444	0.130653	C1qtnf12/Igf2/G6pc2/Igf1/Acadm	5
GO:0046328	regulation of JNK cascade	5/191	169/15625	0.0566392	0.178444	0.130653	Map3k1/Sfrp1/Igf1r/Epha4/Fzd4	5
GO:0048872	homeostasis of number of cells	7/191	281/15625	0.0575306	0.180166	0.131914	Id2/Siva1/Thra/Tgfb2/Kmt2e/Bmp4/Hba-a1	7
GO:0045686	negative regulation of glial cell differentiation	2/191	32/15625	0.0580318	0.180166	0.131914	Id2/Bmp4	2
GO:0048710	regulation of astrocyte differentiation	2/191	32/15625	0.0580318	0.180166	0.131914	Id2/Epha4	2
GO:0048841	regulation of axon extension involved in axon guidance	2/191	32/15625	0.0580318	0.180166	0.131914	Sema3c/Nrp1	2
GO:0061756	leukocyte adhesion to vascular endothelial cell	2/191	32/15625	0.0580318	0.180166	0.131914	Nfat5/Mdk	2
GO:0071604	transforming growth factor beta production	2/191	32/15625	0.0580318	0.180166	0.131914	Ltbp1/Tgfb2	2
GO:0099563	modification of synaptic structure	2/191	32/15625	0.0580318	0.180166	0.131914	Epha4/Myh10	2
GO:0005977	glycogen metabolic process	3/191	72/15625	0.0580979	0.180166	0.131914	Igf2/Igf1/Acadm	3
GO:0006073	cellular glucan metabolic process	3/191	72/15625	0.0580979	0.180166	0.131914	Igf2/Igf1/Acadm	3
GO:0009308	amine metabolic process	3/191	72/15625	0.0580979	0.180166	0.131914	Comt/Abat/Abhd4	3
GO:0032272	negative regulation of protein polymerization	3/191	72/15625	0.0580979	0.180166	0.131914	Gsn/Clip3/Stmn1	3
GO:0034103	regulation of tissue remodeling	3/191	72/15625	0.0580979	0.180166	0.131914	Dlk1/Sfrp1/Mdk	3
GO:0035914	skeletal muscle cell differentiation	3/191	72/15625	0.0580979	0.180166	0.131914	Plagl1/Egr1/Sox11	3
GO:0044042	glucan metabolic process	3/191	72/15625	0.0580979	0.180166	0.131914	Igf2/Igf1/Acadm	3
GO:0045913	positive regulation of carbohydrate metabolic process	3/191	72/15625	0.0580979	0.180166	0.131914	Igf2/Zbtb20/Igf1	3
GO:0060395	SMAD protein signal transduction	3/191	72/15625	0.0580979	0.180166	0.131914	Meg3/Tgfb2/Bmp4	3
GO:0032024	positive regulation of insulin secretion	3/191	73/15625	0.0600637	0.185897	0.13611	C1qtnf12/Lrp1/Abat	3
GO:1904029	regulation of cyclin-dependent protein kinase activity	3/191	73/15625	0.0600637	0.185897	0.13611	Nr2f2/Pim1/Ccnd3	3
GO:0009991	response to extracellular stimulus	8/191	343/15625	0.0601638	0.186025	0.136204	Wnt4/Comt/Sorl1/Igf1r/Rbp1/Acadm/Sesn3/Pim1	8
GO:0010667	negative regulation of cardiac muscle cell apoptotic process	2/191	33/15625	0.0612925	0.187497	0.137281	Pax8/Mdk	2
GO:0035909	aorta morphogenesis	2/191	33/15625	0.0612925	0.187497	0.137281	Lrp1/Tgfb2	2
GO:0045981	positive regulation of nucleotide metabolic process	2/191	33/15625	0.0612925	0.187497	0.137281	Zbtb20/Igf1	2
GO:0052372	modulation by symbiont of entry into host	2/191	33/15625	0.0612925	0.187497	0.137281	Lgals1/Gsn	2
GO:0070873	regulation of glycogen metabolic process	2/191	33/15625	0.0612925	0.187497	0.137281	Igf2/Igf1	2
GO:0098801	regulation of renal system process	2/191	33/15625	0.0612925	0.187497	0.137281	Comt/Gnas	2
GO:1900544	positive regulation of purine nucleotide metabolic process	2/191	33/15625	0.0612925	0.187497	0.137281	Zbtb20/Igf1	2
GO:1902895	positive regulation of pri-miRNA transcription by RNA polymerase II	2/191	33/15625	0.0612925	0.187497	0.137281	Tgfb2/Bmp4	2
GO:1904037	positive regulation of epithelial cell apoptotic process	2/191	33/15625	0.0612925	0.187497	0.137281	Gsn/Bmp4	2
GO:1905898	positive regulation of response to endoplasmic reticulum stress	2/191	33/15625	0.0612925	0.187497	0.137281	Ppp1r15a/Pik3r1	2
GO:2000249	regulation of actin cytoskeleton reorganization	2/191	33/15625	0.0612925	0.187497	0.137281	Nrp1/Mdk	2
GO:0009063	cellular amino acid catabolic process	3/191	74/15625	0.0620604	0.189662	0.138867	Ddah2/Bcat1/Abat	3
GO:0016311	dephosphorylation	8/191	346/15625	0.0626402	0.191249	0.140029	Dlc1/Ppp1r15a/Tgfb2/Ptp4a2/Sh2d4a/Ptprd/Dusp5/Vcan	8
GO:0006470	protein dephosphorylation	6/191	230/15625	0.063512	0.193724	0.14184	Dlc1/Ppp1r15a/Ptp4a2/Ptprd/Dusp5/Vcan	6
GO:0030307	positive regulation of cell growth	5/191	175/15625	0.0638335	0.194517	0.142421	Nrp1/Sfrp1/Igf1/Lrp1/Tgfb2	5
GO:0042490	mechanoreceptor differentiation	3/191	75/15625	0.0640878	0.195016	0.142787	Cecr2/Cthrc1/Bmp4	3
GO:0048593	camera-type eye morphogenesis	4/191	123/15625	0.0641825	0.195016	0.142787	Meis1/Tspan12/Bmp4/Sox11	4
GO:0097305	response to alcohol	4/191	123/15625	0.0641825	0.195016	0.142787	Igf1r/Igf1/Abat/Gnas	4
GO:0046651	lymphocyte proliferation	6/191	231/15625	0.064576	0.195388	0.143059	Wnt4/Igf2/Igf1/Bmp4/Ccnd3/Sox11	6
GO:0006356	regulation of transcription by RNA polymerase I	2/191	34/15625	0.0646142	0.195388	0.143059	Ppp1r15a/Macroh2a1	2
GO:0014003	oligodendrocyte development	2/191	34/15625	0.0646142	0.195388	0.143059	Tenm4/Id2	2
GO:0030201	heparan sulfate proteoglycan metabolic process	2/191	34/15625	0.0646142	0.195388	0.143059	Sulf1/Hs6st2	2
GO:0048730	epidermis morphogenesis	2/191	34/15625	0.0646142	0.195388	0.143059	Igfbp5/Tgfb2	2
GO:0044242	cellular lipid catabolic process	5/191	176/15625	0.0650804	0.196422	0.143816	Enpp2/Sorl1/Adtrp/Lrp1/Acadm	5
GO:1905475	regulation of protein localization to membrane	5/191	176/15625	0.0650804	0.196422	0.143816	Gsn/Sorbs2/Clip3/Lrp1/Pik3r1	5
GO:0006029	proteoglycan metabolic process	3/191	76/15625	0.0661456	0.198877	0.145614	Sulf1/Igf1/Hs6st2	3
GO:0010923	negative regulation of phosphatase activity	3/191	76/15625	0.0661456	0.198877	0.145614	Ppp1r15a/Tgfb2/Sh2d4a	3
GO:0021675	nerve development	3/191	76/15625	0.0661456	0.198877	0.145614	Nrp1/Sulf1/Nav2	3
GO:1905954	positive regulation of lipid localization	3/191	76/15625	0.0661456	0.198877	0.145614	Abca1/Atp8a1/Lrp1	3
GO:0032943	mononuclear cell proliferation	6/191	233/15625	0.0667352	0.200459	0.146772	Wnt4/Igf2/Igf1/Bmp4/Ccnd3/Sox11	6
GO:1905952	regulation of lipid localization	4/191	125/15625	0.0672717	0.201879	0.147812	Abca1/Atp8a1/Lrp1/Kdm5b	4
GO:0051047	positive regulation of secretion	9/191	413/15625	0.0674472	0.202214	0.148056	C1qtnf12/Igf1/Lrp1/Abat/Tgfb2/Myh10/Akap12/Mdk/Sox11	9
GO:0030225	macrophage differentiation	2/191	35/15625	0.0679952	0.203086	0.148695	Id2/Bmp4	2
GO:0035774	positive regulation of insulin secretion involved in cellular response to glucose stimulus	2/191	35/15625	0.0679952	0.203086	0.148695	C1qtnf12/Lrp1	2
GO:0043551	regulation of phosphatidylinositol 3-kinase activity	2/191	35/15625	0.0679952	0.203086	0.148695	Pik3ip1/Pik3r1	2
GO:0060441	epithelial tube branching involved in lung morphogenesis	2/191	35/15625	0.0679952	0.203086	0.148695	Spry1/Bmp4	2
GO:0001738	morphogenesis of a polarized epithelium	3/191	77/15625	0.0682335	0.203221	0.148794	Sfrp1/Nkd1/Cthrc1	3
GO:0048708	astrocyte differentiation	3/191	77/15625	0.0682335	0.203221	0.148794	Id2/Epha4/Lrp1	3
GO:0050886	endocrine process	3/191	77/15625	0.0682335	0.203221	0.148794	Tbx3/Gnas/Fzd4	3
GO:0055002	striated muscle cell development	5/191	179/15625	0.0689029	0.204736	0.149903	Igf1/Tbx3/Sorbs2/Myh10/Bmp4	5
GO:0098742	cell-cell adhesion via plasma-membrane adhesion molecules	5/191	179/15625	0.0689029	0.204736	0.149903	Lgals1/Tenm4/Sparcl1/Tgfb2/Ptprd	5
GO:0051403	stress-activated MAPK cascade	6/191	235/15625	0.0689364	0.204736	0.149903	Map3k1/Sfrp1/Igf1r/Epha4/Tgfb2/Fzd4	6
GO:0017144	drug metabolic process	9/191	415/15625	0.069064	0.204922	0.15004	Wnt4/Comt/Ddah2/Igf1/Abat/Tgfb2/Egr1/Hba-a1/Hbb-y	9
GO:0031348	negative regulation of defense response	5/191	180/15625	0.0702042	0.207438	0.151882	C1qtnf12/Igf2/Htra1/Igf1/Mdk	5
GO:0010827	regulation of glucose transmembrane transport	3/191	78/15625	0.0703511	0.207438	0.151882	C1qtnf12/Igf1/Clip3	3
GO:1901992	positive regulation of mitotic cell cycle phase transition	3/191	78/15625	0.0703511	0.207438	0.151882	Kmt2e/Pbx1/Ccnd3	3
GO:2000243	positive regulation of reproductive process	3/191	78/15625	0.0703511	0.207438	0.151882	Wnt4/Igf1r/Hoxc4	3
GO:0007034	vacuolar transport	4/191	127/15625	0.070437	0.207438	0.151882	Sorl1/Igf2r/Lrp1/Hspa1a	4
GO:0016571	histone methylation	4/191	127/15625	0.070437	0.207438	0.151882	Kmt2c/Arid4b/Kmt2e/Macroh2a1	4
GO:0035023	regulation of Rho protein signal transduction	4/191	127/15625	0.070437	0.207438	0.151882	Nrp1/Abca1/Dlc1/Stmn1	4
GO:0042133	neurotransmitter metabolic process	4/191	127/15625	0.070437	0.207438	0.151882	Comt/Ddah2/Igf1/Abat	4
GO:0010470	regulation of gastrulation	2/191	36/15625	0.0714334	0.207854	0.152186	Tenm4/Osr2	2
GO:0010664	negative regulation of striated muscle cell apoptotic process	2/191	36/15625	0.0714334	0.207854	0.152186	Pax8/Mdk	2
GO:0010762	regulation of fibroblast migration	2/191	36/15625	0.0714334	0.207854	0.152186	Cygb/Akap12	2
GO:0010907	positive regulation of glucose metabolic process	2/191	36/15625	0.0714334	0.207854	0.152186	Igf2/Igf1	2
GO:0032885	regulation of polysaccharide biosynthetic process	2/191	36/15625	0.0714334	0.207854	0.152186	Igf2/Igf1	2
GO:0033344	cholesterol efflux	2/191	36/15625	0.0714334	0.207854	0.152186	Abca1/Lrp1	2
GO:0035850	epithelial cell differentiation involved in kidney development	2/191	36/15625	0.0714334	0.207854	0.152186	Pax8/Bmp4	2
GO:0048846	axon extension involved in axon guidance	2/191	36/15625	0.0714334	0.207854	0.152186	Sema3c/Nrp1	2
GO:0051084	'de novo' posttranslational protein folding	2/191	36/15625	0.0714334	0.207854	0.152186	Hspa1a/Dnajb1	2
GO:0060122	inner ear receptor cell stereocilium organization	2/191	36/15625	0.0714334	0.207854	0.152186	Cecr2/Cthrc1	2
GO:0060251	regulation of glial cell proliferation	2/191	36/15625	0.0714334	0.207854	0.152186	Igf1/Sox11	2
GO:0070232	regulation of T cell apoptotic process	2/191	36/15625	0.0714334	0.207854	0.152186	Tgfb2/Bmp4	2
GO:1902284	neuron projection extension involved in neuron projection guidance	2/191	36/15625	0.0714334	0.207854	0.152186	Sema3c/Nrp1	2
GO:0007254	JNK cascade	5/191	181/15625	0.0715191	0.207912	0.152229	Map3k1/Sfrp1/Igf1r/Epha4/Fzd4	5
GO:0072089	stem cell proliferation	4/191	128/15625	0.072048	0.209257	0.153213	Tbx3/Bmp4/Pim1/Sox11	4
GO:0016569	covalent chromatin modification	9/191	419/15625	0.0723701	0.209985	0.153747	Igf2/Dnmt3a/Kmt2c/Arid4b/Kdm5a/Kdm5b/Nipbl/Kmt2e/Macroh2a1	9
GO:0045833	negative regulation of lipid metabolic process	3/191	79/15625	0.0724981	0.209985	0.153747	Wnt4/Sorl1/Pik3ip1	3
GO:0051149	positive regulation of muscle cell differentiation	3/191	79/15625	0.0724981	0.209985	0.153747	Igf1/Thra/Bmp4	3
GO:0009314	response to radiation	8/191	358/15625	0.0731784	0.211762	0.155047	Id2/Meis2/Sfrp1/Ap1s2/Prcd/Nipbl/Pik3r1/Egr1	8
GO:0046887	positive regulation of hormone secretion	4/191	129/15625	0.0736777	0.213011	0.155962	C1qtnf12/Lrp1/Abat/Sox11	4
GO:0001819	positive regulation of cytokine production	8/191	359/15625	0.0741025	0.214044	0.156718	Dlk1/Zbtb20/Sulf1/Lrp1/Akap12/Pik3r1/Mdk/Egr1	8
GO:0006458	'de novo' protein folding	2/191	37/15625	0.0749269	0.215049	0.157454	Hspa1a/Dnajb1	2
GO:0030521	androgen receptor signaling pathway	2/191	37/15625	0.0749269	0.215049	0.157454	Sfrp1/Igf1	2
GO:0033144	negative regulation of intracellular steroid hormone receptor signaling pathway	2/191	37/15625	0.0749269	0.215049	0.157454	Sfrp1/Igf1	2
GO:0045747	positive regulation of Notch signaling pathway	2/191	37/15625	0.0749269	0.215049	0.157454	Tgfb2/Zmiz1	2
GO:0070884	regulation of calcineurin-NFAT signaling cascade	2/191	37/15625	0.0749269	0.215049	0.157454	Nfat5/Igf1	2
GO:0106056	regulation of calcineurin-mediated signaling	2/191	37/15625	0.0749269	0.215049	0.157454	Nfat5/Igf1	2
GO:0120178	steroid hormone biosynthetic process	2/191	37/15625	0.0749269	0.215049	0.157454	Wnt4/Egr1	2
GO:0001837	epithelial to mesenchymal transition	4/191	130/15625	0.0753261	0.215803	0.158006	Sfrp1/Tgfb2/Bmp4/Mdk	4
GO:0030177	positive regulation of Wnt signaling pathway	4/191	130/15625	0.0753261	0.215803	0.158006	Sulf1/Sfrp1/Nkd1/Thra	4
GO:0007266	Rho protein signal transduction	5/191	184/15625	0.0755448	0.216233	0.158321	Nrp1/Abca1/Dlc1/Rnd3/Stmn1	5
GO:0021761	limbic system development	3/191	81/15625	0.0768793	0.219356	0.160608	Nrp1/Tbx3/Mdk	3
GO:0032612	interleukin-1 production	3/191	81/15625	0.0768793	0.219356	0.160608	Igf1/Abca1/Egr1	3
GO:0016054	organic acid catabolic process	5/191	185/15625	0.0769136	0.219356	0.160608	Ddah2/Adtrp/Bcat1/Acadm/Abat	5
GO:0046395	carboxylic acid catabolic process	5/191	185/15625	0.0769136	0.219356	0.160608	Ddah2/Adtrp/Bcat1/Acadm/Abat	5
GO:0007050	cell cycle arrest	4/191	131/15625	0.076993	0.219385	0.160629	Id2/Tgfb2/Kmt2e/Cdkn1c	4
GO:1902275	regulation of chromatin organization	5/191	186/15625	0.0782958	0.221607	0.162256	Igf2/Kdm5a/Nipbl/Kmt2e/Macroh2a1	5
GO:1902905	positive regulation of supramolecular fiber organization	5/191	186/15625	0.0782958	0.221607	0.162256	Wnt4/Map3k1/Nrp1/Gsn/Id1	5
GO:0006110	regulation of glycolytic process	2/191	38/15625	0.078474	0.221607	0.162256	Zbtb20/Igf1	2
GO:0006111	regulation of gluconeogenesis	2/191	38/15625	0.078474	0.221607	0.162256	C1qtnf12/Acadm	2
GO:0030195	negative regulation of blood coagulation	2/191	38/15625	0.078474	0.221607	0.162256	Adtrp/Abat	2
GO:0032371	regulation of sterol transport	2/191	38/15625	0.078474	0.221607	0.162256	Abca1/Lrp1	2
GO:0032374	regulation of cholesterol transport	2/191	38/15625	0.078474	0.221607	0.162256	Abca1/Lrp1	2
GO:0040018	positive regulation of multicellular organism growth	2/191	38/15625	0.078474	0.221607	0.162256	Igf2/Nipbl	2
GO:0046326	positive regulation of glucose import	2/191	38/15625	0.078474	0.221607	0.162256	C1qtnf12/Igf1	2
GO:1902742	apoptotic process involved in development	2/191	38/15625	0.078474	0.221607	0.162256	Pax8/Tgfb2	2
GO:0042310	vasoconstriction	3/191	82/15625	0.0791127	0.223211	0.16343	Mmp2/Dusp5/Atp2b1	3
GO:0008593	regulation of Notch signaling pathway	3/191	83/15625	0.0813743	0.228703	0.167452	Dlk1/Tgfb2/Zmiz1	3
GO:0021954	central nervous system neuron development	3/191	83/15625	0.0813743	0.228703	0.167452	Nrp1/Nfib/Epha4	3
GO:0034620	cellular response to unfolded protein	3/191	83/15625	0.0813743	0.228703	0.167452	Ppp1r15a/Pik3r1/Hspa1a	3
GO:0010559	regulation of glycoprotein biosynthetic process	2/191	39/15625	0.0820727	0.228703	0.167452	Itm2a/Igf1	2
GO:0021955	central nervous system neuron axonogenesis	2/191	39/15625	0.0820727	0.228703	0.167452	Nfib/Epha4	2
GO:0030835	negative regulation of actin filament depolymerization	2/191	39/15625	0.0820727	0.228703	0.167452	Gsn/Plekhh2	2
GO:0045777	positive regulation of blood pressure	2/191	39/15625	0.0820727	0.228703	0.167452	Id2/Nr2f2	2
GO:0050798	activated T cell proliferation	2/191	39/15625	0.0820727	0.228703	0.167452	Igf2/Igf1	2
GO:0050850	positive regulation of calcium-mediated signaling	2/191	39/15625	0.0820727	0.228703	0.167452	Ncam1/Igf1	2
GO:0051898	negative regulation of protein kinase B signaling	2/191	39/15625	0.0820727	0.228703	0.167452	Cavin3/Igf1r	2
GO:0070527	platelet aggregation	2/191	39/15625	0.0820727	0.228703	0.167452	Abat/Gnas	2
GO:1900047	negative regulation of hemostasis	2/191	39/15625	0.0820727	0.228703	0.167452	Adtrp/Abat	2
GO:1900087	positive regulation of G1/S transition of mitotic cell cycle	2/191	39/15625	0.0820727	0.228703	0.167452	Kmt2e/Ccnd3	2
GO:1903580	positive regulation of ATP metabolic process	2/191	39/15625	0.0820727	0.228703	0.167452	Zbtb20/Igf1	2
GO:0030073	insulin secretion	5/191	189/15625	0.0825223	0.229754	0.168221	C1qtnf12/G6pc2/Sfrp1/Lrp1/Abat	5
GO:0032760	positive regulation of tumor necrosis factor production	3/191	84/15625	0.0836637	0.232522	0.170248	Zbtb20/Akap12/Pik3r1	3
GO:0033555	multicellular organismal response to stress	3/191	84/15625	0.0836637	0.232522	0.170248	Ncam1/Comt/Mdk	3
GO:0048545	response to steroid hormone	5/191	190/15625	0.0839577	0.233134	0.170696	Sfrp1/Igf1/Tgfb2/Pik3r1/Bmp4	5
GO:0007292	female gamete generation	4/191	136/15625	0.0856029	0.234731	0.171865	Wnt4/Igf1/Zmiz1/Mdk	4
GO:1902107	positive regulation of leukocyte differentiation	4/191	136/15625	0.0856029	0.234731	0.171865	Id2/Zmiz1/Gnas/Mdk	4
GO:0010862	positive regulation of pathway-restricted SMAD protein phosphorylation	2/191	40/15625	0.0857214	0.234731	0.171865	Tgfb2/Bmp4	2
GO:0017001	antibiotic catabolic process	2/191	40/15625	0.0857214	0.234731	0.171865	Hba-a1/Hbb-y	2
GO:0031057	negative regulation of histone modification	2/191	40/15625	0.0857214	0.234731	0.171865	Kdm5a/Macroh2a1	2
GO:0035307	positive regulation of protein dephosphorylation	2/191	40/15625	0.0857214	0.234731	0.171865	Dlc1/Ppp1r15a	2
GO:0043029	T cell homeostasis	2/191	40/15625	0.0857214	0.234731	0.171865	Siva1/Tgfb2	2
GO:0044091	membrane biogenesis	2/191	40/15625	0.0857214	0.234731	0.171865	Clip3/Ptprd	2
GO:0045332	phospholipid translocation	2/191	40/15625	0.0857214	0.234731	0.171865	Abca1/Atp8a1	2
GO:0045581	negative regulation of T cell differentiation	2/191	40/15625	0.0857214	0.234731	0.171865	Bmp4/Mdk	2
GO:0050819	negative regulation of coagulation	2/191	40/15625	0.0857214	0.234731	0.171865	Adtrp/Abat	2
GO:0050918	positive chemotaxis	2/191	40/15625	0.0857214	0.234731	0.171865	Nrp1/Lrp1	2
GO:0051930	regulation of sensory perception of pain	2/191	40/15625	0.0857214	0.234731	0.171865	Ncam1/Comt	2
GO:0060135	maternal process involved in female pregnancy	2/191	40/15625	0.0857214	0.234731	0.171865	Wnt4/Nr2f2	2
GO:0060964	regulation of gene silencing by miRNA	2/191	40/15625	0.0857214	0.234731	0.171865	Nr2f1/Bmp4	2
GO:0070542	response to fatty acid	2/191	40/15625	0.0857214	0.234731	0.171865	Id3/Gnas	2
GO:0009798	axis specification	3/191	85/15625	0.0859806	0.23483	0.171938	Sfrp1/Tbx3/Bmp4	3
GO:0035304	regulation of protein dephosphorylation	3/191	85/15625	0.0859806	0.23483	0.171938	Dlc1/Ppp1r15a/Vcan	3
GO:1903557	positive regulation of tumor necrosis factor superfamily cytokine production	3/191	85/15625	0.0859806	0.23483	0.171938	Zbtb20/Akap12/Pik3r1	3
GO:0070661	leukocyte proliferation	6/191	251/15625	0.0880448	0.24026	0.175914	Wnt4/Igf2/Igf1/Bmp4/Ccnd3/Sox11	6
GO:0043535	regulation of blood vessel endothelial cell migration	3/191	86/15625	0.0883246	0.240658	0.176205	Igf2/Nrp1/Igf1	3
GO:0055001	muscle cell development	5/191	193/15625	0.0883429	0.240658	0.176205	Igf1/Tbx3/Sorbs2/Myh10/Bmp4	5
GO:0003298	physiological muscle hypertrophy	2/191	41/15625	0.0894182	0.241299	0.176674	Igf1/Sorbs2	2
GO:0003301	physiological cardiac muscle hypertrophy	2/191	41/15625	0.0894182	0.241299	0.176674	Igf1/Sorbs2	2
GO:0003382	epithelial cell morphogenesis	2/191	41/15625	0.0894182	0.241299	0.176674	Map3k1/Id1	2
GO:0016925	protein sumoylation	2/191	41/15625	0.0894182	0.241299	0.176674	Zmiz1/Egr1	2
GO:0034204	lipid translocation	2/191	41/15625	0.0894182	0.241299	0.176674	Abca1/Atp8a1	2
GO:0042181	ketone biosynthetic process	2/191	41/15625	0.0894182	0.241299	0.176674	Wnt4/Egr1	2
GO:0051931	regulation of sensory perception	2/191	41/15625	0.0894182	0.241299	0.176674	Ncam1/Comt	2
GO:0061049	cell growth involved in cardiac muscle cell development	2/191	41/15625	0.0894182	0.241299	0.176674	Igf1/Sorbs2	2
GO:0071675	regulation of mononuclear cell migration	2/191	41/15625	0.0894182	0.241299	0.176674	Nbl1/Mdk	2
GO:0072347	response to anesthetic	2/191	41/15625	0.0894182	0.241299	0.176674	Ncam1/Abat	2
GO:0140353	lipid export from cell	2/191	41/15625	0.0894182	0.241299	0.176674	Fzd4/Kdm5b	2
GO:0042136	neurotransmitter biosynthetic process	3/191	87/15625	0.0906954	0.24412	0.17874	Ddah2/Igf1/Abat	3
GO:0050848	regulation of calcium-mediated signaling	3/191	87/15625	0.0906954	0.24412	0.17874	Ncam1/Nfat5/Igf1	3
GO:0097756	negative regulation of blood vessel diameter	3/191	87/15625	0.0906954	0.24412	0.17874	Mmp2/Dusp5/Atp2b1	3
GO:0006606	protein import into nucleus	4/191	140/15625	0.0928146	0.249612	0.182761	Pik3r1/Bmp4/Phip/Txnip	4
GO:0007584	response to nutrient	3/191	88/15625	0.0930926	0.249695	0.182821	Igf1r/Rbp1/Pim1	3
GO:0035305	negative regulation of dephosphorylation	3/191	88/15625	0.0930926	0.249695	0.182821	Ppp1r15a/Tgfb2/Sh2d4a	3
GO:0007618	mating	2/191	42/15625	0.0931615	0.249695	0.182821	Thra/Abat	2
GO:0032881	regulation of polysaccharide metabolic process	2/191	42/15625	0.0931615	0.249695	0.182821	Igf2/Igf1	2
GO:0009755	hormone-mediated signaling pathway	4/191	141/15625	0.0946615	0.253286	0.18545	Sfrp1/Igf1/Thra/Bmp4	4
GO:0032680	regulation of tumor necrosis factor production	4/191	141/15625	0.0946615	0.253286	0.18545	Zbtb20/Igf1/Akap12/Pik3r1	4
GO:0001569	branching involved in blood vessel morphogenesis	2/191	43/15625	0.0969496	0.257879	0.188814	Nrp1/Mdk	2
GO:0043550	regulation of lipid kinase activity	2/191	43/15625	0.0969496	0.257879	0.188814	Pik3ip1/Pik3r1	2
GO:0055078	sodium ion homeostasis	2/191	43/15625	0.0969496	0.257879	0.188814	Comt/Gnas	2
GO:0060147	regulation of posttranscriptional gene silencing	2/191	43/15625	0.0969496	0.257879	0.188814	Nr2f1/Bmp4	2
GO:0060966	regulation of gene silencing by RNA	2/191	43/15625	0.0969496	0.257879	0.188814	Nr2f1/Bmp4	2
GO:1902667	regulation of axon guidance	2/191	43/15625	0.0969496	0.257879	0.188814	Sema3c/Nrp1	2
GO:1903018	regulation of glycoprotein metabolic process	2/191	43/15625	0.0969496	0.257879	0.188814	Itm2a/Igf1	2
GO:0050770	regulation of axonogenesis	5/191	199/15625	0.0974646	0.259031	0.189657	Sema3c/Nrp1/Plxna2/Epha4/Lrp1	5
GO:0042737	drug catabolic process	3/191	90/15625	0.0979648	0.259705	0.190151	Comt/Hba-a1/Hbb-y	3
GO:0048477	oogenesis	3/191	90/15625	0.0979648	0.259705	0.190151	Wnt4/Igf1/Mdk	3
GO:1901989	positive regulation of cell cycle phase transition	3/191	90/15625	0.0979648	0.259705	0.190151	Kmt2e/Pbx1/Ccnd3	3
GO:1903555	regulation of tumor necrosis factor superfamily cytokine production	4/191	143/15625	0.0984074	0.26066	0.19085	Zbtb20/Igf1/Akap12/Pik3r1	4
GO:0072594	establishment of protein localization to organelle	8/191	384/15625	0.0995025	0.26334	0.192812	Sorl1/Oxa1l/Nipbl/Pik3r1/Bmp4/Macroh2a1/Phip/Txnip	8
GO:0009566	fertilization	4/191	144/15625	0.100306	0.264288	0.193506	Cecr2/Kmt2c/Nr2f2/Kdm5b	4
GO:0032640	tumor necrosis factor production	4/191	144/15625	0.100306	0.264288	0.193506	Zbtb20/Igf1/Akap12/Pik3r1	4
GO:0051170	import into nucleus	4/191	144/15625	0.100306	0.264288	0.193506	Pik3r1/Bmp4/Phip/Txnip	4
GO:0071478	cellular response to radiation	4/191	144/15625	0.100306	0.264288	0.193506	Sfrp1/Nipbl/Pik3r1/Egr1	4
GO:0018023	peptidyl-lysine trimethylation	2/191	44/15625	0.100781	0.264288	0.193506	Arid4b/Kmt2e	2
GO:0021532	neural tube patterning	2/191	44/15625	0.100781	0.264288	0.193506	Ssbp3/Bmp4	2
GO:0030517	negative regulation of axon extension	2/191	44/15625	0.100781	0.264288	0.193506	Sema3c/Nrp1	2
GO:0031111	negative regulation of microtubule polymerization or depolymerization	2/191	44/15625	0.100781	0.264288	0.193506	Clip3/Stmn1	2
GO:0042743	hydrogen peroxide metabolic process	2/191	44/15625	0.100781	0.264288	0.193506	Hba-a1/Hbb-y	2
GO:0048512	circadian behavior	2/191	44/15625	0.100781	0.264288	0.193506	Id2/Egr1	2
GO:0050873	brown fat cell differentiation	2/191	44/15625	0.100781	0.264288	0.193506	Plac8/Selenbp1	2
GO:0009953	dorsal/ventral pattern formation	3/191	92/15625	0.102938	0.269499	0.197322	Nbl1/Sfrp1/Bmp4	3
GO:0030316	osteoclast differentiation	3/191	92/15625	0.102938	0.269499	0.197322	Sfrp1/Gnas/Pik3r1	3
GO:0007622	rhythmic behavior	2/191	45/15625	0.104654	0.272186	0.199288	Id2/Egr1	2
GO:0010257	NADH dehydrogenase complex assembly	2/191	45/15625	0.104654	0.272186	0.199288	Oxa1l/Ndufa6	2
GO:0010464	regulation of mesenchymal cell proliferation	2/191	45/15625	0.104654	0.272186	0.199288	Nfib/Bmp4	2
GO:0010596	negative regulation of endothelial cell migration	2/191	45/15625	0.104654	0.272186	0.199288	Nr2f2/Svbp	2
GO:0014888	striated muscle adaptation	2/191	45/15625	0.104654	0.272186	0.199288	Igfbp5/Gsn	2
GO:0032981	mitochondrial respiratory chain complex I assembly	2/191	45/15625	0.104654	0.272186	0.199288	Oxa1l/Ndufa6	2
GO:0035196	production of miRNAs involved in gene silencing by miRNA	2/191	45/15625	0.104654	0.272186	0.199288	Nr2f1/Bmp4	2
GO:0090311	regulation of protein deacetylation	2/191	45/15625	0.104654	0.272186	0.199288	Kdm5a/Nipbl	2
GO:0071706	tumor necrosis factor superfamily cytokine production	4/191	147/15625	0.106103	0.275729	0.201883	Zbtb20/Igf1/Akap12/Pik3r1	4
GO:0043254	regulation of protein-containing complex assembly	8/191	391/15625	0.1074	0.27887	0.204183	Ncam1/Sorl1/Map3k1/Gsn/Abca1/Clip3/Thra/Stmn1	8
GO:0031098	stress-activated protein kinase signaling cascade	6/191	266/15625	0.108336	0.279829	0.204884	Map3k1/Sfrp1/Igf1r/Epha4/Tgfb2/Fzd4	6
GO:0010517	regulation of phospholipase activity	2/191	46/15625	0.108566	0.279829	0.204884	Lrp1/Dlc1	2
GO:0021545	cranial nerve development	2/191	46/15625	0.108566	0.279829	0.204884	Nrp1/Nav2	2
GO:0032722	positive regulation of chemokine production	2/191	46/15625	0.108566	0.279829	0.204884	Lrp1/Egr1	2
GO:0033173	calcineurin-NFAT signaling cascade	2/191	46/15625	0.108566	0.279829	0.204884	Nfat5/Igf1	2
GO:0046503	glycerolipid catabolic process	2/191	46/15625	0.108566	0.279829	0.204884	Enpp2/Sorl1	2
GO:0048599	oocyte development	2/191	46/15625	0.108566	0.279829	0.204884	Wnt4/Igf1	2
GO:0150076	neuroinflammatory response	2/191	46/15625	0.108566	0.279829	0.204884	Igf1/Lrp1	2
GO:2000677	regulation of transcription regulatory region DNA binding	2/191	46/15625	0.108566	0.279829	0.204884	Igf1/Sox11	2
GO:0031647	regulation of protein stability	6/191	267/15625	0.109768	0.282695	0.206983	Gsn/Id1/Igf1/Epha4/Pik3r1/Pim1	6
GO:0007612	learning	4/191	149/15625	0.110051	0.282763	0.207033	Comt/Meis2/Ap1s2/Atp8a1	4
GO:0008645	hexose transmembrane transport	3/191	95/15625	0.110583	0.282763	0.207033	C1qtnf12/Igf1/Clip3	3
GO:0044264	cellular polysaccharide metabolic process	3/191	95/15625	0.110583	0.282763	0.207033	Igf2/Igf1/Acadm	3
GO:1904659	glucose transmembrane transport	3/191	95/15625	0.110583	0.282763	0.207033	C1qtnf12/Igf1/Clip3	3
GO:0051147	regulation of muscle cell differentiation	4/191	150/15625	0.11205	0.282763	0.207033	Igf2/Igf1/Thra/Bmp4	4
GO:0002067	glandular epithelial cell differentiation	2/191	47/15625	0.112518	0.282763	0.207033	Wnt4/Bmp4	2
GO:0003179	heart valve morphogenesis	2/191	47/15625	0.112518	0.282763	0.207033	Tgfb2/Bmp4	2
GO:0003197	endocardial cushion development	2/191	47/15625	0.112518	0.282763	0.207033	Tgfb2/Bmp4	2
GO:0030104	water homeostasis	2/191	47/15625	0.112518	0.282763	0.207033	Igf1/Stmn1	2
GO:0030834	regulation of actin filament depolymerization	2/191	47/15625	0.112518	0.282763	0.207033	Gsn/Plekhh2	2
GO:0031050	dsRNA processing	2/191	47/15625	0.112518	0.282763	0.207033	Nr2f1/Bmp4	2
GO:0070918	production of small RNA involved in gene silencing by RNA	2/191	47/15625	0.112518	0.282763	0.207033	Nr2f1/Bmp4	2
GO:0097035	regulation of membrane lipid distribution	2/191	47/15625	0.112518	0.282763	0.207033	Abca1/Atp8a1	2
GO:1902808	positive regulation of cell cycle G1/S phase transition	2/191	47/15625	0.112518	0.282763	0.207033	Kmt2e/Ccnd3	2
GO:2000725	regulation of cardiac muscle cell differentiation	2/191	47/15625	0.112518	0.282763	0.207033	Igf1/Bmp4	2
GO:0071887	leukocyte apoptotic process	3/191	96/15625	0.113178	0.282763	0.207033	Siva1/Tgfb2/Bmp4	3
GO:0051495	positive regulation of cytoskeleton organization	5/191	209/15625	0.11368	0.282763	0.207033	Wnt4/Map3k1/Nrp1/Gsn/Id1	5
GO:0010952	positive regulation of peptidase activity	4/191	151/15625	0.114064	0.282763	0.207033	Gsn/Epha4/Dlc1/Rcn3	4
GO:0071396	cellular response to lipid	8/191	398/15625	0.115636	0.282763	0.207033	Id3/Sfrp1/Igf1/Abca1/Mmp2/Gnas/Bmp4/Pim1	8
GO:0001574	ganglioside biosynthetic process	1/191	10/15625	0.115762	0.282763	0.207033	St6galnac3	1
GO:0003211	cardiac ventricle formation	1/191	10/15625	0.115762	0.282763	0.207033	Sox11	1
GO:0010288	response to lead ion	1/191	10/15625	0.115762	0.282763	0.207033	Ncam1	1
GO:0010692	regulation of alkaline phosphatase activity	1/191	10/15625	0.115762	0.282763	0.207033	Tgfb2	1
GO:0010739	positive regulation of protein kinase A signaling	1/191	10/15625	0.115762	0.282763	0.207033	Akap12	1
GO:0010838	positive regulation of keratinocyte proliferation	1/191	10/15625	0.115762	0.282763	0.207033	Mdk	1
GO:0021554	optic nerve development	1/191	10/15625	0.115762	0.282763	0.207033	Nav2	1
GO:0021559	trigeminal nerve development	1/191	10/15625	0.115762	0.282763	0.207033	Nrp1	1
GO:0021612	facial nerve structural organization	1/191	10/15625	0.115762	0.282763	0.207033	Nrp1	1
GO:0031943	regulation of glucocorticoid metabolic process	1/191	10/15625	0.115762	0.282763	0.207033	Wnt4	1
GO:0032342	aldosterone biosynthetic process	1/191	10/15625	0.115762	0.282763	0.207033	Wnt4	1
GO:0032353	negative regulation of hormone biosynthetic process	1/191	10/15625	0.115762	0.282763	0.207033	Wnt4	1
GO:0033083	regulation of immature T cell proliferation	1/191	10/15625	0.115762	0.282763	0.207033	Bmp4	1
GO:0033085	negative regulation of T cell differentiation in thymus	1/191	10/15625	0.115762	0.282763	0.207033	Bmp4	1
GO:0033700	phospholipid efflux	1/191	10/15625	0.115762	0.282763	0.207033	Abca1	1
GO:0035733	hepatic stellate cell activation	1/191	10/15625	0.115762	0.282763	0.207033	Cygb	1
GO:0042033	chemokine biosynthetic process	1/191	10/15625	0.115762	0.282763	0.207033	Egr1	1
GO:0043201	response to leucine	1/191	10/15625	0.115762	0.282763	0.207033	Sesn3	1
GO:0045073	regulation of chemokine biosynthetic process	1/191	10/15625	0.115762	0.282763	0.207033	Egr1	1
GO:0046543	development of secondary female sexual characteristics	1/191	10/15625	0.115762	0.282763	0.207033	Irf2bpl	1
GO:0046884	follicle-stimulating hormone secretion	1/191	10/15625	0.115762	0.282763	0.207033	Tbx3	1
GO:0048382	mesendoderm development	1/191	10/15625	0.115762	0.282763	0.207033	Ssbp3	1
GO:0048703	embryonic viscerocranium morphogenesis	1/191	10/15625	0.115762	0.282763	0.207033	Nipbl	1
GO:0050755	chemokine metabolic process	1/191	10/15625	0.115762	0.282763	0.207033	Egr1	1
GO:0051014	actin filament severing	1/191	10/15625	0.115762	0.282763	0.207033	Gsn	1
GO:0051280	negative regulation of release of sequestered calcium ion into cytosol	1/191	10/15625	0.115762	0.282763	0.207033	Tgfb2	1
GO:0051798	positive regulation of hair follicle development	1/191	10/15625	0.115762	0.282763	0.207033	Tgfb2	1
GO:0060056	mammary gland involution	1/191	10/15625	0.115762	0.282763	0.207033	Igfbp5	1
GO:0060982	coronary artery morphogenesis	1/191	10/15625	0.115762	0.282763	0.207033	Nrp1	1
GO:0061085	regulation of histone H3-K27 methylation	1/191	10/15625	0.115762	0.282763	0.207033	Macroh2a1	1
GO:0071233	cellular response to leucine	1/191	10/15625	0.115762	0.282763	0.207033	Sesn3	1
GO:0072203	cell proliferation involved in metanephros development	1/191	10/15625	0.115762	0.282763	0.207033	Egr1	1
GO:0072321	chaperone-mediated protein transport	1/191	10/15625	0.115762	0.282763	0.207033	Clip3	1
GO:1900103	positive regulation of endoplasmic reticulum unfolded protein response	1/191	10/15625	0.115762	0.282763	0.207033	Pik3r1	1
GO:1901142	insulin metabolic process	1/191	10/15625	0.115762	0.282763	0.207033	Cpe	1
GO:1901678	iron coordination entity transport	1/191	10/15625	0.115762	0.282763	0.207033	Slc22a17	1
GO:1903867	extraembryonic membrane development	1/191	10/15625	0.115762	0.282763	0.207033	Htra1	1
GO:1990253	cellular response to leucine starvation	1/191	10/15625	0.115762	0.282763	0.207033	Sesn3	1
GO:2000343	positive regulation of chemokine (C-X-C motif) ligand 2 production	1/191	10/15625	0.115762	0.282763	0.207033	Lrp1	1
GO:2000402	negative regulation of lymphocyte migration	1/191	10/15625	0.115762	0.282763	0.207033	Adtrp	1
GO:2000774	positive regulation of cellular senescence	1/191	10/15625	0.115762	0.282763	0.207033	Ypel3	1
GO:2001135	regulation of endocytic recycling	1/191	10/15625	0.115762	0.282763	0.207033	Sorl1	1
GO:0007009	plasma membrane organization	3/191	97/15625	0.115797	0.282763	0.207033	Gsn/Tgfb2/Myh10	3
GO:0015749	monosaccharide transmembrane transport	3/191	97/15625	0.115797	0.282763	0.207033	C1qtnf12/Igf1/Clip3	3
GO:0017015	regulation of transforming growth factor beta receptor signaling pathway	3/191	97/15625	0.115797	0.282763	0.207033	Ltbp1/Nrep/Htra1	3
GO:0031532	actin cytoskeleton reorganization	3/191	97/15625	0.115797	0.282763	0.207033	Nrp1/Gsn/Mdk	3
GO:0090277	positive regulation of peptide hormone secretion	3/191	97/15625	0.115797	0.282763	0.207033	C1qtnf12/Lrp1/Abat	3
GO:0032874	positive regulation of stress-activated MAPK cascade	4/191	152/15625	0.116095	0.282763	0.207033	Map3k1/Epha4/Tgfb2/Fzd4	4
GO:0010761	fibroblast migration	2/191	48/15625	0.116506	0.282763	0.207033	Cygb/Akap12	2
GO:0031641	regulation of myelination	2/191	48/15625	0.116506	0.282763	0.207033	Tenm4/Igf1	2
GO:0031648	protein destabilization	2/191	48/15625	0.116506	0.282763	0.207033	Gsn/Id1	2
GO:0043470	regulation of carbohydrate catabolic process	2/191	48/15625	0.116506	0.282763	0.207033	Zbtb20/Igf1	2
GO:0045599	negative regulation of fat cell differentiation	2/191	48/15625	0.116506	0.282763	0.207033	Dlk1/Mmp11	2
GO:0046718	viral entry into host cell	2/191	48/15625	0.116506	0.282763	0.207033	Lgals1/Gsn	2
GO:0048806	genitalia development	2/191	48/15625	0.116506	0.282763	0.207033	Tbx3/Nipbl	2
GO:0097720	calcineurin-mediated signaling	2/191	48/15625	0.116506	0.282763	0.207033	Nfat5/Igf1	2
GO:0001558	regulation of cell growth	8/191	399/15625	0.116839	0.283355	0.207467	Igfbp5/Sema3c/Nrp1/Sfrp1/Igf1/Lrp1/Tgfb2/Igfbp4	8
GO:0050954	sensory perception of mechanical stimulus	4/191	153/15625	0.118141	0.286073	0.209457	Nav2/Igf1/Fzd4/Nipbl	4
GO:0070304	positive regulation of stress-activated protein kinase signaling cascade	4/191	153/15625	0.118141	0.286073	0.209457	Map3k1/Epha4/Tgfb2/Fzd4	4
GO:0034219	carbohydrate transmembrane transport	3/191	98/15625	0.118438	0.286136	0.209502	C1qtnf12/Igf1/Clip3	3
GO:0050772	positive regulation of axonogenesis	3/191	98/15625	0.118438	0.286136	0.209502	Nrp1/Plxna2/Lrp1	3
GO:1901654	response to ketone	3/191	98/15625	0.118438	0.286136	0.209502	Tgfb2/Gnas/Bmp4	3
GO:0022411	cellular component disassembly	7/191	336/15625	0.118591	0.286286	0.209613	Gsn/Plekhh2/Igf1r/Fundc2/Epha4/Tgfb2/Stmn1	7
GO:0051251	positive regulation of lymphocyte activation	5/191	212/15625	0.118783	0.286531	0.209792	Lgals1/Igf2/Igf1/Zmiz1/Mdk	5
GO:0007265	Ras protein signal transduction	8/191	401/15625	0.119267	0.287478	0.210485	Nrp1/Igf1/Abca1/Dlc1/Tgfb2/Spry1/Rnd3/Stmn1	8
GO:1901987	regulation of cell cycle phase transition	6/191	274/15625	0.120065	0.287553	0.21054	Id2/Kmt2e/Macroh2a1/Pbx1/Ccnd3/Cdkn1c	6
GO:0006911	phagocytosis, engulfment	2/191	49/15625	0.120529	0.287553	0.21054	Gsn/Abca1	2
GO:0009948	anterior/posterior axis specification	2/191	49/15625	0.120529	0.287553	0.21054	Tbx3/Bmp4	2
GO:0017145	stem cell division	2/191	49/15625	0.120529	0.287553	0.21054	Hoxc4/Tgfb2	2
GO:0050994	regulation of lipid catabolic process	2/191	49/15625	0.120529	0.287553	0.21054	Sorl1/Thra	2
GO:0051187	cofactor catabolic process	2/191	49/15625	0.120529	0.287553	0.21054	Hba-a1/Hbb-y	2
GO:0051568	histone H3-K4 methylation	2/191	49/15625	0.120529	0.287553	0.21054	Kmt2e/Macroh2a1	2
GO:0070988	demethylation	2/191	49/15625	0.120529	0.287553	0.21054	Kdm5a/Kdm5b	2
GO:0001942	hair follicle development	3/191	99/15625	0.121102	0.287553	0.21054	Igfbp5/Tgfb2/Gnas	3
GO:0014897	striated muscle hypertrophy	3/191	99/15625	0.121102	0.287553	0.21054	Igfbp5/Igf1/Sorbs2	3
GO:0072329	monocarboxylic acid catabolic process	3/191	99/15625	0.121102	0.287553	0.21054	Adtrp/Acadm/Abat	3
GO:1903844	regulation of cellular response to transforming growth factor beta stimulus	3/191	99/15625	0.121102	0.287553	0.21054	Ltbp1/Nrep/Htra1	3
GO:0007163	establishment or maintenance of cell polarity	5/191	214/15625	0.122245	0.287553	0.21054	Gsn/Igf1r/Igf1/Spry1/Rnd3	5
GO:0014896	muscle hypertrophy	3/191	100/15625	0.123788	0.287553	0.21054	Igfbp5/Igf1/Sorbs2	3
GO:0032091	negative regulation of protein binding	3/191	100/15625	0.123788	0.287553	0.21054	Sorl1/Id1/Stmn1	3
GO:2001234	negative regulation of apoptotic signaling pathway	5/191	215/15625	0.123994	0.287553	0.21054	Wnt4/Nrp1/Igf1/Bmp4/Phip	5
GO:0016570	histone modification	8/191	405/15625	0.124203	0.287553	0.21054	Igf2/Kmt2c/Arid4b/Kdm5a/Kdm5b/Nipbl/Kmt2e/Macroh2a1	8
GO:0006360	transcription by RNA polymerase I	2/191	50/15625	0.124587	0.287553	0.21054	Ppp1r15a/Macroh2a1	2
GO:0009994	oocyte differentiation	2/191	50/15625	0.124587	0.287553	0.21054	Wnt4/Igf1	2
GO:2001222	regulation of neuron migration	2/191	50/15625	0.124587	0.287553	0.21054	Nipbl/Mdk	2
GO:0051235	maintenance of location	6/191	277/15625	0.12462	0.287553	0.21054	Ltbp1/Sorl1/Nbl1/Gsn/Thra/Tgfb2	6
GO:0051345	positive regulation of hydrolase activity	9/191	472/15625	0.125334	0.287553	0.21054	Wnt4/Gsn/Epha4/Dlc1/Ppp1r15a/Gnas/Rcn3/Mex3b/Dnajb1	9
GO:0022404	molting cycle process	3/191	101/15625	0.126496	0.287553	0.21054	Igfbp5/Tgfb2/Gnas	3
GO:0022405	hair cycle process	3/191	101/15625	0.126496	0.287553	0.21054	Igfbp5/Tgfb2/Gnas	3
GO:0034968	histone lysine methylation	3/191	101/15625	0.126496	0.287553	0.21054	Arid4b/Kmt2e/Macroh2a1	3
GO:0098773	skin epidermis development	3/191	101/15625	0.126496	0.287553	0.21054	Igfbp5/Tgfb2/Gnas	3
GO:0002689	negative regulation of leukocyte chemotaxis	1/191	11/15625	0.126578	0.287553	0.21054	Nbl1	1
GO:0006527	arginine catabolic process	1/191	11/15625	0.126578	0.287553	0.21054	Ddah2	1
GO:0006577	amino-acid betaine metabolic process	1/191	11/15625	0.126578	0.287553	0.21054	Acadm	1
GO:0006590	thyroid hormone generation	1/191	11/15625	0.126578	0.287553	0.21054	Pax8	1
GO:0006705	mineralocorticoid biosynthetic process	1/191	11/15625	0.126578	0.287553	0.21054	Wnt4	1
GO:0007028	cytoplasm organization	1/191	11/15625	0.126578	0.287553	0.21054	Zmiz1	1
GO:0007039	protein catabolic process in the vacuole	1/191	11/15625	0.126578	0.287553	0.21054	Lrp1	1
GO:0010896	regulation of triglyceride catabolic process	1/191	11/15625	0.126578	0.287553	0.21054	Sorl1	1
GO:0014831	gastro-intestinal system smooth muscle contraction	1/191	11/15625	0.126578	0.287553	0.21054	Sulf1	1
GO:0014889	muscle atrophy	1/191	11/15625	0.126578	0.287553	0.21054	Gsn	1
GO:0016114	terpenoid biosynthetic process	1/191	11/15625	0.126578	0.287553	0.21054	Rbp1	1
GO:0021794	thalamus development	1/191	11/15625	0.126578	0.287553	0.21054	Ncam1	1
GO:0021936	regulation of cerebellar granule cell precursor proliferation	1/191	11/15625	0.126578	0.287553	0.21054	Igf1	1
GO:0031652	positive regulation of heat generation	1/191	11/15625	0.126578	0.287553	0.21054	Abat	1
GO:0032341	aldosterone metabolic process	1/191	11/15625	0.126578	0.287553	0.21054	Wnt4	1
GO:0032351	negative regulation of hormone metabolic process	1/191	11/15625	0.126578	0.287553	0.21054	Wnt4	1
GO:0033280	response to vitamin D	1/191	11/15625	0.126578	0.287553	0.21054	Pim1	1
GO:0033539	fatty acid beta-oxidation using acyl-CoA dehydrogenase	1/191	11/15625	0.126578	0.287553	0.21054	Acadm	1
GO:0034392	negative regulation of smooth muscle cell apoptotic process	1/191	11/15625	0.126578	0.287553	0.21054	Igf1	1
GO:0035330	regulation of hippo signaling	1/191	11/15625	0.126578	0.287553	0.21054	Sox11	1
GO:0042635	positive regulation of hair cycle	1/191	11/15625	0.126578	0.287553	0.21054	Tgfb2	1
GO:0042762	regulation of sulfur metabolic process	1/191	11/15625	0.126578	0.287553	0.21054	Comt	1
GO:0043691	reverse cholesterol transport	1/191	11/15625	0.126578	0.287553	0.21054	Abca1	1
GO:0045602	negative regulation of endothelial cell differentiation	1/191	11/15625	0.126578	0.287553	0.21054	Id1	1
GO:0048262	determination of dorsal/ventral asymmetry	1/191	11/15625	0.126578	0.287553	0.21054	Nbl1	1
GO:0048263	determination of dorsal identity	1/191	11/15625	0.126578	0.287553	0.21054	Nbl1	1
GO:0051764	actin crosslink formation	1/191	11/15625	0.126578	0.287553	0.21054	Marcks	1
GO:0060281	regulation of oocyte development	1/191	11/15625	0.126578	0.287553	0.21054	Igf1	1
GO:0060900	embryonic camera-type eye formation	1/191	11/15625	0.126578	0.287553	0.21054	Sox11	1
GO:0070142	synaptic vesicle budding	1/191	11/15625	0.126578	0.287553	0.21054	Ap1s2	1
GO:0070278	extracellular matrix constituent secretion	1/191	11/15625	0.126578	0.287553	0.21054	Adtrp	1
GO:0070472	regulation of uterine smooth muscle contraction	1/191	11/15625	0.126578	0.287553	0.21054	Abat	1
GO:0070493	thrombin-activated receptor signaling pathway	1/191	11/15625	0.126578	0.287553	0.21054	Stmn1	1
GO:0071380	cellular response to prostaglandin E stimulus	1/191	11/15625	0.126578	0.287553	0.21054	Gnas	1
GO:0071391	cellular response to estrogen stimulus	1/191	11/15625	0.126578	0.287553	0.21054	Sfrp1	1
GO:0071474	cellular hyperosmotic response	1/191	11/15625	0.126578	0.287553	0.21054	Rcsd1	1
GO:0072075	metanephric mesenchyme development	1/191	11/15625	0.126578	0.287553	0.21054	Wnt4	1
GO:0072102	glomerulus morphogenesis	1/191	11/15625	0.126578	0.287553	0.21054	Bmp4	1
GO:0072182	regulation of nephron tubule epithelial cell differentiation	1/191	11/15625	0.126578	0.287553	0.21054	Pax8	1
GO:0090193	positive regulation of glomerulus development	1/191	11/15625	0.126578	0.287553	0.21054	Egr1	1
GO:0090209	negative regulation of triglyceride metabolic process	1/191	11/15625	0.126578	0.287553	0.21054	Sorl1	1
GO:0090594	inflammatory response to wounding	1/191	11/15625	0.126578	0.287553	0.21054	Mdk	1
GO:0097090	presynaptic membrane organization	1/191	11/15625	0.126578	0.287553	0.21054	Ptprd	1
GO:0098722	asymmetric stem cell division	1/191	11/15625	0.126578	0.287553	0.21054	Hoxc4	1
GO:0099532	synaptic vesicle endosomal processing	1/191	11/15625	0.126578	0.287553	0.21054	Ap1s2	1
GO:0150065	regulation of deacetylase activity	1/191	11/15625	0.126578	0.287553	0.21054	Kdm5a	1
GO:1901030	positive regulation of mitochondrial outer membrane permeabilization involved in apoptotic signaling pathway	1/191	11/15625	0.126578	0.287553	0.21054	Siva1	1
GO:1901339	regulation of store-operated calcium channel activity	1/191	11/15625	0.126578	0.287553	0.21054	Bmp4	1
GO:1901660	calcium ion export	1/191	11/15625	0.126578	0.287553	0.21054	Atp2b1	1
GO:1905288	vascular associated smooth muscle cell apoptotic process	1/191	11/15625	0.126578	0.287553	0.21054	Igf1	1
GO:1905459	regulation of vascular associated smooth muscle cell apoptotic process	1/191	11/15625	0.126578	0.287553	0.21054	Igf1	1
GO:1905879	regulation of oogenesis	1/191	11/15625	0.126578	0.287553	0.21054	Igf1	1
GO:2000018	regulation of male gonad development	1/191	11/15625	0.126578	0.287553	0.21054	Wnt4	1
GO:2000035	regulation of stem cell division	1/191	11/15625	0.126578	0.287553	0.21054	Hoxc4	1
GO:1901214	regulation of neuron death	7/191	342/15625	0.126752	0.287741	0.210678	Sorl1/Nrp1/Igf1/Lrp1/Tgfb2/Mdk/Egr1	7
GO:0006066	alcohol metabolic process	6/191	279/15625	0.127704	0.289695	0.212108	Wnt4/Sorl1/Rbp1/Abca1/Lrp1/Abhd4	6
GO:0002763	positive regulation of myeloid leukocyte differentiation	2/191	51/15625	0.128677	0.290858	0.21296	Id2/Gnas	2
GO:0014009	glial cell proliferation	2/191	51/15625	0.128677	0.290858	0.21296	Igf1/Sox11	2
GO:0030042	actin filament depolymerization	2/191	51/15625	0.128677	0.290858	0.21296	Gsn/Plekhh2	2
GO:0031113	regulation of microtubule polymerization	2/191	51/15625	0.128677	0.290858	0.21296	Clip3/Stmn1	2
GO:0051591	response to cAMP	2/191	51/15625	0.128677	0.290858	0.21296	Igfbp5/Pik3r1	2
GO:0009410	response to xenobiotic stimulus	4/191	159/15625	0.130744	0.294649	0.215736	Ncam1/Abat/Bmp4/Egr1	4
GO:0043087	regulation of GTPase activity	6/191	281/15625	0.130825	0.294649	0.215736	Wnt4/Plxna2/Epha4/Gnas/Spry1/Mex3b	6
GO:0016049	cell growth	9/191	477/15625	0.131193	0.294649	0.215736	Igfbp5/Sema3c/Nrp1/Sfrp1/Igf1/Sorbs2/Lrp1/Tgfb2/Igfbp4	9
GO:0006939	smooth muscle contraction	3/191	103/15625	0.131974	0.294649	0.215736	Sulf1/Abat/Atp2b1	3
GO:0007338	single fertilization	3/191	103/15625	0.131974	0.294649	0.215736	Cecr2/Kmt2c/Kdm5b	3
GO:0044409	entry into host	2/191	52/15625	0.132798	0.294649	0.215736	Lgals1/Gsn	2
GO:0048016	inositol phosphate-mediated signaling	2/191	52/15625	0.132798	0.294649	0.215736	Nfat5/Igf1	2
GO:0060119	inner ear receptor cell development	2/191	52/15625	0.132798	0.294649	0.215736	Cecr2/Cthrc1	2
GO:0061077	chaperone-mediated protein folding	2/191	52/15625	0.132798	0.294649	0.215736	Hspa1a/Dnajb1	2
GO:0019827	stem cell population maintenance	4/191	160/15625	0.132897	0.294649	0.215736	Pax8/Sfrp1/Tbx3/Nipbl	4
GO:0030217	T cell differentiation	5/191	220/15625	0.132909	0.294649	0.215736	Wnt4/Zmiz1/Bmp4/Mdk/Egr1	5
GO:0051048	negative regulation of secretion	5/191	220/15625	0.132909	0.294649	0.215736	Comt/Sfrp1/Adtrp/Abat/Gnas	5
GO:0005976	polysaccharide metabolic process	3/191	104/15625	0.134744	0.294649	0.215736	Igf2/Igf1/Acadm	3
GO:0035967	cellular response to topologically incorrect protein	3/191	104/15625	0.134744	0.294649	0.215736	Ppp1r15a/Pik3r1/Hspa1a	3
GO:0042476	odontogenesis	3/191	104/15625	0.134744	0.294649	0.215736	Id3/Bmp4/Osr2	3
GO:2000177	regulation of neural precursor cell proliferation	3/191	104/15625	0.134744	0.294649	0.215736	Id2/Igf1/Mdk	3
GO:0042594	response to starvation	4/191	161/15625	0.135065	0.294649	0.215736	Wnt4/Comt/Acadm/Sesn3	4
GO:0002042	cell migration involved in sprouting angiogenesis	2/191	53/15625	0.136949	0.294649	0.215736	Nrp1/Adtrp	2
GO:0003407	neural retina development	2/191	53/15625	0.136949	0.294649	0.215736	Tspan12/Tgfb2	2
GO:0043666	regulation of phosphoprotein phosphatase activity	2/191	53/15625	0.136949	0.294649	0.215736	Ppp1r15a/Vcan	2
GO:0045773	positive regulation of axon extension	2/191	53/15625	0.136949	0.294649	0.215736	Nrp1/Lrp1	2
GO:0050732	negative regulation of peptidyl-tyrosine phosphorylation	2/191	53/15625	0.136949	0.294649	0.215736	Sfrp1/Igf1	2
GO:1903829	positive regulation of cellular protein localization	6/191	285/15625	0.137176	0.294649	0.215736	Sorl1/Clip3/Lrp1/Tgfb2/Nipbl/Pik3r1	6
GO:0007369	gastrulation	4/191	162/15625	0.137247	0.294649	0.215736	Tenm4/Sfrp1/Bmp4/Osr2	4
GO:0045766	positive regulation of angiogenesis	4/191	162/15625	0.137247	0.294649	0.215736	Igf2/Nrp1/Mdk/Btg1	4
GO:0001778	plasma membrane repair	1/191	12/15625	0.137262	0.294649	0.215736	Myh10	1
GO:0003207	cardiac chamber formation	1/191	12/15625	0.137262	0.294649	0.215736	Sox11	1
GO:0003263	cardioblast proliferation	1/191	12/15625	0.137262	0.294649	0.215736	Pim1	1
GO:0003264	regulation of cardioblast proliferation	1/191	12/15625	0.137262	0.294649	0.215736	Pim1	1
GO:0006521	regulation of cellular amino acid metabolic process	1/191	12/15625	0.137262	0.294649	0.215736	Comt	1
GO:0007202	activation of phospholipase C activity	1/191	12/15625	0.137262	0.294649	0.215736	Dlc1	1
GO:0007351	tripartite regional subdivision	1/191	12/15625	0.137262	0.294649	0.215736	Tbx3	1
GO:0008212	mineralocorticoid metabolic process	1/191	12/15625	0.137262	0.294649	0.215736	Wnt4	1
GO:0008595	anterior/posterior axis specification, embryo	1/191	12/15625	0.137262	0.294649	0.215736	Tbx3	1
GO:0009886	post-embryonic animal morphogenesis	1/191	12/15625	0.137262	0.294649	0.215736	Gnas	1
GO:0009950	dorsal/ventral axis specification	1/191	12/15625	0.137262	0.294649	0.215736	Sfrp1	1
GO:0010523	negative regulation of calcium ion transport into cytosol	1/191	12/15625	0.137262	0.294649	0.215736	Tgfb2	1
GO:0010998	regulation of translational initiation by eIF2 alpha phosphorylation	1/191	12/15625	0.137262	0.294649	0.215736	Ppp1r15a	1
GO:0014745	negative regulation of muscle adaptation	1/191	12/15625	0.137262	0.294649	0.215736	Igfbp5	1
GO:0021561	facial nerve development	1/191	12/15625	0.137262	0.294649	0.215736	Nrp1	1
GO:0021610	facial nerve morphogenesis	1/191	12/15625	0.137262	0.294649	0.215736	Nrp1	1
GO:0021670	lateral ventricle development	1/191	12/15625	0.137262	0.294649	0.215736	Myh10	1
GO:0021854	hypothalamus development	1/191	12/15625	0.137262	0.294649	0.215736	Nrp1	1
GO:0030213	hyaluronan biosynthetic process	1/191	12/15625	0.137262	0.294649	0.215736	Ccnd3	1
GO:0031987	locomotion involved in locomotory behavior	1/191	12/15625	0.137262	0.294649	0.215736	Fzd4	1
GO:0034309	primary alcohol biosynthetic process	1/191	12/15625	0.137262	0.294649	0.215736	Wnt4	1
GO:0035376	sterol import	1/191	12/15625	0.137262	0.294649	0.215736	Lrp1	1
GO:0042693	muscle cell fate commitment	1/191	12/15625	0.137262	0.294649	0.215736	Tbx3	1
GO:0042989	sequestering of actin monomers	1/191	12/15625	0.137262	0.294649	0.215736	Gsn	1
GO:0043508	negative regulation of JUN kinase activity	1/191	12/15625	0.137262	0.294649	0.215736	Sfrp1	1
GO:0048096	chromatin-mediated maintenance of transcription	1/191	12/15625	0.137262	0.294649	0.215736	Zmiz1	1
GO:0048103	somatic stem cell division	1/191	12/15625	0.137262	0.294649	0.215736	Tgfb2	1
GO:0051284	positive regulation of sequestering of calcium ion	1/191	12/15625	0.137262	0.294649	0.215736	Tgfb2	1
GO:0051956	negative regulation of amino acid transport	1/191	12/15625	0.137262	0.294649	0.215736	Abat	1
GO:0060433	bronchus development	1/191	12/15625	0.137262	0.294649	0.215736	Bmp4	1
GO:0060439	trachea morphogenesis	1/191	12/15625	0.137262	0.294649	0.215736	Bmp4	1
GO:0060736	prostate gland growth	1/191	12/15625	0.137262	0.294649	0.215736	Igf1	1
GO:0061318	renal filtration cell differentiation	1/191	12/15625	0.137262	0.294649	0.215736	Bmp4	1
GO:0061469	regulation of type B pancreatic cell proliferation	1/191	12/15625	0.137262	0.294649	0.215736	Sfrp1	1
GO:0070293	renal absorption	1/191	12/15625	0.137262	0.294649	0.215736	Gsn	1
GO:0070471	uterine smooth muscle contraction	1/191	12/15625	0.137262	0.294649	0.215736	Abat	1
GO:0070508	cholesterol import	1/191	12/15625	0.137262	0.294649	0.215736	Lrp1	1
GO:0071295	cellular response to vitamin	1/191	12/15625	0.137262	0.294649	0.215736	Pim1	1
GO:0072112	glomerular visceral epithelial cell differentiation	1/191	12/15625	0.137262	0.294649	0.215736	Bmp4	1
GO:0072311	glomerular epithelial cell differentiation	1/191	12/15625	0.137262	0.294649	0.215736	Bmp4	1
GO:0072537	fibroblast activation	1/191	12/15625	0.137262	0.294649	0.215736	Cygb	1
GO:0072672	neutrophil extravasation	1/191	12/15625	0.137262	0.294649	0.215736	Mdk	1
GO:0090343	positive regulation of cell aging	1/191	12/15625	0.137262	0.294649	0.215736	Ypel3	1
GO:1900272	negative regulation of long-term synaptic potentiation	1/191	12/15625	0.137262	0.294649	0.215736	Epha4	1
GO:1904396	regulation of neuromuscular junction development	1/191	12/15625	0.137262	0.294649	0.215736	Sorbs2	1
GO:1905668	positive regulation of protein localization to endosome	1/191	12/15625	0.137262	0.294649	0.215736	Sorl1	1
GO:2001054	negative regulation of mesenchymal cell apoptotic process	1/191	12/15625	0.137262	0.294649	0.215736	Pax8	1
GO:0002698	negative regulation of immune effector process	3/191	105/15625	0.137534	0.294649	0.215736	Igf2/Htra1/Tgfb2	3
GO:0043401	steroid hormone mediated signaling pathway	3/191	105/15625	0.137534	0.294649	0.215736	Sfrp1/Igf1/Bmp4	3
GO:0050864	regulation of B cell activation	3/191	105/15625	0.137534	0.294649	0.215736	Id2/Sfrp1/Hmgb3	3
GO:1903076	regulation of protein localization to plasma membrane	3/191	105/15625	0.137534	0.294649	0.215736	Clip3/Lrp1/Pik3r1	3
GO:2000181	negative regulation of blood vessel morphogenesis	3/191	105/15625	0.137534	0.294649	0.215736	Wnt4/Sulf1/Tgfb2	3
GO:0050821	protein stabilization	4/191	163/15625	0.139443	0.298537	0.218583	Igf1/Epha4/Pik3r1/Pim1	4
GO:0010665	regulation of cardiac muscle cell apoptotic process	2/191	54/15625	0.141129	0.300112	0.219736	Pax8/Mdk	2
GO:0030166	proteoglycan biosynthetic process	2/191	54/15625	0.141129	0.300112	0.219736	Igf1/Hs6st2	2
GO:0035019	somatic stem cell population maintenance	2/191	54/15625	0.141129	0.300112	0.219736	Pax8/Sfrp1	2
GO:0035306	positive regulation of dephosphorylation	2/191	54/15625	0.141129	0.300112	0.219736	Dlc1/Ppp1r15a	2
GO:0042108	positive regulation of cytokine biosynthetic process	2/191	54/15625	0.141129	0.300112	0.219736	Akap12/Egr1	2
GO:0042246	tissue regeneration	2/191	54/15625	0.141129	0.300112	0.219736	Igf1/Mdk	2
GO:0050775	positive regulation of dendrite morphogenesis	2/191	54/15625	0.141129	0.300112	0.219736	Epha4/Ptprd	2
GO:0051496	positive regulation of stress fiber assembly	2/191	54/15625	0.141129	0.300112	0.219736	Wnt4/Nrp1	2
GO:0060393	regulation of pathway-restricted SMAD protein phosphorylation	2/191	54/15625	0.141129	0.300112	0.219736	Tgfb2/Bmp4	2
GO:0070228	regulation of lymphocyte apoptotic process	2/191	54/15625	0.141129	0.300112	0.219736	Tgfb2/Bmp4	2
GO:0015893	drug transport	4/191	164/15625	0.141654	0.301027	0.220405	Cygb/Abat/Fzd4/Hbb-y	4
GO:0006869	lipid transport	6/191	289/15625	0.14367	0.301549	0.220788	Sorl1/Abca1/Atp8a1/Lrp1/Fzd4/Kdm5b	6
GO:0032147	activation of protein kinase activity	5/191	226/15625	0.143978	0.301549	0.220788	Map3k1/Igf1/Pdgfc/Tgfb2/Bmp4	5
GO:0071695	anatomical structure maturation	5/191	226/15625	0.143978	0.301549	0.220788	Id2/Igf1/Mmp2/Tgfb2/Cdkn1c	5
GO:1901215	negative regulation of neuron death	5/191	226/15625	0.143978	0.301549	0.220788	Sorl1/Nrp1/Igf1/Lrp1/Mdk	5
GO:0008610	lipid biosynthetic process	9/191	488/15625	0.144586	0.301549	0.220788	Wnt4/Igf2/Zbtb20/Igf1r/Igf1/Rbp1/St6galnac3/Egr1/Pbx1	9
GO:0010463	mesenchymal cell proliferation	2/191	55/15625	0.145335	0.301549	0.220788	Nfib/Bmp4	2
GO:0010676	positive regulation of cellular carbohydrate metabolic process	2/191	55/15625	0.145335	0.301549	0.220788	Igf2/Igf1	2
GO:0045428	regulation of nitric oxide biosynthetic process	2/191	55/15625	0.145335	0.301549	0.220788	Ddah2/Igf1	2
GO:0051445	regulation of meiotic cell cycle	2/191	55/15625	0.145335	0.301549	0.220788	Wnt4/Igf1r	2
GO:1905268	negative regulation of chromatin organization	2/191	55/15625	0.145335	0.301549	0.220788	Kdm5a/Macroh2a1	2
GO:0008637	apoptotic mitochondrial changes	3/191	108/15625	0.146021	0.301549	0.220788	Siva1/Map3k1/Igf1	3
GO:0030516	regulation of axon extension	3/191	108/15625	0.146021	0.301549	0.220788	Sema3c/Nrp1/Lrp1	3
GO:0043244	regulation of protein-containing complex disassembly	3/191	108/15625	0.146021	0.301549	0.220788	Gsn/Plekhh2/Igf1r	3
GO:0051261	protein depolymerization	3/191	108/15625	0.146021	0.301549	0.220788	Gsn/Plekhh2/Stmn1	3
GO:0001553	luteinization	1/191	13/15625	0.147816	0.301549	0.220788	Fzd4	1
GO:0006704	glucocorticoid biosynthetic process	1/191	13/15625	0.147816	0.301549	0.220788	Wnt4	1
GO:0007096	regulation of exit from mitosis	1/191	13/15625	0.147816	0.301549	0.220788	Cdkn1c	1
GO:0010561	negative regulation of glycoprotein biosynthetic process	1/191	13/15625	0.147816	0.301549	0.220788	Itm2a	1
GO:0010642	negative regulation of platelet-derived growth factor receptor signaling pathway	1/191	13/15625	0.147816	0.301549	0.220788	Lrp1	1
GO:0010713	negative regulation of collagen metabolic process	1/191	13/15625	0.147816	0.301549	0.220788	Cygb	1
GO:0021542	dentate gyrus development	1/191	13/15625	0.147816	0.301549	0.220788	Mdk	1
GO:0021604	cranial nerve structural organization	1/191	13/15625	0.147816	0.301549	0.220788	Nrp1	1
GO:0021903	rostrocaudal neural tube patterning	1/191	13/15625	0.147816	0.301549	0.220788	Ssbp3	1
GO:0030950	establishment or maintenance of actin cytoskeleton polarity	1/191	13/15625	0.147816	0.301549	0.220788	Rnd3	1
GO:0031650	regulation of heat generation	1/191	13/15625	0.147816	0.301549	0.220788	Abat	1
GO:0032966	negative regulation of collagen biosynthetic process	1/191	13/15625	0.147816	0.301549	0.220788	Cygb	1
GO:0034695	response to prostaglandin E	1/191	13/15625	0.147816	0.301549	0.220788	Gnas	1
GO:0042448	progesterone metabolic process	1/191	13/15625	0.147816	0.301549	0.220788	Egr1	1
GO:0042487	regulation of odontogenesis of dentin-containing tooth	1/191	13/15625	0.147816	0.301549	0.220788	Bmp4	1
GO:0042983	amyloid precursor protein biosynthetic process	1/191	13/15625	0.147816	0.301549	0.220788	Itm2a	1
GO:0042984	regulation of amyloid precursor protein biosynthetic process	1/191	13/15625	0.147816	0.301549	0.220788	Itm2a	1
GO:0042994	cytoplasmic sequestering of transcription factor	1/191	13/15625	0.147816	0.301549	0.220788	Thra	1
GO:0043129	surfactant homeostasis	1/191	13/15625	0.147816	0.301549	0.220788	Rcn3	1
GO:0043558	regulation of translational initiation in response to stress	1/191	13/15625	0.147816	0.301549	0.220788	Ppp1r15a	1
GO:0045136	development of secondary sexual characteristics	1/191	13/15625	0.147816	0.301549	0.220788	Irf2bpl	1
GO:0045618	positive regulation of keratinocyte differentiation	1/191	13/15625	0.147816	0.301549	0.220788	Macroh2a1	1
GO:0045655	regulation of monocyte differentiation	1/191	13/15625	0.147816	0.301549	0.220788	Hoxa7	1
GO:0045953	negative regulation of natural killer cell mediated cytotoxicity	1/191	13/15625	0.147816	0.301549	0.220788	Igf2	1
GO:0048537	mucosal-associated lymphoid tissue development	1/191	13/15625	0.147816	0.301549	0.220788	Id2	1
GO:0048541	Peyer's patch development	1/191	13/15625	0.147816	0.301549	0.220788	Id2	1
GO:0048672	positive regulation of collateral sprouting	1/191	13/15625	0.147816	0.301549	0.220788	Lrp1	1
GO:0048711	positive regulation of astrocyte differentiation	1/191	13/15625	0.147816	0.301549	0.220788	Id2	1
GO:0048755	branching morphogenesis of a nerve	1/191	13/15625	0.147816	0.301549	0.220788	Cpe	1
GO:0060391	positive regulation of SMAD protein signal transduction	1/191	13/15625	0.147816	0.301549	0.220788	Bmp4	1
GO:0061418	regulation of transcription from RNA polymerase II promoter in response to hypoxia	1/191	13/15625	0.147816	0.301549	0.220788	Egr1	1
GO:0070071	proton-transporting two-sector ATPase complex assembly	1/191	13/15625	0.147816	0.301549	0.220788	Oxa1l	1
GO:0070234	positive regulation of T cell apoptotic process	1/191	13/15625	0.147816	0.301549	0.220788	Tgfb2	1
GO:0070365	hepatocyte differentiation	1/191	13/15625	0.147816	0.301549	0.220788	Bmp4	1
GO:0070863	positive regulation of protein exit from endoplasmic reticulum	1/191	13/15625	0.147816	0.301549	0.220788	Sorl1	1
GO:0071285	cellular response to lithium ion	1/191	13/15625	0.147816	0.301549	0.220788	Id2	1
GO:0071340	skeletal muscle acetylcholine-gated channel clustering	1/191	13/15625	0.147816	0.301549	0.220788	Sorbs2	1
GO:0071379	cellular response to prostaglandin stimulus	1/191	13/15625	0.147816	0.301549	0.220788	Gnas	1
GO:0072160	nephron tubule epithelial cell differentiation	1/191	13/15625	0.147816	0.301549	0.220788	Pax8	1
GO:0072224	metanephric glomerulus development	1/191	13/15625	0.147816	0.301549	0.220788	Egr1	1
GO:0090197	positive regulation of chemokine secretion	1/191	13/15625	0.147816	0.301549	0.220788	Lrp1	1
GO:0099159	regulation of modification of postsynaptic structure	1/191	13/15625	0.147816	0.301549	0.220788	Myh10	1
GO:0150146	cell junction disassembly	1/191	13/15625	0.147816	0.301549	0.220788	Epha4	1
GO:1903651	positive regulation of cytoplasmic transport	1/191	13/15625	0.147816	0.301549	0.220788	Sorl1	1
GO:1904948	midbrain dopaminergic neuron differentiation	1/191	13/15625	0.147816	0.301549	0.220788	Sfrp1	1
GO:1905048	regulation of metallopeptidase activity	1/191	13/15625	0.147816	0.301549	0.220788	Sorl1	1
GO:1905666	regulation of protein localization to endosome	1/191	13/15625	0.147816	0.301549	0.220788	Sorl1	1
GO:2000341	regulation of chemokine (C-X-C motif) ligand 2 production	1/191	13/15625	0.147816	0.301549	0.220788	Lrp1	1
GO:0034248	regulation of cellular amide metabolic process	7/191	357/15625	0.148354	0.302286	0.221327	Igfbp5/Sorl1/Mif4gd/Rbms3/Igf1/Epha4/Ppp1r15a	7
GO:0007219	Notch signaling pathway	4/191	167/15625	0.148369	0.302286	0.221327	Dlk1/Sorbs2/Tgfb2/Zmiz1	4
GO:0008037	cell recognition	3/191	109/15625	0.148888	0.302953	0.221816	Ncam1/Nrp1/Epha4	3
GO:1903038	negative regulation of leukocyte cell-cell adhesion	3/191	109/15625	0.148888	0.302953	0.221816	Adtrp/Bmp4/Mdk	3
GO:0007062	sister chromatid cohesion	2/191	56/15625	0.149568	0.303555	0.222256	Nipbl/Macroh2a1	2
GO:0043388	positive regulation of DNA binding	2/191	56/15625	0.149568	0.303555	0.222256	Igf1/Nipbl	2
GO:1903078	positive regulation of protein localization to plasma membrane	2/191	56/15625	0.149568	0.303555	0.222256	Clip3/Lrp1	2
GO:2001238	positive regulation of extrinsic apoptotic signaling pathway	2/191	56/15625	0.149568	0.303555	0.222256	Sfrp1/Tgfb2	2
GO:0002685	regulation of leukocyte migration	4/191	168/15625	0.150634	0.305522	0.223697	Hoxa7/Nbl1/Adtrp/Mdk	4
GO:0071214	cellular response to abiotic stimulus	5/191	230/15625	0.151573	0.307032	0.224802	Sfrp1/Rcsd1/Nipbl/Pik3r1/Egr1	5
GO:0104004	cellular response to environmental stimulus	5/191	230/15625	0.151573	0.307032	0.224802	Sfrp1/Rcsd1/Nipbl/Pik3r1/Egr1	5
GO:0008203	cholesterol metabolic process	3/191	110/15625	0.151773	0.307044	0.224811	Sorl1/Abca1/Lrp1	3
GO:2000045	regulation of G1/S transition of mitotic cell cycle	3/191	110/15625	0.151773	0.307044	0.224811	Id2/Kmt2e/Ccnd3	3
GO:0002011	morphogenesis of an epithelial sheet	2/191	57/15625	0.153825	0.30867	0.226001	Map3k1/Sox11	2
GO:0003170	heart valve development	2/191	57/15625	0.153825	0.30867	0.226001	Tgfb2/Bmp4	2
GO:0010659	cardiac muscle cell apoptotic process	2/191	57/15625	0.153825	0.30867	0.226001	Pax8/Mdk	2
GO:0010662	regulation of striated muscle cell apoptotic process	2/191	57/15625	0.153825	0.30867	0.226001	Pax8/Mdk	2
GO:0042775	mitochondrial ATP synthesis coupled electron transport	2/191	57/15625	0.153825	0.30867	0.226001	ND4/ND2	2
GO:0060389	pathway-restricted SMAD protein phosphorylation	2/191	57/15625	0.153825	0.30867	0.226001	Tgfb2/Bmp4	2
GO:0097194	execution phase of apoptosis	2/191	57/15625	0.153825	0.30867	0.226001	Cecr2/Dlc1	2
GO:1903793	positive regulation of anion transport	2/191	57/15625	0.153825	0.30867	0.226001	Atp8a1/Abat	2
GO:0002040	sprouting angiogenesis	3/191	111/15625	0.154676	0.30867	0.226001	Nrp1/Adtrp/Bmp4	3
GO:0006986	response to unfolded protein	3/191	111/15625	0.154676	0.30867	0.226001	Ppp1r15a/Pik3r1/Hspa1a	3
GO:0007498	mesoderm development	3/191	111/15625	0.154676	0.30867	0.226001	Tbx3/Ssbp3/Bmp4	3
GO:0048814	regulation of dendrite morphogenesis	3/191	111/15625	0.154676	0.30867	0.226001	Id1/Epha4/Ptprd	3
GO:1903708	positive regulation of hemopoiesis	4/191	171/15625	0.157509	0.30867	0.226001	Id2/Zmiz1/Gnas/Mdk	4
GO:0010565	regulation of cellular ketone metabolic process	3/191	112/15625	0.157596	0.30867	0.226001	Wnt4/Comt/Egr1	3
GO:0006446	regulation of translational initiation	2/191	58/15625	0.158106	0.30867	0.226001	Mif4gd/Ppp1r15a	2
GO:0008542	visual learning	2/191	58/15625	0.158106	0.30867	0.226001	Meis2/Ap1s2	2
GO:0008652	cellular amino acid biosynthetic process	2/191	58/15625	0.158106	0.30867	0.226001	Bcat1/Abat	2
GO:0021695	cerebellar cortex development	2/191	58/15625	0.158106	0.30867	0.226001	Myh10/Mdk	2
GO:0032651	regulation of interleukin-1 beta production	2/191	58/15625	0.158106	0.30867	0.226001	Igf1/Egr1	2
GO:0043462	regulation of ATPase activity	2/191	58/15625	0.158106	0.30867	0.226001	Oxa1l/Dnajb1	2
GO:0099024	plasma membrane invagination	2/191	58/15625	0.158106	0.30867	0.226001	Gsn/Abca1	2
GO:0002716	negative regulation of natural killer cell mediated immunity	1/191	14/15625	0.158242	0.30867	0.226001	Igf2	1
GO:0010226	response to lithium ion	1/191	14/15625	0.158242	0.30867	0.226001	Id2	1
GO:0010715	regulation of extracellular matrix disassembly	1/191	14/15625	0.158242	0.30867	0.226001	Tgfb2	1
GO:0010935	regulation of macrophage cytokine production	1/191	14/15625	0.158242	0.30867	0.226001	Tgfb2	1
GO:0014051	gamma-aminobutyric acid secretion	1/191	14/15625	0.158242	0.30867	0.226001	Abat	1
GO:0030949	positive regulation of vascular endothelial growth factor receptor signaling pathway	1/191	14/15625	0.158242	0.30867	0.226001	Bmp4	1
GO:0032274	gonadotropin secretion	1/191	14/15625	0.158242	0.30867	0.226001	Tbx3	1
GO:0032570	response to progesterone	1/191	14/15625	0.158242	0.30867	0.226001	Tgfb2	1
GO:0033127	regulation of histone phosphorylation	1/191	14/15625	0.158242	0.30867	0.226001	Macroh2a1	1
GO:0033604	negative regulation of catecholamine secretion	1/191	14/15625	0.158242	0.30867	0.226001	Abat	1
GO:0035634	response to stilbenoid	1/191	14/15625	0.158242	0.30867	0.226001	Hba-a1	1
GO:0035791	platelet-derived growth factor receptor-beta signaling pathway	1/191	14/15625	0.158242	0.30867	0.226001	Lrp1	1
GO:0035970	peptidyl-threonine dephosphorylation	1/191	14/15625	0.158242	0.30867	0.226001	Dusp5	1
GO:0042416	dopamine biosynthetic process	1/191	14/15625	0.158242	0.30867	0.226001	Tgfb2	1
GO:0045651	positive regulation of macrophage differentiation	1/191	14/15625	0.158242	0.30867	0.226001	Id2	1
GO:0045721	negative regulation of gluconeogenesis	1/191	14/15625	0.158242	0.30867	0.226001	C1qtnf12	1
GO:0046851	negative regulation of bone remodeling	1/191	14/15625	0.158242	0.30867	0.226001	Sfrp1	1
GO:0048681	negative regulation of axon regeneration	1/191	14/15625	0.158242	0.30867	0.226001	Epha4	1
GO:0050667	homocysteine metabolic process	1/191	14/15625	0.158242	0.30867	0.226001	Comt	1
GO:0051571	positive regulation of histone H3-K4 methylation	1/191	14/15625	0.158242	0.30867	0.226001	Kmt2e	1
GO:0051782	negative regulation of cell division	1/191	14/15625	0.158242	0.30867	0.226001	Txnip	1
GO:0060856	establishment of blood-brain barrier	1/191	14/15625	0.158242	0.30867	0.226001	Mxra8	1
GO:0071371	cellular response to gonadotropin stimulus	1/191	14/15625	0.158242	0.30867	0.226001	Pax8	1
GO:0072010	glomerular epithelium development	1/191	14/15625	0.158242	0.30867	0.226001	Bmp4	1
GO:0072148	epithelial cell fate commitment	1/191	14/15625	0.158242	0.30867	0.226001	Nr2f2	1
GO:0072567	chemokine (C-X-C motif) ligand 2 production	1/191	14/15625	0.158242	0.30867	0.226001	Lrp1	1
GO:0072697	protein localization to cell cortex	1/191	14/15625	0.158242	0.30867	0.226001	Mex3b	1
GO:0090179	planar cell polarity pathway involved in neural tube closure	1/191	14/15625	0.158242	0.30867	0.226001	Sfrp1	1
GO:0090195	chemokine secretion	1/191	14/15625	0.158242	0.30867	0.226001	Lrp1	1
GO:0090196	regulation of chemokine secretion	1/191	14/15625	0.158242	0.30867	0.226001	Lrp1	1
GO:0090331	negative regulation of platelet aggregation	1/191	14/15625	0.158242	0.30867	0.226001	Abat	1
GO:0097094	craniofacial suture morphogenesis	1/191	14/15625	0.158242	0.30867	0.226001	Bmp4	1
GO:0099151	regulation of postsynaptic density assembly	1/191	14/15625	0.158242	0.30867	0.226001	Ptprd	1
GO:1900119	positive regulation of execution phase of apoptosis	1/191	14/15625	0.158242	0.30867	0.226001	Dlc1	1
GO:1901836	regulation of transcription of nucleolar large rRNA by RNA polymerase I	1/191	14/15625	0.158242	0.30867	0.226001	Macroh2a1	1
GO:1902043	positive regulation of extrinsic apoptotic signaling pathway via death domain receptors	1/191	14/15625	0.158242	0.30867	0.226001	Sfrp1	1
GO:2001212	regulation of vasculogenesis	1/191	14/15625	0.158242	0.30867	0.226001	Asb4	1
GO:0009636	response to toxic substance	6/191	298/15625	0.158786	0.309419	0.22655	Igf2/Igf1r/Igf1/Mmp2/Abat/Egr1	6
GO:0045786	negative regulation of cell cycle	8/191	431/15625	0.158822	0.309419	0.22655	Id2/Tgfb2/Nr2f2/Kmt2e/Bmp4/Macroh2a1/Btg1/Cdkn1c	8
GO:0018022	peptidyl-lysine methylation	3/191	113/15625	0.160533	0.312368	0.228709	Arid4b/Kmt2e/Macroh2a1	3
GO:0051153	regulation of striated muscle cell differentiation	3/191	113/15625	0.160533	0.312368	0.228709	Igf1/Thra/Bmp4	3
GO:0009880	embryonic pattern specification	2/191	59/15625	0.162409	0.315629	0.231096	Nrp1/Tbx3	2
GO:0030512	negative regulation of transforming growth factor beta receptor signaling pathway	2/191	59/15625	0.162409	0.315629	0.231096	Ltbp1/Htra1	2
GO:0048813	dendrite morphogenesis	4/191	174/15625	0.164499	0.319107	0.233643	Nrp1/Id1/Epha4/Ptprd	4
GO:2001235	positive regulation of apoptotic signaling pathway	4/191	174/15625	0.164499	0.319107	0.233643	Siva1/Sfrp1/Gsn/Tgfb2	4
GO:1900180	regulation of protein localization to nucleus	3/191	115/15625	0.166458	0.319107	0.233643	Tgfb2/Pik3r1/Bmp4	3
GO:0010658	striated muscle cell apoptotic process	2/191	60/15625	0.166733	0.319107	0.233643	Pax8/Mdk	2
GO:0042306	regulation of protein import into nucleus	2/191	60/15625	0.166733	0.319107	0.233643	Pik3r1/Bmp4	2
GO:0055081	anion homeostasis	2/191	60/15625	0.166733	0.319107	0.233643	Abca1/Rcn3	2
GO:0061351	neural precursor cell proliferation	4/191	175/15625	0.166854	0.319107	0.233643	Id2/Igf1/Zfp503/Mdk	4
GO:0003012	muscle system process	7/191	370/15625	0.168392	0.319107	0.233643	Igfbp5/Sulf1/Gsn/Igf1/Sorbs2/Abat/Atp2b1	7
GO:0001886	endothelial cell morphogenesis	1/191	15/15625	0.168541	0.319107	0.233643	Id1	1
GO:0001911	negative regulation of leukocyte mediated cytotoxicity	1/191	15/15625	0.168541	0.319107	0.233643	Igf2	1
GO:0003128	heart field specification	1/191	15/15625	0.168541	0.319107	0.233643	Bmp4	1
GO:0003159	morphogenesis of an endothelium	1/191	15/15625	0.168541	0.319107	0.233643	Bmp4	1
GO:0007076	mitotic chromosome condensation	1/191	15/15625	0.168541	0.319107	0.233643	Nipbl	1
GO:0007512	adult heart development	1/191	15/15625	0.168541	0.319107	0.233643	Myh10	1
GO:0008210	estrogen metabolic process	1/191	15/15625	0.168541	0.319107	0.233643	Comt	1
GO:0009083	branched-chain amino acid catabolic process	1/191	15/15625	0.168541	0.319107	0.233643	Bcat1	1
GO:0014067	negative regulation of phosphatidylinositol 3-kinase signaling	1/191	15/15625	0.168541	0.319107	0.233643	Pik3ip1	1
GO:0014733	regulation of skeletal muscle adaptation	1/191	15/15625	0.168541	0.319107	0.233643	Igfbp5	1
GO:0015812	gamma-aminobutyric acid transport	1/191	15/15625	0.168541	0.319107	0.233643	Abat	1
GO:0030238	male sex determination	1/191	15/15625	0.168541	0.319107	0.233643	Igf1r	1
GO:0034694	response to prostaglandin	1/191	15/15625	0.168541	0.319107	0.233643	Gnas	1
GO:0034698	response to gonadotropin	1/191	15/15625	0.168541	0.319107	0.233643	Pax8	1
GO:0035112	genitalia morphogenesis	1/191	15/15625	0.168541	0.319107	0.233643	Nipbl	1
GO:0035729	cellular response to hepatocyte growth factor stimulus	1/191	15/15625	0.168541	0.319107	0.233643	Nrp1	1
GO:0043116	negative regulation of vascular permeability	1/191	15/15625	0.168541	0.319107	0.233643	Akap12	1
GO:0045898	regulation of RNA polymerase II transcription preinitiation complex assembly	1/191	15/15625	0.168541	0.319107	0.233643	Thra	1
GO:0048875	chemical homeostasis within a tissue	1/191	15/15625	0.168541	0.319107	0.233643	Rcn3	1
GO:0051127	positive regulation of actin nucleation	1/191	15/15625	0.168541	0.319107	0.233643	Gsn	1
GO:0055012	ventricular cardiac muscle cell differentiation	1/191	15/15625	0.168541	0.319107	0.233643	Myh10	1
GO:0060396	growth hormone receptor signaling pathway	1/191	15/15625	0.168541	0.319107	0.233643	Pik3r1	1
GO:0060707	trophoblast giant cell differentiation	1/191	15/15625	0.168541	0.319107	0.233643	Nr2f2	1
GO:0060979	vasculogenesis involved in coronary vascular morphogenesis	1/191	15/15625	0.168541	0.319107	0.233643	Nrp1	1
GO:0061051	positive regulation of cell growth involved in cardiac muscle cell development	1/191	15/15625	0.168541	0.319107	0.233643	Igf1	1
GO:0061154	endothelial tube morphogenesis	1/191	15/15625	0.168541	0.319107	0.233643	Bmp4	1
GO:0061548	ganglion development	1/191	15/15625	0.168541	0.319107	0.233643	Nrp1	1
GO:0071378	cellular response to growth hormone stimulus	1/191	15/15625	0.168541	0.319107	0.233643	Pik3r1	1
GO:0090178	regulation of establishment of planar polarity involved in neural tube closure	1/191	15/15625	0.168541	0.319107	0.233643	Sfrp1	1
GO:1902004	positive regulation of amyloid-beta formation	1/191	15/15625	0.168541	0.319107	0.233643	Epha4	1
GO:1903019	negative regulation of glycoprotein metabolic process	1/191	15/15625	0.168541	0.319107	0.233643	Itm2a	1
GO:1904814	regulation of protein localization to chromosome, telomeric region	1/191	15/15625	0.168541	0.319107	0.233643	Macroh2a1	1
GO:2001053	regulation of mesenchymal cell apoptotic process	1/191	15/15625	0.168541	0.319107	0.233643	Pax8	1
GO:2001241	positive regulation of extrinsic apoptotic signaling pathway in absence of ligand	1/191	15/15625	0.168541	0.319107	0.233643	Tgfb2	1
GO:2001267	regulation of cysteine-type endopeptidase activity involved in apoptotic signaling pathway	1/191	15/15625	0.168541	0.319107	0.233643	Gsn	1
GO:0003018	vascular process in circulatory system	4/191	176/15625	0.169221	0.320202	0.234445	Mmp2/Akap12/Dusp5/Atp2b1	4
GO:0007632	visual behavior	2/191	61/15625	0.171077	0.322555	0.236168	Meis2/Ap1s2	2
GO:0042773	ATP synthesis coupled electron transport	2/191	61/15625	0.171077	0.322555	0.236168	ND4/ND2	2
GO:0043113	receptor clustering	2/191	61/15625	0.171077	0.322555	0.236168	Gsn/Sorbs2	2
GO:0046324	regulation of glucose import	2/191	61/15625	0.171077	0.322555	0.236168	C1qtnf12/Igf1	2
GO:0050885	neuromuscular process controlling balance	2/191	61/15625	0.171077	0.322555	0.236168	Ap1s2/Myh10	2
GO:1903845	negative regulation of cellular response to transforming growth factor beta stimulus	2/191	61/15625	0.171077	0.322555	0.236168	Ltbp1/Htra1	2
GO:0002065	columnar/cuboidal epithelial cell differentiation	3/191	117/15625	0.172446	0.324943	0.237916	Wnt4/Bmp4/Sox11	3
GO:0032535	regulation of cellular component size	7/191	373/15625	0.17318	0.326132	0.238787	Sema3c/Map3k1/Nrp1/Gsn/Plekhh2/Lrp1/Ppp1r15a	7
GO:0050670	regulation of lymphocyte proliferation	4/191	178/15625	0.17399	0.327361	0.239687	Igf2/Igf1/Bmp4/Sox11	4
GO:0007608	sensory perception of smell	2/191	62/15625	0.175439	0.327361	0.239687	Nav2/Igf1	2
GO:0010633	negative regulation of epithelial cell migration	2/191	62/15625	0.175439	0.327361	0.239687	Nr2f2/Svbp	2
GO:0032507	maintenance of protein location in cell	2/191	62/15625	0.175439	0.327361	0.239687	Sorl1/Gsn	2
GO:0045843	negative regulation of striated muscle tissue development	2/191	62/15625	0.175439	0.327361	0.239687	Meis1/Bmp4	2
GO:1904377	positive regulation of protein localization to cell periphery	2/191	62/15625	0.175439	0.327361	0.239687	Clip3/Lrp1	2
GO:2000179	positive regulation of neural precursor cell proliferation	2/191	62/15625	0.175439	0.327361	0.239687	Igf1/Mdk	2
GO:0016125	sterol metabolic process	3/191	118/15625	0.175463	0.327361	0.239687	Sorl1/Abca1/Lrp1	3
GO:0043500	muscle adaptation	3/191	118/15625	0.175463	0.327361	0.239687	Igfbp5/Gsn/Igf1	3
GO:0050715	positive regulation of cytokine secretion	3/191	118/15625	0.175463	0.327361	0.239687	Lrp1/Akap12/Mdk	3
GO:0006909	phagocytosis	4/191	179/15625	0.176392	0.327361	0.239687	Gsn/Abca1/Lrp1/Mex3b	4
GO:0006979	response to oxidative stress	7/191	375/15625	0.176405	0.327361	0.239687	Cygb/Mmp2/Sesn3/Ndufa6/Bmp4/Macroh2a1/Txnip	7
GO:0070997	neuron death	7/191	376/15625	0.178027	0.327361	0.239687	Sorl1/Nrp1/Igf1/Lrp1/Tgfb2/Mdk/Egr1	7
GO:0002024	diet induced thermogenesis	1/191	16/15625	0.178714	0.327361	0.239687	Sorl1	1
GO:0002523	leukocyte migration involved in inflammatory response	1/191	16/15625	0.178714	0.327361	0.239687	Mdk	1
GO:0003222	ventricular trabecula myocardium morphogenesis	1/191	16/15625	0.178714	0.327361	0.239687	Tgfb2	1
GO:0008209	androgen metabolic process	1/191	16/15625	0.178714	0.327361	0.239687	Wnt4	1
GO:0009081	branched-chain amino acid metabolic process	1/191	16/15625	0.178714	0.327361	0.239687	Bcat1	1
GO:0010842	retina layer formation	1/191	16/15625	0.178714	0.327361	0.239687	Tspan12	1
GO:0010934	macrophage cytokine production	1/191	16/15625	0.178714	0.327361	0.239687	Tgfb2	1
GO:0018230	peptidyl-L-cysteine S-palmitoylation	1/191	16/15625	0.178714	0.327361	0.239687	Clip3	1
GO:0018231	peptidyl-S-diacylglycerol-L-cysteine biosynthetic process from peptidyl-cysteine	1/191	16/15625	0.178714	0.327361	0.239687	Clip3	1
GO:0021681	cerebellar granular layer development	1/191	16/15625	0.178714	0.327361	0.239687	Mdk	1
GO:0021924	cell proliferation in external granule layer	1/191	16/15625	0.178714	0.327361	0.239687	Igf1	1
GO:0021930	cerebellar granule cell precursor proliferation	1/191	16/15625	0.178714	0.327361	0.239687	Igf1	1
GO:0030852	regulation of granulocyte differentiation	1/191	16/15625	0.178714	0.327361	0.239687	Rbp1	1
GO:0031649	heat generation	1/191	16/15625	0.178714	0.327361	0.239687	Abat	1
GO:0043931	ossification involved in bone maturation	1/191	16/15625	0.178714	0.327361	0.239687	Igf1	1
GO:0046337	phosphatidylethanolamine metabolic process	1/191	16/15625	0.178714	0.327361	0.239687	Abhd4	1
GO:0048148	behavioral response to cocaine	1/191	16/15625	0.178714	0.327361	0.239687	Abat	1
GO:0050908	detection of light stimulus involved in visual perception	1/191	16/15625	0.178714	0.327361	0.239687	Prcd	1
GO:0050962	detection of light stimulus involved in sensory perception	1/191	16/15625	0.178714	0.327361	0.239687	Prcd	1
GO:0051386	regulation of neurotrophin TRK receptor signaling pathway	1/191	16/15625	0.178714	0.327361	0.239687	Spry1	1
GO:0051770	positive regulation of nitric-oxide synthase biosynthetic process	1/191	16/15625	0.178714	0.327361	0.239687	Akap12	1
GO:0060850	regulation of transcription involved in cell fate commitment	1/191	16/15625	0.178714	0.327361	0.239687	Nr2f2	1
GO:0070243	regulation of thymocyte apoptotic process	1/191	16/15625	0.178714	0.327361	0.239687	Bmp4	1
GO:0070262	peptidyl-serine dephosphorylation	1/191	16/15625	0.178714	0.327361	0.239687	Ppp1r15a	1
GO:0070571	negative regulation of neuron projection regeneration	1/191	16/15625	0.178714	0.327361	0.239687	Epha4	1
GO:0071801	regulation of podosome assembly	1/191	16/15625	0.178714	0.327361	0.239687	Gsn	1
GO:0072234	metanephric nephron tubule development	1/191	16/15625	0.178714	0.327361	0.239687	Pax8	1
GO:0072673	lamellipodium morphogenesis	1/191	16/15625	0.178714	0.327361	0.239687	Enpp2	1
GO:0097152	mesenchymal cell apoptotic process	1/191	16/15625	0.178714	0.327361	0.239687	Pax8	1
GO:0098885	modification of postsynaptic actin cytoskeleton	1/191	16/15625	0.178714	0.327361	0.239687	Myh10	1
GO:0098974	postsynaptic actin cytoskeleton organization	1/191	16/15625	0.178714	0.327361	0.239687	Myh10	1
GO:0099188	postsynaptic cytoskeleton organization	1/191	16/15625	0.178714	0.327361	0.239687	Myh10	1
GO:1902644	tertiary alcohol metabolic process	1/191	16/15625	0.178714	0.327361	0.239687	Wnt4	1
GO:1990000	amyloid fibril formation	1/191	16/15625	0.178714	0.327361	0.239687	Gsn	1
GO:0032944	regulation of mononuclear cell proliferation	4/191	180/15625	0.178805	0.327361	0.239687	Igf2/Igf1/Bmp4/Sox11	4
GO:1901990	regulation of mitotic cell cycle phase transition	5/191	244/15625	0.179416	0.327888	0.240072	Id2/Kmt2e/Pbx1/Ccnd3/Cdkn1c	5
GO:0002312	B cell activation involved in immune response	2/191	63/15625	0.179819	0.327888	0.240072	Lgals1/Itm2a	2
GO:0006809	nitric oxide biosynthetic process	2/191	63/15625	0.179819	0.327888	0.240072	Ddah2/Igf1	2
GO:0048635	negative regulation of muscle organ development	2/191	63/15625	0.179819	0.327888	0.240072	Meis1/Bmp4	2
GO:0050766	positive regulation of phagocytosis	2/191	63/15625	0.179819	0.327888	0.240072	Lrp1/Mex3b	2
GO:0097755	positive regulation of blood vessel diameter	2/191	63/15625	0.179819	0.327888	0.240072	Mmp2/Dusp5	2
GO:1903725	regulation of phospholipid metabolic process	2/191	63/15625	0.179819	0.327888	0.240072	Pik3ip1/Pik3r1	2
GO:0050920	regulation of chemotaxis	4/191	181/15625	0.18123	0.330269	0.241816	Sema3c/Nrp1/Nbl1/Mdk	4
GO:1902652	secondary alcohol metabolic process	3/191	120/15625	0.181541	0.330645	0.242091	Sorl1/Abca1/Lrp1	3
GO:0001541	ovarian follicle development	2/191	64/15625	0.184216	0.333051	0.243853	Mmp2/Bmp4	2
GO:0006940	regulation of smooth muscle contraction	2/191	64/15625	0.184216	0.333051	0.243853	Abat/Atp2b1	2
GO:0030193	regulation of blood coagulation	2/191	64/15625	0.184216	0.333051	0.243853	Adtrp/Abat	2
GO:0043279	response to alkaloid	2/191	64/15625	0.184216	0.333051	0.243853	Ncam1/Abat	2
GO:0060191	regulation of lipase activity	2/191	64/15625	0.184216	0.333051	0.243853	Lrp1/Dlc1	2
GO:0061041	regulation of wound healing	3/191	122/15625	0.187675	0.333051	0.243853	Wnt4/Adtrp/Abat	3
GO:0030308	negative regulation of cell growth	4/191	184/15625	0.188569	0.333051	0.243853	Sema3c/Nrp1/Sfrp1/Tgfb2	4
GO:0010324	membrane invagination	2/191	65/15625	0.188629	0.333051	0.243853	Gsn/Abca1	2
GO:0030968	endoplasmic reticulum unfolded protein response	2/191	65/15625	0.188629	0.333051	0.243853	Ppp1r15a/Pik3r1	2
GO:0033047	regulation of mitotic sister chromatid segregation	2/191	65/15625	0.188629	0.333051	0.243853	Nipbl/Macroh2a1	2
GO:0050771	negative regulation of axonogenesis	2/191	65/15625	0.188629	0.333051	0.243853	Sema3c/Nrp1	2
GO:0060563	neuroepithelial cell differentiation	2/191	65/15625	0.188629	0.333051	0.243853	Wnt4/Sox11	2
GO:0071674	mononuclear cell migration	2/191	65/15625	0.188629	0.333051	0.243853	Nbl1/Mdk	2
GO:0097327	response to antineoplastic agent	2/191	65/15625	0.188629	0.333051	0.243853	Bmp4/Egr1	2
GO:1900046	regulation of hemostasis	2/191	65/15625	0.188629	0.333051	0.243853	Adtrp/Abat	2
GO:1904589	regulation of protein import	2/191	65/15625	0.188629	0.333051	0.243853	Pik3r1/Bmp4	2
GO:0000188	inactivation of MAPK activity	1/191	17/15625	0.188764	0.333051	0.243853	Dusp5	1
GO:0001710	mesodermal cell fate commitment	1/191	17/15625	0.188764	0.333051	0.243853	Bmp4	1
GO:0003084	positive regulation of systemic arterial blood pressure	1/191	17/15625	0.188764	0.333051	0.243853	Nr2f2	1
GO:0003198	epithelial to mesenchymal transition involved in endocardial cushion formation	1/191	17/15625	0.188764	0.333051	0.243853	Tgfb2	1
GO:0003323	type B pancreatic cell development	1/191	17/15625	0.188764	0.333051	0.243853	Bmp4	1
GO:0006677	glycosylceramide metabolic process	1/191	17/15625	0.188764	0.333051	0.243853	St6galnac3	1
GO:0010002	cardioblast differentiation	1/191	17/15625	0.188764	0.333051	0.243853	Tgfb2	1
GO:0010763	positive regulation of fibroblast migration	1/191	17/15625	0.188764	0.333051	0.243853	Akap12	1
GO:0016486	peptide hormone processing	1/191	17/15625	0.188764	0.333051	0.243853	Cpe	1
GO:0021534	cell proliferation in hindbrain	1/191	17/15625	0.188764	0.333051	0.243853	Igf1	1
GO:0030540	female genitalia development	1/191	17/15625	0.188764	0.333051	0.243853	Tbx3	1
GO:0030952	establishment or maintenance of cytoskeleton polarity	1/191	17/15625	0.188764	0.333051	0.243853	Rnd3	1
GO:0031342	negative regulation of cell killing	1/191	17/15625	0.188764	0.333051	0.243853	Igf2	1
GO:0032460	negative regulation of protein oligomerization	1/191	17/15625	0.188764	0.333051	0.243853	Sorl1	1
GO:0032516	positive regulation of phosphoprotein phosphatase activity	1/191	17/15625	0.188764	0.333051	0.243853	Ppp1r15a	1
GO:0035728	response to hepatocyte growth factor	1/191	17/15625	0.188764	0.333051	0.243853	Nrp1	1
GO:0036124	histone H3-K9 trimethylation	1/191	17/15625	0.188764	0.333051	0.243853	Arid4b	1
GO:0042535	positive regulation of tumor necrosis factor biosynthetic process	1/191	17/15625	0.188764	0.333051	0.243853	Akap12	1
GO:0042572	retinol metabolic process	1/191	17/15625	0.188764	0.333051	0.243853	Rbp1	1
GO:0042573	retinoic acid metabolic process	1/191	17/15625	0.188764	0.333051	0.243853	Rbp1	1
GO:0043555	regulation of translation in response to stress	1/191	17/15625	0.188764	0.333051	0.243853	Ppp1r15a	1
GO:0044851	hair cycle phase	1/191	17/15625	0.188764	0.333051	0.243853	Tgfb2	1
GO:0045836	positive regulation of meiotic nuclear division	1/191	17/15625	0.188764	0.333051	0.243853	Wnt4	1
GO:0048143	astrocyte activation	1/191	17/15625	0.188764	0.333051	0.243853	Lrp1	1
GO:0048739	cardiac muscle fiber development	1/191	17/15625	0.188764	0.333051	0.243853	Bmp4	1
GO:0051156	glucose 6-phosphate metabolic process	1/191	17/15625	0.188764	0.333051	0.243853	G6pc2	1
GO:0060044	negative regulation of cardiac muscle cell proliferation	1/191	17/15625	0.188764	0.333051	0.243853	Meis1	1
GO:0060253	negative regulation of glial cell proliferation	1/191	17/15625	0.188764	0.333051	0.243853	Sox11	1
GO:0060413	atrial septum morphogenesis	1/191	17/15625	0.188764	0.333051	0.243853	Tgfb2	1
GO:0060628	regulation of ER to Golgi vesicle-mediated transport	1/191	17/15625	0.188764	0.333051	0.243853	Sorl1	1
GO:0070498	interleukin-1-mediated signaling pathway	1/191	17/15625	0.188764	0.333051	0.243853	Egr1	1
GO:0070886	positive regulation of calcineurin-NFAT signaling cascade	1/191	17/15625	0.188764	0.333051	0.243853	Igf1	1
GO:0080182	histone H3-K4 trimethylation	1/191	17/15625	0.188764	0.333051	0.243853	Kmt2e	1
GO:0098760	response to interleukin-7	1/191	17/15625	0.188764	0.333051	0.243853	Lsp1	1
GO:0098761	cellular response to interleukin-7	1/191	17/15625	0.188764	0.333051	0.243853	Lsp1	1
GO:0106058	positive regulation of calcineurin-mediated signaling	1/191	17/15625	0.188764	0.333051	0.243853	Igf1	1
GO:1903975	regulation of glial cell migration	1/191	17/15625	0.188764	0.333051	0.243853	Lrp1	1
GO:1904889	regulation of excitatory synapse assembly	1/191	17/15625	0.188764	0.333051	0.243853	Ptprd	1
GO:2000345	regulation of hepatocyte proliferation	1/191	17/15625	0.188764	0.333051	0.243853	Mdk	1
GO:2000696	regulation of epithelial cell differentiation involved in kidney development	1/191	17/15625	0.188764	0.333051	0.243853	Pax8	1
GO:0048588	developmental cell growth	5/191	249/15625	0.1898	0.334692	0.245054	Sema3c/Nrp1/Igf1/Sorbs2/Lrp1	5
GO:0009799	specification of symmetry	3/191	123/15625	0.190762	0.335266	0.245475	Nbl1/Tbx3/Bmp4	3
GO:0010212	response to ionizing radiation	3/191	123/15625	0.190762	0.335266	0.245475	Sfrp1/Nipbl/Egr1	3
GO:0050728	negative regulation of inflammatory response	3/191	123/15625	0.190762	0.335266	0.245475	C1qtnf12/Igf1/Mdk	3
GO:0061387	regulation of extent of cell growth	3/191	123/15625	0.190762	0.335266	0.245475	Sema3c/Nrp1/Lrp1	3
GO:0099175	regulation of postsynapse organization	3/191	123/15625	0.190762	0.335266	0.245475	Sorbs2/Epha4/Ptprd	3
GO:1902806	regulation of cell cycle G1/S phase transition	3/191	123/15625	0.190762	0.335266	0.245475	Id2/Kmt2e/Ccnd3	3
GO:0043900	regulation of multi-organism process	2/191	66/15625	0.193056	0.338544	0.247874	Igf1/Hoxc4	2
GO:0048332	mesoderm morphogenesis	2/191	66/15625	0.193056	0.338544	0.247874	Tbx3/Bmp4	2
GO:1900542	regulation of purine nucleotide metabolic process	2/191	66/15625	0.193056	0.338544	0.247874	Zbtb20/Igf1	2
GO:1901655	cellular response to ketone	2/191	66/15625	0.193056	0.338544	0.247874	Gnas/Bmp4	2
GO:0021953	central nervous system neuron differentiation	4/191	186/15625	0.193514	0.338972	0.248188	Nrp1/Nfib/Sfrp1/Epha4	4
GO:0031669	cellular response to nutrient levels	4/191	186/15625	0.193514	0.338972	0.248188	Wnt4/Comt/Sesn3/Pim1	4
GO:0045580	regulation of T cell differentiation	3/191	124/15625	0.193863	0.339394	0.248497	Zmiz1/Bmp4/Mdk	3
GO:0002696	positive regulation of leukocyte activation	5/191	251/15625	0.194014	0.33947	0.248553	Lgals1/Igf2/Igf1/Zmiz1/Mdk	5
GO:0032103	positive regulation of response to external stimulus	6/191	318/15625	0.194688	0.339938	0.248895	Nrp1/Igf1r/Mmp2/Hmgb3/Lrp1/Mdk	6
GO:0030522	intracellular receptor signaling pathway	4/191	187/15625	0.196002	0.339938	0.248895	Sfrp1/Igf1/Thra/Pim1	4
GO:0043523	regulation of neuron apoptotic process	5/191	252/15625	0.196133	0.339938	0.248895	Nrp1/Lrp1/Tgfb2/Mdk/Egr1	5
GO:0046330	positive regulation of JNK cascade	3/191	125/15625	0.196975	0.339938	0.248895	Map3k1/Epha4/Fzd4	3
GO:1990823	response to leukemia inhibitory factor	3/191	125/15625	0.196975	0.339938	0.248895	Fzd4/Kdm5b/Enah	3
GO:1990830	cellular response to leukemia inhibitory factor	3/191	125/15625	0.196975	0.339938	0.248895	Fzd4/Kdm5b/Enah	3
GO:0000281	mitotic cytokinesis	2/191	67/15625	0.197496	0.339938	0.248895	Myh10/Stmn1	2
GO:0006140	regulation of nucleotide metabolic process	2/191	67/15625	0.197496	0.339938	0.248895	Zbtb20/Igf1	2
GO:0046209	nitric oxide metabolic process	2/191	67/15625	0.197496	0.339938	0.248895	Ddah2/Igf1	2
GO:0070663	regulation of leukocyte proliferation	4/191	188/15625	0.1985	0.339938	0.248895	Igf2/Igf1/Bmp4/Sox11	4
GO:0001573	ganglioside metabolic process	1/191	18/15625	0.198691	0.339938	0.248895	St6galnac3	1
GO:0002719	negative regulation of cytokine production involved in immune response	1/191	18/15625	0.198691	0.339938	0.248895	Tgfb2	1
GO:0006622	protein targeting to lysosome	1/191	18/15625	0.198691	0.339938	0.248895	Sorl1	1
GO:0010759	positive regulation of macrophage chemotaxis	1/191	18/15625	0.198691	0.339938	0.248895	Mdk	1
GO:0015740	C4-dicarboxylate transport	1/191	18/15625	0.198691	0.339938	0.248895	Abat	1
GO:0030220	platelet formation	1/191	18/15625	0.198691	0.339938	0.248895	Mfap2	1
GO:0031290	retinal ganglion cell axon guidance	1/191	18/15625	0.198691	0.339938	0.248895	Nrp1	1
GO:0032691	negative regulation of interleukin-1 beta production	1/191	18/15625	0.198691	0.339938	0.248895	Igf1	1
GO:0032780	negative regulation of ATPase activity	1/191	18/15625	0.198691	0.339938	0.248895	Oxa1l	1
GO:0033617	mitochondrial cytochrome c oxidase assembly	1/191	18/15625	0.198691	0.339938	0.248895	Oxa1l	1
GO:0033630	positive regulation of cell adhesion mediated by integrin	1/191	18/15625	0.198691	0.339938	0.248895	Tgfb2	1
GO:0042403	thyroid hormone metabolic process	1/191	18/15625	0.198691	0.339938	0.248895	Pax8	1
GO:0042790	nucleolar large rRNA transcription by RNA polymerase I	1/191	18/15625	0.198691	0.339938	0.248895	Macroh2a1	1
GO:0044794	positive regulation by host of viral process	1/191	18/15625	0.198691	0.339938	0.248895	Igf2r	1
GO:0046184	aldehyde biosynthetic process	1/191	18/15625	0.198691	0.339938	0.248895	Wnt4	1
GO:0051797	regulation of hair follicle development	1/191	18/15625	0.198691	0.339938	0.248895	Tgfb2	1
GO:0060252	positive regulation of glial cell proliferation	1/191	18/15625	0.198691	0.339938	0.248895	Igf1	1
GO:0060416	response to growth hormone	1/191	18/15625	0.198691	0.339938	0.248895	Pik3r1	1
GO:0060841	venous blood vessel development	1/191	18/15625	0.198691	0.339938	0.248895	Sema3c	1
GO:0070230	positive regulation of lymphocyte apoptotic process	1/191	18/15625	0.198691	0.339938	0.248895	Tgfb2	1
GO:0070977	bone maturation	1/191	18/15625	0.198691	0.339938	0.248895	Igf1	1
GO:0072243	metanephric nephron epithelium development	1/191	18/15625	0.198691	0.339938	0.248895	Pax8	1
GO:0099150	regulation of postsynaptic specialization assembly	1/191	18/15625	0.198691	0.339938	0.248895	Ptprd	1
GO:0140448	signaling receptor ligand precursor processing	1/191	18/15625	0.198691	0.339938	0.248895	Cpe	1
GO:0150052	regulation of postsynapse assembly	1/191	18/15625	0.198691	0.339938	0.248895	Ptprd	1
GO:0150077	regulation of neuroinflammatory response	1/191	18/15625	0.198691	0.339938	0.248895	Igf1	1
GO:1902884	positive regulation of response to oxidative stress	1/191	18/15625	0.198691	0.339938	0.248895	Macroh2a1	1
GO:1904262	negative regulation of TORC1 signaling	1/191	18/15625	0.198691	0.339938	0.248895	Sesn3	1
GO:1904385	cellular response to angiotensin	1/191	18/15625	0.198691	0.339938	0.248895	Igf1r	1
GO:1904469	positive regulation of tumor necrosis factor secretion	1/191	18/15625	0.198691	0.339938	0.248895	Akap12	1
GO:2000251	positive regulation of actin cytoskeleton reorganization	1/191	18/15625	0.198691	0.339938	0.248895	Nrp1	1
GO:0009416	response to light stimulus	5/191	254/15625	0.200395	0.342668	0.250894	Id2/Meis2/Ap1s2/Prcd/Pik3r1	5
GO:0008154	actin polymerization or depolymerization	4/191	189/15625	0.201008	0.343281	0.251343	Map3k1/Gsn/Plekhh2/Enah	4
GO:0008625	extrinsic apoptotic signaling pathway via death domain receptors	2/191	68/15625	0.201949	0.343281	0.251343	Sfrp1/Pik3r1	2
GO:0030168	platelet activation	2/191	68/15625	0.201949	0.343281	0.251343	Abat/Gnas	2
GO:0031060	regulation of histone methylation	2/191	68/15625	0.201949	0.343281	0.251343	Kmt2e/Macroh2a1	2
GO:0032642	regulation of chemokine production	2/191	68/15625	0.201949	0.343281	0.251343	Lrp1/Egr1	2
GO:0038034	signal transduction in absence of ligand	2/191	68/15625	0.201949	0.343281	0.251343	Igf1/Tgfb2	2
GO:0046323	glucose import	2/191	68/15625	0.201949	0.343281	0.251343	C1qtnf12/Igf1	2
GO:0050818	regulation of coagulation	2/191	68/15625	0.201949	0.343281	0.251343	Adtrp/Abat	2
GO:0050906	detection of stimulus involved in sensory perception	2/191	68/15625	0.201949	0.343281	0.251343	Igf1/Prcd	2
GO:0051384	response to glucocorticoid	2/191	68/15625	0.201949	0.343281	0.251343	Pik3r1/Bmp4	2
GO:0097192	extrinsic apoptotic signaling pathway in absence of ligand	2/191	68/15625	0.201949	0.343281	0.251343	Igf1/Tgfb2	2
GO:0044262	cellular carbohydrate metabolic process	5/191	255/15625	0.202539	0.343913	0.251806	C1qtnf12/Igf2/Igf1/Acadm/Igfbp4	5
GO:0072593	reactive oxygen species metabolic process	5/191	255/15625	0.202539	0.343913	0.251806	Ddah2/Igf1/ND2/Hba-a1/Hbb-y	5
GO:0002244	hematopoietic progenitor cell differentiation	3/191	127/15625	0.203238	0.344914	0.252539	Sfrp1/Ssbp3/Bmp4	3
GO:0050807	regulation of synapse organization	5/191	256/15625	0.20469	0.345822	0.253203	Sparcl1/Sorbs2/Epha4/Myh10/Ptprd	5
GO:0018205	peptidyl-lysine modification	6/191	324/15625	0.206021	0.345822	0.253203	Zmiz1/Arid4b/Kmt2e/Macroh2a1/Egr1/P3h3	6
GO:0017038	protein import	4/191	191/15625	0.206052	0.345822	0.253203	Pik3r1/Bmp4/Phip/Txnip	4
GO:0043624	cellular protein complex disassembly	3/191	128/15625	0.206386	0.345822	0.253203	Gsn/Plekhh2/Stmn1	3
GO:1904375	regulation of protein localization to cell periphery	3/191	128/15625	0.206386	0.345822	0.253203	Clip3/Lrp1/Pik3r1	3
GO:0002260	lymphocyte homeostasis	2/191	69/15625	0.206413	0.345822	0.253203	Siva1/Tgfb2	2
GO:0015918	sterol transport	2/191	69/15625	0.206413	0.345822	0.253203	Abca1/Lrp1	2
GO:0016575	histone deacetylation	2/191	69/15625	0.206413	0.345822	0.253203	Kdm5a/Nipbl	2
GO:0030301	cholesterol transport	2/191	69/15625	0.206413	0.345822	0.253203	Abca1/Lrp1	2
GO:0032945	negative regulation of mononuclear cell proliferation	2/191	69/15625	0.206413	0.345822	0.253203	Bmp4/Sox11	2
GO:0035195	gene silencing by miRNA	2/191	69/15625	0.206413	0.345822	0.253203	Nr2f1/Bmp4	2
GO:0050672	negative regulation of lymphocyte proliferation	2/191	69/15625	0.206413	0.345822	0.253203	Bmp4/Sox11	2
GO:0070373	negative regulation of ERK1 and ERK2 cascade	2/191	69/15625	0.206413	0.345822	0.253203	Igf1/Spry1	2
GO:1901880	negative regulation of protein depolymerization	2/191	69/15625	0.206413	0.345822	0.253203	Gsn/Plekhh2	2
GO:0001976	nervous system process involved in regulation of systemic arterial blood pressure	1/191	19/15625	0.208498	0.345822	0.253203	Nav2	1
GO:0002043	blood vessel endothelial cell proliferation involved in sprouting angiogenesis	1/191	19/15625	0.208498	0.345822	0.253203	Bmp4	1
GO:0003094	glomerular filtration	1/191	19/15625	0.208498	0.345822	0.253203	Sulf1	1
GO:0003180	aortic valve morphogenesis	1/191	19/15625	0.208498	0.345822	0.253203	Bmp4	1
GO:0006688	glycosphingolipid biosynthetic process	1/191	19/15625	0.208498	0.345822	0.253203	St6galnac3	1
GO:0006972	hyperosmotic response	1/191	19/15625	0.208498	0.345822	0.253203	Rcsd1	1
GO:0010039	response to iron ion	1/191	19/15625	0.208498	0.345822	0.253203	Abat	1
GO:0010544	negative regulation of platelet activation	1/191	19/15625	0.208498	0.345822	0.253203	Abat	1
GO:0010560	positive regulation of glycoprotein biosynthetic process	1/191	19/15625	0.208498	0.345822	0.253203	Igf1	1
GO:0021535	cell migration in hindbrain	1/191	19/15625	0.208498	0.345822	0.253203	Plxna2	1
GO:0034111	negative regulation of homotypic cell-cell adhesion	1/191	19/15625	0.208498	0.345822	0.253203	Abat	1
GO:0034377	plasma lipoprotein particle assembly	1/191	19/15625	0.208498	0.345822	0.253203	Abca1	1
GO:0036344	platelet morphogenesis	1/191	19/15625	0.208498	0.345822	0.253203	Mfap2	1
GO:0043046	DNA methylation involved in gamete generation	1/191	19/15625	0.208498	0.345822	0.253203	Dnmt3a	1
GO:0045649	regulation of macrophage differentiation	1/191	19/15625	0.208498	0.345822	0.253203	Id2	1
GO:0046597	negative regulation of viral entry into host cell	1/191	19/15625	0.208498	0.345822	0.253203	Gsn	1
GO:0050650	chondroitin sulfate proteoglycan biosynthetic process	1/191	19/15625	0.208498	0.345822	0.253203	Igf1	1
GO:0050774	negative regulation of dendrite morphogenesis	1/191	19/15625	0.208498	0.345822	0.253203	Id1	1
GO:0051016	barbed-end actin filament capping	1/191	19/15625	0.208498	0.345822	0.253203	Gsn	1
GO:0072189	ureter development	1/191	19/15625	0.208498	0.345822	0.253203	Bmp4	1
GO:0090025	regulation of monocyte chemotaxis	1/191	19/15625	0.208498	0.345822	0.253203	Nbl1	1
GO:0090036	regulation of protein kinase C signaling	1/191	19/15625	0.208498	0.345822	0.253203	Akap12	1
GO:1902993	positive regulation of amyloid precursor protein catabolic process	1/191	19/15625	0.208498	0.345822	0.253203	Epha4	1
GO:1905276	regulation of epithelial tube formation	1/191	19/15625	0.208498	0.345822	0.253203	Sfrp1	1
GO:1905874	regulation of postsynaptic density organization	1/191	19/15625	0.208498	0.345822	0.253203	Ptprd	1
GO:1990776	response to angiotensin	1/191	19/15625	0.208498	0.345822	0.253203	Igf1r	1
GO:2000114	regulation of establishment of cell polarity	1/191	19/15625	0.208498	0.345822	0.253203	Gsn	1
GO:2000353	positive regulation of endothelial cell apoptotic process	1/191	19/15625	0.208498	0.345822	0.253203	Bmp4	1
GO:2000678	negative regulation of transcription regulatory region DNA binding	1/191	19/15625	0.208498	0.345822	0.253203	Sox11	1
GO:0001666	response to hypoxia	4/191	192/15625	0.208587	0.345822	0.253203	Mmp2/Abat/Tgfb2/Egr1	4
GO:0007605	sensory perception of sound	3/191	129/15625	0.209546	0.347047	0.2541	Nav2/Fzd4/Nipbl	3
GO:0043484	regulation of RNA splicing	3/191	129/15625	0.209546	0.347047	0.2541	Rps26/Mbnl1/Pik3r1	3
GO:0009060	aerobic respiration	2/191	70/15625	0.210889	0.348489	0.255156	Oxa1l/ND4	2
GO:0032602	chemokine production	2/191	70/15625	0.210889	0.348489	0.255156	Lrp1/Egr1	2
GO:0051145	smooth muscle cell differentiation	2/191	70/15625	0.210889	0.348489	0.255156	Wnt4/Bmp4	2
GO:2001057	reactive nitrogen species metabolic process	2/191	70/15625	0.210889	0.348489	0.255156	Ddah2/Igf1	2
GO:0015850	organic hydroxy compound transport	4/191	193/15625	0.211132	0.348489	0.255156	Abca1/Lrp1/Abat/Kdm5b	4
GO:0050663	cytokine secretion	4/191	193/15625	0.211132	0.348489	0.255156	Abca1/Lrp1/Akap12/Mdk	4
GO:0034504	protein localization to nucleus	5/191	259/15625	0.211189	0.348489	0.255156	Tgfb2/Pik3r1/Bmp4/Phip/Txnip	5
GO:0010876	lipid localization	6/191	327/15625	0.211776	0.349275	0.255732	Sorl1/Abca1/Atp8a1/Lrp1/Fzd4/Kdm5b	6
GO:0007596	blood coagulation	3/191	130/15625	0.212716	0.350461	0.2566	Adtrp/Abat/Gnas	3
GO:0048675	axon extension	3/191	130/15625	0.212716	0.350461	0.2566	Sema3c/Nrp1/Lrp1	3
GO:0005975	carbohydrate metabolic process	8/191	467/15625	0.213326	0.351282	0.257201	C1qtnf12/Igf2/G6pc2/Zbtb20/Igf1/Acadm/Igfbp4/Pik3r1	8
GO:0014743	regulation of muscle hypertrophy	2/191	71/15625	0.215373	0.352848	0.258348	Igfbp5/Igf1	2
GO:0031960	response to corticosteroid	2/191	71/15625	0.215373	0.352848	0.258348	Pik3r1/Bmp4	2
GO:0060968	regulation of gene silencing	2/191	71/15625	0.215373	0.352848	0.258348	Nr2f1/Bmp4	2
GO:0061178	regulation of insulin secretion involved in cellular response to glucose stimulus	2/191	71/15625	0.215373	0.352848	0.258348	C1qtnf12/Lrp1	2
GO:0008643	carbohydrate transport	3/191	131/15625	0.215897	0.352848	0.258348	C1qtnf12/Igf1/Clip3	3
GO:0007264	small GTPase mediated signal transduction	8/191	469/15625	0.216551	0.352848	0.258348	Nrp1/Igf1/Abca1/Dlc1/Tgfb2/Spry1/Rnd3/Stmn1	8
GO:0009896	positive regulation of catabolic process	7/191	399/15625	0.21701	0.352848	0.258348	Sorl1/Zbtb20/Nkd1/Igf1/Lrp1/Sesn3/Hspa1a	7
GO:0002693	positive regulation of cellular extravasation	1/191	20/15625	0.218185	0.352848	0.258348	Mdk	1
GO:0006346	DNA methylation-dependent heterochromatin assembly	1/191	20/15625	0.218185	0.352848	0.258348	Dnmt3a	1
GO:0006525	arginine metabolic process	1/191	20/15625	0.218185	0.352848	0.258348	Ddah2	1
GO:0010575	positive regulation of vascular endothelial growth factor production	1/191	20/15625	0.218185	0.352848	0.258348	Sulf1	1
GO:0010894	negative regulation of steroid biosynthetic process	1/191	20/15625	0.218185	0.352848	0.258348	Wnt4	1
GO:0010954	positive regulation of protein processing	1/191	20/15625	0.218185	0.352848	0.258348	Gsn	1
GO:0010996	response to auditory stimulus	1/191	20/15625	0.218185	0.352848	0.258348	Mdk	1
GO:0031065	positive regulation of histone deacetylation	1/191	20/15625	0.218185	0.352848	0.258348	Nipbl	1
GO:0031579	membrane raft organization	1/191	20/15625	0.218185	0.352848	0.258348	Gsn	1
GO:0032148	activation of protein kinase B activity	1/191	20/15625	0.218185	0.352848	0.258348	Igf1	1
GO:0032288	myelin assembly	1/191	20/15625	0.218185	0.352848	0.258348	Tenm4	1
GO:0032331	negative regulation of chondrocyte differentiation	1/191	20/15625	0.218185	0.352848	0.258348	Bmp4	1
GO:0034104	negative regulation of tissue remodeling	1/191	20/15625	0.218185	0.352848	0.258348	Sfrp1	1
GO:0035855	megakaryocyte development	1/191	20/15625	0.218185	0.352848	0.258348	Meis1	1
GO:0043901	negative regulation of multi-organism process	1/191	20/15625	0.218185	0.352848	0.258348	Igf1	1
GO:0045939	negative regulation of steroid metabolic process	1/191	20/15625	0.218185	0.352848	0.258348	Wnt4	1
GO:0046475	glycerophospholipid catabolic process	1/191	20/15625	0.218185	0.352848	0.258348	Enpp2	1
GO:0060218	hematopoietic stem cell differentiation	1/191	20/15625	0.218185	0.352848	0.258348	Sfrp1	1
GO:0070233	negative regulation of T cell apoptotic process	1/191	20/15625	0.218185	0.352848	0.258348	Bmp4	1
GO:0070734	histone H3-K27 methylation	1/191	20/15625	0.218185	0.352848	0.258348	Macroh2a1	1
GO:0071800	podosome assembly	1/191	20/15625	0.218185	0.352848	0.258348	Gsn	1
GO:0071880	adenylate cyclase-activating adrenergic receptor signaling pathway	1/191	20/15625	0.218185	0.352848	0.258348	Gnas	1
GO:0072079	nephron tubule formation	1/191	20/15625	0.218185	0.352848	0.258348	Pax8	1
GO:0090201	negative regulation of release of cytochrome c from mitochondria	1/191	20/15625	0.218185	0.352848	0.258348	Igf1	1
GO:0095500	acetylcholine receptor signaling pathway	1/191	20/15625	0.218185	0.352848	0.258348	Sorbs2	1
GO:0097205	renal filtration	1/191	20/15625	0.218185	0.352848	0.258348	Sulf1	1
GO:1901028	regulation of mitochondrial outer membrane permeabilization involved in apoptotic signaling pathway	1/191	20/15625	0.218185	0.352848	0.258348	Siva1	1
GO:1901626	regulation of postsynaptic membrane organization	1/191	20/15625	0.218185	0.352848	0.258348	Sorbs2	1
GO:0032984	protein-containing complex disassembly	4/191	196/15625	0.218819	0.353585	0.258888	Gsn/Plekhh2/Igf1r/Stmn1	4
GO:0007599	hemostasis	3/191	132/15625	0.219089	0.353585	0.258888	Adtrp/Abat/Gnas	3
GO:0009612	response to mechanical stimulus	3/191	132/15625	0.219089	0.353585	0.258888	Igf1/Mmp2/Mdk	3
GO:1902850	microtubule cytoskeleton organization involved in mitosis	3/191	132/15625	0.219089	0.353585	0.258888	Spry1/Hspa1a/Stmn1	3
GO:0015914	phospholipid transport	2/191	72/15625	0.219867	0.354443	0.259515	Abca1/Atp8a1	2
GO:0032652	regulation of interleukin-1 production	2/191	72/15625	0.219867	0.354443	0.259515	Igf1/Egr1	2
GO:0050803	regulation of synapse structure or activity	5/191	263/15625	0.219956	0.354443	0.259515	Sparcl1/Sorbs2/Epha4/Myh10/Ptprd	5
GO:0052547	regulation of peptidase activity	6/191	332/15625	0.221491	0.356733	0.261193	Sorl1/Gsn/Igf1/Epha4/Dlc1/Rcn3	6
GO:0007281	germ cell development	5/191	264/15625	0.222166	0.357291	0.261601	Wnt4/Igf1/Hoxc4/Bmp4/Mdk	5
GO:0035966	response to topologically incorrect protein	3/191	133/15625	0.222289	0.357291	0.261601	Ppp1r15a/Pik3r1/Hspa1a	3
GO:0042129	regulation of T cell proliferation	3/191	133/15625	0.222289	0.357291	0.261601	Igf2/Igf1/Bmp4	3
GO:0050817	coagulation	3/191	133/15625	0.222289	0.357291	0.261601	Adtrp/Abat/Gnas	3
GO:0036293	response to decreased oxygen levels	4/191	198/15625	0.223986	0.357705	0.261904	Mmp2/Abat/Tgfb2/Egr1	4
GO:0002832	negative regulation of response to biotic stimulus	2/191	73/15625	0.224368	0.357705	0.261904	Igf2/Htra1	2
GO:0042102	positive regulation of T cell proliferation	2/191	73/15625	0.224368	0.357705	0.261904	Igf2/Igf1	2
GO:0061515	myeloid cell development	2/191	73/15625	0.224368	0.357705	0.261904	Meis1/Hba-a1	2
GO:0070664	negative regulation of leukocyte proliferation	2/191	73/15625	0.224368	0.357705	0.261904	Bmp4/Sox11	2
GO:1900182	positive regulation of protein localization to nucleus	2/191	73/15625	0.224368	0.357705	0.261904	Tgfb2/Pik3r1	2
GO:0050867	positive regulation of cell activation	5/191	265/15625	0.224382	0.357705	0.261904	Lgals1/Igf2/Igf1/Zmiz1/Mdk	5
GO:0002285	lymphocyte activation involved in immune response	3/191	134/15625	0.2255	0.357705	0.261904	Lgals1/Itm2a/Mdk	3
GO:0003283	atrial septum development	1/191	21/15625	0.227754	0.357705	0.261904	Tgfb2	1
GO:0007620	copulation	1/191	21/15625	0.227754	0.357705	0.261904	Abat	1
GO:0008211	glucocorticoid metabolic process	1/191	21/15625	0.227754	0.357705	0.261904	Wnt4	1
GO:0008356	asymmetric cell division	1/191	21/15625	0.227754	0.357705	0.261904	Hoxc4	1
GO:0008535	respiratory chain complex IV assembly	1/191	21/15625	0.227754	0.357705	0.261904	Oxa1l	1
GO:0009584	detection of visible light	1/191	21/15625	0.227754	0.357705	0.261904	Prcd	1
GO:0009648	photoperiodism	1/191	21/15625	0.227754	0.357705	0.261904	Id2	1
GO:0010738	regulation of protein kinase A signaling	1/191	21/15625	0.227754	0.357705	0.261904	Akap12	1
GO:0010863	positive regulation of phospholipase C activity	1/191	21/15625	0.227754	0.357705	0.261904	Dlc1	1
GO:0019433	triglyceride catabolic process	1/191	21/15625	0.227754	0.357705	0.261904	Sorl1	1
GO:0022010	central nervous system myelination	1/191	21/15625	0.227754	0.357705	0.261904	Tenm4	1
GO:0032291	axon ensheathment in central nervous system	1/191	21/15625	0.227754	0.357705	0.261904	Tenm4	1
GO:0032366	intracellular sterol transport	1/191	21/15625	0.227754	0.357705	0.261904	Abca1	1
GO:0032367	intracellular cholesterol transport	1/191	21/15625	0.227754	0.357705	0.261904	Abca1	1
GO:0043153	entrainment of circadian clock by photoperiod	1/191	21/15625	0.227754	0.357705	0.261904	Id2	1
GO:0045056	transcytosis	1/191	21/15625	0.227754	0.357705	0.261904	Lrp1	1
GO:0045736	negative regulation of cyclin-dependent protein serine/threonine kinase activity	1/191	21/15625	0.227754	0.357705	0.261904	Nr2f2	1
GO:0048532	anatomical structure arrangement	1/191	21/15625	0.227754	0.357705	0.261904	Nrp1	1
GO:0048857	neural nucleus development	1/191	21/15625	0.227754	0.357705	0.261904	Nfib	1
GO:0050687	negative regulation of defense response to virus	1/191	21/15625	0.227754	0.357705	0.261904	Htra1	1
GO:0051220	cytoplasmic sequestering of protein	1/191	21/15625	0.227754	0.357705	0.261904	Thra	1
GO:0051767	nitric-oxide synthase biosynthetic process	1/191	21/15625	0.227754	0.357705	0.261904	Akap12	1
GO:0051769	regulation of nitric-oxide synthase biosynthetic process	1/191	21/15625	0.227754	0.357705	0.261904	Akap12	1
GO:0060009	Sertoli cell development	1/191	21/15625	0.227754	0.357705	0.261904	Arid4b	1
GO:0060749	mammary gland alveolus development	1/191	21/15625	0.227754	0.357705	0.261904	Id2	1
[truncated: 1,161 more rows]

## Sheet: SLC_XYvsSupp_late_GO_terms
ID	Description	GeneRatio	BgRatio	pvalue	p.adjust	qvalue	geneID	Count
GO:0048732	gland development	38/336	401/15625	1.36346e-14	5.507e-11	4.0143e-11	Igfbp5/Cdkn1c/Sulf1/Id2/Pax8/Igf2/Fgfr2/Nrp1/Bmp4/Aldh1a3/Wnt4/Mdk/Msx1/Zfas1/Pbx1/Aprt/Igf1r/Nfib/Nr0b1/Slit2/Tgfb3/Tbx2/Sema3c/Serpinf1/Id4/Hmga2/Ptch1/Fgfr1/Mmp2/Smo/Meg3/Jun/Ccnd1/Igf2r/Wls/Arid5b/Ptn/Hes1	38
GO:0001655	urogenital system development	33/336	324/15625	1.08879e-13	2.19881e-10	1.60281e-10	Cdkn1c/Sulf1/Id3/Id2/Pax8/Fgfr2/Nrp1/Epha4/Bmp4/Tgfb2/Wnt4/Smad6/Spry1/Pbx1/Emx2/Gpc3/Smad5/Igf1r/Slit2/Serpinf1/Id4/Ptch1/Sox4/Heyl/Fgfr1/Mmp2/Smo/Adamts1/Cux1/Vcan/Arid5b/Lgr4/Hes1	33
GO:0001822	kidney development	28/336	263/15625	2.97111e-12	2.75666e-09	2.00946e-09	Cdkn1c/Sulf1/Id3/Id2/Pax8/Fgfr2/Nrp1/Epha4/Bmp4/Tgfb2/Wnt4/Smad6/Spry1/Pbx1/Gpc3/Smad5/Slit2/Ptch1/Sox4/Heyl/Fgfr1/Smo/Adamts1/Cux1/Vcan/Arid5b/Lgr4/Hes1	28
GO:0050673	epithelial cell proliferation	34/336	387/15625	3.15442e-12	2.75666e-09	2.00946e-09	Igfbp5/Sulf1/Id2/Igfbp4/Id1/Igf2/Fgfr2/Bmp4/Tgfb2/Mdk/Htra1/Zfp36l1/Zfas1/Kdr/Apoe/Gpc3/Nfib/Dab2/Serpinf1/Hmga2/Ptch1/Cnmd/Foxp1/Npm1/Nr2f2/Fgfr1/Smo/Jun/Bad/Ccnd1/Dlk1/Lgr4/Ptn/Hes1	34
GO:0072001	renal system development	29/336	284/15625	3.41256e-12	2.75666e-09	2.00946e-09	Cdkn1c/Sulf1/Id3/Id2/Pax8/Fgfr2/Nrp1/Epha4/Bmp4/Tgfb2/Wnt4/Smad6/Spry1/Pbx1/Emx2/Gpc3/Smad5/Slit2/Ptch1/Sox4/Heyl/Fgfr1/Smo/Adamts1/Cux1/Vcan/Arid5b/Lgr4/Hes1	29
GO:0001503	ossification	31/336	339/15625	1.07819e-11	7.25802e-09	5.2907e-09	Igfbp5/Id3/Id2/Id1/Igf2/Fgfr2/Bmp4/Hspg2/Wnt4/Smad6/Mdk/Gdpd2/Il6st/Pbx1/Mmp14/Gpc3/Smad5/H3f3a/Lmna/Id4/Ptch1/Cnmd/Ext1/Fbn2/Ltbp3/Fgfr1/Mmp2/Smo/Dlk1/Lgr4/Ptn	31
GO:0050678	regulation of epithelial cell proliferation	30/336	326/15625	2.01531e-11	1.16283e-08	8.47643e-09	Sulf1/Id1/Igf2/Fgfr2/Bmp4/Tgfb2/Mdk/Htra1/Zfp36l1/Zfas1/Kdr/Apoe/Gpc3/Nfib/Dab2/Serpinf1/Hmga2/Ptch1/Cnmd/Foxp1/Npm1/Nr2f2/Fgfr1/Smo/Jun/Bad/Ccnd1/Dlk1/Ptn/Hes1	30
GO:0042330	taxis	37/336	493/15625	3.53595e-11	1.7254e-08	1.25772e-08	Ncam1/Id2/Nrp1/Epha4/Tgfb2/Mdk/Plxna2/Lsp1/Unc5b/Kdr/Myh10/Slit3/Plxna4/Lrp1/Flrt3/Nfib/Slit2/Efnb1/Sema3c/Rarres2/Dock4/Ptch1/Alcam/Ext1/Dusp1/Foxp1/Fgfr1/Smo/Cmtm3/Klf7/St6gal1/Dpysl2/Lgr4/Cxcl1/Hbegf/Nbl1/Ptn	37
GO:2000027	regulation of animal organ morphogenesis	23/336	196/15625	3.84466e-11	1.7254e-08	1.25772e-08	Sulf1/Pax8/Fgfr2/Bmp4/Nkd1/Tgfb2/Wnt4/Mdk/Spry1/Msx1/Gpc3/Nfib/Dab2/Tbx2/Sema3c/Hmga2/Naca/Fgfr1/Smo/Pim1/Lgr4/Ptn/Hes1	23
GO:0003279	cardiac septum development	18/336	121/15625	1.05288e-10	3.98441e-08	2.90442e-08	Id2/Pax8/Ltbp1/Fgfr2/Nrp1/Bmp4/Tgfb2/Smad6/Myh10/Slit3/Lrp1/Slit2/Tbx2/Sema3c/Sox4/Heyl/Smo/Hes1	18
GO:0061564	axon development	35/336	464/15625	1.08513e-10	3.98441e-08	2.90442e-08	Ncam1/Fgfr2/Nrp1/Epha4/Tgfb2/Pmp22/Plxna2/Unc5b/Apoe/Myh10/Slit3/Ndn/Plxna4/Lrp1/Nrep/Igf1r/Flrt3/Nfib/Slit2/Efnb1/Sema3c/Ptch1/Auts2/Alcam/Ext1/Foxp1/Dbn1/Mmp2/Smo/Klf7/Jun/Dpysl2/Lgr4/Ptn/Map1b	35
GO:0006935	chemotaxis	36/336	490/15625	1.2063e-10	4.06022e-08	2.95968e-08	Ncam1/Nrp1/Epha4/Tgfb2/Mdk/Plxna2/Lsp1/Unc5b/Kdr/Myh10/Slit3/Plxna4/Lrp1/Flrt3/Nfib/Slit2/Efnb1/Sema3c/Rarres2/Dock4/Ptch1/Alcam/Ext1/Dusp1/Foxp1/Fgfr1/Smo/Cmtm3/Klf7/St6gal1/Dpysl2/Lgr4/Cxcl1/Hbegf/Nbl1/Ptn	36
GO:0007411	axon guidance	23/336	218/15625	3.32888e-10	8.62354e-08	6.28609e-08	Ncam1/Nrp1/Epha4/Tgfb2/Plxna2/Unc5b/Myh10/Slit3/Plxna4/Lrp1/Flrt3/Nfib/Slit2/Efnb1/Sema3c/Ptch1/Alcam/Ext1/Foxp1/Smo/Klf7/Dpysl2/Lgr4	23
GO:0090287	regulation of cellular response to growth factor stimulus	25/336	258/15625	3.44045e-10	8.62354e-08	6.28609e-08	Sulf1/Ltbp1/Bmp4/Wnt4/Smad6/Spry1/Msx1/Htra1/Prdm16/Kdr/Fstl1/Tcf4/Sorl1/Gpc3/Nrep/Slit2/Dab2/Tgfb3/Tgfb1i1/Grb10/Cnmd/Fbn2/Fgfr1/Nbl1/Hes1	25
GO:0097485	neuron projection guidance	23/336	219/15625	3.64771e-10	8.62354e-08	6.28609e-08	Ncam1/Nrp1/Epha4/Tgfb2/Plxna2/Unc5b/Myh10/Slit3/Plxna4/Lrp1/Flrt3/Nfib/Slit2/Efnb1/Sema3c/Ptch1/Alcam/Ext1/Foxp1/Smo/Klf7/Dpysl2/Lgr4	23
GO:0001657	ureteric bud development	16/336	100/15625	3.84312e-10	8.62354e-08	6.28609e-08	Pax8/Fgfr2/Bmp4/Wnt4/Smad6/Spry1/Pbx1/Gpc3/Smad5/Slit2/Ptch1/Fgfr1/Smo/Vcan/Lgr4/Hes1	16
GO:0072163	mesonephric epithelium development	16/336	100/15625	3.84312e-10	8.62354e-08	6.28609e-08	Pax8/Fgfr2/Bmp4/Wnt4/Smad6/Spry1/Pbx1/Gpc3/Smad5/Slit2/Ptch1/Fgfr1/Smo/Vcan/Lgr4/Hes1	16
GO:0072164	mesonephric tubule development	16/336	100/15625	3.84312e-10	8.62354e-08	6.28609e-08	Pax8/Fgfr2/Bmp4/Wnt4/Smad6/Spry1/Pbx1/Gpc3/Smad5/Slit2/Ptch1/Fgfr1/Smo/Vcan/Lgr4/Hes1	16
GO:0003007	heart morphogenesis	25/336	261/15625	4.39496e-10	9.34276e-08	6.81037e-08	Id2/Fgfr2/Nrp1/Bmp4/Tgfb2/Smad6/Msx1/Slit3/Cpe/Slit2/Tbx2/Sema3c/Tead2/Ptch1/Naca/Sox4/Dlc1/Flna/Heyl/Smo/Jun/Adamts1/Zmiz1/Pim1/Hes1	25
GO:0003205	cardiac chamber development	21/336	184/15625	4.67766e-10	9.44653e-08	6.88601e-08	Id2/Pax8/Ltbp1/Fgfr2/Nrp1/Bmp4/Tgfb2/Smad6/Myh10/Slit3/Lrp1/Cpe/Slit2/Tbx2/Sema3c/Naca/Sox4/Heyl/Smo/Adamts1/Hes1	21
GO:0001823	mesonephros development	16/336	103/15625	6.04858e-10	1.16334e-07	8.48014e-08	Pax8/Fgfr2/Bmp4/Wnt4/Smad6/Spry1/Pbx1/Gpc3/Smad5/Slit2/Ptch1/Fgfr1/Smo/Vcan/Lgr4/Hes1	16
GO:0072073	kidney epithelium development	18/336	136/15625	7.51089e-10	1.37893e-07	1.00517e-07	Pax8/Fgfr2/Epha4/Bmp4/Wnt4/Smad6/Spry1/Pbx1/Gpc3/Smad5/Slit2/Ptch1/Heyl/Fgfr1/Smo/Vcan/Lgr4/Hes1	18
GO:0001649	osteoblast differentiation	20/336	174/15625	1.07994e-09	1.89646e-07	1.38242e-07	Igfbp5/Id3/Id2/Id1/Igf2/Bmp4/Wnt4/Smad6/Gdpd2/Il6st/Smad5/H3f3a/Lmna/Id4/Ptch1/Fbn2/Fgfr1/Smo/Dlk1/Lgr4	20
GO:0110110	positive regulation of animal organ morphogenesis	15/336	93/15625	1.22138e-09	2.05548e-07	1.49833e-07	Pax8/Fgfr2/Bmp4/Tgfb2/Wnt4/Mdk/Spry1/Sema3c/Hmga2/Naca/Fgfr1/Smo/Pim1/Lgr4/Ptn	15
GO:0060411	cardiac septum morphogenesis	14/336	80/15625	1.44683e-09	2.33749e-07	1.7039e-07	Id2/Fgfr2/Nrp1/Bmp4/Tgfb2/Smad6/Slit3/Slit2/Tbx2/Sema3c/Sox4/Heyl/Smo/Hes1	14
GO:0007409	axonogenesis	31/336	429/15625	3.77444e-09	5.86344e-07	4.27413e-07	Ncam1/Fgfr2/Nrp1/Epha4/Tgfb2/Pmp22/Plxna2/Unc5b/Apoe/Myh10/Slit3/Ndn/Plxna4/Lrp1/Igf1r/Flrt3/Nfib/Slit2/Efnb1/Sema3c/Ptch1/Auts2/Alcam/Ext1/Foxp1/Dbn1/Smo/Klf7/Dpysl2/Lgr4/Map1b	31
GO:0007178	transmembrane receptor protein serine/threonine kinase signaling pathway	26/336	314/15625	4.44829e-09	6.65431e-07	4.85063e-07	Sulf1/Id1/Ltbp1/Bmp4/Tgfb2/Smad6/Msx1/Htra1/Prdm16/Kdr/Fstl1/Sorl1/Gpc3/Smad5/Nrep/Dab2/Tgfb3/Tgfb1i1/Fbn2/Ltbp3/Meg3/Jun/Fos/Amhr2/Nbl1/Hes1	26
GO:0033002	muscle cell proliferation	21/336	216/15625	8.71438e-09	1.25705e-06	9.16321e-07	Igfbp5/Ncam1/Id2/Fgfr2/Comt/Bmp4/Tenm4/Meis1/Tgfb2/Pde1a/Igf1r/Tgfb3/Tbx2/Foxp1/Fgfr1/Mmp2/Pik3r1/Jun/Adamts1/Pim1/Hbegf	21
GO:0022612	gland morphogenesis	17/336	141/15625	9.50577e-09	1.32392e-06	9.65069e-07	Igfbp5/Sulf1/Fgfr2/Nrp1/Bmp4/Wnt4/Mdk/Igf1r/Nfib/Slit2/Tbx2/Sema3c/Id4/Ptch1/Fgfr1/Mmp2/Ptn	17
GO:0007015	actin filament organization	28/336	378/15625	1.30306e-08	1.75435e-06	1.27883e-06	Tmsb4x/Id1/Nrp1/Cald1/Mical2/Cdc42ep3/Wnt4/Fscn1/Sorbs2/Gdpd2/Myh10/Aif1l/Gsn/Plekhh2/Slit2/Tgfb3/Sh3kbp1/Rhoc/Ezr/Rnd3/Dlc1/Flna/Dbn1/Marcks/Pik3r1/Rhou/Tmsb10/Wasf2	28
GO:0030278	regulation of ossification	20/336	202/15625	1.45541e-08	1.89626e-06	1.38227e-06	Igfbp5/Id3/Id2/Id1/Bmp4/Wnt4/Smad6/Mdk/Gdpd2/Il6st/Pbx1/Smad5/Lmna/Ptch1/Cnmd/Fbn2/Ltbp3/Fgfr1/Dlk1/Ptn	20
GO:0010463	mesenchymal cell proliferation	11/336	55/15625	1.98545e-08	2.50602e-06	1.82675e-06	Fgfr2/Bmp4/Msx1/Kdr/Gpc3/Nfib/Lmna/Foxp1/Fgfr1/Smo/Ptn	11
GO:0050680	negative regulation of epithelial cell proliferation	16/336	131/15625	2.16271e-08	2.64702e-06	1.92954e-06	Sulf1/Fgfr2/Bmp4/Tgfb2/Zfas1/Apoe/Gpc3/Nfib/Dab2/Serpinf1/Ptch1/Cnmd/Npm1/Nr2f2/Dlk1/Ptn	16
GO:0051961	negative regulation of nervous system development	26/336	342/15625	2.59762e-08	3.08582e-06	2.2494e-06	Id3/Id2/Id1/Nrp1/Epha4/Bmp4/Nr2f1/Meis1/Pmp22/Apoe/Pbx1/Sorl1/Lrp1/Cpe/Slit2/Dab2/Sema3c/Ttc3/Id4/Hmga2/Tmem98/Flna/Sirt2/Lgals1/Ptn/Hes1	26
GO:0050768	negative regulation of neurogenesis	25/336	320/15625	2.84413e-08	3.2789e-06	2.39014e-06	Id3/Id2/Id1/Nrp1/Epha4/Bmp4/Nr2f1/Meis1/Pmp22/Apoe/Pbx1/Sorl1/Lrp1/Slit2/Dab2/Sema3c/Ttc3/Id4/Hmga2/Tmem98/Flna/Sirt2/Lgals1/Ptn/Hes1	25
GO:0048638	regulation of developmental growth	27/336	368/15625	2.92252e-08	3.2789e-06	2.39014e-06	Ncam1/H19/Igf2/Fgfr2/Nrp1/Bmp4/Nkd1/Meis1/Plac8/Apoe/Plxna4/Lrp1/Slit2/Tbx2/Sema3c/Hmga2/Ptch1/Naca/Slc25a4/Ezr/Foxp1/Dbn1/Fgfr1/Smo/Pim1/Dpysl2/Map1b	27
GO:0003206	cardiac chamber morphogenesis	16/336	138/15625	4.56557e-08	4.98387e-06	3.63297e-06	Id2/Fgfr2/Nrp1/Bmp4/Tgfb2/Smad6/Slit3/Cpe/Slit2/Tbx2/Sema3c/Sox4/Heyl/Smo/Adamts1/Hes1	16
GO:0045667	regulation of osteoblast differentiation	15/336	121/15625	4.90166e-08	5.20995e-06	3.79777e-06	Igfbp5/Id3/Id2/Id1/Bmp4/Wnt4/Smad6/Gdpd2/Il6st/Smad5/Lmna/Ptch1/Fbn2/Fgfr1/Dlk1	15
GO:0061448	connective tissue development	22/336	261/15625	5.18375e-08	5.3685e-06	3.91335e-06	Sulf1/Id2/Bmp4/Tgfb2/Hspg2/Maf/Mdk/Msx1/Sorl1/Smad5/Nfib/Lmna/Id4/Hmga2/Cnmd/Ltbp3/Fgfr1/Klf7/Anxa2/Col12a1/Arid5b/Selenom	22
GO:0051017	actin filament bundle assembly	17/336	160/15625	6.37387e-08	6.43602e-06	4.6915e-06	Id1/Nrp1/Cald1/Wnt4/Fscn1/Myh10/Aif1l/Tgfb3/Rhoc/Ezr/Rnd3/Dlc1/Flna/Dbn1/Marcks/Pik3r1/Wasf2	17
GO:0060537	muscle tissue development	29/336	434/15625	6.84388e-08	6.74205e-06	4.91459e-06	Igfbp5/Ncam1/Id2/Fgfr2/Bmp4/Tenm4/Meis1/Tgfb2/Pmp22/Hspg2/Sorbs2/Myh10/Tsc22d3/Tbx2/Sema3c/Lmna/Naca/Slc25a4/Foxp1/Nr2f2/Sirt2/Heyl/Fgfr1/Smo/Meg3/Pim1/Fos/Myl6/Plagl1	29
GO:0001501	skeletal system development	31/336	489/15625	7.821e-08	7.5212e-06	5.48254e-06	Cdkn1c/Sulf1/Pdgfc/Fgfr2/Bmp4/Meis1/Tgfb2/Hspg2/Maf/Mdk/Msx1/Kdr/Pbx1/Mmp14/Smad5/Col5a2/Nfib/Tgfb3/Cnmd/Ext1/Sox4/Fbn2/Ltbp3/Fgfr1/Mmp2/Anxa2/Col12a1/Dlk1/Wasf2/Vcan/Arid5b	31
GO:0061572	actin filament bundle organization	17/336	163/15625	8.3848e-08	7.87587e-06	5.74108e-06	Id1/Nrp1/Cald1/Wnt4/Fscn1/Myh10/Aif1l/Tgfb3/Rhoc/Ezr/Rnd3/Dlc1/Flna/Dbn1/Marcks/Pik3r1/Wasf2	17
GO:0014706	striated muscle tissue development	28/336	413/15625	8.59733e-08	7.89196e-06	5.7528e-06	Ncam1/Id2/Fgfr2/Bmp4/Tenm4/Meis1/Tgfb2/Pmp22/Hspg2/Sorbs2/Myh10/Tsc22d3/Tbx2/Sema3c/Lmna/Naca/Slc25a4/Foxp1/Nr2f2/Sirt2/Heyl/Fgfr1/Smo/Meg3/Pim1/Fos/Myl6/Plagl1	28
GO:0010721	negative regulation of cell development	26/336	364/15625	9.08836e-08	8.15731e-06	5.94623e-06	Id3/Id2/Id1/Nrp1/Epha4/Bmp4/Nr2f1/Meis1/Pmp22/Apoe/Pbx1/Sorl1/Lrp1/Slit2/Dab2/Sema3c/Ttc3/Id4/Hmga2/Tmem98/Foxp1/Flna/Sirt2/Lgals1/Ptn/Hes1	26
GO:0030879	mammary gland development	15/336	127/15625	9.427e-08	8.27731e-06	6.03371e-06	Igfbp5/Id2/Fgfr2/Bmp4/Wnt4/Msx1/Zfas1/Aprt/Igf1r/Slit2/Tgfb3/Tbx2/Ptch1/Smo/Ccnd1	15
GO:0035270	endocrine system development	14/336	111/15625	1.10596e-07	9.13754e-06	6.66077e-06	Cdkn1c/Pax8/Bmp4/Wnt4/Mdk/Pbx1/Igf1r/Nr0b1/Hmga2/Sox4/Smo/Bad/Arid5b/Hes1	14
GO:0001763	morphogenesis of a branching structure	20/336	228/15625	1.10682e-07	9.13754e-06	6.66077e-06	Sulf1/Pax8/Fgfr2/Nrp1/Bmp4/Wnt4/Mdk/Spry1/Kdr/Pbx1/Mmp14/Gpc3/Cpe/Slit2/Sema3c/Hmga2/Ptch1/Fgfr1/Smo/Lgr4	20
GO:0003281	ventricular septum development	12/336	79/15625	1.13116e-07	9.13754e-06	6.66077e-06	Id2/Pax8/Ltbp1/Fgfr2/Bmp4/Tgfb2/Smad6/Slit3/Slit2/Sox4/Heyl/Hes1	12
GO:0045685	regulation of glial cell differentiation	12/336	79/15625	1.13116e-07	9.13754e-06	6.66077e-06	Id2/Epha4/Bmp4/Tenm4/Mdk/Il6st/Id4/Hmga2/Tmem98/Sirt2/Ptn/Hes1	12
GO:0022604	regulation of cell morphogenesis	31/336	500/15625	1.28616e-07	1.01859e-05	7.42495e-06	Id1/Nrp1/Epha4/Cdc42ep3/Mdk/Plxna2/Kdr/Apoe/Myh10/Plxna4/Lrp1/Parvb/Slit2/Dab2/Sdc2/Sh3kbp1/Sema3c/Ttc3/Rhoc/Palm/Ezr/Rnd3/Dlc1/Flna/Dbn1/Rhou/Cux1/St6gal1/Dpysl2/Ptn/Map1b	31
GO:0061138	morphogenesis of a branching epithelium	19/336	211/15625	1.5325e-07	1.19034e-05	8.6769e-06	Sulf1/Pax8/Fgfr2/Nrp1/Bmp4/Wnt4/Mdk/Spry1/Kdr/Pbx1/Mmp14/Gpc3/Slit2/Sema3c/Hmga2/Ptch1/Fgfr1/Smo/Lgr4	19
GO:0090092	regulation of transmembrane receptor protein serine/threonine kinase signaling pathway	19/336	214/15625	1.91312e-07	1.44349e-05	1.05222e-05	Sulf1/Ltbp1/Bmp4/Tgfb2/Smad6/Msx1/Htra1/Prdm16/Kdr/Fstl1/Sorl1/Gpc3/Nrep/Dab2/Tgfb3/Tgfb1i1/Fbn2/Nbl1/Hes1	19
GO:0071560	cellular response to transforming growth factor beta stimulus	18/336	193/15625	1.92989e-07	1.44349e-05	1.05222e-05	Ltbp1/Tgfb2/Smad6/Htra1/Zfp36l1/Prdm16/Smad5/Nrep/Igf1r/Dab2/Tgfb3/Tgfb1i1/Fbn2/Ltbp3/Dbn1/Jun/Fos/Amhr2	18
GO:0060840	artery development	13/336	100/15625	2.20461e-07	1.61898e-05	1.18015e-05	Ltbp1/Nrp1/Bmp4/Tgfb2/Smad6/Mdk/Apoe/Myh10/Lrp1/Tbx2/Sox4/Zmiz1/Hes1	13
GO:0003231	cardiac ventricle development	15/336	137/15625	2.58327e-07	1.82957e-05	1.33366e-05	Id2/Pax8/Ltbp1/Fgfr2/Bmp4/Tgfb2/Smad6/Slit3/Cpe/Slit2/Sema3c/Naca/Sox4/Heyl/Hes1	15
GO:0048713	regulation of oligodendrocyte differentiation	9/336	43/15625	2.61634e-07	1.82957e-05	1.33366e-05	Id2/Bmp4/Tenm4/Mdk/Id4/Tmem98/Sirt2/Ptn/Hes1	9
GO:0071559	response to transforming growth factor beta	18/336	197/15625	2.62726e-07	1.82957e-05	1.33366e-05	Ltbp1/Tgfb2/Smad6/Htra1/Zfp36l1/Prdm16/Smad5/Nrep/Igf1r/Dab2/Tgfb3/Tgfb1i1/Fbn2/Ltbp3/Dbn1/Jun/Fos/Amhr2	18
GO:0010001	glial cell differentiation	19/336	220/15625	2.94558e-07	1.98699e-05	1.4484e-05	Id2/Epha4/Bmp4/Tenm4/Pmp22/Mdk/Il6st/Lrp1/Mxra8/Nfib/Ndrg1/Id4/Hmga2/Tmem98/Sox4/Sirt2/Smo/Ptn/Hes1	19
GO:0001656	metanephros development	12/336	86/15625	2.9517e-07	1.98699e-05	1.4484e-05	Id3/Id2/Pax8/Bmp4/Wnt4/Spry1/Gpc3/Slit2/Ptch1/Smo/Lgr4/Hes1	12
GO:0030324	lung development	18/336	199/15625	3.05602e-07	2.02349e-05	1.47501e-05	Igfbp5/Id1/Fgfr2/Bmp4/Spry1/Kdr/Mmp14/Gpc3/Nfib/Tgfb3/Hmga2/Foxp1/Ltbp3/Fgfr1/Meg3/Cux1/Tns3/Hes1	18
GO:0030900	forebrain development	24/336	339/15625	3.39367e-07	2.21081e-05	1.61156e-05	Ncam1/Id2/Fgfr2/Nrp1/Bmp4/Nr2f1/Aldh1a3/Wnt4/Mdk/Msx1/Emx2/Myh10/Plxna4/Nfib/Slit2/Id4/Hmga2/Ext1/Nr2f2/Dlc1/Fgfr1/Smo/Igf2bp1/Hes1	24
GO:0001525	angiogenesis	29/336	469/15625	3.52919e-07	2.2626e-05	1.64931e-05	Sulf1/Id1/Igf2/Fgfr2/Nrp1/Bmp4/Meis1/Tgfb2/Hspg2/Mdk/Unc5b/Kdr/Tcf4/Smad5/Slit2/Ramp1/Serpinf1/Hmga2/Cnmd/Flna/Fgfr1/Mmp2/Jun/Adamts1/Anxa2/Wasf2/Rnf213/Hbegf/Ptn	29
GO:0030325	adrenal gland development	7/336	23/15625	3.64173e-07	2.29827e-05	1.67532e-05	Cdkn1c/Mdk/Pbx1/Igf1r/Nr0b1/Hmga2/Arid5b	7
GO:0030323	respiratory tube development	18/336	202/15625	3.81965e-07	2.37347e-05	1.73013e-05	Igfbp5/Id1/Fgfr2/Bmp4/Spry1/Kdr/Mmp14/Gpc3/Nfib/Tgfb3/Hmga2/Foxp1/Ltbp3/Fgfr1/Meg3/Cux1/Tns3/Hes1	18
GO:0010464	regulation of mesenchymal cell proliferation	9/336	45/15625	3.95866e-07	2.38642e-05	1.73957e-05	Fgfr2/Bmp4/Kdr/Nfib/Lmna/Foxp1/Fgfr1/Smo/Ptn	9
GO:0060412	ventricular septum morphogenesis	9/336	45/15625	3.95866e-07	2.38642e-05	1.73957e-05	Id2/Fgfr2/Bmp4/Tgfb2/Slit3/Slit2/Sox4/Heyl/Hes1	9
GO:0048715	negative regulation of oligodendrocyte differentiation	6/336	15/15625	4.01887e-07	2.38709e-05	1.74006e-05	Id2/Bmp4/Id4/Tmem98/Sirt2/Hes1	6
GO:0048608	reproductive structure development	27/336	423/15625	4.89586e-07	2.83831e-05	2.06898e-05	Cdkn1c/Sulf1/Igf2/Fgfr2/Bmp4/Tgfb2/Wnt4/Htra1/Zfp36l1/Kdr/Serpinb6b/Igf1r/Nr0b1/Serpinf1/Id4/Hmga2/Prdx3/Nr2f2/Flna/Arid4b/Mmp2/Adamts1/Ccnd1/Arid5b/Lgr4/Ptn/Hes1	27
GO:0003002	regionalization	24/336	346/15625	4.91909e-07	2.83831e-05	2.06898e-05	Pax8/Fgfr2/Nrp1/Bmp4/Nr2f1/Smad6/Spry1/Msx1/Plxna2/Pbx1/Emx2/Tshz1/Gpc3/Celsr2/Sema3c/Ptch1/Nr2f2/Ssbp3/Heyl/Fgfr1/Smo/Wls/Nbl1/Hes1	24
GO:0060541	respiratory system development	19/336	228/15625	5.11375e-07	2.90908e-05	2.12056e-05	Igfbp5/Id1/Fgfr2/Bmp4/Aldh1a3/Spry1/Kdr/Mmp14/Gpc3/Nfib/Tgfb3/Hmga2/Foxp1/Ltbp3/Fgfr1/Meg3/Cux1/Tns3/Hes1	19
GO:0061458	reproductive system development	27/336	426/15625	5.62259e-07	3.15412e-05	2.29918e-05	Cdkn1c/Sulf1/Igf2/Fgfr2/Bmp4/Tgfb2/Wnt4/Htra1/Zfp36l1/Kdr/Serpinb6b/Igf1r/Nr0b1/Serpinf1/Id4/Hmga2/Prdx3/Nr2f2/Flna/Arid4b/Mmp2/Adamts1/Ccnd1/Arid5b/Lgr4/Ptn/Hes1	27
GO:0032956	regulation of actin cytoskeleton organization	23/336	325/15625	6.03785e-07	3.34067e-05	2.43517e-05	Tmsb4x/Id1/Nrp1/Tgfb2/Cdc42ep3/Wnt4/Fscn1/Mdk/Lrp1/Gsn/Plekhh2/Slit2/Tgfb3/Rhoc/Rnd3/Dlc1/Flna/Dbn1/Pik3r1/Rhou/Tmsb10/Wasf2/Pam	23
GO:0042063	gliogenesis	22/336	301/15625	6.19396e-07	3.38073e-05	2.46437e-05	Id2/Epha4/Bmp4/Tenm4/Tgfb2/Pmp22/Mdk/Il6st/Ndn/Lrp1/Mxra8/Nfib/Ndrg1/Id4/Hmga2/Tmem98/Sox4/Sirt2/Smo/Vcan/Ptn/Hes1	22
GO:0007389	pattern specification process	27/336	429/15625	6.44797e-07	3.47245e-05	2.53122e-05	Pax8/Fgfr2/Nrp1/Bmp4/Nr2f1/Smad6/Spry1/Msx1/Plxna2/Pbx1/Emx2/Tshz1/Gpc3/Celsr2/Efnb1/Tbx2/Sema3c/Ptch1/Nr2f2/Ssbp3/Heyl/Fgfr1/Smo/Wls/Amhr2/Nbl1/Hes1	27
GO:0030856	regulation of epithelial cell differentiation	14/336	129/15625	7.24332e-07	3.84944e-05	2.80604e-05	Cdkn1c/Pax8/Id1/Bmp4/Tgfb2/Zfp36l1/Macroh2a2/Ptch1/Foxp1/Smo/Klf7/Bad/Ccnd1/Hes1	14
GO:0007517	muscle organ development	25/336	383/15625	8.74487e-07	4.58708e-05	3.34373e-05	Ncam1/Id3/Fgfr2/Bmp4/Meis1/Tgfb2/Pmp22/Msx1/Tsc22d3/Tbx2/Lmna/Naca/Slc25a4/Foxp1/Nr2f2/Sirt2/Heyl/Fgfr1/Smo/Meg3/Pim1/Arid5b/Fos/Myl6/Plagl1	25
GO:0060485	mesenchyme development	20/336	263/15625	1.09401e-06	5.66501e-05	4.12948e-05	Fgfr2/Nrp1/Bmp4/Tgfb2/Wnt4/Mdk/Msx1/Zfp36l1/Dab2/Tgfb3/Efnb1/Tbx2/Tgfb1i1/Sema3c/Tead2/Flna/Heyl/Fgfr1/Smo/Hes1	20
GO:0014013	regulation of gliogenesis	14/336	134/15625	1.15192e-06	5.81578e-05	4.23939e-05	Id2/Epha4/Bmp4/Tenm4/Pmp22/Mdk/Il6st/Lrp1/Id4/Hmga2/Tmem98/Sirt2/Ptn/Hes1	14
GO:0090288	negative regulation of cellular response to growth factor stimulus	14/336	134/15625	1.15192e-06	5.81578e-05	4.23939e-05	Sulf1/Ltbp1/Wnt4/Smad6/Spry1/Htra1/Prdm16/Sorl1/Slit2/Tgfb3/Tgfb1i1/Cnmd/Fbn2/Nbl1	14
GO:0045665	negative regulation of neuron differentiation	19/336	243/15625	1.34525e-06	6.708e-05	4.88977e-05	Id3/Id2/Id1/Nrp1/Epha4/Nr2f1/Meis1/Pmp22/Apoe/Pbx1/Lrp1/Slit2/Dab2/Sema3c/Ttc3/Id4/Flna/Lgals1/Hes1	19
GO:0048568	embryonic organ development	27/336	446/15625	1.36525e-06	6.7247e-05	4.90194e-05	Cdkn1c/Id3/Id2/Pax8/Pdgfc/Igf2/Fgfr2/Bmp4/Aldh1a3/Tgfb2/Hspg2/Msx1/Zfp36l1/Kdr/Pbx1/Mmp14/Tshz1/Col5a2/Tgfb3/Tbx2/Rarres2/Tead2/Ptch1/Nr2f2/Fgfr1/Smo/Hes1	27
GO:0048754	branching morphogenesis of an epithelial tube	16/336	177/15625	1.40976e-06	6.86026e-05	5.00076e-05	Pax8/Fgfr2/Nrp1/Bmp4/Wnt4/Mdk/Spry1/Kdr/Pbx1/Mmp14/Gpc3/Slit2/Hmga2/Ptch1/Smo/Lgr4	16
GO:0031589	cell-substrate adhesion	22/336	318/15625	1.55437e-06	7.47395e-05	5.4481e-05	Nrp1/Bcam/Hspg2/Wnt4/Smad6/Mdk/Lamc2/Ccdc80/Egfl6/Kdr/Mmp14/Lrp1/Parvb/Dab2/Dlc1/Flna/Dbn1/Lgals1/Lamc1/Pik3r1/St6gal1/Ptn	22
GO:0007179	transforming growth factor beta receptor signaling pathway	15/336	158/15625	1.62847e-06	7.73809e-05	5.64064e-05	Ltbp1/Tgfb2/Smad6/Htra1/Prdm16/Smad5/Nrep/Dab2/Tgfb3/Tgfb1i1/Fbn2/Ltbp3/Jun/Fos/Amhr2	15
GO:2000826	regulation of heart morphogenesis	8/336	40/15625	1.77537e-06	8.29518e-05	6.04673e-05	Bmp4/Tgfb2/Tbx2/Sema3c/Naca/Smo/Pim1/Hes1	8
GO:0032970	regulation of actin filament-based process	24/336	372/15625	1.78678e-06	8.29518e-05	6.04673e-05	Tmsb4x/Id1/Nrp1/Tgfb2/Cdc42ep3/Wnt4/Fscn1/Mdk/Fxyd1/Lrp1/Gsn/Plekhh2/Slit2/Tgfb3/Rhoc/Rnd3/Dlc1/Flna/Dbn1/Pik3r1/Rhou/Tmsb10/Wasf2/Pam	24
GO:0055123	digestive system development	13/336	120/15625	1.84614e-06	8.47338e-05	6.17664e-05	Cdkn1c/Id2/Pdgfc/Igf2/Fgfr2/Bmp4/Igf1r/Tbx2/Rarres2/Smo/Wls/Lgr4/Hes1	13
GO:0003148	outflow tract septum morphogenesis	7/336	29/15625	2.07469e-06	9.41538e-05	6.8633e-05	Fgfr2/Nrp1/Bmp4/Tgfb2/Smad6/Tbx2/Sema3c	7
GO:0008360	regulation of cell shape	14/336	143/15625	2.51738e-06	0.000112975	8.23523e-05	Cdc42ep3/Plxna2/Kdr/Myh10/Plxna4/Parvb/Sh3kbp1/Rhoc/Palm/Ezr/Rnd3/Dlc1/Rhou/Ptn	14
GO:0048844	artery morphogenesis	10/336	71/15625	2.66817e-06	0.000118426	8.63259e-05	Nrp1/Bmp4/Tgfb2/Mdk/Apoe/Lrp1/Tbx2/Sox4/Zmiz1/Hes1	10
GO:0060560	developmental growth involved in morphogenesis	19/336	256/15625	2.91882e-06	0.000128142	9.34088e-05	Fgfr2/Nrp1/Bmp4/Nkd1/Spry1/Apoe/Slit3/Ndn/Plxna4/Lrp1/Flrt3/Slit2/Tbx2/Sema3c/Auts2/Dbn1/Smo/Dpysl2/Map1b	19
GO:0048762	mesenchymal cell differentiation	17/336	210/15625	3.04347e-06	0.000132178	9.63508e-05	Fgfr2/Nrp1/Bmp4/Tgfb2/Wnt4/Mdk/Msx1/Dab2/Tgfb3/Efnb1/Tgfb1i1/Sema3c/Flna/Heyl/Fgfr1/Smo/Hes1	17
GO:0060038	cardiac muscle cell proliferation	9/336	58/15625	3.72049e-06	0.000159862	0.000116531	Ncam1/Fgfr2/Tenm4/Meis1/Tgfb2/Tbx2/Foxp1/Fgfr1/Pim1	9
GO:1905330	regulation of morphogenesis of an epithelium	12/336	109/15625	3.88765e-06	0.000165287	0.000120485	Sulf1/Pax8/Bmp4/Nkd1/Wnt4/Mdk/Gpc3/Dab2/Tbx2/Fgfr1/Smo/Lgr4	12
GO:0030510	regulation of BMP signaling pathway	11/336	91/15625	3.94016e-06	0.000165774	0.00012084	Sulf1/Bmp4/Smad6/Msx1/Htra1/Kdr/Fstl1/Sorl1/Gpc3/Nbl1/Hes1	11
GO:0060562	epithelial tube morphogenesis	23/336	364/15625	4.17145e-06	0.000173696	0.000126615	Pax8/Fgfr2/Nrp1/Epha4/Bmp4/Tgfb2/Wnt4/Mdk/Spry1/Kdr/Pbx1/Mmp14/Gpc3/Slit2/Tbx2/Tead2/Hmga2/Ptch1/Sox4/Dlc1/Smo/Lgr4/Hes1	23
GO:0045686	negative regulation of glial cell differentiation	7/336	32/15625	4.23264e-06	0.000174445	0.000127161	Id2/Bmp4/Id4/Hmga2/Tmem98/Sirt2/Hes1	7
GO:0048675	axon extension	13/336	130/15625	4.54723e-06	0.00018453	0.000134512	Nrp1/Apoe/Slit3/Ndn/Plxna4/Lrp1/Slit2/Sema3c/Auts2/Dbn1/Smo/Dpysl2/Map1b	13
GO:0042692	muscle cell differentiation	23/336	366/15625	4.5687e-06	0.00018453	0.000134512	Igfbp5/Tmsb4x/Igf2/Fgfr2/Bmp4/Pmp22/Wnt4/Smad6/Sorbs2/Msx1/Mmp14/Myh10/Actg1/H3f3a/Tbx2/Lmna/Naca/Slc25a4/Foxp1/Tnnt1/Smo/Camk1/Hes1	23
GO:0016049	cell growth	27/336	477/15625	4.82571e-06	0.000192981	0.000140672	Igfbp5/Igfbp4/Nrp1/Tgfb2/Sorbs2/Msx1/Apoe/Mmp14/Slit3/Ndn/Plxna4/Lrp1/Flrt3/Slit2/Dab2/Tgfb3/Sema3c/Auts2/Slc25a4/Foxp1/Npm1/Dbn1/Smo/Dpysl2/Hbegf/Emp3/Map1b	27
GO:0071679	commissural neuron axon guidance	5/336	13/15625	4.98504e-06	0.000197398	0.000143892	Ncam1/Nrp1/Nfib/Ptch1/Smo	5
GO:0072273	metanephric nephron morphogenesis	6/336	22/15625	5.2745e-06	0.000206832	0.000150769	Pax8/Bmp4/Wnt4/Smo/Lgr4/Hes1	6
GO:0045668	negative regulation of osteoblast differentiation	8/336	46/15625	5.3838e-06	0.000209088	0.000152414	Igfbp5/Id3/Id2/Id1/Smad6/Ptch1/Fgfr1/Dlk1	8
GO:0030279	negative regulation of ossification	10/336	77/15625	5.65549e-06	0.000217548	0.000158581	Igfbp5/Id3/Id2/Id1/Smad6/Mdk/Ptch1/Ltbp3/Fgfr1/Dlk1	10
GO:0061351	neural precursor cell proliferation	15/336	175/15625	5.81115e-06	0.000221427	0.000161408	Id2/Fgfr2/Mdk/Emx2/Zfp503/Id4/Hmga2/Nap1l1/Flna/Dbn1/Sirt2/Fgfr1/Smo/Igf2bp1/Ptn	15
GO:0071772	response to BMP	14/336	154/15625	6.02902e-06	0.000225474	0.000164358	Sulf1/Id1/Bmp4/Smad6/Msx1/Htra1/Kdr/Fstl1/Sorl1/Gpc3/Smad5/Heyl/Nbl1/Hes1	14
GO:0071773	cellular response to BMP stimulus	14/336	154/15625	6.02902e-06	0.000225474	0.000164358	Sulf1/Id1/Bmp4/Smad6/Msx1/Htra1/Kdr/Fstl1/Sorl1/Gpc3/Smad5/Heyl/Nbl1/Hes1	14
GO:0048639	positive regulation of developmental growth	16/336	198/15625	6.08548e-06	0.000225498	0.000164376	Ncam1/Igf2/Fgfr2/Nrp1/Apoe/Lrp1/Tbx2/Hmga2/Naca/Slc25a4/Ezr/Dbn1/Fgfr1/Smo/Pim1/Map1b	16
GO:0050679	positive regulation of epithelial cell proliferation	15/336	177/15625	6.67714e-06	0.000245172	0.000178717	Id1/Igf2/Fgfr2/Bmp4/Mdk/Htra1/Kdr/Hmga2/Foxp1/Fgfr1/Smo/Jun/Bad/Ccnd1/Ptn	15
GO:0010810	regulation of cell-substrate adhesion	16/336	200/15625	6.91929e-06	0.000251775	0.00018353	Nrp1/Wnt4/Mdk/Ccdc80/Egfl6/Kdr/Mmp14/Lrp1/Dab2/Dlc1/Flna/Dbn1/Lgals1/Pik3r1/St6gal1/Ptn	16
GO:0007568	aging	15/336	179/15625	7.65626e-06	0.000276104	0.000201265	Ncam1/Cdkn1c/Id2/Pmp22/Apoe/Ecrg4/Ypel3/Tbx2/Lmna/Abat/Hmga2/Npm1/Mmp2/Meg3/Zmiz1	15
GO:0060688	regulation of morphogenesis of a branching structure	9/336	64/15625	8.59181e-06	0.0003071	0.000223859	Sulf1/Pax8/Fgfr2/Bmp4/Mdk/Cpe/Fgfr1/Smo/Lgr4	9
GO:0045927	positive regulation of growth	19/336	277/15625	9.14635e-06	0.000324054	0.000236217	Ncam1/Igf2/Fgfr2/Nrp1/Tgfb2/Apoe/Mmp14/Lrp1/Tbx2/Hmga2/Naca/Slc25a4/Ezr/Dbn1/Fgfr1/Smo/Pim1/Hbegf/Map1b	19
GO:0007548	sex differentiation	18/336	253/15625	9.568e-06	0.000336045	0.000244958	Bmp4/Lhfpl2/Tgfb2/Wnt4/Kdr/Pbx1/Serpinb6b/Smad5/Nr0b1/Hmga2/Flna/Arid4b/Mmp2/Adamts1/Ccnd1/Arid5b/Lgr4/Amhr2	18
GO:0003151	outflow tract morphogenesis	10/336	82/15625	1.00294e-05	0.000349212	0.000254556	Fgfr2/Nrp1/Bmp4/Tgfb2/Smad6/Tbx2/Sema3c/Heyl/Jun/Hes1	10
GO:0014014	negative regulation of gliogenesis	8/336	50/15625	1.02791e-05	0.000351841	0.000256473	Id2/Bmp4/Id4/Hmga2/Tmem98/Sirt2/Ptn/Hes1	8
GO:0035272	exocrine system development	8/336	50/15625	1.02791e-05	0.000351841	0.000256473	Igf2/Fgfr2/Nrp1/Igf1r/Nfib/Sema3c/Fgfr1/Wls	8
GO:1902903	regulation of supramolecular fiber organization	21/336	332/15625	1.08096e-05	0.000366892	0.000267444	Tmsb4x/Id1/Nrp1/Cdc42ep3/Wnt4/Mid1ip1/Apoe/Snca/Gsn/Plekhh2/Slit2/Tgfb3/Rhoc/Dlc1/Aebp1/Flna/Dbn1/Pik3r1/Tmsb10/Wasf2/Map1b	21
GO:0055017	cardiac muscle tissue growth	11/336	101/15625	1.09311e-05	0.000367923	0.000268196	Ncam1/Fgfr2/Tenm4/Meis1/Tgfb2/Sorbs2/Tbx2/Slc25a4/Foxp1/Fgfr1/Pim1	11
GO:0051781	positive regulation of cell division	9/336	66/15625	1.11198e-05	0.000370419	0.000270016	Pdgfc/Igf2/Fgfr2/Tgfb2/Mdk/Igf1r/Tgfb3/Sirt2/Ptn	9
GO:0014910	regulation of smooth muscle cell migration	10/336	83/15625	1.11887e-05	0.000370419	0.000270016	Igfbp5/Tmsb4x/Mdk/Il6st/Sorl1/Lrp1/Slit2/Dock4/Smo/Adamts1	10
GO:0035107	appendage morphogenesis	14/336	164/15625	1.24595e-05	0.000405838	0.000295834	Fgfr2/Bmp4/Tgfb2/Msx1/Plxna2/Pbx1/Gpc3/Ece1/Tbx2/Sema3c/Ptch1/Sox4/Fbn2/Fgfr1	14
GO:0035108	limb morphogenesis	14/336	164/15625	1.24595e-05	0.000405838	0.000295834	Fgfr2/Bmp4/Tgfb2/Msx1/Plxna2/Pbx1/Gpc3/Ece1/Tbx2/Sema3c/Ptch1/Sox4/Fbn2/Fgfr1	14
GO:0060675	ureteric bud morphogenesis	9/336	67/15625	1.26053e-05	0.000407302	0.000296901	Pax8/Bmp4/Wnt4/Pbx1/Gpc3/Ptch1/Smo/Lgr4/Hes1	9
[truncated: 3,914 more rows]

## Sheet: SLC_XYvsSupp_all_GO_terms
ID	Description	GeneRatio	BgRatio	pvalue	p.adjust	qvalue	geneID	Count
[truncated: 4,528 more rows]

## Sheet: Supp_XYvsSLC_early_GO_terms
ID	Description	GeneRatio	BgRatio	pvalue	p.adjust	qvalue	geneID	Count
[truncated: 3,932 more rows]

[truncated: 2 more sheets: Supp_XYvsSLC_late_GO_terms, Supp_XYvsSLC_all_GO_terms]
