# Supplementary material for: Origin, specification and differentiation of a rare supporting-like lineage in the developing mouse gonad
Source: Sci Adv. 2022 May 25;8(21):eabm0972. doi: 10.1126/sciadv.abm0972 (PMC10942771; doi:10.1126/sciadv.abm0972)
Supplement: Supplementary file 2 — Data files S1 to S5 [file sciadv.abm0972_data_s1_to_s5.zip › sciadv.abm0972_data_s2.xlsx]

## Sheet: markers_EarlySLCXXvsPresuppXX
Supplementary Data 2: Genes found differentially expressed between XX SLCs and XX supporting cells. Negative values in avg_logFC means the gene is overexpressed in Supporting cells.
Gene	p_val	avg_logFC	pct.1	pct.2	p_val_adj	geneSymbol
Bmyc	3.11291e-166	-1.52169	0.708	0.999	7.04575e-162	Bmyc
Plac8	4.70027e-164	1.91629	0.982	0.507	1.06386e-159	Plac8
Ncam1	1.16959e-154	1.37188	0.971	0.592	2.64725e-150	Ncam1
Dlk1	2.6761e-152	2.02615	0.965	0.602	6.05709e-148	Dlk1
Kctd14	5.03782e-146	-1.71477	0.649	0.999	1.14026e-141	Kctd14
Ifitm1	7.44612e-137	-1.2274	0.83	1	1.68535e-132	Ifitm1
Laptm4b	8.14048e-113	-1.24679	0.596	0.994	1.84252e-108	Laptm4b
Lhx9	4.53849e-105	-1.26169	0.281	0.956	1.02724e-100	Lhx9
Dock4	1.46552e-94	-1.01695	0.392	0.975	3.31705e-90	Dock4
Actr6	4.04962e-93	-1.17592	0.386	0.97	9.16591e-89	Actr6
GFP	2.34991e-90	-1.03411	0.953	1	5.31879e-86	GFP
Ddit4l	6.33466e-89	-1.17824	0.251	0.938	1.43379e-84	Ddit4l
C1qtnf12	3.19803e-88	0.917814	0.871	0.683	7.23842e-84	C1qtnf12
Wnt6	2.13023e-87	-0.827092	0.333	0.959	4.82156e-83	Wnt6
Meg3	8.8173e-85	1.16705	1	0.909	1.99571e-80	Meg3
Tenm4	6.71105e-84	0.711367	0.901	0.591	1.51898e-79	Tenm4
Pax8	2.37127e-76	0.755689	0.778	0.157	5.36712e-72	Pax8
Kitl	5.53328e-76	-1.00381	0.357	0.933	1.2524e-71	Kitl
Klhl23	9.60373e-75	-0.903468	0.497	0.969	2.17371e-70	Klhl23
G6pc2	2.10121e-73	0.654065	0.667	0.146	4.75589e-69	G6pc2
Lgals1	4.29811e-73	0.942975	0.994	0.978	9.72835e-69	Lgals1
Cygb	5.78344e-73	0.804254	0.766	0.482	1.30902e-68	Cygb
Ccdc61	8.15891e-73	-0.983821	0.257	0.889	1.84669e-68	Ccdc61
Rian	1.49533e-71	0.727594	0.912	0.622	3.38453e-67	Rian
Dbi	1.58428e-71	-1.04578	0.924	0.996	3.58585e-67	Dbi
D10Wsu102e	2.70974e-71	-0.913843	0.45	0.947	6.13321e-67	D10Wsu102e
Zfp277	3.72771e-71	-0.8022	0.678	0.985	8.43729e-67	Zfp277
Smoc1	4.16763e-70	-0.573927	0.158	0.845	9.43302e-66	Smoc1
Pank1	4.21512e-67	-0.928115	0.31	0.903	9.54051e-63	Pank1
Gata4	1.11259e-66	-0.581789	0.556	0.99	2.51823e-62	Gata4
Crispld2	1.37072e-66	0.675848	0.713	0.261	3.10248e-62	Crispld2
Hs6st1	3.76847e-66	-0.719129	0.462	0.948	8.52955e-62	Hs6st1
Mettl24	5.0239e-66	-0.578745	0.228	0.875	1.13711e-61	Mettl24
Id3	9.24675e-64	1.07206	0.953	0.831	2.09291e-59	Id3
Cpne8	1.90024e-62	-0.702467	0.269	0.89	4.301e-58	Cpne8
Greb1	2.95704e-62	0.630717	0.778	0.502	6.69296e-58	Greb1
Eno1	9.5409e-62	-1.0156	0.977	1	2.15949e-57	Eno1
Cgn	1.19209e-61	-0.694021	0.287	0.886	2.69819e-57	Cgn
Comt	1.91176e-61	0.600409	0.83	0.749	4.32708e-57	Comt
Serinc3	1.97157e-61	-0.721238	0.848	0.993	4.46245e-57	Serinc3
Nrep	3.68511e-61	0.600432	0.86	0.703	8.34088e-57	Nrep
Serpini1	4.62288e-61	-0.660059	0.216	0.847	1.04634e-56	Serpini1
Reep1	9.24369e-61	-0.54904	0.38	0.932	2.09222e-56	Reep1
Id2	1.26886e-60	0.971614	1	0.853	2.87195e-56	Id2
Enpp2	4.21075e-60	0.556866	0.596	0.12	9.5306e-56	Enpp2
Cd2ap	5.35154e-60	-0.69325	0.626	0.976	1.21127e-55	Cd2ap
Adam8	8.43297e-60	-0.795997	0.117	0.761	1.90872e-55	Adam8
Pgk1	3.18047e-59	-0.781839	0.965	0.998	7.19869e-55	Pgk1
Igf2	8.82035e-59	0.607047	0.994	0.963	1.9964e-54	Igf2
Fmnl2	9.98311e-59	-0.532058	0.24	0.855	2.25958e-54	Fmnl2
Ccnjl	1.16485e-58	-0.60372	0.38	0.918	2.63653e-54	Ccnjl
Ttc38	3.13299e-58	-0.700989	0.199	0.819	7.09121e-54	Ttc38
Lgals7	1.38016e-57	-0.937091	0.854	0.996	3.12385e-53	Lgals7
Ifnar1	6.06265e-57	-0.572365	0.444	0.939	1.37222e-52	Ifnar1
Pkig	4.29492e-56	-0.511106	0.936	1	9.72112e-52	Pkig
Bst2	7.88628e-55	-0.979258	0.327	0.872	1.78498e-50	Bst2
Scrn1	2.60989e-54	0.502418	0.637	0.18	5.90723e-50	Scrn1
Bcam	3.37451e-54	0.55592	0.889	0.714	7.63786e-50	Bcam
Aldoa	3.81064e-54	-0.672307	0.994	1	8.625e-50	Aldoa
Gtf2a1	1.34949e-53	-0.786794	0.444	0.914	3.05443e-49	Gtf2a1
Cmtm7	1.74306e-53	0.532706	0.825	0.677	3.94523e-49	Cmtm7
Runx1	2.24083e-53	-0.537228	0.392	0.923	5.0719e-49	Runx1
Gadd45g	8.53663e-53	-1.33666	0.585	0.954	1.93218e-48	Gadd45g
Hmgb3	2.01059e-52	0.633601	1	0.95	4.55078e-48	Hmgb3
Cst8	7.17593e-52	-0.713157	0.175	0.771	1.6242e-47	Cst8
Lzts1	1.74302e-51	-0.491346	0.099	0.7	3.94516e-47	Lzts1
Ssbp2	3.17137e-51	0.483579	0.959	0.818	7.17808e-47	Ssbp2
Nr2f1	1.89465e-50	0.623829	0.772	0.49	4.28836e-46	Nr2f1
Ralgps2	2.73219e-50	-0.532813	0.485	0.94	6.18404e-46	Ralgps2
Igfbp5	3.14043e-50	0.813238	0.982	0.867	7.10804e-46	Igfbp5
Akr1cl	4.01184e-50	-1.19868	0.737	0.959	9.0804e-46	Akr1cl
Fkbp9	4.02824e-50	-1.08692	0.784	0.977	9.11751e-46	Fkbp9
Trpc7	5.11816e-50	-0.492478	0.117	0.716	1.15844e-45	Trpc7
Wnt4	5.69658e-49	0.723398	0.988	0.876	1.28936e-44	Wnt4
Ltbp1	6.00161e-49	0.549708	0.901	0.702	1.3584e-44	Ltbp1
Pdgfc	2.12426e-48	0.541496	0.83	0.647	4.80804e-44	Pdgfc
Itga6	2.64919e-48	-0.527179	0.485	0.944	5.99617e-44	Itga6
Asns	4.01961e-48	-0.828714	0.193	0.765	9.09798e-44	Asns
Naaa	4.84309e-48	-0.560133	0.456	0.93	1.09619e-43	Naaa
Emx2	1.64742e-47	-0.546274	0.427	0.905	3.72876e-43	Emx2
Rph3al	2.5659e-47	-0.383077	0.123	0.704	5.80765e-43	Rph3al
Sfrp1	4.41339e-47	0.560043	0.778	0.545	9.98927e-43	Sfrp1
Ifngr2	6.33343e-47	-0.558443	0.585	0.956	1.43351e-42	Ifngr2
Meis2	1.24901e-46	0.647687	0.865	0.559	2.82701e-42	Meis2
Map3k1	3.68933e-46	0.420623	0.678	0.455	8.35043e-42	Map3k1
Creg1	1.2844e-45	0.446956	0.778	0.663	2.90711e-41	Creg1
Hoxa7	1.45936e-45	0.459915	0.608	0.368	3.30312e-41	Hoxa7
Rap1a	1.47898e-45	-0.535861	0.813	0.989	3.34751e-41	Rap1a
Zmiz1	2.86649e-45	0.398416	0.807	0.711	6.48802e-41	Zmiz1
Timm8a1	3.81045e-45	-0.831318	0.684	0.964	8.62456e-41	Timm8a1
Sorl1	1.0666e-44	0.353617	0.573	0.285	2.41415e-40	Sorl1
Rgl1	2.11026e-44	0.350737	0.632	0.371	4.77636e-40	Rgl1
Tmem206	3.37969e-44	-0.450852	0.31	0.843	7.64959e-40	Tmem206
Atp2b4	8.23065e-44	0.315828	0.485	0.156	1.86292e-39	Atp2b4
Cavin3	3.40149e-43	0.424725	0.737	0.507	7.69892e-39	Cavin3
Maf	6.60353e-43	0.541769	0.807	0.558	1.49464e-38	Maf
H19	7.39317e-43	0.652672	1	0.99	1.67337e-38	H19
Stim1	8.09829e-43	-0.438731	0.269	0.809	1.83297e-38	Stim1
Sema3c	9.35051e-43	0.494807	0.848	0.553	2.11639e-38	Sema3c
Ypel3	1.03349e-42	0.466245	0.947	0.907	2.33921e-38	Ypel3
Polr2g	1.60157e-42	-0.695224	0.895	0.991	3.625e-38	Polr2g
Reep5	1.6901e-42	-0.548643	0.842	0.99	3.82537e-38	Reep5
Rbp1	2.17505e-42	0.529092	0.819	0.698	4.92301e-38	Rbp1
2210407C18Rik	2.95063e-42	-0.816682	0.041	0.56	6.67846e-38	2210407C18Rik
AC156795.1	9.28811e-42	-0.411323	0.199	0.749	2.10227e-37	AC156795.1
Nkd1	9.53627e-42	0.441811	0.702	0.377	2.15844e-37	Nkd1
Bmp2	2.13486e-41	-0.690697	0.211	0.739	4.83203e-37	Bmp2
Itpr1	2.35433e-41	-0.43688	0.287	0.811	5.32879e-37	Itpr1
Rpp25	4.67258e-41	-0.516246	0.643	0.975	1.05759e-36	Rpp25
Slc25a5	6.61017e-41	-0.469072	0.965	0.998	1.49615e-36	Slc25a5
Atp2b1	1.17079e-40	0.513903	0.912	0.87	2.64997e-36	Atp2b1
4930563E18Rik	1.80472e-40	-0.439469	0.047	0.552	4.0848e-36	4930563E18Rik
Spry1	2.72386e-40	0.349345	0.509	0.325	6.16519e-36	Spry1
Hk1	3.33165e-40	-0.371643	0.246	0.779	7.54086e-36	Hk1
Ces1h	4.77693e-40	-0.304269	0.047	0.554	1.08121e-35	Ces1h
Sp3	5.66182e-40	-0.414551	0.468	0.912	1.2815e-35	Sp3
F11r	7.48435e-40	-0.577491	0.801	0.978	1.69401e-35	F11r
Uhrf1bp1l	7.63502e-40	-0.453208	0.573	0.94	1.72811e-35	Uhrf1bp1l
Gxylt2	8.29623e-40	-0.387577	0.287	0.811	1.87777e-35	Gxylt2
Rnf128	1.20146e-39	-0.404857	0.281	0.803	2.71939e-35	Rnf128
Sparcl1	1.82696e-39	0.561819	0.696	0.349	4.13515e-35	Sparcl1
Tgm3	2.76741e-39	-0.894085	0.099	0.615	6.26376e-35	Tgm3
Ptprd	5.77165e-39	0.382457	0.673	0.467	1.30635e-34	Ptprd
Zfand1	1.20218e-38	0.279769	0.661	0.602	2.721e-34	Zfand1
Rbms3	1.51437e-38	0.398921	0.626	0.391	3.42763e-34	Rbms3
Hspg2	2.00729e-38	0.274334	0.544	0.339	4.54331e-34	Hspg2
Tln2	2.22979e-38	0.3091	0.474	0.209	5.04691e-34	Tln2
Tulp2	3.85309e-38	-0.465213	0.216	0.739	8.72109e-34	Tulp2
Fam98c	4.03999e-38	-0.314839	0.175	0.703	9.14412e-34	Fam98c
Ldha	9.2052e-38	-0.779425	0.936	0.992	2.08351e-33	Ldha
Adtrp	1.27023e-37	0.339832	0.398	0.079	2.87504e-33	Adtrp
6430710C18Rik	3.43678e-37	-0.420553	0.018	0.472	7.77881e-33	6430710C18Rik
Tpi1	4.89242e-37	-0.584208	0.977	0.999	1.10735e-32	Tpi1
Rcsd1	4.91089e-37	0.303026	0.456	0.186	1.11153e-32	Rcsd1
Tinagl1	5.52467e-37	0.33105	0.52	0.241	1.25045e-32	Tinagl1
Pnlip	6.33132e-37	-0.71879	0.187	0.703	1.43303e-32	Pnlip
Cpa2	7.49286e-37	-0.553381	0.064	0.547	1.69593e-32	Cpa2
Smim1	1.00153e-36	0.502339	0.93	0.867	2.26686e-32	Smim1
Cecr2	1.08772e-36	0.282697	0.474	0.213	2.46195e-32	Cecr2
Frmd6	6.20005e-36	-0.351669	0.187	0.7	1.40332e-31	Frmd6
Gbp2b	7.66027e-36	-0.3678	0.018	0.461	1.73383e-31	Gbp2b
Dmrt1	9.39036e-36	-0.289738	0.07	0.557	2.12541e-31	Dmrt1
Siva1	1.85477e-35	0.455117	0.982	0.959	4.19809e-31	Siva1
Cst3	5.8668e-35	-0.526032	0.988	1	1.32789e-30	Cst3
Cox6c	6.64062e-35	-0.440707	1	1	1.50304e-30	Cox6c
Lamb1	7.21832e-35	0.33144	0.778	0.633	1.6338e-30	Lamb1
Stk24	7.90026e-35	-0.358717	0.368	0.837	1.78814e-30	Stk24
Tkt	8.38841e-35	-0.855224	0.936	0.998	1.89863e-30	Tkt
Aldh1b1	9.37415e-35	-0.42826	0.117	0.612	2.12175e-30	Aldh1b1
Pkp2	1.12454e-34	-0.403828	0.327	0.81	2.54529e-30	Pkp2
St5	2.35007e-34	-0.343102	0.392	0.85	5.31914e-30	St5
Nucb2	3.21467e-34	-0.362082	0.099	0.581	7.27608e-30	Nucb2
Vgll4	4.00966e-34	0.380689	0.813	0.667	9.07547e-30	Vgll4
Vav3	5.0334e-34	-0.431721	0.012	0.431	1.13926e-29	Vav3
Aldh3b1	9.27385e-34	-0.402419	0.053	0.512	2.09904e-29	Aldh3b1
Gm45765	1.63062e-33	-0.26974	0.047	0.499	3.69074e-29	Gm45765
Sphkap	2.25005e-33	-0.290786	0.012	0.425	5.09276e-29	Sphkap
Htra1	2.75027e-33	0.277865	0.339	0.132	6.22495e-29	Htra1
Mmp2	3.0504e-33	0.422837	0.731	0.533	6.90427e-29	Mmp2
1110008P14Rik	3.23622e-33	-0.34127	0.333	0.804	7.32486e-29	1110008P14Rik
Igf1r	3.85088e-33	0.384888	0.813	0.699	8.71608e-29	Igf1r
C430049B03Rik	5.36503e-33	-0.514909	0.737	0.97	1.21432e-28	C430049B03Rik
Pld1	6.16227e-33	-0.257434	0.082	0.55	1.39477e-28	Pld1
Bmpr1b	1.4472e-32	0.266361	0.339	0.051	3.27559e-28	Bmpr1b
Ryr2	1.45751e-32	-0.27934	0.053	0.502	3.29894e-28	Ryr2
Ldhb	1.75436e-32	-0.859031	0.994	1	3.97082e-28	Ldhb
E330013P04Rik	2.12109e-32	-0.480299	0.544	0.909	4.80086e-28	E330013P04Rik
Cpa1	3.98223e-32	-1.18497	0.152	0.633	9.01339e-28	Cpa1
Fndc5	4.8918e-32	-0.393066	0.292	0.769	1.10721e-27	Fndc5
Cmbl	5.46626e-32	0.29869	0.439	0.14	1.23723e-27	Cmbl
Angptl4	5.65822e-32	-0.422232	0.181	0.662	1.28068e-27	Angptl4
Snrpd1	8.39271e-32	-0.362017	0.982	0.999	1.89961e-27	Snrpd1
AU020206	9.26232e-32	-0.404397	0.556	0.916	2.09643e-27	AU020206
Me2	1.00298e-31	-0.408025	0.55	0.921	2.27015e-27	Me2
Mbnl1	1.12866e-31	0.276654	0.667	0.578	2.5546e-27	Mbnl1
Plekha1	1.17423e-31	0.259798	0.421	0.21	2.65775e-27	Plekha1
Rnf19b	1.81537e-31	-0.289873	0.222	0.703	4.10892e-27	Rnf19b
H2afj	2.09863e-31	-0.413612	0.702	0.966	4.75004e-27	H2afj
Nars2	3.49644e-31	-0.288785	0.164	0.639	7.91385e-27	Nars2
Gpr37	3.84896e-31	-0.382565	0.228	0.707	8.71174e-27	Gpr37
Abat	4.06365e-31	0.29329	0.667	0.552	9.19767e-27	Abat
Epha4	4.28909e-31	0.466671	0.497	0.272	9.70793e-27	Epha4
Hacd1	4.91479e-31	-0.364348	0.363	0.805	1.11241e-26	Hacd1
Hoxc4	6.60642e-31	0.315959	0.526	0.342	1.4953e-26	Hoxc4
Gart	6.67774e-31	-0.363256	0.48	0.882	1.51144e-26	Gart
Adgrl3	1.00427e-30	-0.395822	0.456	0.861	2.27306e-26	Adgrl3
Vapb	1.15885e-30	0.290502	0.749	0.638	2.62294e-26	Vapb
Med10	1.28692e-30	-0.479736	0.825	0.978	2.91281e-26	Med10
Plekha5	1.35381e-30	0.253719	0.544	0.411	3.06421e-26	Plekha5
Pkm	1.43769e-30	-0.631844	0.977	0.997	3.25407e-26	Pkm
Msi2	1.45274e-30	0.281854	0.69	0.667	3.28812e-26	Msi2
Mtus1	1.85339e-30	0.257458	0.468	0.276	4.19496e-26	Mtus1
Spidr	2.3324e-30	-0.264499	0.251	0.723	5.27915e-26	Spidr
Dlc1	3.03901e-30	0.279486	0.567	0.34	6.8785e-26	Dlc1
Matn2	4.54638e-30	-0.315232	0.158	0.624	1.02903e-25	Matn2
Tbx3	6.48872e-30	0.337894	0.392	0.13	1.46866e-25	Tbx3
Tsc22d1	8.88435e-30	-0.434419	1	1	2.01088e-25	Tsc22d1
Pacsin2	9.13757e-30	-0.31259	0.48	0.884	2.0682e-25	Pacsin2
Med13l	1.01832e-29	-0.359246	0.45	0.865	2.30486e-25	Med13l
Aqp5	1.54749e-29	-0.319785	0.012	0.388	3.50259e-25	Aqp5
Ddah2	2.08654e-29	0.489937	0.906	0.739	4.72266e-25	Ddah2
Mest	2.11385e-29	-0.66382	0.743	0.964	4.78448e-25	Mest
Plxdc1	2.2361e-29	-0.291033	0.135	0.591	5.06119e-25	Plxdc1
Mfap2	2.49468e-29	0.360632	0.825	0.755	5.64646e-25	Mfap2
Nrp1	2.51085e-29	0.369625	0.567	0.262	5.68306e-25	Nrp1
Kyat3	2.90563e-29	-0.400967	0.234	0.694	6.5766e-25	Kyat3
Gm45716	3.40154e-29	-0.296168	0.222	0.686	7.69905e-25	Gm45716
Fras1	5.5547e-29	0.28648	0.444	0.198	1.25725e-24	Fras1
Mif4gd	7.29689e-29	0.261251	0.538	0.331	1.65158e-24	Mif4gd
Gk5	7.36188e-29	-0.508256	0.193	0.642	1.66629e-24	Gk5
Zbtb20	7.97417e-29	0.33861	0.678	0.565	1.80487e-24	Zbtb20
Gsn	8.36047e-29	0.411915	0.848	0.801	1.89231e-24	Gsn
Egfl6	1.02215e-28	0.295107	0.316	0.047	2.31352e-24	Egfl6
Vamp8	1.06467e-28	-0.377444	0.737	0.973	2.40978e-24	Vamp8
Abhd4	1.06819e-28	0.31798	0.807	0.719	2.41775e-24	Abhd4
Sulf1	1.09826e-28	0.405838	0.906	0.8	2.48579e-24	Sulf1
Med14	1.11894e-28	-0.25291	0.187	0.646	2.53261e-24	Med14
Ung	1.16659e-28	-0.315036	0.292	0.747	2.64045e-24	Ung
Acaa2	1.19064e-28	-0.589447	0.895	0.979	2.6949e-24	Acaa2
Dapk1	1.40767e-28	-0.429054	0.45	0.844	3.18613e-24	Dapk1
Drp2	1.59983e-28	-0.283488	0.216	0.675	3.62106e-24	Drp2
Mtss1l	2.1178e-28	-0.295177	0.269	0.723	4.79343e-24	Mtss1l
Pik3ip1	4.92958e-28	0.2594	0.468	0.25	1.11576e-23	Pik3ip1
Ly6e	9.80233e-28	0.259707	0.468	0.281	2.21866e-23	Ly6e
Lsp1	1.03527e-27	0.384524	0.708	0.556	2.34322e-23	Lsp1
Tpt1	1.65096e-27	-0.282359	1	1	3.73679e-23	Tpt1
Nbl1	1.74172e-27	0.329466	0.561	0.375	3.94221e-23	Nbl1
Emx2os	2.06682e-27	-0.264533	0.24	0.69	4.67803e-23	Emx2os
Lpl	2.08313e-27	-0.51415	0.439	0.834	4.71495e-23	Lpl
Ccdc80	2.44445e-27	0.332049	0.684	0.627	5.53276e-23	Ccdc80
Prr13	2.45374e-27	-0.316316	0.491	0.879	5.5538e-23	Prr13
Ctxn1	2.6257e-27	0.368388	0.971	0.898	5.94301e-23	Ctxn1
Akap12	2.92818e-27	0.324337	0.439	0.195	6.62764e-23	Akap12
Plxdc2	4.80895e-27	0.281783	0.491	0.27	1.08846e-22	Plxdc2
Il10rb	5.74412e-27	-0.281922	0.409	0.827	1.30012e-22	Il10rb
Selenop	6.62036e-27	0.349127	0.661	0.536	1.49845e-22	Selenop
Aebp1	8.68854e-27	0.280819	0.596	0.558	1.96656e-22	Aebp1
Marcksl1	1.16826e-26	0.349472	1	0.999	2.64424e-22	Marcksl1
Dock9	1.60565e-26	-0.250857	0.316	0.751	3.63423e-22	Dock9
Cdc42ep5	2.0821e-26	-0.299873	0.287	0.725	4.71262e-22	Cdc42ep5
Pglyrp1	2.2957e-26	-0.391395	0.029	0.394	5.19608e-22	Pglyrp1
Vim	2.55147e-26	-0.626532	1	1	5.775e-22	Vim
Atp13a3	2.6003e-26	-0.34049	0.31	0.743	5.88551e-22	Atp13a3
Atp8a1	2.90244e-26	0.264459	0.48	0.298	6.56938e-22	Atp8a1
Nppc	3.32947e-26	-0.834216	0.339	0.748	7.53592e-22	Nppc
Hsbp1l1	3.43915e-26	-0.291461	0.146	0.578	7.78418e-22	Hsbp1l1
Ptpn13	3.80523e-26	0.251049	0.596	0.482	8.61276e-22	Ptpn13
Siglecg	4.44489e-26	-0.541975	0.123	0.53	1.00606e-21	Siglecg
Itm2a	4.46243e-26	0.524808	0.649	0.625	1.01003e-21	Itm2a
2810001G20Rik	4.833e-26	-0.40977	0.345	0.762	1.0939e-21	2810001G20Rik
Utf1	6.17366e-26	-0.434384	0.105	0.52	1.39735e-21	Utf1
Gm26611	6.22296e-26	-0.333002	0.076	0.475	1.40851e-21	Gm26611
Papola	6.78419e-26	-0.334172	0.93	0.994	1.53553e-21	Papola
Fam60a	9.15732e-26	0.317749	0.807	0.82	2.07267e-21	Fam60a
Nfat5	1.40407e-25	0.330798	0.865	0.816	3.17798e-21	Nfat5
Plagl1	1.79709e-25	0.339198	0.667	0.558	4.06752e-21	Plagl1
2810474O19Rik	2.24058e-25	-0.558373	0.825	0.969	5.07133e-21	2810474O19Rik
Gtf2e2	2.25986e-25	-0.326801	0.684	0.953	5.11496e-21	Gtf2e2
Casp6	3.06009e-25	0.258491	0.673	0.585	6.9262e-21	Casp6
Hoxc5	3.52818e-25	0.321177	0.45	0.217	7.98567e-21	Hoxc5
Adm	3.76398e-25	-0.390065	0.164	0.589	8.51939e-21	Adm
Mad1l1	3.97035e-25	-0.26432	0.216	0.647	8.98649e-21	Mad1l1
Rps6ka3	4.48311e-25	-0.40314	0.415	0.806	1.01471e-20	Rps6ka3
Soat1	9.68913e-25	-0.456933	0.836	0.977	2.19304e-20	Soat1
Hoxc8	1.00532e-24	0.402364	0.532	0.455	2.27543e-20	Hoxc8
Rlim	1.09368e-24	-0.474893	0.784	0.959	2.47542e-20	Rlim
Bhlhe41	1.43545e-24	-0.322059	0.129	0.54	3.249e-20	Bhlhe41
Uba1	1.6386e-24	-0.376422	0.737	0.959	3.70882e-20	Uba1
Emp1	1.70577e-24	-0.254271	0.31	0.732	3.86083e-20	Emp1
Tmem50b	1.93867e-24	-0.275349	0.281	0.701	4.38799e-20	Tmem50b
Uqcc2	2.76931e-24	-0.302992	0.766	0.968	6.26805e-20	Uqcc2
Sox9	2.90473e-24	0.503713	0.795	0.619	6.57457e-20	Sox9
Mpzl1	3.50436e-24	0.274662	0.819	0.805	7.93177e-20	Mpzl1
Serpinb6b	3.52075e-24	-0.903662	0.667	0.903	7.96886e-20	Serpinb6b
Ppp4r2	3.53457e-24	-0.308322	0.48	0.85	8.00014e-20	Ppp4r2
Mt1	3.65544e-24	-0.832141	0.474	0.826	8.27373e-20	Mt1
Ecm1	4.31117e-24	0.275295	0.363	0.229	9.7579e-20	Ecm1
Rgs2	4.40636e-24	-0.790831	0.696	0.923	9.97337e-20	Rgs2
Dag1	4.41524e-24	-0.402819	0.772	0.963	9.99346e-20	Dag1
Serpinb6a	5.25982e-24	-0.542963	0.93	0.994	1.19051e-19	Serpinb6a
Meis1	7.79981e-24	0.362229	0.889	0.836	1.76541e-19	Meis1
Fdxr	9.31929e-24	-0.318271	0.327	0.73	2.10933e-19	Fdxr
Parvb	1.34213e-23	-0.301244	0.386	0.786	3.03778e-19	Parvb
Timp1	1.6022e-23	-0.29797	0.48	0.849	3.62641e-19	Timp1
Smarca1	1.88691e-23	-0.305309	0.456	0.836	4.27084e-19	Smarca1
Sec61b	2.03012e-23	-0.272595	0.982	1	4.59497e-19	Sec61b
Id1	2.26425e-23	0.458215	0.702	0.625	5.12489e-19	Id1
Ttc3	2.27332e-23	0.325403	0.994	0.995	5.14543e-19	Ttc3
Kdm3a	3.19017e-23	-0.363223	0.673	0.925	7.22064e-19	Kdm3a
Cyb5a	3.73607e-23	-0.576788	0.877	0.982	8.45621e-19	Cyb5a
Ppp4r4	3.93869e-23	-0.283218	0.175	0.584	8.91483e-19	Ppp4r4
Cntnap5a	4.2991e-23	-0.371014	0.164	0.569	9.73059e-19	Cntnap5a
Wdr26	4.44671e-23	0.3118	0.889	0.876	1.00647e-18	Wdr26
Cox6b2	5.33565e-23	-0.294579	0.409	0.8	1.20767e-18	Cox6b2
Vnn1	5.48565e-23	0.332568	0.608	0.435	1.24162e-18	Vnn1
Bptf	5.53892e-23	0.311203	0.906	0.872	1.25368e-18	Bptf
Ppcs	6.68647e-23	-0.322613	0.216	0.625	1.51342e-18	Ppcs
Psmb10	7.61475e-23	-0.27314	0.263	0.674	1.72352e-18	Psmb10
Zfp703	7.73804e-23	-0.360939	0.573	0.893	1.75143e-18	Zfp703
Eva1b	8.79157e-23	-0.344196	0.901	0.992	1.98988e-18	Eva1b
Pls3	1.03244e-22	-0.413232	0.567	0.886	2.33683e-18	Pls3
Gstm2	1.28464e-22	0.470918	0.901	0.854	2.90766e-18	Gstm2
Ybx1	1.96563e-22	-0.408996	0.895	0.989	4.44902e-18	Ybx1
Zfp36l2	2.03242e-22	-0.478325	0.602	0.882	4.60018e-18	Zfp36l2
Rnf181	2.10396e-22	-0.277481	0.327	0.729	4.76209e-18	Rnf181
Arid4b	2.45143e-22	0.301785	0.947	0.959	5.54857e-18	Arid4b
Kifap3	3.09994e-22	0.257914	0.789	0.765	7.01641e-18	Kifap3
Pnliprp2	3.31984e-22	-0.811848	0.164	0.56	7.51412e-18	Pnliprp2
Wasf1	3.36862e-22	-0.253816	0.38	0.771	7.62454e-18	Wasf1
Etnk2	4.316e-22	-0.262417	0.731	0.97	9.76882e-18	Etnk2
Col12a1	5.38277e-22	-0.278654	0.111	0.487	1.21834e-17	Col12a1
Sesn3	5.46371e-22	0.266899	0.772	0.744	1.23666e-17	Sesn3
Rest	6.08721e-22	0.278361	0.895	0.84	1.37778e-17	Rest
Ifnar2	6.22523e-22	-0.271919	0.427	0.805	1.40902e-17	Ifnar2
Hnrnpa3	6.78372e-22	-0.269871	0.994	0.999	1.53543e-17	Hnrnpa3
Sox6	8.8977e-22	0.287833	0.398	0.157	2.0139e-17	Sox6
Gas6	9.50911e-22	-0.385029	0.55	0.883	2.15229e-17	Gas6
Akr7a5	9.60754e-22	0.269183	0.877	0.856	2.17457e-17	Akr7a5
Klk1	9.8419e-22	-0.254579	0.012	0.309	2.22762e-17	Klk1
Dnajc15	1.03947e-21	-0.30997	0.696	0.948	2.35273e-17	Dnajc15
Thra	1.11807e-21	0.264653	0.719	0.569	2.53064e-17	Thra
Plod2	1.24728e-21	0.266074	0.52	0.402	2.82308e-17	Plod2
Arpc1b	1.44068e-21	-0.266859	0.532	0.874	3.26085e-17	Arpc1b
Gapdh	1.60731e-21	-0.260405	1	1	3.63799e-17	Gapdh
Tmsb4x	1.72814e-21	0.542799	1	0.995	3.91148e-17	Tmsb4x
Nr5a1os	3.37154e-21	-0.337359	0.825	0.975	7.63115e-17	Nr5a1os
Nfib	3.39647e-21	0.358472	0.965	0.906	7.68757e-17	Nfib
Rgcc	3.40171e-21	-0.378828	0.561	0.89	7.69943e-17	Rgcc
Gem	4.12242e-21	-0.263092	0.281	0.675	9.33069e-17	Gem
Sparc	5.22167e-21	0.407995	0.988	0.978	1.18187e-16	Sparc
Amhr2	8.74413e-21	-0.298889	0.889	0.997	1.97915e-16	Amhr2
Rasl11a	1.06382e-20	-0.484001	0.48	0.821	2.40786e-16	Rasl11a
Calu	1.09377e-20	-0.543301	0.778	0.94	2.47563e-16	Calu
Pdgfa	1.36852e-20	-0.393539	0.52	0.857	3.0975e-16	Pdgfa
Klf4	1.42731e-20	-0.539213	0.737	0.939	3.23058e-16	Klf4
AC131720.3	1.539e-20	-0.500986	0.953	0.994	3.48337e-16	AC131720.3
Klhl13	1.76835e-20	-0.29229	0.333	0.717	4.00247e-16	Klhl13
Plat	2.03013e-20	0.285978	0.561	0.414	4.59499e-16	Plat
C1qtnf7	2.27054e-20	-0.278923	0.292	0.677	5.13913e-16	C1qtnf7
Tspan12	2.64731e-20	0.301945	0.678	0.558	5.99193e-16	Tspan12
Ccdc30	4.92369e-20	-0.259559	0.117	0.478	1.11443e-15	Ccdc30
Eif3j1	5.32858e-20	-0.437691	0.579	0.862	1.20607e-15	Eif3j1
Xylt1	6.34699e-20	0.29627	0.485	0.376	1.43658e-15	Xylt1
Ash1l	6.97613e-20	0.262085	0.83	0.777	1.57898e-15	Ash1l
Pgam1	1.48922e-19	-0.414167	0.965	0.995	3.37071e-15	Pgam1
Nr4a2	1.7197e-19	-0.264311	0.199	0.572	3.89236e-15	Nr4a2
Oxa1l	1.84392e-19	0.310622	0.959	0.972	4.17352e-15	Oxa1l
S100a10	1.90463e-19	-0.361056	0.842	0.985	4.31095e-15	S100a10
Uchl3	1.99834e-19	-0.319051	0.713	0.925	4.52304e-15	Uchl3
Bex4	2.7671e-19	0.400687	0.906	0.872	6.26306e-15	Bex4
Psmd4	3.38982e-19	-0.307251	0.924	0.991	7.67253e-15	Psmd4
Nup62cl	4.63066e-19	-0.3336	0.205	0.576	1.0481e-14	Nup62cl
Rpn2	5.22781e-19	-0.283347	0.561	0.87	1.18326e-14	Rpn2
Gm28438	7.55306e-19	0.297116	0.994	0.994	1.70956e-14	Gm28438
Auts2	7.57896e-19	0.301885	0.936	0.965	1.71542e-14	Auts2
Cul4b	9.74125e-19	-0.337796	0.591	0.877	2.20484e-14	Cul4b
Thbs1	1.25869e-18	-0.261156	0.164	0.523	2.84892e-14	Thbs1
Rbms2	2.17439e-18	-0.271715	0.713	0.944	4.92151e-14	Rbms2
Igfbp6	2.21403e-18	0.251114	0.404	0.32	5.01124e-14	Igfbp6
Cxxc5	2.50217e-18	0.254896	0.842	0.823	5.6634e-14	Cxxc5
Ywhaq	2.83069e-18	0.354773	1	1	6.40699e-14	Ywhaq
Etfb	3.03629e-18	-0.312186	0.836	0.977	6.87234e-14	Etfb
Olfml3	4.20339e-18	-0.407246	0.164	0.515	9.51396e-14	Olfml3
Idi1	5.09558e-18	-0.480766	0.339	0.683	1.15333e-13	Idi1
Wt1	5.25469e-18	-0.292373	0.959	0.997	1.18935e-13	Wt1
Mmp11	6.70822e-18	0.251672	0.637	0.503	1.51834e-13	Mmp11
Hadha	1.05866e-17	-0.314394	0.807	0.966	2.39618e-13	Hadha
Tpd52l1	2.54596e-17	0.252708	0.667	0.618	5.76253e-13	Tpd52l1
Ivns1abp	2.55671e-17	-0.255508	0.667	0.919	5.78685e-13	Ivns1abp
Ppfibp2	2.62311e-17	0.267188	0.596	0.45	5.93714e-13	Ppfibp2
Dstn	3.91455e-17	0.313431	1	0.999	8.8602e-13	Dstn
6330403K07Rik	4.97321e-17	0.357816	0.836	0.726	1.12564e-12	6330403K07Rik
Gm37350	5.70454e-17	-0.542706	0.211	0.556	1.29117e-12	Gm37350
Mbtd1	6.44684e-17	0.26285	0.912	0.896	1.45918e-12	Mbtd1
Ptgr1	7.04519e-17	-0.450303	0.871	0.974	1.59461e-12	Ptgr1
2010204K13Rik	8.66048e-17	-0.380424	0.456	0.788	1.96021e-12	2010204K13Rik
Pltp	1.26938e-16	0.250438	0.357	0.216	2.87312e-12	Pltp
Ifi27l2a	1.42412e-16	-0.346329	0.246	0.594	3.22336e-12	Ifi27l2a
Pqlc1	1.5607e-16	-0.250306	0.439	0.772	3.53249e-12	Pqlc1
Asb4	1.59115e-16	0.357521	0.439	0.318	3.6014e-12	Asb4
Mex3a	1.68073e-16	0.251725	0.69	0.642	3.80417e-12	Mex3a
Ppp1r15a	1.82976e-16	0.325862	0.947	0.932	4.14147e-12	Ppp1r15a
Hist1h2al	3.15166e-16	-0.397624	0.339	0.682	7.13347e-12	Hist1h2al
Adrm1	3.75018e-16	-0.283584	0.778	0.957	8.48815e-12	Adrm1
Ifrd1	4.00425e-16	-0.358676	0.836	0.974	9.06321e-12	Ifrd1
Ifitm2	6.08464e-16	-0.29814	0.977	0.997	1.3772e-11	Ifitm2
Vdac3	1.00401e-15	-0.259691	1	1	2.27248e-11	Vdac3
Rnd3	1.29467e-15	0.278127	0.807	0.752	2.93035e-11	Rnd3
Gng12	1.43774e-15	-0.264872	0.684	0.914	3.25418e-11	Gng12
Cks2	1.77797e-15	-0.325801	0.713	0.931	4.02426e-11	Cks2
Pbx1	4.88785e-15	0.284855	0.988	0.979	1.10632e-10	Pbx1
Morf4l2	5.46008e-15	-0.267243	0.971	0.997	1.23583e-10	Morf4l2
B2m	5.8097e-15	-0.502681	0.696	0.883	1.31497e-10	B2m
Mif	5.97127e-15	-0.316844	1	0.999	1.35154e-10	Mif
Fst	6.39846e-15	-0.397571	0.158	0.469	1.44823e-10	Fst
Vapa	9.71369e-15	-0.285997	0.76	0.951	2.1986e-10	Vapa
Plxna2	1.27173e-14	0.255005	0.52	0.376	2.87844e-10	Plxna2
Nav2	1.34238e-14	0.294049	0.912	0.872	3.03834e-10	Nav2
Cd63	2.354e-14	-0.285717	0.965	0.999	5.32805e-10	Cd63
Maged2	2.44038e-14	-0.382928	0.901	0.985	5.52355e-10	Maged2
Prdx1	2.74106e-14	-0.32026	0.965	0.999	6.2041e-10	Prdx1
Myl9	4.44735e-14	-0.42157	0.906	0.976	1.00661e-09	Myl9
Bmp4	4.99712e-14	0.256655	0.462	0.343	1.13105e-09	Bmp4
Zfp992	5.08169e-14	-0.26877	0.333	0.651	1.15019e-09	Zfp992
Neat1	5.43327e-14	-0.262448	0.298	0.619	1.22977e-09	Neat1
Pnn	5.85897e-14	0.262144	0.906	0.876	1.32612e-09	Pnn
AC154597.1	1.12146e-13	-0.338635	0.614	0.867	2.5383e-09	AC154597.1
Cyr61	1.35579e-13	-0.388447	0.877	0.978	3.06869e-09	Cyr61
Krt8	1.39803e-13	-0.257951	0.462	0.763	3.1643e-09	Krt8
Gm28085	2.78083e-13	-0.279284	0.023	0.237	6.29414e-09	Gm28085
Ppt1	2.91423e-13	-0.271016	0.708	0.923	6.59607e-09	Ppt1
Manf	3.08299e-13	-0.302373	0.871	0.976	6.97805e-09	Manf
Btg1	3.3969e-13	0.266084	0.947	0.957	7.68855e-09	Btg1
Idh1	3.55338e-13	-0.295169	0.871	0.972	8.04271e-09	Idh1
Hes1	9.423e-13	-0.281612	0.83	0.967	2.1328e-08	Hes1
Bex3	2.00255e-12	0.279427	1	1	4.53258e-08	Bex3
Gnas	2.00838e-12	0.267066	0.971	0.984	4.54576e-08	Gnas
Ucp2	2.13699e-12	0.307341	0.924	0.836	4.83687e-08	Ucp2
Mt2	2.58707e-12	-0.258139	0.146	0.424	5.85557e-08	Mt2
Zfas1	4.98638e-12	0.268614	1	0.999	1.12862e-07	Zfas1
Btg2	5.31932e-12	-0.321344	0.865	0.979	1.20397e-07	Btg2
Tubb4b	6.08609e-12	-0.290912	0.626	0.861	1.37753e-07	Tubb4b
Chchd10	6.60553e-12	0.307586	0.93	0.87	1.4951e-07	Chchd10
Serpina3a	8.12411e-12	-0.353654	0.211	0.492	1.83881e-07	Serpina3a
Msx1	1.04006e-11	-0.25297	0.316	0.608	2.35407e-07	Msx1
Pnliprp1	1.25505e-11	-0.410301	0.123	0.379	2.84068e-07	Pnliprp1
Plac1	1.37935e-11	-0.348055	0.246	0.53	3.12202e-07	Plac1
Pfkl	1.44549e-11	-0.271385	0.608	0.843	3.27173e-07	Pfkl
Ube2e3	1.4579e-11	-0.25148	0.865	0.969	3.2998e-07	Ube2e3
Gm2a	1.54574e-11	0.282701	0.725	0.671	3.49862e-07	Gm2a
Hmga2	1.57516e-11	0.33775	0.965	0.944	3.56523e-07	Hmga2
Mdk	1.74863e-11	0.297591	0.994	0.994	3.95784e-07	Mdk
Calm1	1.96213e-11	-0.260059	0.965	0.991	4.44109e-07	Calm1
Cdkn1a	3.37118e-11	-0.463868	0.532	0.758	7.63034e-07	Cdkn1a
Nasp	3.84348e-11	-0.288403	0.854	0.939	8.69933e-07	Nasp
Prpf38a	5.49709e-11	-0.25377	0.684	0.883	1.24421e-06	Prpf38a
Tshz2	7.0534e-11	0.274588	0.965	0.902	1.59647e-06	Tshz2
Igfbp4	1.2652e-10	0.303337	0.982	0.979	2.86366e-06	Igfbp4
Pdia6	1.8364e-10	-0.313527	0.883	0.948	4.15651e-06	Pdia6
Gmps	2.17875e-10	-0.255045	0.743	0.912	4.93138e-06	Gmps
Gja1	6.67343e-10	-0.260099	0.585	0.813	1.51046e-05	Gja1
Fam181b	1.25873e-09	-0.253382	0.731	0.912	2.849e-05	Fam181b
Sprr2d	2.71096e-09	-0.35202	0.035	0.209	6.13598e-05	Sprr2d
Tmsb10	2.73768e-09	0.278474	1	1	6.19646e-05	Tmsb10
Hmgcs2	2.90747e-08	-0.331109	0.064	0.245	0.000658076	Hmgcs2
Bex1	2.99239e-08	0.272796	0.871	0.857	0.000677297	Bex1
Fos	3.36568e-08	-0.356588	0.807	0.928	0.000761788	Fos
Stmn1	4.91567e-08	0.333012	0.988	0.955	0.00111261	Stmn1
Ccdc182	2.67075e-07	-0.263435	0.088	0.265	0.00604498	Ccdc182
Atf3	8.85425e-07	-0.26976	0.719	0.877	0.0200407	Atf3

## Sheet: markers_LateSLCXXvsGran
Gene	p_val	avg_logFC	pct.1	pct.2	pct_diff	p_val_adj	geneSymbol
Lhx9	6.10427e-163	-0.889016	0.226	0.744	-0.518	1.38164e-158	Lhx9
Ryr2	5.21872e-137	-0.56444	0.107	0.615	-0.508	1.1812e-132	Ryr2
Irx3	1.27994e-226	-1.02557	0.416	0.923	-0.507	2.89702e-222	Irx3
Bace2	1.30806e-139	-0.645762	0.124	0.63	-0.506	2.96066e-135	Bace2
Gng13	1.08266e-146	-1.72705	0.195	0.676	-0.481	2.45049e-142	Gng13
Cst8	5.37827e-128	-0.732942	0.266	0.734	-0.468	1.21732e-123	Cst8
Hmcn1	5.15593e-122	-0.679139	0.219	0.683	-0.464	1.16699e-117	Hmcn1
Bmp2	5.48615e-113	-0.693983	0.114	0.569	-0.455	1.24174e-108	Bmp2
Mt1	5.48796e-127	-1.38863	0.333	0.767	-0.434	1.24214e-122	Mt1
Lgr5	6.8101e-111	-0.564733	0.055	0.478	-0.423	1.5414e-106	Lgr5
Cdc42ep5	9.56393e-125	-0.650922	0.414	0.835	-0.421	2.1647e-120	Cdc42ep5
Dock4	1.25718e-115	-0.609345	0.405	0.823	-0.418	2.84551e-111	Dock4
Mbnl3	1.30509e-83	-0.394017	0.155	0.551	-0.396	2.95394e-79	Mbnl3
Cpa2	7.22149e-77	-0.509581	0.147	0.523	-0.376	1.63451e-72	Cpa2
Aldh1b1	7.57479e-69	-0.444795	0.259	0.624	-0.365	1.71448e-64	Aldh1b1
Cst12	1.79595e-80	-1.28714	0.178	0.541	-0.363	4.06495e-76	Cst12
Tcea3	5.61288e-72	-0.430563	0.191	0.553	-0.362	1.27042e-67	Tcea3
Serpina3a	2.44572e-73	-0.746731	0.191	0.547	-0.356	5.53564e-69	Serpina3a
Ccnd2	1.39027e-114	-0.636775	0.55	0.903	-0.353	3.14673e-110	Ccnd2
Apoc1	6.51642e-65	-0.489822	0.345	0.689	-0.344	1.47493e-60	Apoc1
Mest	7.023e-188	-0.870585	0.603	0.942	-0.339	1.58958e-183	Mest
Igf1	1.5286e-60	-0.38659	0.238	0.576	-0.338	3.45982e-56	Igf1
Ivns1abp	2.10422e-104	-0.564894	0.54	0.872	-0.332	4.76269e-100	Ivns1abp
Kitl	7.51341e-178	-0.790311	0.617	0.944	-0.327	1.70059e-173	Kitl
Gm37350	4.78944e-64	-0.770861	0.398	0.723	-0.325	1.08404e-59	Gm37350
Wfdc1	6.67227e-66	-0.413464	0.09	0.414	-0.324	1.5102e-61	Wfdc1
Cgn	1.29423e-75	-0.471888	0.495	0.815	-0.32	2.92937e-71	Cgn
Rspo1	3.07386e-52	-0.368179	0.272	0.592	-0.32	6.95738e-48	Rspo1
Nrtn	1.23077e-56	-0.37148	0.15	0.469	-0.319	2.78573e-52	Nrtn
D10Wsu102e	3.1941e-64	-0.424291	0.41	0.727	-0.317	7.22953e-60	D10Wsu102e
Reep1	1.41913e-64	-0.378382	0.49	0.806	-0.316	3.21205e-60	Reep1
Fdxr	8.63956e-54	-0.313723	0.191	0.507	-0.316	1.95548e-49	Fdxr
Ccdc61	1.86181e-65	-0.576686	0.34	0.655	-0.315	4.21403e-61	Ccdc61
Bst2	3.99551e-58	-0.472817	0.445	0.754	-0.309	9.04344e-54	Bst2
Cpne8	1.3259e-52	-0.312439	0.141	0.445	-0.304	3.00104e-48	Cpne8
Pcp4l1	2.21537e-58	-0.390608	0.095	0.395	-0.3	5.01427e-54	Pcp4l1
Serpini1	2.54746e-50	-0.325949	0.162	0.461	-0.299	5.76592e-46	Serpini1
2810001G20Rik	1.10199e-59	-0.37101	0.514	0.811	-0.297	2.49425e-55	2810001G20Rik
Tnfrsf19	1.50873e-63	-0.401984	0.519	0.812	-0.293	3.41486e-59	Tnfrsf19
Lzts1	2.47644e-47	-0.338588	0.424	0.716	-0.292	5.60518e-43	Lzts1
Nsg1	1.01376e-44	-0.339884	0.35	0.641	-0.291	2.29455e-40	Nsg1
Sema6d	3.40634e-43	-0.284822	0.276	0.563	-0.287	7.70992e-39	Sema6d
Hacd1	2.44818e-44	-0.28447	0.378	0.665	-0.287	5.5412e-40	Hacd1
Mmp15	2.07524e-43	-0.28103	0.238	0.525	-0.287	4.69709e-39	Mmp15
Tdrp	1.20243e-44	-0.31878	0.271	0.557	-0.286	2.72158e-40	Tdrp
Actr6	1.52285e-48	-0.517067	0.333	0.619	-0.286	3.44681e-44	Actr6
Mt2	1.78108e-60	-1.03434	0.076	0.36	-0.284	4.03129e-56	Mt2
Thbs2	8.23054e-66	-0.393012	0.033	0.314	-0.281	1.8629e-61	Thbs2
Col12a1	5.88274e-42	-0.369042	0.264	0.545	-0.281	1.3315e-37	Col12a1
CT572985.1	1.4011e-53	-0.298985	0.076	0.354	-0.278	3.17125e-49	CT572985.1
Hs6st1	9.17133e-40	-0.298671	0.284	0.557	-0.273	2.07584e-35	Hs6st1
Dapk1	3.27689e-42	-0.316355	0.407	0.679	-0.272	7.41692e-38	Dapk1
Itpr1	5.24745e-39	-0.26911	0.266	0.537	-0.271	1.18771e-34	Itpr1
Adamts19	1.28568e-50	-0.279433	0.079	0.349	-0.27	2.91001e-46	Adamts19
4930563E18Rik	1.18803e-58	-0.267424	0.038	0.307	-0.269	2.68898e-54	4930563E18Rik
Folr1	4.68767e-42	-0.390973	0.233	0.5	-0.267	1.06101e-37	Folr1
Klhl23	6.87014e-46	-0.37704	0.479	0.746	-0.267	1.55499e-41	Klhl23
Wnt6	1.54916e-114	-0.492085	0.693	0.96	-0.267	3.50636e-110	Wnt6
Zfp277	7.79614e-49	-0.361201	0.484	0.75	-0.266	1.76458e-44	Zfp277
Rnd2	7.53912e-37	-0.279882	0.295	0.559	-0.264	1.7064e-32	Rnd2
Nrn1	1.17404e-38	-0.391691	0.253	0.516	-0.263	2.65731e-34	Nrn1
Gm14226	9.10061e-42	-0.366809	0.162	0.424	-0.262	2.05983e-37	Gm14226
Tnni1	2.50961e-38	-0.33442	0.371	0.632	-0.261	5.68025e-34	Tnni1
Cntln	1.57898e-38	-0.287975	0.205	0.464	-0.259	3.57387e-34	Cntln
Klhl13	1.50744e-40	-0.31474	0.321	0.578	-0.257	3.41193e-36	Klhl13
Pim3	3.14067e-36	-0.319482	0.429	0.685	-0.256	7.1086e-32	Pim3
Ets1	1.53142e-41	-0.267603	0.134	0.389	-0.255	3.46622e-37	Ets1
Rnf213	2.86069e-39	-0.300093	0.467	0.722	-0.255	6.47488e-35	Rnf213
Arpc1b	9.39296e-56	-0.401709	0.543	0.797	-0.254	2.126e-51	Arpc1b
Adm	5.44245e-41	-0.285126	0.109	0.361	-0.252	1.23184e-36	Adm
4930523C07Rik	2.37615e-39	-0.354469	0.214	0.465	-0.251	5.37818e-35	4930523C07Rik
Dcaf12l1	2.68552e-38	-0.335262	0.483	0.732	-0.249	6.07841e-34	Dcaf12l1
Hspb1	3.53938e-33	-0.304589	0.357	0.605	-0.248	8.01103e-29	Hspb1
Cav1	2.7259e-34	-0.332418	0.169	0.413	-0.244	6.16979e-30	Cav1
Tgfbr3l	1.42354e-31	-0.280074	0.209	0.445	-0.236	3.22204e-27	Tgfbr3l
Laptm4b	1.52521e-114	-0.547623	0.731	0.965	-0.234	3.45217e-110	Laptm4b
Pld5	1.17888e-46	-0.258431	0.043	0.276	-0.233	2.66827e-42	Pld5
Khdrbs3	2.65725e-38	-0.265508	0.095	0.326	-0.231	6.01443e-34	Khdrbs3
Rhox8	5.09881e-34	-0.347647	0.126	0.357	-0.231	1.15406e-29	Rhox8
Idh1	7.55371e-51	-0.348309	0.64	0.87	-0.23	1.70971e-46	Idh1
Atp13a3	4.37867e-28	-0.277537	0.316	0.543	-0.227	9.91068e-24	Atp13a3
Cdkn1b	7.83379e-30	-0.262873	0.183	0.407	-0.224	1.7731e-25	Cdkn1b
Gata6	5.44944e-33	-0.274623	0.526	0.749	-0.223	1.23343e-28	Gata6
Mycn	7.15098e-29	-0.273487	0.228	0.45	-0.222	1.61855e-24	Mycn
Ddit4l	7.41049e-29	-0.316838	0.428	0.647	-0.219	1.67729e-24	Ddit4l
Hs3st1	5.47148e-32	-0.255361	0.128	0.347	-0.219	1.23841e-27	Hs3st1
F11r	7.04898e-36	-0.307751	0.545	0.763	-0.218	1.59547e-31	F11r
Igfbp2	2.51901e-24	-0.321393	0.39	0.605	-0.215	5.70153e-20	Igfbp2
Aldh1a1	7.65991e-30	-0.390663	0.197	0.409	-0.212	1.73374e-25	Aldh1a1
Olfm1	7.75724e-30	-0.284066	0.176	0.387	-0.211	1.75577e-25	Olfm1
AC167229.2	1.38664e-32	-0.498004	0.524	0.728	-0.204	3.13852e-28	AC167229.2
Cd2ap	1.16724e-31	-0.268209	0.586	0.78	-0.194	2.64194e-27	Cd2ap
Rasl11a	2.97222e-19	-0.27717	0.414	0.606	-0.192	6.72733e-15	Rasl11a
Rgs2	8.41901e-28	-0.371592	0.567	0.756	-0.189	1.90556e-23	Rgs2
Ifi27	7.38125e-24	-0.346462	0.55	0.738	-0.188	1.67067e-19	Ifi27
Rlim	5.9208e-25	-0.26771	0.602	0.786	-0.184	1.34011e-20	Rlim
Fbn2	2.33916e-18	-0.251822	0.422	0.605	-0.183	5.29445e-14	Fbn2
Serinc3	4.5807e-41	-0.417488	0.688	0.866	-0.178	1.0368e-36	Serinc3
Med10	9.64416e-75	-0.469619	0.75	0.925	-0.175	2.18286e-70	Med10
Dnajc15	2.70643e-153	-0.669527	0.803	0.973	-0.17	6.12573e-149	Dnajc15
Sdc4	3.98016e-17	-0.341659	0.464	0.632	-0.168	9.00869e-13	Sdc4
2810474O19Rik	1.56216e-25	-0.311884	0.634	0.799	-0.165	3.5358e-21	2810474O19Rik
Tpm3-rs7	1.76968e-21	-0.266361	0.122	0.286	-0.164	4.00549e-17	Tpm3-rs7
Pglyrp1	6.66662e-22	-0.310349	0.093	0.256	-0.163	1.50892e-17	Pglyrp1
Uba1	4.37087e-26	-0.262723	0.666	0.826	-0.16	9.89303e-22	Uba1
Fst	8.19247e-16	-0.289184	0.56	0.719	-0.159	1.85428e-11	Fst
Rpl14-ps1	2.03605e-16	-0.315651	0.533	0.691	-0.158	4.60839e-12	Rpl14-ps1
Gatm	1.69347e-12	-0.258692	0.371	0.521	-0.15	3.83299e-08	Gatm
Gstp1	8.37903e-16	-0.253931	0.502	0.65	-0.148	1.89651e-11	Gstp1
B2m	1.88035e-37	-0.301097	0.784	0.927	-0.143	4.25599e-33	B2m
Eif3j1	4.96026e-31	-0.360368	0.716	0.856	-0.14	1.1227e-26	Eif3j1
Rpsa-ps10	4.22359e-21	-0.450229	0.595	0.727	-0.132	9.55966e-17	Rpsa-ps10
Calb1	2.56686e-25	-0.297136	0.028	0.159	-0.131	5.80983e-21	Calb1
Polr2g	1.55063e-57	-0.434841	0.803	0.933	-0.13	3.5097e-53	Polr2g
Akr1cl	2.597e-19	-0.436549	0.569	0.695	-0.126	5.87805e-15	Akr1cl
Wfdc10	7.31494e-19	-0.33828	0.05	0.171	-0.121	1.65566e-14	Wfdc10
Bmyc	1.40169e-166	-0.612884	0.867	0.988	-0.121	3.17259e-162	Bmyc
Gstm6	1.90912e-18	-0.404391	0.114	0.234	-0.12	4.32111e-14	Gstm6
Timm8a1	2.25414e-17	-0.270232	0.681	0.789	-0.108	5.10203e-13	Timm8a1
Hbb-bt	1.19529e-06	-0.479973	0.343	0.447	-0.104	0.0270543	Hbb-bt
Maged2	2.54786e-35	-0.385809	0.838	0.937	-0.099	5.76682e-31	Maged2
Krt19	1.5982e-15	-0.271336	0.033	0.13	-0.097	3.61738e-11	Krt19
Eno1	2.07731e-34	-0.379788	0.853	0.937	-0.084	4.70177e-30	Eno1
Slc25a5	1.04351e-37	-0.31393	0.862	0.945	-0.083	2.36189e-33	Slc25a5
Mgp	4.93519e-10	-0.422026	0.302	0.385	-0.083	1.11703e-05	Mgp
Anxa2	1.49264e-43	-0.347277	0.917	0.984	-0.067	3.37843e-39	Anxa2
Arl6ip1	3.73186e-13	-0.297989	0.828	0.884	-0.056	8.44668e-09	Arl6ip1
Pkm	5.41948e-27	-0.302448	0.9	0.955	-0.055	1.22665e-22	Pkm
Gm8730	5.4095e-22	-0.281396	0.922	0.966	-0.044	1.22439e-17	Gm8730
Aldoa	5.20882e-85	-0.441827	0.95	0.991	-0.041	1.17897e-80	Aldoa
Tpt1-ps3	2.55509e-18	-0.252244	0.931	0.968	-0.037	5.78319e-14	Tpt1-ps3
Gm15427	3.37522e-24	-0.259906	0.95	0.978	-0.028	7.63947e-20	Gm15427
GFP	1.03097e-75	-0.548638	0.967	0.992	-0.025	2.3335e-71	GFP
Ubc	2.53372e-09	-0.290183	0.938	0.959	-0.021	5.73482e-05	Ubc
Chchd10	3.72574e-09	-0.366727	0.802	0.815	-0.013	8.43284e-05	Chchd10
Prdx1	3.08905e-42	-0.382577	0.99	0.997	-0.007	6.99176e-38	Prdx1
Cst3	2.48784e-26	-0.250883	0.986	0.99	-0.004	5.63098e-22	Cst3
Ywhaq	1.6238e-46	0.302361	0.969	0.972	-0.003	3.67532e-42	Ywhaq
Vdac3	3.85249e-42	-0.284808	0.984	0.986	-0.002	8.71973e-38	Vdac3
Pebp1	3.36371e-52	-0.253193	0.995	0.997	-0.002	7.61342e-48	Pebp1
Jun	1.77982e-17	0.320543	0.9	0.902	-0.002	4.02846e-13	Jun
Ndufa4	2.36463e-49	-0.368471	0.998	0.998	0	5.3521e-45	Ndufa4
H19	4.94267e-34	0.273826	0.997	0.996	0.001	1.11872e-29	H19
Cox6c	2.31798e-132	0.409685	1	0.999	0.001	5.24651e-128	Cox6c
Zfas1	5.41318e-57	0.362186	0.976	0.972	0.004	1.22522e-52	Zfas1
Tubb5	2.21056e-63	0.358873	1	0.994	0.006	5.00337e-59	Tubb5
Lgals1	2.12752e-62	0.416472	0.993	0.986	0.007	4.81543e-58	Lgals1
Igfbp4	3.59308e-35	0.312106	0.969	0.959	0.01	8.13258e-31	Igfbp4
S100a11	6.42307e-79	0.436448	0.998	0.988	0.01	1.4538e-74	S100a11
Tspan3	5.34524e-34	0.254058	0.922	0.908	0.014	1.20984e-29	Tspan3
Prdx3	5.53913e-36	0.269533	0.928	0.913	0.015	1.25373e-31	Prdx3
1810058I24Rik	4.05394e-61	0.314175	0.986	0.968	0.018	9.17568e-57	1810058I24Rik
Polr1d	9.50852e-78	0.330119	0.986	0.968	0.018	2.15216e-73	Polr1d
Dad1	2.29758e-68	0.324452	0.983	0.961	0.022	5.20034e-64	Dad1
Rsrp1	1.80768e-70	0.419045	0.978	0.954	0.024	4.09151e-66	Rsrp1
Hmga2	2.38775e-21	0.256515	0.462	0.438	0.024	5.40444e-17	Hmga2
2410006H16Rik	1.17475e-26	0.260807	0.964	0.937	0.027	2.65894e-22	2410006H16Rik
Id1	1.12531e-14	0.297789	0.841	0.814	0.027	2.54703e-10	Id1
Tmem176b	5.10592e-28	0.254953	0.96	0.931	0.029	1.15567e-23	Tmem176b
Atp6v1g1	7.50168e-140	0.476108	0.988	0.959	0.029	1.69793e-135	Atp6v1g1
Sparc	1.05437e-42	0.35651	0.966	0.932	0.034	2.38645e-38	Sparc
Cald1	5.76468e-36	0.296444	0.936	0.894	0.042	1.30478e-31	Cald1
Agl	1.79478e-07	0.41681	0.284	0.242	0.042	0.0040623	Agl
Itm2c	4.38118e-31	0.282476	0.874	0.827	0.047	9.91637e-27	Itm2c
Gstm2	4.72396e-40	0.277135	0.981	0.927	0.054	1.06922e-35	Gstm2
Akr7a5	5.13309e-39	0.263929	0.834	0.775	0.059	1.16182e-34	Akr7a5
Hmgb3	2.56811e-241	0.82239	0.983	0.924	0.059	5.81266e-237	Hmgb3
Igf2	6.88418e-43	0.338613	0.928	0.866	0.062	1.55816e-38	Igf2
Podxl	3.978e-43	0.310678	0.824	0.761	0.063	9.0038e-39	Podxl
Meg3	1.18956e-34	0.438774	0.919	0.855	0.064	2.69245e-30	Meg3
Id3	4.52658e-69	0.564929	0.974	0.909	0.065	1.02455e-64	Id3
Ppp1r15a	6.16501e-26	0.293094	0.803	0.733	0.07	1.39539e-21	Ppp1r15a
Klf6	2.25742e-14	0.263369	0.603	0.524	0.079	5.10945e-10	Klf6
Acot1	1.59323e-49	0.368542	0.898	0.815	0.083	3.60611e-45	Acot1
Rhob	2.65241e-39	0.374118	0.866	0.767	0.099	6.00347e-35	Rhob
Pam	2.16337e-19	0.284231	0.726	0.622	0.104	4.89658e-15	Pam
Zwint	1.49546e-77	0.403048	0.912	0.808	0.104	3.38483e-73	Zwint
Smim1	2.46154e-52	0.350098	0.95	0.845	0.105	5.57146e-48	Smim1
Gm2a	1.66173e-44	0.331826	0.774	0.667	0.107	3.76117e-40	Gm2a
Atp6ap2	2.13134e-35	0.255593	0.502	0.394	0.108	4.82408e-31	Atp6ap2
Mdk	8.8749e-19	0.311773	0.841	0.732	0.109	2.00874e-14	Mdk
Ube2l6	3.55249e-43	0.350506	0.638	0.523	0.115	8.04071e-39	Ube2l6
Glrx	3.20992e-34	0.287712	0.757	0.64	0.117	7.26533e-30	Glrx
Desi2	1.5663e-44	0.304545	0.69	0.566	0.124	3.54517e-40	Desi2
Ddah2	2.27135e-45	0.33795	0.75	0.616	0.134	5.14098e-41	Ddah2
Mfap2	2.89653e-60	0.393713	0.855	0.72	0.135	6.55601e-56	Mfap2
Tuba1a	1.09014e-80	0.624091	0.909	0.773	0.136	2.46743e-76	Tuba1a
Cmtm7	1.97436e-55	0.334441	0.688	0.549	0.139	4.46876e-51	Cmtm7
Cxxc5	5.17818e-33	0.259024	0.576	0.436	0.14	1.17203e-28	Cxxc5
Slit2	7.76192e-46	0.268899	0.307	0.165	0.142	1.75683e-41	Slit2
Ptprd	1.60686e-28	0.25645	0.672	0.53	0.142	3.63696e-24	Ptprd
Aebp1	8.04541e-45	0.280064	0.517	0.373	0.144	1.821e-40	Aebp1
Wnt4	6.94369e-71	0.51329	0.857	0.712	0.145	1.57164e-66	Wnt4
C430049B03Rik	8.27214e-30	0.274586	0.783	0.635	0.148	1.87232e-25	C430049B03Rik
6330403K07Rik	1.34702e-26	0.288697	0.747	0.598	0.149	3.04884e-22	6330403K07Rik
Rbp1	2.93648e-59	0.407492	0.702	0.552	0.15	6.64643e-55	Rbp1
Galnt1	2.84384e-35	0.264857	0.714	0.559	0.155	6.43674e-31	Galnt1
Nfat5	2.94098e-95	0.472695	0.819	0.664	0.155	6.65661e-91	Nfat5
Tshz1	6.69727e-35	0.279713	0.753	0.596	0.157	1.51586e-30	Tshz1
Svil	1.80465e-37	0.251554	0.536	0.376	0.16	4.08463e-33	Svil
Zbtb20	1.75134e-26	0.290515	0.569	0.408	0.161	3.96397e-22	Zbtb20
Lgr4	3.24446e-37	0.347279	0.722	0.56	0.162	7.3435e-33	Lgr4
Mpzl1	4.55851e-41	0.275298	0.697	0.532	0.165	1.03177e-36	Mpzl1
Nr0b1	4.16571e-36	0.281867	0.426	0.26	0.166	9.42866e-32	Nr0b1
Tpd52l1	1.11125e-71	0.370713	0.616	0.448	0.168	2.5152e-67	Tpd52l1
Sulf1	1.48134e-88	0.436161	0.897	0.726	0.171	3.35286e-84	Sulf1
Aspscr1	2.33249e-72	0.343573	0.564	0.392	0.172	5.27936e-68	Aspscr1
Notum	6.03878e-90	0.250076	0.186	0.01	0.176	1.36682e-85	Notum
9030624J02Rik	7.30227e-36	0.261515	0.555	0.379	0.176	1.6528e-31	9030624J02Rik
Epha4	2.40401e-56	0.312046	0.266	0.088	0.178	5.44123e-52	Epha4
Pdlim2	8.47786e-49	0.273777	0.438	0.258	0.18	1.91888e-44	Pdlim2
Axin2	1.51638e-44	0.285501	0.61	0.43	0.18	3.43218e-40	Axin2
Meis2	7.93602e-60	0.329847	0.359	0.178	0.181	1.79624e-55	Meis2
Nr2f1	8.25518e-83	0.334464	0.233	0.051	0.182	1.86848e-78	Nr2f1
Hbb-y	4.06583e-37	0.412704	0.969	0.784	0.185	9.20259e-33	Hbb-y
Enah	7.99312e-71	0.37151	0.797	0.611	0.186	1.80916e-66	Enah
Rassf10	1.44951e-52	0.307645	0.452	0.263	0.189	3.28082e-48	Rassf10
Nfib	1.89134e-64	0.421894	0.795	0.604	0.191	4.28087e-60	Nfib
Atp2b1	4.44444e-94	0.50954	0.733	0.541	0.192	1.00595e-89	Atp2b1
Nrep	3.05091e-47	0.336004	0.641	0.448	0.193	6.90542e-43	Nrep
Abhd4	1.02378e-71	0.336753	0.614	0.419	0.195	2.31723e-67	Abhd4
Myo1b	2.29893e-39	0.292855	0.559	0.363	0.196	5.20339e-35	Myo1b
Gm29521	1.7896e-34	0.287192	0.529	0.332	0.197	4.05057e-30	Gm29521
Sorbs2	4.50102e-29	0.314482	0.676	0.479	0.197	1.01876e-24	Sorbs2
Xylt1	1.36306e-46	0.307469	0.448	0.249	0.199	3.08516e-42	Xylt1
Rarres2	4.11117e-37	0.265127	0.431	0.231	0.2	9.30521e-33	Rarres2
2610203C20Rik	4.19531e-55	0.329482	0.476	0.275	0.201	9.49565e-51	2610203C20Rik
Aldh1a3	2.93837e-78	0.331349	0.262	0.057	0.205	6.65071e-74	Aldh1a3
Ptpre	2.35107e-46	0.302524	0.422	0.215	0.207	5.32142e-42	Ptpre
Mmp23	1.14227e-40	0.316944	0.636	0.429	0.207	2.58541e-36	Mmp23
Nav2	1.8068e-203	0.662633	0.912	0.703	0.209	4.08952e-199	Nav2
Sh3kbp1	2.79872e-60	0.256285	0.326	0.117	0.209	6.33462e-56	Sh3kbp1
Cavin3	2.50877e-57	0.368875	0.688	0.479	0.209	5.67836e-53	Cavin3
Htra1	1.375e-66	0.36008	0.378	0.167	0.211	3.11217e-62	Htra1
Hspg2	2.89466e-62	0.291055	0.414	0.203	0.211	6.55177e-58	Hspg2
Ccdc80	1.75046e-74	0.412838	0.64	0.429	0.211	3.96199e-70	Ccdc80
Gprc5b	1.82377e-42	0.270404	0.536	0.322	0.214	4.12792e-38	Gprc5b
Nkd1	1.35896e-61	0.389362	0.784	0.569	0.215	3.07587e-57	Nkd1
Bambi	4.36628e-150	0.653134	0.819	0.604	0.215	9.88263e-146	Bambi
Col5a2	1.05568e-53	0.341234	0.469	0.247	0.222	2.38943e-49	Col5a2
Comt	2.00045e-288	0.82304	0.874	0.648	0.226	4.52782e-284	Comt
Rbms3	1.02295e-61	0.33012	0.443	0.217	0.226	2.31535e-57	Rbms3
Rras2	5.95896e-46	0.288996	0.536	0.308	0.228	1.34875e-41	Rras2
Sox9	5.27179e-46	0.407157	0.428	0.199	0.229	1.19322e-41	Sox9
Farp1	5.34746e-55	0.267786	0.452	0.222	0.23	1.21034e-50	Farp1
Cd302	7.61939e-51	0.288554	0.417	0.186	0.231	1.72457e-46	Cd302
Cacna2d1	8.24034e-84	0.274229	0.286	0.054	0.232	1.86512e-79	Cacna2d1
Peg10	6.3373e-56	0.458359	0.705	0.472	0.233	1.43438e-51	Peg10
Igfbp6	5.73511e-50	0.271857	0.378	0.144	0.234	1.29808e-45	Igfbp6
Cdkn1a	2.70323e-61	0.529877	0.678	0.444	0.234	6.1185e-57	Cdkn1a
Tmem37	6.66764e-77	0.32956	0.433	0.197	0.236	1.50915e-72	Tmem37
Sorl1	2.01471e-66	0.290857	0.39	0.153	0.237	4.5601e-62	Sorl1
Bcam	2.63039e-138	0.556545	0.762	0.523	0.239	5.95362e-134	Bcam
Tenm4	6.44655e-47	0.328443	0.5	0.26	0.24	1.45911e-42	Tenm4
Tln2	2.23397e-112	0.373141	0.359	0.119	0.24	5.05636e-108	Tln2
Ssbp2	1.91597e-75	0.371021	0.66	0.416	0.244	4.33661e-71	Ssbp2
Dlk1	4.10773e-119	0.804001	0.662	0.418	0.244	9.29743e-115	Dlk1
Meis1	4.69925e-101	0.446109	0.638	0.392	0.246	1.06363e-96	Meis1
Bcas3	1.92224e-68	0.302885	0.486	0.237	0.249	4.3508e-64	Bcas3
Cecr2	8.79266e-74	0.27199	0.338	0.087	0.251	1.99013e-69	Cecr2
Dact2	9.62775e-75	0.289784	0.329	0.078	0.251	2.17914e-70	Dact2
Msx1	1.31549e-80	0.538039	0.597	0.345	0.252	2.97748e-76	Msx1
Mid1ip1	1.57198e-90	0.580359	0.84	0.586	0.254	3.55801e-86	Mid1ip1
Selenbp1	4.59028e-63	0.41776	0.697	0.441	0.256	1.03896e-58	Selenbp1
Ltbp1	2.17121e-79	0.409117	0.624	0.365	0.259	4.91431e-75	Ltbp1
Map1b	3.18841e-164	0.758081	0.828	0.569	0.259	7.21665e-160	Map1b
Ptpn13	6.63045e-72	0.346515	0.552	0.292	0.26	1.50074e-67	Ptpn13
Sparcl1	1.49286e-83	0.462379	0.378	0.114	0.264	3.37894e-79	Sparcl1
RMST_1	4.99407e-150	0.68549	0.586	0.32	0.266	1.13036e-145	RMST_1
Ppfibp2	9.86116e-63	0.366606	0.517	0.25	0.267	2.23197e-58	Ppfibp2
Sec14l1	7.30433e-81	0.342676	0.586	0.315	0.271	1.65326e-76	Sec14l1
Emid1	2.32106e-77	0.327792	0.383	0.106	0.277	5.25349e-73	Emid1
Slc25a21	8.26951e-122	0.289332	0.309	0.024	0.285	1.87172e-117	Slc25a21
Irf5	8.92556e-92	0.333544	0.36	0.074	0.286	2.02021e-87	Irf5
Arhgap42	2.1794e-77	0.368988	0.552	0.266	0.286	4.93285e-73	Arhgap42
Ncoa7	1.33027e-93	0.426457	0.66	0.363	0.297	3.01093e-89	Ncoa7
Maf	9.37141e-108	0.595819	0.638	0.337	0.301	2.12113e-103	Maf
Etl4	1.48083e-74	0.329476	0.409	0.105	0.304	3.35171e-70	Etl4
Plac8	3.68027e-154	1.12698	0.478	0.172	0.306	8.32992e-150	Plac8
Tgfbi	5.07141e-134	0.656921	0.778	0.471	0.307	1.14786e-129	Tgfbi
Rnase4	2.97765e-217	0.757964	0.529	0.215	0.314	6.73961e-213	Rnase4
C1qtnf12	0	1.15682	0.909	0.589	0.32	0	C1qtnf12
Hsd17b11	2.85102e-114	0.574741	0.666	0.345	0.321	6.453e-110	Hsd17b11
Nell1	4.75858e-132	0.341968	0.36	0.034	0.326	1.07706e-127	Nell1
Scrn1	7.02759e-156	0.395666	0.4	0.046	0.354	1.59062e-151	Scrn1
Igfbp5	2.26433e-307	1.21493	0.976	0.619	0.357	5.12508e-303	Igfbp5
Lsp1	3.23774e-122	0.517416	0.572	0.214	0.358	7.3283e-118	Lsp1
Cd83	6.9892e-130	0.518787	0.464	0.105	0.359	1.58194e-125	Cd83
Tspan15	2.48662e-119	0.510835	0.564	0.203	0.361	5.62821e-115	Tspan15
Tgfb2	1.27592e-146	0.722843	0.433	0.071	0.362	2.88791e-142	Tgfb2
Stra6	2.85912e-149	0.453896	0.412	0.05	0.362	6.47134e-145	Stra6
Greb1	8.56305e-110	0.534692	0.745	0.382	0.363	1.93816e-105	Greb1
Itm2a	0	1.45914	0.831	0.461	0.37	0	Itm2a
Jakmip1	3.06056e-137	0.474982	0.45	0.078	0.372	6.92727e-133	Jakmip1
Selenop	3.261e-113	0.530642	0.731	0.359	0.372	7.38094e-109	Selenop
Egfl6	7.23892e-120	0.591626	0.683	0.309	0.374	1.63846e-115	Egfl6
Nrp1	5.14848e-158	0.497931	0.495	0.095	0.4	1.16531e-153	Nrp1
Tbx2	6.66117e-169	0.461425	0.493	0.07	0.423	1.50769e-164	Tbx2
Lypd1	3.81712e-226	0.804947	0.459	0.028	0.431	8.63967e-222	Lypd1
Tspan13	1.07106e-217	0.674366	0.548	0.097	0.451	2.42424e-213	Tspan13
Il6st	6.04804e-247	0.84582	0.819	0.352	0.467	1.36891e-242	Il6st
Sema3c	7.27778e-212	0.681041	0.607	0.122	0.485	1.64725e-207	Sema3c
Pdgfc	3.07844e-272	0.832078	0.666	0.159	0.507	6.96774e-268	Pdgfc
Pax8	3.97888e-291	0.693721	0.572	0.039	0.533	9.0058e-287	Pax8
Ncam1	0	1.23856	0.781	0.216	0.565	0	Ncam1

## Sheet: markers_SLCXXvsGran
Gene	p_val	avg_logFC	pct.1	pct.2	p_val_adj	geneSymbol
Plac8	0	1.44759	0.593	0.202	0	Plac8
Itm2a	0	1.30967	0.79	0.476	0	Itm2a
Ncam1	0	1.30836	0.824	0.25	0	Ncam1
Igfbp5	0	1.17275	0.977	0.641	0	Igfbp5
C1qtnf12	0	1.09151	0.9	0.598	0	C1qtnf12
Pdgfc	0	0.805117	0.703	0.203	0	Pdgfc
Pax8	0	0.719591	0.619	0.05	0	Pax8
Dlk1	7.5483080784227e-310	1.30268	0.731	0.434	1.70848e-305	Dlk1
Bmyc	5.77551397253835e-309	-0.758047	0.831	0.989	1.30723e-304	Bmyc
Comt	6.30094e-306	0.761528	0.864	0.657	1.42615e-301	Comt
Sema3c	1.00807e-275	0.672977	0.662	0.16	2.28167e-271	Sema3c
Kitl	2.09912e-263	-0.864075	0.558	0.943	4.75116e-259	Kitl
Hmgb3	3.31286e-259	0.759549	0.987	0.927	7.49833e-255	Hmgb3
Irx3	1.22537e-256	-1.08969	0.326	0.868	2.7735e-252	Irx3
Scrn1	5.05162e-225	0.429635	0.454	0.058	1.14338e-220	Scrn1
Tspan13	8.46869e-222	0.585755	0.497	0.105	1.9168e-217	Tspan13
Lhx9	1.36539e-221	-0.924885	0.238	0.763	3.09041e-217	Lhx9
Mest	5.46271e-218	-0.821823	0.635	0.944	1.23643e-213	Mest
Il6st	1.64744e-215	0.717399	0.73	0.367	3.72883e-211	Il6st
Rnase4	3.0599e-204	0.640726	0.47	0.226	6.92577e-200	Rnase4
Lypd1	4.13851e-204	0.671261	0.36	0.026	9.36709e-200	Lypd1
Wnt6	2.44897e-203	-0.595744	0.611	0.96	5.543e-199	Wnt6
Laptm4b	2.49651e-196	-0.661934	0.7	0.968	5.65061e-192	Laptm4b
Nav2	9.28268e-195	0.587736	0.912	0.718	2.10104e-190	Nav2
Nrp1	1.92674e-192	0.477378	0.511	0.11	4.36098e-188	Nrp1
Dnajc15	3.25667e-192	-0.711113	0.779	0.97	7.37115e-188	Dnajc15
Cst8	6.2924e-179	-0.757633	0.245	0.738	1.42422e-174	Cst8
Tbx2	6.32614e-179	0.410887	0.469	0.085	1.43186e-174	Tbx2
Ryr2	1.14953e-178	-0.554482	0.095	0.604	2.60185e-174	Ryr2
Bcam	6.0421e-178	0.552924	0.791	0.54	1.36757e-173	Bcam
Bace2	1.15333e-177	-0.629135	0.099	0.601	2.61044e-173	Bace2
Gng13	1.72587e-174	-1.71761	0.157	0.629	3.90634e-170	Gng13
Dock4	1.39248e-169	-0.665957	0.402	0.837	3.15175e-165	Dock4
Cdc42ep5	6.42552e-166	-0.667639	0.385	0.825	1.45435e-161	Cdc42ep5
Slc25a21	1.13497e-159	0.275922	0.317	0.024	2.56888e-155	Slc25a21
Nr2f1	1.05029e-155	0.466059	0.356	0.091	2.37723e-151	Nr2f1
Lsp1	7.70372e-155	0.506567	0.603	0.245	1.74366e-150	Lsp1
Tgfb2	1.19894e-151	0.629556	0.401	0.081	2.71369e-147	Tgfb2
Mt1	7.95277e-151	-1.34706	0.365	0.772	1.80003e-146	Mt1
Greb1	3.24969e-148	0.541134	0.752	0.393	7.35534e-144	Greb1
Hmcn1	2.71277e-147	-0.658314	0.216	0.665	6.14008e-143	Hmcn1
Stra6	1.3194e-146	0.385495	0.357	0.054	2.98634e-142	Stra6
Maf	1.19939e-143	0.58656	0.676	0.357	2.71469e-139	Maf
Meis1	3.39412e-142	0.473434	0.695	0.432	7.68226e-138	Meis1
Bmp2	4.73909e-142	-0.691516	0.136	0.584	1.07265e-137	Bmp2
Ltbp1	5.56899e-140	0.477102	0.687	0.396	1.26048e-135	Ltbp1
Atp2b1	2.99179e-138	0.535892	0.774	0.571	6.77161e-134	Atp2b1
Ssbp2	7.87746e-137	0.43486	0.728	0.453	1.78299e-132	Ssbp2
Lgr5	1.75746e-134	-0.536593	0.044	0.446	3.97784e-130	Lgr5
Ccnd2	3.1926e-134	-0.639283	0.557	0.892	7.22612e-130	Ccnd2
Map1b	2.6844e-133	0.620562	0.795	0.598	6.07588e-129	Map1b
Tln2	5.23918e-132	0.357711	0.385	0.127	1.18584e-127	Tln2
Sparcl1	1.90748e-131	0.503885	0.45	0.135	4.31738e-127	Sparcl1
Meis2	2.75464e-130	0.478148	0.474	0.212	6.23486e-126	Meis2
RMST_1	1.30249e-128	0.568012	0.513	0.313	2.94806e-124	RMST_1
Tgfbi	2.39108e-128	0.589584	0.75	0.495	5.41198e-124	Tgfbi
Bambi	1.52188e-127	0.553799	0.819	0.629	3.44463e-123	Bambi
Ivns1abp	2.79538e-125	-0.542193	0.569	0.876	6.32707e-121	Ivns1abp
Cgn	4.76675e-125	-0.528126	0.447	0.822	1.07891e-120	Cgn
Selenop	1.41254e-124	0.485818	0.715	0.375	3.19713e-120	Selenop
Atp6v1g1	3.25419e-120	0.407409	0.991	0.963	7.36554e-116	Atp6v1g1
Nell1	2.84578e-119	0.277787	0.29	0.034	6.44114e-115	Nell1
Wnt4	1.11411e-118	0.573864	0.887	0.726	2.52168e-114	Wnt4
Cd83	2.53414e-118	0.429907	0.385	0.097	5.73578e-114	Cd83
Mbnl3	4.64721e-118	-0.398114	0.126	0.54	1.05185e-113	Mbnl3
G6pc2	1.52068e-117	0.264883	0.229	0.032	3.4419e-113	G6pc2
Jakmip1	1.871e-117	0.381446	0.353	0.074	4.23482e-113	Jakmip1
Tspan15	1.2822e-114	0.44456	0.561	0.244	2.90212e-110	Tspan15
Tenm4	1.67962e-112	0.452785	0.591	0.29	3.80165e-108	Tenm4
Cpa2	4.32279e-111	-0.533458	0.128	0.525	9.78421e-107	Cpa2
Irf5	6.28023e-108	0.309024	0.364	0.09	1.42147e-103	Irf5
Egfl6	1.64609e-106	0.504783	0.599	0.285	3.72577e-102	Egfl6
Med10	1.66832e-106	-0.4948	0.767	0.93	3.77607e-102	Med10
Ccdc61	2.14201e-106	-0.642605	0.321	0.676	4.84823e-102	Ccdc61
Reep1	7.20665e-104	-0.421191	0.465	0.817	1.63115e-99	Reep1
Aldh1b1	2.14833e-103	-0.473897	0.226	0.623	4.86254e-99	Aldh1b1
Lgals7	1.30003e-102	-0.304118	0.961	0.998	2.94249e-98	Lgals7
Cecr2	2.365e-102	0.27601	0.369	0.098	5.35295e-98	Cecr2
Nfat5	2.19413e-101	0.429964	0.83	0.678	4.9662e-97	Nfat5
Cst12	1.08139e-99	-1.26486	0.152	0.508	2.44763e-95	Cst12
Nfib	7.49726e-99	0.447633	0.834	0.631	1.69693e-94	Nfib
Hsd17b11	4.13329e-98	0.461585	0.602	0.379	9.35528e-94	Hsd17b11
Sec14l1	5.53308e-98	0.342836	0.638	0.36	1.25236e-93	Sec14l1
Kctd14	1.43486e-97	-0.426222	0.864	0.978	3.24767e-93	Kctd14
GFP	1.57927e-97	-0.586738	0.964	0.993	3.57452e-93	GFP
D10Wsu102e	1.69191e-97	-0.485349	0.419	0.747	3.82947e-93	D10Wsu102e
Sulf1	2.01102e-97	0.406336	0.899	0.733	4.55175e-93	Sulf1
Sorl1	5.84859e-97	0.305329	0.431	0.165	1.32377e-92	Sorl1
Abhd4	1.8503e-96	0.34402	0.658	0.446	4.18798e-92	Abhd4
Aldoa	2.31687e-96	-0.43415	0.96	0.992	5.244e-92	Aldoa
Bst2	7.67543e-96	-0.564611	0.418	0.764	1.73726e-91	Bst2
Polr1d	4.22295e-94	0.31692	0.988	0.971	9.55824e-90	Polr1d
Igf2	1.4442e-93	0.426635	0.943	0.875	3.26881e-89	Igf2
Nrep	2.20864e-93	0.409127	0.691	0.471	4.99904e-89	Nrep
2810001G20Rik	8.30889e-93	-0.418088	0.475	0.806	1.88064e-88	2810001G20Rik
Gm37350	1.86934e-92	-0.827697	0.356	0.708	4.23107e-88	Gm37350
Ncoa7	2.53513e-92	0.372069	0.656	0.392	5.73801e-88	Ncoa7
Ccdc80	2.27663e-91	0.394598	0.65	0.447	5.15292e-87	Ccdc80
Epha4	3.58645e-91	0.360859	0.318	0.105	8.11758e-87	Epha4
Rbms3	9.71931e-91	0.348077	0.485	0.233	2.19987e-86	Rbms3
Zwint	4.02833e-90	0.3781	0.919	0.822	9.11772e-86	Zwint
Serpina3a	6.89012e-90	-0.719403	0.196	0.542	1.55951e-85	Serpina3a
Lzts1	1.10004e-89	-0.40136	0.35	0.715	2.48982e-85	Lzts1
Tcea3	2.11461e-89	-0.412892	0.197	0.554	4.78621e-85	Tcea3
Spry1	3.73838e-89	0.27609	0.256	0.069	8.46144e-85	Spry1
Etl4	1.10358e-87	0.308081	0.406	0.114	2.49784e-83	Etl4
Cmtm7	1.17591e-87	0.36802	0.719	0.56	2.66155e-83	Cmtm7
Wfdc1	4.26764e-85	-0.402545	0.072	0.39	9.65939e-81	Wfdc1
Rbp1	8.00233e-85	0.422699	0.728	0.565	1.81125e-80	Rbp1
Meg3	1.20321e-84	0.598706	0.937	0.859	2.72334e-80	Meg3
Polr2g	1.66108e-83	-0.468166	0.824	0.939	3.75969e-79	Polr2g
Tnfrsf19	2.15391e-83	-0.412417	0.513	0.808	4.87516e-79	Tnfrsf19
Sox9	3.13826e-83	0.484348	0.511	0.237	7.10314e-79	Sox9
Enah	3.91801e-83	0.350567	0.807	0.631	8.86802e-79	Enah
4930563E18Rik	4.18411e-83	-0.285152	0.04	0.329	9.47032e-79	4930563E18Rik
Ptpn13	1.90597e-82	0.323222	0.562	0.309	4.31396e-78	Ptpn13
Nrtn	2.82584e-80	-0.37398	0.126	0.459	6.396e-76	Nrtn
Mid1ip1	1.35681e-79	0.485339	0.819	0.603	3.071e-75	Mid1ip1
Apoc1	8.31138e-79	-0.485001	0.352	0.682	1.8812e-74	Apoc1
Dact2	1.4526e-78	0.253171	0.306	0.087	3.28782e-74	Dact2
Hspg2	2.40924e-77	0.283545	0.443	0.215	5.45307e-73	Hspg2
Actr6	4.69483e-77	-0.598746	0.345	0.651	1.06263e-72	Actr6
Tpd52l1	1.75233e-76	0.342097	0.627	0.464	3.96621e-72	Tpd52l1
Ppfibp2	4.0076e-76	0.347735	0.535	0.268	9.07081e-72	Ppfibp2
Tmem37	4.13293e-76	0.285208	0.411	0.208	9.35448e-72	Tmem37
Arhgap42	8.6126e-76	0.318083	0.515	0.267	1.94938e-71	Arhgap42
Arpc1b	9.40376e-76	-0.410069	0.541	0.804	2.12845e-71	Arpc1b
Pcp4l1	1.06402e-75	-0.379148	0.081	0.378	2.4083e-71	Pcp4l1
Thbs2	1.73542e-75	-0.364909	0.033	0.292	3.92794e-71	Thbs2
Htra1	3.82891e-75	0.329936	0.369	0.164	8.66635e-71	Htra1
Id3	1.37521e-74	0.534162	0.969	0.902	3.11266e-70	Id3
Klhl23	3.27386e-74	-0.445661	0.483	0.766	7.41006e-70	Klhl23
Selenbp1	4.80309e-74	0.407541	0.722	0.474	1.08713e-69	Selenbp1
Tuba1a	7.10398e-74	0.526131	0.907	0.789	1.60791e-69	Tuba1a
Mmp2	1.01829e-73	0.290702	0.33	0.138	2.3048e-69	Mmp2
Tubb5	1.02263e-73	0.335225	1	0.995	2.31461e-69	Tubb5
Aldh1a3	1.15205e-73	0.269414	0.22	0.057	2.60755e-69	Aldh1a3
Serpini1	1.93994e-73	-0.360492	0.174	0.496	4.39086e-69	Serpini1
Pebp1	2.43285e-73	-0.264892	0.996	0.997	5.50651e-69	Pebp1
Ddah2	6.03422e-73	0.377814	0.786	0.627	1.36578e-68	Ddah2
Ywhaq	7.47488e-73	0.338377	0.976	0.974	1.69186e-68	Ywhaq
Ndufa4	1.25764e-72	-0.413085	0.999	0.998	2.84655e-68	Ndufa4
Emid1	1.53639e-72	0.270152	0.344	0.114	3.47747e-68	Emid1
CT572985.1	1.0158e-71	-0.292978	0.068	0.35	2.29917e-67	CT572985.1
Zfas1	2.98181e-71	0.349972	0.981	0.975	6.74902e-67	Zfas1
Mt2	1.83328e-70	-0.982502	0.092	0.365	4.14944e-66	Mt2
Bcas3	5.93708e-69	0.265649	0.485	0.252	1.3438e-64	Bcas3
Crispld2	1.25606e-68	0.250326	0.22	0.067	2.84296e-64	Crispld2
Sparc	1.88862e-68	0.387919	0.971	0.937	4.27471e-64	Sparc
Cavin3	2.93799e-68	0.353302	0.699	0.481	6.64984e-64	Cavin3
Cpne8	5.04078e-68	-0.331979	0.17	0.485	1.14093e-63	Cpne8
Rspo1	6.1706e-68	-0.364629	0.276	0.596	1.39665e-63	Rspo1
Dad1	1.34293e-67	0.279892	0.985	0.964	3.03959e-63	Dad1
Zfp277	2.1352e-67	-0.400922	0.529	0.771	4.83282e-63	Zfp277
Prdx1	3.79212e-67	-0.428015	0.984	0.997	8.58307e-63	Prdx1
Lgals1	6.53182e-67	0.408343	0.993	0.985	1.47841e-62	Lgals1
Aspscr1	3.37091e-66	0.288651	0.565	0.418	7.62971e-62	Aspscr1
Fdxr	4.28567e-66	-0.309936	0.222	0.527	9.70018e-62	Fdxr
Hacd1	4.53439e-66	-0.309799	0.374	0.677	1.02631e-61	Hacd1
Col12a1	2.231e-65	-0.393545	0.229	0.54	5.04964e-61	Col12a1
Farp1	3.31442e-65	0.252113	0.473	0.247	7.50186e-61	Farp1
S100a11	4.06299e-65	0.362067	0.997	0.989	9.19617e-61	S100a11
Nsg1	1.34098e-64	-0.357154	0.314	0.626	3.03516e-60	Nsg1
Adamts19	2.30317e-64	-0.268696	0.061	0.32	5.21299e-60	Adamts19
B2m	6.89446e-64	-0.372403	0.764	0.923	1.56049e-59	B2m
Igfbp6	1.22902e-63	0.272876	0.383	0.159	2.78177e-59	Igfbp6
Rian	4.44106e-62	0.346154	0.7	0.534	1.00519e-57	Rian
Mfap2	7.58388e-62	0.351442	0.848	0.723	1.71653e-57	Mfap2
Enpp2	8.66444e-62	0.299219	0.425	0.179	1.96111e-57	Enpp2
Vdac3	3.32903e-61	-0.297548	0.988	0.987	7.53493e-57	Vdac3
Rsrp1	4.01381e-61	0.350152	0.979	0.957	9.08486e-57	Rsrp1
Ddit4l	4.06773e-61	-0.439476	0.387	0.673	9.2069e-57	Ddit4l
Folr1	3.8761e-60	-0.392128	0.205	0.494	8.77317e-56	Folr1
Dapk1	7.50461e-60	-0.337314	0.417	0.694	1.69859e-55	Dapk1
Nrn1	7.82434e-60	-0.409202	0.21	0.504	1.77096e-55	Nrn1
Xylt1	1.1649e-59	0.303377	0.457	0.261	2.63663e-55	Xylt1
Nkd1	1.47905e-59	0.346392	0.766	0.552	3.34768e-55	Nkd1
Msx1	2.32895e-59	0.411189	0.533	0.368	5.27134e-55	Msx1
Smoc1	4.71714e-59	-0.26807	0.214	0.513	1.06768e-54	Smoc1
Smim1	5.29334e-59	0.329876	0.945	0.847	1.1981e-54	Smim1
Itpr1	3.04948e-58	-0.290149	0.27	0.561	6.90219e-54	Itpr1
Peg10	9.83033e-58	0.405048	0.707	0.491	2.225e-53	Peg10
Tdrp	1.53653e-57	-0.313554	0.276	0.563	3.47779e-53	Tdrp
Map3k1	4.82298e-57	0.263795	0.495	0.308	1.09163e-52	Map3k1
Ypel3	1.05114e-56	0.292604	0.795	0.756	2.37915e-52	Ypel3
Vdac1	1.4796e-56	0.268649	0.979	0.95	3.34892e-52	Vdac1
Cxxc5	2.63972e-56	0.290569	0.636	0.471	5.97475e-52	Cxxc5
Hmga2	3.46264e-56	0.449542	0.577	0.484	7.83734e-52	Hmga2
Serinc3	4.25612e-56	-0.439632	0.724	0.878	9.63331e-52	Serinc3
Mpzl1	4.27121e-56	0.279571	0.724	0.557	9.66746e-52	Mpzl1
Aebp1	1.70977e-55	0.275635	0.535	0.389	3.86989e-51	Aebp1
Nr2f2	2.96783e-55	0.325121	0.541	0.389	6.71738e-51	Nr2f2
Hs6st1	3.34707e-55	-0.336343	0.325	0.592	7.57577e-51	Hs6st1
Cd302	4.46606e-55	0.256316	0.405	0.198	1.01085e-50	Cd302
Rassf10	6.2379e-55	0.279444	0.443	0.272	1.41189e-50	Rassf10
Klhl13	7.0156e-55	-0.318218	0.324	0.59	1.58791e-50	Klhl13
Dcaf12l1	2.54314e-54	-0.365002	0.431	0.701	5.75615e-50	Dcaf12l1
Cd2ap	9.25836e-54	-0.321349	0.595	0.798	2.09554e-49	Cd2ap
Adm	1.2181e-53	-0.291217	0.121	0.381	2.75704e-49	Adm
Pdlim2	1.81801e-53	0.25357	0.466	0.285	4.11489e-49	Pdlim2
Rnd2	2.00098e-53	-0.290114	0.274	0.557	4.52901e-49	Rnd2
Eif3j1	2.4082e-53	-0.411483	0.684	0.857	5.45072e-49	Eif3j1
AC167229.2	5.71612e-53	-0.563591	0.454	0.704	1.29379e-48	AC167229.2
Gsn	1.37542e-52	0.273252	0.573	0.471	3.11312e-48	Gsn
4930523C07Rik	1.43662e-52	-0.351766	0.198	0.457	3.25166e-48	4930523C07Rik
Idh1	2.1718e-52	-0.311551	0.692	0.879	4.91565e-48	Idh1
Igf1r	2.56042e-52	0.279063	0.605	0.444	5.79526e-48	Igf1r
Cygb	2.29951e-51	0.288619	0.674	0.57	5.20472e-47	Cygb
Ifngr2	4.45782e-51	-0.289475	0.699	0.881	1.00898e-46	Ifngr2
Tshz1	2.1282e-50	0.290115	0.788	0.621	4.81696e-46	Tshz1
Ifitm1	2.52026e-50	-0.284466	0.92	0.978	5.70436e-46	Ifitm1
Tnni1	1.15811e-49	-0.33862	0.362	0.622	2.62127e-45	Tnni1
Oxa1l	1.24579e-49	0.263732	0.871	0.825	2.81973e-45	Oxa1l
Mmp15	1.55933e-49	-0.265667	0.274	0.544	3.52939e-45	Mmp15
Gm14226	1.82881e-49	-0.348248	0.172	0.423	4.13933e-45	Gm14226
Anxa2	4.65134e-49	-0.328443	0.931	0.985	1.05278e-44	Anxa2
Gxylt2	6.29592e-49	-0.26575	0.482	0.743	1.42502e-44	Gxylt2
Sema6d	1.02657e-48	-0.265353	0.316	0.583	2.32354e-44	Sema6d
Cav1	1.0777e-48	-0.343452	0.138	0.39	2.43928e-44	Cav1
Rhox8	3.65415e-48	-0.359309	0.105	0.343	8.2708e-44	Rhox8
2210407C18Rik	9.93752e-48	-0.294081	0.033	0.225	2.24926e-43	2210407C18Rik
Rnd3	1.13241e-47	0.305237	0.471	0.269	2.56309e-43	Rnd3
Vamp8	1.21219e-47	-0.274672	0.768	0.916	2.74366e-43	Vamp8
Efnb1	2.4214e-47	0.25984	0.728	0.647	5.4806e-43	Efnb1
Cst3	3.45891e-47	-0.294808	0.987	0.991	7.8289e-43	Cst3
Nr0b1	4.98522e-47	0.290925	0.471	0.295	1.12835e-42	Nr0b1
2610203C20Rik	7.20686e-47	0.260619	0.421	0.275	1.6312e-42	2610203C20Rik
Rras2	8.69185e-47	0.251938	0.521	0.312	1.96731e-42	Rras2
H19	9.09802e-47	0.280143	0.997	0.995	2.05925e-42	H19
Cntln	1.3368e-46	-0.274387	0.205	0.456	3.02572e-42	Cntln
Mettl24	1.45524e-46	-0.26859	0.27	0.533	3.29379e-42	Mettl24
Ifi27	2.92352e-46	-0.414105	0.469	0.717	6.61709e-42	Ifi27
Maged2	3.99384e-46	-0.390509	0.852	0.941	9.03966e-42	Maged2
Stk24	6.5558e-46	-0.270424	0.348	0.605	1.48384e-41	Stk24
Stim1	9.11222e-45	-0.255511	0.312	0.57	2.06246e-40	Stim1
Pank1	9.84338e-45	-0.32018	0.431	0.673	2.22795e-40	Pank1
Adam8	1.76172e-44	-0.313058	0.19	0.442	3.98747e-40	Adam8
Col5a2	2.08058e-44	0.267111	0.406	0.247	4.70919e-40	Col5a2
Bex1	4.85163e-44	0.321818	0.638	0.47	1.09812e-39	Bex1
Cox6c	7.1605e-44	0.270361	1	0.999	1.62071e-39	Cox6c
Tpi1	8.77969e-44	-0.279667	0.956	0.979	1.9872e-39	Tpi1
Mdk	3.61023e-43	0.433866	0.876	0.756	8.17139e-39	Mdk
Gm2a	7.57424e-43	0.296533	0.763	0.668	1.71435e-38	Gm2a
Cox6b2	2.67451e-42	-0.293681	0.566	0.787	6.05348e-38	Cox6b2
Atp13a3	2.75063e-42	-0.293793	0.314	0.561	6.22577e-38	Atp13a3
Igfbp4	4.12045e-42	0.301405	0.972	0.961	9.32622e-38	Igfbp4
Bex3	5.69109e-42	0.364271	0.924	0.868	1.28812e-37	Bex3
Hs3st1	6.26237e-42	-0.254429	0.128	0.35	1.41742e-37	Hs3st1
Ptpre	2.06012e-41	0.250956	0.366	0.203	4.66287e-37	Ptpre
Rnf213	4.54137e-41	-0.265626	0.507	0.733	1.02789e-36	Rnf213
Olfm1	5.34006e-41	-0.279617	0.156	0.379	1.20867e-36	Olfm1
F11r	9.40921e-41	-0.308758	0.603	0.783	2.12968e-36	F11r
Eno1	1.72216e-40	-0.431369	0.881	0.943	3.89794e-36	Eno1
St5	3.8035e-40	-0.252129	0.435	0.667	8.60883e-36	St5
Slc25a5	4.97e-40	-0.289512	0.885	0.95	1.12491e-35	Slc25a5
Rhob	7.88789e-40	0.328377	0.877	0.781	1.78534e-35	Rhob
Med13l	7.99061e-40	-0.254197	0.372	0.611	1.80859e-35	Med13l
Tgfbr3l	3.29553e-39	-0.274529	0.205	0.434	7.4591e-35	Tgfbr3l
Ccdc34	3.32885e-39	0.269881	0.724	0.588	7.53452e-35	Ccdc34
6330403K07Rik	1.15713e-38	0.297585	0.767	0.61	2.61905e-34	6330403K07Rik
Ppp1r15a	1.25399e-38	0.305253	0.836	0.751	2.83828e-34	Ppp1r15a
Ccnjl	2.45506e-38	-0.28588	0.398	0.621	5.55677e-34	Ccnjl
Desi2	2.94301e-38	0.255085	0.683	0.57	6.66122e-34	Desi2
Uba1	1.27617e-37	-0.278736	0.682	0.838	2.88849e-33	Uba1
Pglyrp1	2.23049e-37	-0.334168	0.079	0.269	5.04849e-33	Pglyrp1
2410006H16Rik	9.29423e-37	0.26193	0.971	0.942	2.10366e-32	2410006H16Rik
Cdkn1a	9.5044e-37	0.379682	0.644	0.473	2.15122e-32	Cdkn1a
Fst	1.29281e-36	-0.380102	0.469	0.696	2.92615e-32	Fst
Igfbp2	1.34156e-36	-0.354557	0.345	0.579	3.03648e-32	Igfbp2
Rgs2	9.4884e-36	-0.405231	0.597	0.771	2.1476e-31	Rgs2
Soat1	2.1799e-35	-0.259086	0.778	0.906	4.93399e-31	Soat1
Timm8a1	2.35576e-35	-0.351155	0.682	0.804	5.33202e-31	Timm8a1
Zbtb20	6.67238e-35	0.282707	0.594	0.422	1.51023e-30	Zbtb20
Aldh1a1	1.60341e-34	-0.369897	0.196	0.395	3.62916e-30	Aldh1a1
Pim3	2.79318e-34	-0.272047	0.485	0.698	6.32209e-30	Pim3
Rlim	6.5276e-34	-0.292559	0.643	0.801	1.47746e-29	Rlim
Acot1	1.36154e-33	0.274896	0.899	0.828	3.0817e-29	Acot1
Ube2l6	2.01003e-33	0.257908	0.542	0.496	4.5495e-29	Ube2l6
Irf2bpl	6.00363e-33	0.259189	0.746	0.668	1.35886e-28	Irf2bpl
Ldha	3.01995e-32	-0.300347	0.901	0.951	6.83535e-28	Ldha
Lgr4	1.08335e-31	0.287677	0.728	0.592	2.45206e-27	Lgr4
Calb1	4.30749e-31	-0.280538	0.031	0.165	9.74957e-27	Calb1
2810474O19Rik	2.55311e-30	-0.313651	0.678	0.815	5.7787e-26	2810474O19Rik
Prcd	7.99542e-30	-0.269442	0.711	0.847	1.80968e-25	Prcd
Akr1cl	2.4149e-28	-0.518543	0.607	0.719	5.46589e-24	Akr1cl
Rasl11a	1.64225e-27	-0.312693	0.429	0.625	3.71708e-23	Rasl11a
Tmem86a	5.16949e-27	-0.253964	0.405	0.595	1.17006e-22	Tmem86a
Acaa2	1.44283e-26	-0.252091	0.862	0.931	3.2657e-22	Acaa2
Pkm	3.20144e-26	-0.292279	0.917	0.959	7.24613e-22	Pkm
Sdc4	4.4259e-26	-0.364088	0.446	0.63	1.00176e-21	Sdc4
Gatm	3.05946e-24	-0.314868	0.301	0.49	6.92479e-20	Gatm
Fbn2	9.33523e-24	-0.267531	0.406	0.582	2.11294e-19	Fbn2
Gstm6	1.73971e-22	-0.38401	0.104	0.218	3.93765e-18	Gstm6
Hbb-y	6.65043e-22	0.267765	0.925	0.792	1.50526e-17	Hbb-y
Arl6ip1	8.65257e-22	-0.326298	0.806	0.886	1.95842e-17	Arl6ip1
Id2	7.02678e-21	0.297044	0.828	0.764	1.59044e-16	Id2
Wfdc10	1.344e-19	-0.311289	0.064	0.175	3.04201e-15	Wfdc10
Gadd45g	1.36424e-19	-0.3937	0.527	0.644	3.08782e-15	Gadd45g
Aes	2.04859e-17	-0.264413	0.948	0.97	4.63678e-13	Aes
Hbb-bs	5.68013e-16	-0.738623	0.617	0.752	1.28564e-11	Hbb-bs
Jun	4.44486e-15	0.25417	0.923	0.911	1.00605e-10	Jun
Mgp	1.29307e-14	-0.436785	0.256	0.36	2.92673e-10	Mgp
mt-Co1	5.29634e-14	-0.256143	0.989	0.995	1.19877e-09	mt-Co1
Hbb-bt	3.30647e-13	-0.568787	0.286	0.422	7.48387e-09	Hbb-bt
Tkt	2.71772e-11	-0.282452	0.846	0.877	6.15128e-07	Tkt
Chchd10	1.42478e-08	-0.319793	0.831	0.82	0.000322485	Chchd10
Cpa1	4.23225e-08	-0.30615	0.117	0.198	0.000957927	Cpa1
Agl	1.37371e-07	0.3423	0.305	0.263	0.00310926	Agl

## Sheet: SLC_XXvsSupp_early_GO_terms
ID	Description	GeneRatio	BgRatio	pvalue	p.adjust	qvalue	geneID	Count
GO:0001501	skeletal system development	28/164	489/15625	1.9884e-13	5.89957e-10	4.4268e-10	Dlk1/Pdgfc/Sfrp1/Hoxa7/Maf/Hspg2/Mmp2/Bmpr1b/Plekha1/Hoxc4/Tbx3/Sulf1/Hoxc5/Hoxc8/Sox9/Ecm1/Meis1/Sox6/Thra/Nfib/Sparc/Xylt1/Ash1l/Mbtd1/Pbx1/Bmp4/Gnas/Mdk	28
GO:0048732	gland development	23/164	401/15625	3.37321e-11	5.00415e-08	3.75491e-08	Meg3/Pax8/Id2/Igf2/Igfbp5/Wnt4/Sfrp1/Sema3c/Mmp2/Igf1r/Tbx3/Nrp1/Sulf1/Ly6e/Sox9/Thra/Nfib/Ash1l/Pbx1/Bmp4/Zfas1/Hmga2/Mdk	23
GO:0001503	ossification	21/164	339/15625	6.25545e-11	6.18664e-08	4.6422e-08	Dlk1/Id3/Id2/Igf2/Igfbp5/Wnt4/Sfrp1/Atp2b1/Hspg2/Mmp2/Bmpr1b/Sox9/Ecm1/Id1/Rest/Thra/Xylt1/Pbx1/Bmp4/Gnas/Mdk	21
GO:0030278	regulation of ossification	16/164	202/15625	3.85161e-10	2.85693e-07	2.14372e-07	Dlk1/Id3/Id2/Igfbp5/Wnt4/Sfrp1/Atp2b1/Bmpr1b/Sox9/Ecm1/Id1/Rest/Pbx1/Bmp4/Gnas/Mdk	16
GO:0022612	gland morphogenesis	13/164	141/15625	2.88068e-09	1.70939e-06	1.28266e-06	Igfbp5/Wnt4/Sfrp1/Sema3c/Mmp2/Igf1r/Tbx3/Nrp1/Sulf1/Sox9/Nfib/Bmp4/Mdk	13
GO:0050768	negative regulation of neurogenesis	18/164	320/15625	7.30514e-09	3.61239e-06	2.71059e-06	Lgals1/Id3/Id2/Nr2f1/Sorl1/Sema3c/Epha4/Nrp1/Sox9/Meis1/Id1/Ttc3/Rest/Xylt1/Pbx1/Bmp4/Hmga2/Bex1	18
GO:0061448	connective tissue development	16/164	261/15625	1.57192e-08	6.6627e-06	4.99942e-06	Id2/Sorl1/Maf/Hspg2/Bmpr1b/Hoxc4/Sulf1/Sox9/Ecm1/Sox6/Thra/Nfib/Bmp4/Gnas/Hmga2/Mdk	16
GO:0051961	negative regulation of nervous system development	18/164	342/15625	2.04804e-08	7.59567e-06	5.69948e-06	Lgals1/Id3/Id2/Nr2f1/Sorl1/Sema3c/Epha4/Nrp1/Sox9/Meis1/Id1/Ttc3/Rest/Xylt1/Pbx1/Bmp4/Hmga2/Bex1	18
GO:0045665	negative regulation of neuron differentiation	15/164	243/15625	4.12537e-08	1.36e-05	1.02049e-05	Lgals1/Id3/Id2/Nr2f1/Sema3c/Epha4/Nrp1/Sox9/Meis1/Id1/Ttc3/Rest/Xylt1/Pbx1/Bex1	15
GO:0010721	negative regulation of cell development	18/164	364/15625	5.30739e-08	1.54916e-05	1.16243e-05	Lgals1/Id3/Id2/Nr2f1/Sorl1/Sema3c/Epha4/Nrp1/Sox9/Meis1/Id1/Ttc3/Rest/Xylt1/Pbx1/Bmp4/Hmga2/Bex1	18
GO:0045667	regulation of osteoblast differentiation	11/164	121/15625	5.74345e-08	1.54916e-05	1.16243e-05	Dlk1/Id3/Id2/Igfbp5/Wnt4/Sfrp1/Bmpr1b/Id1/Rest/Bmp4/Gnas	11
GO:0030279	negative regulation of ossification	9/164	77/15625	1.08695e-07	2.68748e-05	2.01658e-05	Dlk1/Id3/Id2/Igfbp5/Sfrp1/Sox9/Ecm1/Id1/Mdk	9
GO:0003002	regionalization	17/164	346/15625	1.39698e-07	2.82481e-05	2.11962e-05	Pax8/Nr2f1/Sfrp1/Hoxa7/Sema3c/Spry1/Bmpr1b/Hoxc4/Tbx3/Nrp1/Nbl1/Hoxc5/Hoxc8/Bptf/Pbx1/Plxna2/Bmp4	17
GO:0051216	cartilage development	13/164	195/15625	1.40724e-07	2.82481e-05	2.11962e-05	Maf/Hspg2/Bmpr1b/Hoxc4/Sulf1/Sox9/Ecm1/Sox6/Thra/Nfib/Bmp4/Gnas/Mdk	13
GO:2000027	regulation of animal organ morphogenesis	13/164	196/15625	1.49365e-07	2.82481e-05	2.11962e-05	Pax8/Wnt4/Sfrp1/Sema3c/Nkd1/Spry1/Sulf1/Casp6/Sox9/Nfib/Bmp4/Hmga2/Mdk	13
GO:0048706	embryonic skeletal system development	11/164	133/15625	1.52332e-07	2.82481e-05	2.11962e-05	Dlk1/Hoxa7/Hspg2/Hoxc4/Sulf1/Hoxc5/Xylt1/Mbtd1/Pbx1/Bmp4/Gnas	11
GO:0035270	endocrine system development	10/164	111/15625	2.55547e-07	4.46004e-05	3.34663e-05	Pax8/Wnt4/Igf1r/Ly6e/Sox9/Thra/Pbx1/Bmp4/Hmga2/Mdk	10
GO:0001649	osteoblast differentiation	12/164	174/15625	3.00392e-07	4.72159e-05	3.54289e-05	Dlk1/Id3/Id2/Igf2/Igfbp5/Wnt4/Sfrp1/Bmpr1b/Id1/Rest/Bmp4/Gnas	12
GO:0002062	chondrocyte differentiation	10/164	113/15625	3.0236e-07	4.72159e-05	3.54289e-05	Maf/Hspg2/Bmpr1b/Sulf1/Sox9/Ecm1/Sox6/Nfib/Bmp4/Mdk	10
GO:0061138	morphogenesis of a branching epithelium	13/164	211/15625	3.50393e-07	5.19808e-05	3.90043e-05	Pax8/Wnt4/Sfrp1/Sema3c/Spry1/Tbx3/Nrp1/Sulf1/Sox9/Pbx1/Bmp4/Hmga2/Mdk	13
GO:0110110	positive regulation of animal organ morphogenesis	9/164	93/15625	5.61623e-07	7.93493e-05	5.95405e-05	Pax8/Wnt4/Sema3c/Spry1/Casp6/Sox9/Bmp4/Hmga2/Mdk	9
GO:0050673	epithelial cell proliferation	17/164	387/15625	6.761e-07	9.11812e-05	6.84187e-05	Dlk1/Id2/Igf2/Igfbp5/Sfrp1/Htra1/Sulf1/Sox9/Ecm1/Id1/Nfib/Sparc/Bmp4/Zfas1/Hmga2/Mdk/Igfbp4	17
GO:0001763	morphogenesis of a branching structure	13/164	228/15625	8.46804e-07	0.000109028	8.18101e-05	Pax8/Wnt4/Sfrp1/Sema3c/Spry1/Tbx3/Nrp1/Sulf1/Sox9/Pbx1/Bmp4/Hmga2/Mdk	13
GO:0060740	prostate gland epithelium morphogenesis	6/164	32/15625	8.81925e-07	0.000109028	8.18101e-05	Sfrp1/Mmp2/Igf1r/Sulf1/Sox9/Bmp4	6
GO:0060512	prostate gland morphogenesis	6/164	33/15625	1.06859e-06	0.000126821	9.51611e-05	Sfrp1/Mmp2/Igf1r/Sulf1/Sox9/Bmp4	6
GO:0045445	myoblast differentiation	8/164	77/15625	1.41261e-06	0.000161201	0.000120959	Lgals1/Id3/Mbnl1/Tbx3/Sox9/Rest/Bmp4/Btg1	8
GO:0001655	urogenital system development	15/164	324/15625	1.6609e-06	0.000182515	0.000136952	Pax8/Id3/Id2/Wnt4/Sfrp1/Spry1/Mmp2/Igf1r/Epha4/Nrp1/Fras1/Sulf1/Sox9/Pbx1/Bmp4	15
GO:0061458	reproductive system development	17/164	426/15625	2.51388e-06	0.000266382	0.000199882	Igf2/Wnt4/Sfrp1/Htra1/Mmp2/Igf1r/Bmpr1b/Plekha1/Plekha5/Tbx3/Sulf1/Sox9/Bptf/Arid4b/Ash1l/Bmp4/Hmga2	17
GO:0007389	pattern specification process	17/164	429/15625	2.76302e-06	0.000282686	0.000212116	Pax8/Nr2f1/Sfrp1/Hoxa7/Sema3c/Spry1/Bmpr1b/Hoxc4/Tbx3/Nrp1/Nbl1/Hoxc5/Hoxc8/Bptf/Pbx1/Plxna2/Bmp4	17
GO:0001656	metanephros development	8/164	86/15625	3.28853e-06	0.000325235	0.000244043	Pax8/Id3/Id2/Wnt4/Spry1/Fras1/Sox9/Bmp4	8
GO:0030325	adrenal gland development	5/164	23/15625	3.46064e-06	0.000331217	0.000248532	Igf1r/Ly6e/Pbx1/Hmga2/Mdk	5
GO:0009791	post-embryonic development	9/164	116/15625	3.62422e-06	0.000336033	0.000252146	Dlk1/Meg3/Sema3c/Plekha1/Selenop/Sox6/Ash1l/Bmp4/Gnas	9
GO:1901342	regulation of vasculature development	14/164	304/15625	3.9798e-06	0.00035782	0.000268494	Enpp2/Igf2/Wnt4/Nrp1/Sulf1/Ecm1/Id1/Sparc/Tspan12/Asb4/Bmp4/Btg1/Hmga2/Mdk	14
GO:0001822	kidney development	13/164	263/15625	4.14203e-06	0.000361453	0.00027122	Pax8/Id3/Id2/Wnt4/Sfrp1/Spry1/Epha4/Nrp1/Fras1/Sulf1/Sox9/Pbx1/Bmp4	13
GO:0048640	negative regulation of developmental growth	9/164	120/15625	4.79652e-06	0.000406262	0.000304843	Plac8/Sfrp1/H19/Sema3c/Nkd1/Nrp1/Meis1/Bmp4/Gnas	9
GO:0010817	regulation of hormone levels	17/164	448/15625	4.92937e-06	0.000406262	0.000304843	C1qtnf12/Pax8/G6pc2/Comt/Igf2/Wnt4/Sfrp1/Rbp1/Igf1r/Bmpr1b/Plekha1/Abat/Tbx3/Rest/Gnas/Ucp2/Hmga2	17
GO:0060502	epithelial cell proliferation involved in lung morphogenesis	4/164	12/15625	5.42384e-06	0.000434934	0.000326356	Sox9/Nfib/Bmp4/Hmga2	4
GO:0032963	collagen metabolic process	8/164	93/15625	5.93171e-06	0.000463141	0.000347522	Cygb/Wnt4/Ltbp1/Mmp2/Id1/Plod2/Mmp11/Bmp4	8
GO:0030198	extracellular matrix organization	12/164	236/15625	7.38051e-06	0.000561486	0.000421316	Crispld2/Hspg2/Adtrp/Lamb1/Mmp2/Egfl6/Sulf1/Ccdc80/Aebp1/Sox9/Plod2/Mmp11	12
GO:0043062	extracellular structure organization	12/164	237/15625	7.70433e-06	0.000570362	0.000427976	Crispld2/Hspg2/Adtrp/Lamb1/Mmp2/Egfl6/Sulf1/Ccdc80/Aebp1/Sox9/Plod2/Mmp11	12
GO:0003338	metanephros morphogenesis	5/164	27/15625	8.02559e-06	0.000570362	0.000427976	Pax8/Wnt4/Fras1/Sox9/Bmp4	5
GO:0045668	negative regulation of osteoblast differentiation	6/164	46/15625	8.07388e-06	0.000570362	0.000427976	Dlk1/Id3/Id2/Igfbp5/Sfrp1/Id1	6
GO:0050678	regulation of epithelial cell proliferation	14/164	326/15625	8.85819e-06	0.000595538	0.000446867	Dlk1/Igf2/Sfrp1/Htra1/Sulf1/Sox9/Ecm1/Id1/Nfib/Sparc/Bmp4/Zfas1/Hmga2/Mdk	14
GO:0035107	appendage morphogenesis	10/164	164/15625	9.03243e-06	0.000595538	0.000446867	Sema3c/Bmpr1b/Mbnl1/Tbx3/Fras1/Sox9/Pbx1/Plxna2/Bmp4/Gnas	10
GO:0035108	limb morphogenesis	10/164	164/15625	9.03243e-06	0.000595538	0.000446867	Sema3c/Bmpr1b/Mbnl1/Tbx3/Fras1/Sox9/Pbx1/Plxna2/Bmp4/Gnas	10
GO:0072001	renal system development	13/164	284/15625	9.51421e-06	0.000600834	0.000450842	Pax8/Id3/Id2/Wnt4/Sfrp1/Spry1/Epha4/Nrp1/Fras1/Sulf1/Sox9/Pbx1/Bmp4	13
GO:0048705	skeletal system morphogenesis	12/164	242/15625	9.51777e-06	0.000600834	0.000450842	Sfrp1/Hoxa7/Hspg2/Mmp2/Bmpr1b/Plekha1/Hoxc4/Hoxc8/Sox9/Thra/Bmp4/Gnas	12
GO:0048608	reproductive structure development	16/164	423/15625	9.89124e-06	0.000611402	0.000458771	Igf2/Wnt4/Sfrp1/Htra1/Mmp2/Igf1r/Bmpr1b/Plekha1/Tbx3/Sulf1/Sox9/Bptf/Arid4b/Ash1l/Bmp4/Hmga2	16
GO:0031103	axon regeneration	6/164	48/15625	1.0396e-05	0.000629487	0.000472341	Nrep/Mmp2/Igf1r/Epha4/Xylt1/Bex1	6
GO:0030850	prostate gland development	6/164	50/15625	1.32309e-05	0.000769726	0.000577571	Sfrp1/Mmp2/Igf1r/Sulf1/Sox9/Bmp4	6
GO:0035272	exocrine system development	6/164	50/15625	1.32309e-05	0.000769726	0.000577571	Igf2/Sema3c/Igf1r/Nrp1/Sox9/Nfib	6
GO:0009952	anterior/posterior pattern specification	11/164	214/15625	1.61896e-05	0.00092374	0.000693137	Sfrp1/Hoxa7/Sema3c/Hoxc4/Tbx3/Hoxc5/Hoxc8/Bptf/Pbx1/Plxna2/Bmp4	11
GO:1990845	adaptive thermogenesis	9/164	140/15625	1.68026e-05	0.000940627	0.000705808	Plac8/Pdgfc/Sorl1/Igf1r/Mfap2/Id1/Thra/Gnas/Ucp2	9
GO:0048754	branching morphogenesis of an epithelial tube	10/164	177/15625	1.76019e-05	0.000967129	0.000725694	Pax8/Wnt4/Spry1/Tbx3/Nrp1/Sox9/Pbx1/Bmp4/Hmga2/Mdk	10
GO:0045685	regulation of glial cell differentiation	7/164	79/15625	1.89771e-05	0.00101731	0.000763351	Tenm4/Id2/Enpp2/Epha4/Bmp4/Hmga2/Mdk	7
GO:1905330	regulation of morphogenesis of an epithelium	8/164	109/15625	1.92011e-05	0.00101731	0.000763351	Pax8/Wnt4/Sfrp1/Nkd1/Sulf1/Sox9/Bmp4/Mdk	8
GO:0003401	axis elongation	5/164	33/15625	2.24241e-05	0.00116723	0.000875843	Sfrp1/Nkd1/Spry1/Sox9/Bmp4	5
GO:0032102	negative regulation of response to external stimulus	13/164	311/15625	2.48814e-05	0.00127281	0.000955068	C1qtnf12/Igf2/Wnt4/Sema3c/Adtrp/Htra1/Abat/Epha4/Nrp1/Nbl1/Xylt1/Ash1l/Mdk	13
GO:0032870	cellular response to hormone stimulus	16/164	458/15625	2.62929e-05	0.00132222	0.000992139	C1qtnf12/Pax8/Igf2/Sfrp1/Sorl1/Atp2b4/Atp2b1/Mmp2/Igf1r/Ly6e/Sesn3/Rest/Thra/Bmp4/Gnas/Hmga2	16
GO:0048736	appendage development	10/164	187/15625	2.8277e-05	0.00136092	0.00102118	Sema3c/Bmpr1b/Mbnl1/Tbx3/Fras1/Sox9/Pbx1/Plxna2/Bmp4/Gnas	10
GO:0060173	limb development	10/164	187/15625	2.8277e-05	0.00136092	0.00102118	Sema3c/Bmpr1b/Mbnl1/Tbx3/Fras1/Sox9/Pbx1/Plxna2/Bmp4/Gnas	10
GO:0031102	neuron projection regeneration	6/164	57/15625	2.84384e-05	0.00136092	0.00102118	Nrep/Mmp2/Igf1r/Epha4/Xylt1/Bex1	6
GO:0060562	epithelial tube morphogenesis	14/164	364/15625	3.03067e-05	0.00142121	0.00106642	Pax8/Wnt4/Sfrp1/Spry1/Cecr2/Epha4/Dlc1/Tbx3/Nrp1/Sox9/Pbx1/Bmp4/Hmga2/Mdk	14
GO:0120162	positive regulation of cold-induced thermogenesis	7/164	85/15625	3.06563e-05	0.00142121	0.00106642	Plac8/Pdgfc/Igf1r/Mfap2/Thra/Gnas/Ucp2	7
GO:0031589	cell-substrate adhesion	13/164	318/15625	3.13729e-05	0.00143136	0.00107403	Lgals1/Enpp2/Bcam/Wnt4/Sfrp1/Hoxa7/Hspg2/Lamb1/Dlc1/Nrp1/Egfl6/Ccdc80/Mdk	13
GO:0072077	renal vesicle morphogenesis	4/164	18/15625	3.19191e-05	0.00143136	0.00107403	Pax8/Wnt4/Sox9/Bmp4	4
GO:0001659	temperature homeostasis	9/164	152/15625	3.23225e-05	0.00143136	0.00107403	Plac8/Pdgfc/Igf1r/Abat/Mfap2/Id1/Thra/Gnas/Ucp2	9
GO:0001525	angiogenesis	16/164	469/15625	3.50167e-05	0.00152786	0.00114645	Enpp2/Igf2/Hspg2/Adtrp/Mmp2/Nrp1/Sulf1/Ecm1/Meis1/Id1/Sparc/Tspan12/Bmp4/Btg1/Hmga2/Mdk	16
GO:0090030	regulation of steroid hormone biosynthetic process	4/164	19/15625	4.01009e-05	0.00172434	0.00129387	Igf2/Wnt4/Igf1r/Rest	4
GO:1905332	positive regulation of morphogenesis of an epithelium	5/164	38/15625	4.54585e-05	0.00192679	0.00144579	Pax8/Wnt4/Sox9/Bmp4/Mdk	5
GO:0030324	lung development	10/164	199/15625	4.80144e-05	0.00199775	0.00149903	Meg3/Igfbp5/Spry1/Sox9/Id1/Thra/Nfib/Sparc/Bmp4/Hmga2	10
GO:0040013	negative regulation of locomotion	12/164	286/15625	4.96168e-05	0.00199775	0.00149903	Cygb/Igfbp5/Wnt4/Sfrp1/Hoxa7/Sema3c/Adtrp/Dlc1/Nrp1/Sulf1/Nbl1/Sinhcaf	12
GO:0072087	renal vesicle development	4/164	20/15625	4.97172e-05	0.00199775	0.00149903	Pax8/Wnt4/Sox9/Bmp4	4
GO:0048678	response to axon injury	6/164	63/15625	5.0556e-05	0.00199775	0.00149903	Nrep/Mmp2/Igf1r/Epha4/Xylt1/Bex1	6
GO:0045185	maintenance of protein location	7/164	92/15625	5.11727e-05	0.00199775	0.00149903	Ltbp1/Sorl1/Gsn/Nbl1/Thra/Tmsb4x/Tmsb10	7
GO:0048709	oligodendrocyte differentiation	7/164	92/15625	5.11727e-05	0.00199775	0.00149903	Tenm4/Id2/Enpp2/Sox9/Sox6/Bmp4/Mdk	7
GO:0051271	negative regulation of cellular component movement	12/164	288/15625	5.30681e-05	0.00202584	0.00152011	Cygb/Igfbp5/Wnt4/Sfrp1/Hoxa7/Sema3c/Adtrp/Dlc1/Nrp1/Sulf1/Nbl1/Sinhcaf	12
GO:0060537	muscle tissue development	15/164	434/15625	5.36024e-05	0.00202584	0.00152011	Ncam1/Meg3/Tenm4/Id2/Igfbp5/Sema3c/Hspg2/Mbnl1/Tbx3/Ly6e/Plagl1/Sox9/Meis1/Sox6/Bmp4	15
GO:0030323	respiratory tube development	10/164	202/15625	5.44742e-05	0.00202584	0.00152011	Meg3/Igfbp5/Spry1/Sox9/Id1/Thra/Nfib/Sparc/Bmp4/Hmga2	10
GO:0060425	lung morphogenesis	6/164	64/15625	5.5306e-05	0.00202584	0.00152011	Spry1/Sox9/Id1/Nfib/Bmp4/Hmga2	6
GO:0060688	regulation of morphogenesis of a branching structure	6/164	64/15625	5.5306e-05	0.00202584	0.00152011	Pax8/Sfrp1/Sulf1/Sox9/Bmp4/Mdk	6
GO:0030879	mammary gland development	8/164	127/15625	5.77621e-05	0.00209	0.00156825	Id2/Igfbp5/Wnt4/Igf1r/Tbx3/Sox9/Bmp4/Zfas1	8
GO:0106106	cold-induced thermogenesis	8/164	128/15625	6.10702e-05	0.00215709	0.00161859	Plac8/Pdgfc/Igf1r/Mfap2/Id1/Thra/Gnas/Ucp2	8
GO:0120161	regulation of cold-induced thermogenesis	8/164	128/15625	6.10702e-05	0.00215709	0.00161859	Plac8/Pdgfc/Igf1r/Mfap2/Id1/Thra/Gnas/Ucp2	8
GO:0007162	negative regulation of cell adhesion	11/164	248/15625	6.2612e-05	0.00218553	0.00163993	Lgals1/Enpp2/Hoxa7/Adtrp/Lamb1/Mmp2/Abat/Dlc1/Plxna2/Bmp4/Mdk	11
GO:0050680	negative regulation of epithelial cell proliferation	8/164	131/15625	7.19544e-05	0.00243723	0.0018288	Dlk1/Sfrp1/Sulf1/Sox9/Nfib/Sparc/Bmp4/Zfas1	8
GO:0048568	embryonic organ development	15/164	446/15625	7.28815e-05	0.00243723	0.0018288	Pax8/Id3/Id2/Igf2/Pdgfc/Hoxa7/Hspg2/Hoxc4/Tbx3/Sox9/Bptf/Rest/Pbx1/Bmp4/Gnas	15
GO:0032352	positive regulation of hormone metabolic process	4/164	22/15625	7.38441e-05	0.00243723	0.0018288	Pax8/Igf2/Wnt4/Igf1r	4
GO:0072273	metanephric nephron morphogenesis	4/164	22/15625	7.38441e-05	0.00243723	0.0018288	Pax8/Wnt4/Sox9/Bmp4	4
GO:0043491	protein kinase B signaling	9/164	169/15625	7.39301e-05	0.00243723	0.0018288	C1qtnf12/Igf2/Igfbp5/Cavin3/Adtrp/Igf1r/Plekha1/Sox9/Sesn3	9
GO:0007548	sex differentiation	11/164	253/15625	7.48959e-05	0.00244194	0.00183233	Wnt4/Sfrp1/Mmp2/Bmpr1b/Plekha1/Tbx3/Sox9/Arid4b/Pbx1/Bmp4/Hmga2	11
GO:0030500	regulation of bone mineralization	6/164	68/15625	7.79981e-05	0.00251544	0.00188748	Wnt4/Atp2b1/Bmpr1b/Sox9/Ecm1/Bmp4	6
GO:0048713	regulation of oligodendrocyte differentiation	5/164	43/15625	8.35674e-05	0.00261264	0.00196042	Tenm4/Id2/Enpp2/Bmp4/Mdk	5
GO:0090288	negative regulation of cellular response to growth factor stimulus	8/164	134/15625	8.44038e-05	0.00261264	0.00196042	Wnt4/Ltbp1/Sfrp1/Sorl1/Spry1/Htra1/Sulf1/Nbl1	8
GO:0071417	cellular response to organonitrogen compound	15/164	452/15625	8.46234e-05	0.00261264	0.00196042	C1qtnf12/Igf2/Igfbp5/Pdgfc/Sfrp1/Sorl1/Atp2b4/Atp2b1/Mmp2/Igf1r/Epha4/Casp6/Sox9/Sesn3/Gnas	15
GO:0042445	hormone metabolic process	9/164	172/15625	8.46568e-05	0.00261264	0.00196042	Pax8/Comt/Igf2/Wnt4/Rbp1/Igf1r/Bmpr1b/Plekha1/Rest	9
GO:0001657	ureteric bud development	7/164	100/15625	8.7176e-05	0.00261264	0.00196042	Pax8/Wnt4/Sfrp1/Spry1/Sox9/Pbx1/Bmp4	7
GO:0072163	mesonephric epithelium development	7/164	100/15625	8.7176e-05	0.00261264	0.00196042	Pax8/Wnt4/Sfrp1/Spry1/Sox9/Pbx1/Bmp4	7
GO:0072164	mesonephric tubule development	7/164	100/15625	8.7176e-05	0.00261264	0.00196042	Pax8/Wnt4/Sfrp1/Spry1/Sox9/Pbx1/Bmp4	7
GO:2000738	positive regulation of stem cell differentiation	4/164	23/15625	8.86616e-05	0.00263059	0.00197389	Sema3c/Sox9/Sox6/Bmp4	4
GO:0030282	bone mineralization	7/164	101/15625	9.28513e-05	0.00272432	0.00204422	Dlk1/Wnt4/Atp2b1/Bmpr1b/Sox9/Ecm1/Bmp4	7
GO:0072073	kidney epithelium development	8/164	136/15625	9.3657e-05	0.00272432	0.00204422	Pax8/Wnt4/Sfrp1/Spry1/Epha4/Sox9/Pbx1/Bmp4	8
GO:0001823	mesonephros development	7/164	103/15625	0.000105106	0.00295376	0.00221638	Pax8/Wnt4/Sfrp1/Spry1/Sox9/Pbx1/Bmp4	7
GO:0050679	positive regulation of epithelial cell proliferation	9/164	177/15625	0.000105434	0.00295376	0.00221638	Igf2/Sfrp1/Htra1/Sox9/Ecm1/Id1/Bmp4/Hmga2/Mdk	9
GO:0007413	axonal fasciculation	4/164	24/15625	0.000105527	0.00295376	0.00221638	Ncam1/Epha4/Nrp1/Casp6	4
GO:0106030	neuron projection fasciculation	4/164	24/15625	0.000105527	0.00295376	0.00221638	Ncam1/Epha4/Nrp1/Casp6	4
GO:0010001	glial cell differentiation	10/164	220/15625	0.000110938	0.00307354	0.00230626	Tenm4/Id2/Enpp2/Epha4/Sox9/Sox6/Nfib/Bmp4/Hmga2/Mdk	10
GO:0061564	axon development	15/164	464/15625	0.000113165	0.00307354	0.00230626	Ncam1/Nrep/Sema3c/Mmp2/Igf1r/Bmpr1b/Epha4/Nrp1/Casp6/Nfib/Xylt1/Auts2/Plxna2/Bex1/Stmn1	15
GO:1903707	negative regulation of hemopoiesis	8/164	140/15625	0.000114696	0.00307354	0.00230626	Id2/Hmgb3/Sfrp1/Meis2/Hoxa7/Meis1/Bmp4/Mdk	8
GO:0007568	aging	9/164	179/15625	0.000114865	0.00307354	0.00230626	Ncam1/Meg3/Id2/Zmiz1/Ypel3/Mmp2/Abat/Tbx3/Hmga2	9
GO:0032350	regulation of hormone metabolic process	5/164	46/15625	0.000116022	0.00307354	0.00230626	Pax8/Igf2/Wnt4/Igf1r/Rest	5
GO:0045620	negative regulation of lymphocyte differentiation	5/164	46/15625	0.000116022	0.00307354	0.00230626	Id2/Hmgb3/Sfrp1/Bmp4/Mdk	5
GO:0007178	transmembrane receptor protein serine/threonine kinase signaling pathway	12/164	314/15625	0.000120782	0.00317133	0.00237964	Meg3/Nrep/Ltbp1/Sfrp1/Map3k1/Sorl1/Htra1/Bmpr1b/Sulf1/Nbl1/Id1/Bmp4	12
GO:0072173	metanephric tubule morphogenesis	3/164	10/15625	0.000129061	0.00335898	0.00252044	Pax8/Wnt4/Sox9	3
GO:1903035	negative regulation of response to wounding	6/164	75/15625	0.00013508	0.00348506	0.00261505	Wnt4/Adtrp/Abat/Epha4/Xylt1/Mdk	6
GO:0030509	BMP signaling pathway	8/164	144/15625	0.000139499	0.00356805	0.00267732	Sfrp1/Sorl1/Htra1/Bmpr1b/Sulf1/Nbl1/Id1/Bmp4	8
GO:0045765	regulation of angiogenesis	11/164	272/15625	0.000142245	0.00358309	0.00268861	Enpp2/Igf2/Nrp1/Sulf1/Ecm1/Id1/Sparc/Tspan12/Btg1/Hmga2/Mdk	11
GO:0032330	regulation of chondrocyte differentiation	5/164	48/15625	0.000142502	0.00358309	0.00268861	Maf/Sox9/Sox6/Bmp4/Mdk	5
GO:0045662	negative regulation of myoblast differentiation	4/164	26/15625	0.00014606	0.00364169	0.00273258	Id3/Tbx3/Sox9/Bmp4	4
GO:0060541	respiratory system development	10/164	228/15625	0.000148704	0.0036767	0.00275884	Meg3/Igfbp5/Spry1/Sox9/Id1/Thra/Nfib/Sparc/Bmp4/Hmga2	10
GO:0032956	regulation of actin cytoskeleton organization	12/164	325/15625	0.000166567	0.00408433	0.00306471	Wnt4/Map3k1/Dlc1/Nrp1/Gsn/Id1/Tmsb4x/Dstn/Rnd3/Mdk/Tmsb10/Stmn1	12
GO:0034308	primary alcohol metabolic process	5/164	50/15625	0.000173376	0.00417971	0.00313629	Wnt4/Rbp1/Abhd4/Rest/Akr7a5	5
GO:0060428	lung epithelium development	5/164	50/15625	0.000173376	0.00417971	0.00313629	Sox9/Thra/Nfib/Bmp4/Hmga2	5
GO:0002683	negative regulation of immune system process	13/164	377/15625	0.000175079	0.00417971	0.00313629	Id2/Igf2/Hmgb3/Sfrp1/Meis2/Hoxa7/Adtrp/Htra1/Nbl1/Sox9/Meis1/Bmp4/Mdk	13
GO:0060174	limb bud formation	3/164	11/15625	0.000176092	0.00417971	0.00313629	Sema3c/Sox9/Plxna2	3
GO:0034754	cellular hormone metabolic process	6/164	79/15625	0.000180146	0.00424201	0.00318303	Comt/Wnt4/Rbp1/Bmpr1b/Plekha1/Rest	6
GO:0042698	ovulation cycle	5/164	51/15625	0.000190605	0.00441817	0.00331521	Enpp2/Igf1r/Bmpr1b/Plekha1/Mdk	5
GO:0045661	regulation of myoblast differentiation	5/164	51/15625	0.000190605	0.00441817	0.00331521	Id3/Tbx3/Sox9/Bmp4/Btg1	5
GO:0070167	regulation of biomineral tissue development	6/164	81/15625	0.000206738	0.0047184	0.00354049	Wnt4/Atp2b1/Bmpr1b/Sox9/Ecm1/Bmp4	6
GO:0110149	regulation of biomineralization	6/164	81/15625	0.000206738	0.0047184	0.00354049	Wnt4/Atp2b1/Bmpr1b/Sox9/Ecm1/Bmp4	6
GO:0043392	negative regulation of DNA binding	5/164	52/15625	0.00020911	0.0047361	0.00355378	Id3/Id2/Id1/Rest/Nfib	5
GO:0071772	response to BMP	8/164	154/15625	0.000221388	0.00493878	0.00370586	Sfrp1/Sorl1/Htra1/Bmpr1b/Sulf1/Nbl1/Id1/Bmp4	8
GO:0071773	cellular response to BMP stimulus	8/164	154/15625	0.000221388	0.00493878	0.00370586	Sfrp1/Sorl1/Htra1/Bmpr1b/Sulf1/Nbl1/Id1/Bmp4	8
GO:0061036	positive regulation of cartilage development	4/164	29/15625	0.000226426	0.00501349	0.00376192	Sox9/Sox6/Bmp4/Mdk	4
GO:0001936	regulation of endothelial cell proliferation	7/164	117/15625	0.000232768	0.00504663	0.00378679	Dlk1/Igf2/Sulf1/Ecm1/Sparc/Bmp4/Mdk	7
GO:0042989	sequestering of actin monomers	3/164	12/15625	0.000232981	0.00504663	0.00378679	Gsn/Tmsb4x/Tmsb10	3
GO:0030336	negative regulation of cell migration	10/164	241/15625	0.000233026	0.00504663	0.00378679	Cygb/Igfbp5/Wnt4/Sfrp1/Hoxa7/Adtrp/Dlc1/Sulf1/Nbl1/Sinhcaf	10
GO:1902105	regulation of leukocyte differentiation	10/164	242/15625	0.000240907	0.0051795	0.00388649	Id2/Hmgb3/Sfrp1/Hoxa7/Zmiz1/Rbp1/Vnn1/Bmp4/Gnas/Mdk	10
GO:0030900	forebrain development	12/164	339/15625	0.000245681	0.00524415	0.00393499	Ncam1/Id2/Nr2f1/Wnt4/Lamb1/Dlc1/Tbx3/Nrp1/Nfib/Bmp4/Hmga2/Mdk	12
GO:0045926	negative regulation of growth	10/164	243/15625	0.00024901	0.00526474	0.00395045	Plac8/Igfbp5/Sfrp1/H19/Sema3c/Nkd1/Nrp1/Meis1/Bmp4/Gnas	10
GO:0035019	somatic stem cell population maintenance	5/164	54/15625	0.000250195	0.00526474	0.00395045	Pax8/Sfrp1/Sox9/Rest/Hmga2	5
GO:2000241	regulation of reproductive process	8/164	157/15625	0.000252489	0.00527561	0.0039586	Wnt4/Sfrp1/Igf1r/Hoxc4/Sulf1/Sox9/Plat/Bmp4	8
GO:0110053	regulation of actin filament organization	10/164	244/15625	0.000257341	0.00533938	0.00400645	Wnt4/Map3k1/Dlc1/Nrp1/Gsn/Id1/Tmsb4x/Dstn/Tmsb10/Stmn1	10
GO:0010810	regulation of cell-substrate adhesion	9/164	200/15625	0.0002643	0.00544569	0.00408622	Lgals1/Enpp2/Wnt4/Hoxa7/Dlc1/Nrp1/Egfl6/Ccdc80/Mdk	9
GO:0008406	gonad development	9/164	202/15625	0.000284489	0.00581544	0.00436367	Wnt4/Sfrp1/Mmp2/Bmpr1b/Plekha1/Sox9/Arid4b/Bmp4/Hmga2	9
GO:0003279	cardiac septum development	7/164	121/15625	0.000286166	0.00581544	0.00436367	Pax8/Id2/Ltbp1/Sema3c/Tbx3/Nrp1/Bmp4	7
GO:0002521	leukocyte differentiation	14/164	451/15625	0.000291451	0.00588255	0.00441403	Lgals1/Id2/Cmtm7/Hmgb3/Wnt4/Sfrp1/Hoxa7/Zmiz1/Rbp1/Itm2a/Vnn1/Bmp4/Gnas/Mdk	14
GO:1903706	regulation of hemopoiesis	12/164	346/15625	0.000295989	0.00593378	0.00445247	Id2/Hmgb3/Sfrp1/Meis2/Hoxa7/Zmiz1/Rbp1/Meis1/Vnn1/Bmp4/Gnas/Mdk	12
GO:0071679	commissural neuron axon guidance	3/164	13/15625	0.000300544	0.00598466	0.00449065	Ncam1/Nrp1/Nfib	3
GO:1902106	negative regulation of leukocyte differentiation	6/164	87/15625	0.00030548	0.00604239	0.00453396	Id2/Hmgb3/Sfrp1/Hoxa7/Bmp4/Mdk	6
GO:0046660	female sex differentiation	7/164	123/15625	0.00031633	0.00621557	0.00466391	Wnt4/Sfrp1/Mmp2/Bmpr1b/Plekha1/Tbx3/Bmp4	7
GO:0021536	diencephalon development	5/164	57/15625	0.000322979	0.00630446	0.00473061	Ncam1/Wnt4/Nrp1/Bmp4/Hmga2	5
GO:0045137	development of primary sexual characteristics	9/164	206/15625	0.000328711	0.00637441	0.00478309	Wnt4/Sfrp1/Mmp2/Bmpr1b/Plekha1/Sox9/Arid4b/Bmp4/Hmga2	9
GO:0048009	insulin-like growth factor receptor signaling pathway	4/164	32/15625	0.000334525	0.00644504	0.0048361	Igfbp5/Igf1r/Igfbp6/Igfbp4	4
GO:0048863	stem cell differentiation	9/164	207/15625	0.000340612	0.00648373	0.00486513	Sfrp1/Hoxa7/Sema3c/Msi2/Nrp1/Sox9/Rest/Sox6/Bmp4	9
GO:0042063	gliogenesis	11/164	301/15625	0.000340904	0.00648373	0.00486513	Tenm4/Id2/Enpp2/Lamb1/Epha4/Sox9/Sox6/Nfib/Bmp4/Hmga2/Mdk	11
GO:2000736	regulation of stem cell differentiation	5/164	58/15625	0.000350482	0.00662344	0.00496996	Sema3c/Sox9/Rest/Sox6/Bmp4	5
GO:2000146	negative regulation of cell motility	10/164	254/15625	0.000354301	0.00665323	0.00499231	Cygb/Igfbp5/Wnt4/Sfrp1/Hoxa7/Adtrp/Dlc1/Sulf1/Nbl1/Sinhcaf	10
GO:0030098	lymphocyte differentiation	11/164	304/15625	0.000370786	0.00691901	0.00519174	Lgals1/Id2/Cmtm7/Hmgb3/Wnt4/Sfrp1/Zmiz1/Itm2a/Vnn1/Bmp4/Mdk	11
GO:0030099	myeloid cell differentiation	12/164	355/15625	0.000373316	0.00692267	0.00519449	Id2/Hmgb3/Sfrp1/Meis2/Hoxa7/Rbp1/Mfap2/Meis1/Sox6/Thra/Bmp4/Gnas	12
GO:0046885	regulation of hormone biosynthetic process	4/164	33/15625	0.000377574	0.00695814	0.00522111	Igf2/Wnt4/Igf1r/Rest	4
GO:0030510	regulation of BMP signaling pathway	6/164	91/15625	0.00038958	0.00713509	0.00535388	Sfrp1/Sorl1/Htra1/Sulf1/Nbl1/Bmp4	6
GO:0090287	regulation of cellular response to growth factor stimulus	10/164	258/15625	0.000400808	0.00729569	0.00547439	Nrep/Wnt4/Ltbp1/Sfrp1/Sorl1/Spry1/Htra1/Sulf1/Nbl1/Bmp4	10
GO:0060348	bone development	9/164	212/15625	0.00040559	0.00733771	0.00550592	Pdgfc/Hspg2/Sulf1/Sox9/Meis1/Sparc/Xylt1/Bmp4/Gnas	9
GO:0001658	branching involved in ureteric bud morphogenesis	5/164	60/15625	0.000410765	0.00734181	0.00550899	Pax8/Wnt4/Sox9/Pbx1/Bmp4	5
GO:0042446	hormone biosynthetic process	5/164	60/15625	0.000410765	0.00734181	0.00550899	Igf2/Wnt4/Igf1r/Bmpr1b/Rest	5
GO:0014706	striated muscle tissue development	13/164	413/15625	0.000421814	0.00746045	0.00559802	Ncam1/Meg3/Tenm4/Id2/Sema3c/Hspg2/Mbnl1/Tbx3/Ly6e/Plagl1/Meis1/Sox6/Bmp4	13
GO:0030856	regulation of epithelial cell differentiation	7/164	129/15625	0.000422432	0.00746045	0.00559802	Pax8/Hoxa7/Tbx3/Sox9/Id1/Bmp4/Btg1	7
GO:0001935	endothelial cell proliferation	7/164	131/15625	0.000463517	0.00798228	0.00598958	Dlk1/Igf2/Sulf1/Ecm1/Sparc/Bmp4/Mdk	7
GO:0031099	regeneration	7/164	131/15625	0.000463517	0.00798228	0.00598958	Nrep/Mmp2/Igf1r/Epha4/Xylt1/Mdk/Bex1	7
GO:0060993	kidney morphogenesis	6/164	94/15625	0.000463754	0.00798228	0.00598958	Pax8/Wnt4/Fras1/Sox9/Pbx1/Bmp4	6
GO:0033002	muscle cell proliferation	9/164	216/15625	0.000464645	0.00798228	0.00598958	Ncam1/Tenm4/Comt/Id2/Igfbp5/Mmp2/Igf1r/Meis1/Bmp4	9
GO:0035148	tube formation	8/164	172/15625	0.000466425	0.00798228	0.00598958	Pax8/Wnt4/Sfrp1/Cecr2/Dlc1/Sox9/Nfib/Bmp4	8
GO:0008210	estrogen metabolic process	3/164	15/15625	0.000470812	0.00798228	0.00598958	Comt/Bmpr1b/Plekha1	3
GO:1902894	negative regulation of pri-miRNA transcription by RNA polymerase II	3/164	15/15625	0.000470812	0.00798228	0.00598958	Sox9/Nfib/Bmp4	3
GO:0060441	epithelial tube branching involved in lung morphogenesis	4/164	35/15625	0.000475316	0.00801286	0.00601253	Spry1/Sox9/Bmp4/Hmga2	4
GO:0045785	positive regulation of cell adhesion	12/164	365/15625	0.000478673	0.00802386	0.00602078	Lgals1/Enpp2/Igf2/Wnt4/Zmiz1/Nrp1/Egfl6/Ccdc80/Nfat5/Vnn1/Kifap3/Mdk	12
GO:0048638	regulation of developmental growth	12/164	368/15625	0.000514794	0.00854391	0.00641101	Plac8/Ncam1/Igf2/Sfrp1/H19/Sema3c/Nkd1/Nrp1/Meis1/Bmp4/Gnas/Hmga2	12
GO:0061035	regulation of cartilage development	5/164	63/15625	0.000515457	0.00854391	0.00641101	Maf/Sox9/Sox6/Bmp4/Mdk	5
GO:0014013	regulation of gliogenesis	7/164	134/15625	0.000531064	0.00865751	0.00649624	Tenm4/Id2/Enpp2/Epha4/Bmp4/Hmga2/Mdk	7
GO:0031214	biomineral tissue development	7/164	134/15625	0.000531064	0.00865751	0.00649624	Dlk1/Wnt4/Atp2b1/Bmpr1b/Sox9/Ecm1/Bmp4	7
GO:0110148	biomineralization	7/164	134/15625	0.000531064	0.00865751	0.00649624	Dlk1/Wnt4/Atp2b1/Bmpr1b/Sox9/Ecm1/Bmp4	7
GO:1902532	negative regulation of intracellular signal transduction	14/164	482/15625	0.000566104	0.00911509	0.00683959	Sfrp1/Sorl1/Atp2b4/Cavin3/Spry1/Igf1r/Plekha1/Dlc1/Pik3ip1/Vnn1/Sesn3/Ash1l/Bmp4/Stmn1	14
GO:0032970	regulation of actin filament-based process	12/164	372/15625	0.000566508	0.00911509	0.00683959	Wnt4/Map3k1/Dlc1/Nrp1/Gsn/Id1/Tmsb4x/Dstn/Rnd3/Mdk/Tmsb10/Stmn1	12
GO:0001502	cartilage condensation	3/164	16/15625	0.000575007	0.00911509	0.00683959	Bmpr1b/Sox9/Thra	3
GO:0071696	ectodermal placode development	3/164	16/15625	0.000575007	0.00911509	0.00683959	Tbx3/Nrp1/Gnas	3
GO:1902644	tertiary alcohol metabolic process	3/164	16/15625	0.000575007	0.00911509	0.00683959	Wnt4/Rest/Akr7a5	3
GO:0035282	segmentation	6/164	98/15625	0.000579274	0.00911509	0.00683959	Sfrp1/Sema3c/Tbx3/Nrp1/Plxna2/Bmp4	6
GO:0016331	morphogenesis of embryonic epithelium	8/164	178/15625	0.000585337	0.00911509	0.00683959	Pax8/Wnt4/Sfrp1/Cecr2/Dlc1/Sulf1/Sox9/Bmp4	8
GO:0030501	positive regulation of bone mineralization	4/164	37/15625	0.000589854	0.00911509	0.00683959	Wnt4/Atp2b1/Bmpr1b/Bmp4	4
GO:0072210	metanephric nephron development	4/164	37/15625	0.000589854	0.00911509	0.00683959	Pax8/Wnt4/Sox9/Bmp4	4
GO:0110111	negative regulation of animal organ morphogenesis	4/164	37/15625	0.000589854	0.00911509	0.00683959	Pax8/Sulf1/Nfib/Bmp4	4
GO:0003231	cardiac ventricle development	7/164	137/15625	0.000606228	0.00931958	0.00699303	Pax8/Id2/Ltbp1/Sema3c/Tbx3/Ly6e/Bmp4	7
GO:0034446	substrate adhesion-dependent cell spreading	6/164	99/15625	0.00061137	0.00935018	0.00701599	Enpp2/Sfrp1/Hspg2/Lamb1/Nrp1/Mdk	6
GO:0051781	positive regulation of cell division	5/164	66/15625	0.000639045	0.00972332	0.00729598	Igf2/Pdgfc/Igf1r/Hoxc4/Mdk	5
GO:0071514	genetic imprinting	4/164	38/15625	0.000653901	0.00989859	0.0074275	Meg3/H19/Arid4b/Gnas	4
GO:0051896	regulation of protein kinase B signaling	7/164	139/15625	0.000660866	0.00995324	0.0074685	C1qtnf12/Igf2/Igfbp5/Cavin3/Igf1r/Plekha1/Sesn3	7
GO:0060675	ureteric bud morphogenesis	5/164	67/15625	0.000684796	0.0101768	0.00763626	Pax8/Wnt4/Sox9/Pbx1/Bmp4	5
GO:0040015	negative regulation of multicellular organism growth	3/164	17/15625	0.00069286	0.0101768	0.00763626	Plac8/H19/Gnas	3
GO:0046886	positive regulation of hormone biosynthetic process	3/164	17/15625	0.00069286	0.0101768	0.00763626	Igf2/Wnt4/Igf1r	3
GO:0060973	cell migration involved in heart development	3/164	17/15625	0.00069286	0.0101768	0.00763626	Sema3c/Nrp1/Bmp4	3
GO:1905331	negative regulation of morphogenesis of an epithelium	3/164	17/15625	0.00069286	0.0101768	0.00763626	Nkd1/Sulf1/Bmp4	3
GO:0042330	taxis	14/164	493/15625	0.000706026	0.0103191	0.00774304	Ncam1/Id2/Enpp2/Cmtm7/Sema3c/Bmpr1b/Epha4/Mtus1/Nrp1/Lsp1/Nbl1/Nfib/Plxna2/Mdk	14
GO:0046661	male sex differentiation	7/164	141/15625	0.00071934	0.0104601	0.00784883	Wnt4/Sfrp1/Plekha1/Tbx3/Sox9/Arid4b/Hmga2	7
GO:0031128	developmental induction	4/164	39/15625	0.000722723	0.0104601	0.00784883	Wnt4/Spry1/Sox9/Bmp4	4
GO:0003205	cardiac chamber development	8/164	184/15625	0.000727664	0.0104805	0.00786413	Pax8/Id2/Ltbp1/Sema3c/Tbx3/Nrp1/Ly6e/Bmp4	8
GO:0072171	mesonephric tubule morphogenesis	5/164	68/15625	0.000732955	0.0105057	0.00788304	Pax8/Wnt4/Sox9/Pbx1/Bmp4	5
GO:0045637	regulation of myeloid cell differentiation	8/164	185/15625	0.000753886	0.0107538	0.00806918	Id2/Hmgb3/Sfrp1/Meis2/Hoxa7/Rbp1/Meis1/Gnas	8
GO:0022407	regulation of cell-cell adhesion	11/164	332/15625	0.000772302	0.0109115	0.00818757	Lgals1/Igf2/Wnt4/Zmiz1/Adtrp/Abat/Nfat5/Vnn1/Kifap3/Bmp4/Mdk	11
GO:1902903	regulation of supramolecular fiber organization	11/164	332/15625	0.000772302	0.0109115	0.00818757	Wnt4/Map3k1/Dlc1/Nrp1/Gsn/Aebp1/Id1/Tmsb4x/Dstn/Tmsb10/Stmn1	11
GO:0030183	B cell differentiation	6/164	104/15625	0.000793092	0.0110951	0.00832533	Lgals1/Id2/Cmtm7/Hmgb3/Sfrp1/Itm2a	6
GO:0030857	negative regulation of epithelial cell differentiation	4/164	40/15625	0.000796516	0.0110951	0.00832533	Hoxa7/Tbx3/Sox9/Id1	4
GO:0071526	semaphorin-plexin signaling pathway	4/164	40/15625	0.000796516	0.0110951	0.00832533	Ncam1/Sema3c/Nrp1/Plxna2	4
GO:0060231	mesenchymal to epithelial transition	3/164	18/15625	0.000825048	0.0113857	0.00854334	Pax8/Wnt4/Bmp4	3
GO:0098743	cell aggregation	3/164	18/15625	0.000825048	0.0113857	0.00854334	Bmpr1b/Sox9/Thra	3
GO:0007565	female pregnancy	6/164	105/15625	0.000833968	0.0114027	0.00855611	Comt/Igfbp5/Wnt4/Lamb1/Mmp2/Ash1l	6
GO:0008585	female gonad development	6/164	105/15625	0.000833968	0.0114027	0.00855611	Wnt4/Sfrp1/Mmp2/Bmpr1b/Plekha1/Bmp4	6
GO:0048015	phosphatidylinositol-mediated signaling	7/164	145/15625	0.00084856	0.011549	0.00866589	Pdgfc/Igf1r/Plekha1/Gsn/Pik3ip1/Ptpn13/Sox9	7
GO:0035264	multicellular organism growth	8/164	189/15625	0.000866494	0.0116481	0.00874026	Plac8/Dlk1/Meg3/Igf2/H19/Plekha1/Gnas/Hmga2	8
GO:0090276	regulation of peptide hormone secretion	8/164	189/15625	0.000866494	0.0116481	0.00874026	C1qtnf12/Pax8/G6pc2/Sfrp1/Abat/Rest/Ucp2/Hmga2	8
GO:0032965	regulation of collagen biosynthetic process	4/164	41/15625	0.000875472	0.0116481	0.00874026	Cygb/Wnt4/Ltbp1/Bmp4	4
GO:0070169	positive regulation of biomineral tissue development	4/164	41/15625	0.000875472	0.0116481	0.00874026	Wnt4/Atp2b1/Bmpr1b/Bmp4	4
GO:0110151	positive regulation of biomineralization	4/164	41/15625	0.000875472	0.0116481	0.00874026	Wnt4/Atp2b1/Bmpr1b/Bmp4	4
GO:0050890	cognition	10/164	286/15625	0.000890129	0.0117902	0.00884691	Ncam1/Comt/Igf2/Meis2/Lamb1/Atp8a1/Thra/Gnas/Gm2a/Mdk	10
GO:0048562	embryonic organ morphogenesis	10/164	287/15625	0.000914074	0.0120209	0.00902001	Pax8/Id2/Hoxa7/Hspg2/Hoxc4/Tbx3/Sox9/Rest/Bmp4/Gnas	10
GO:0043433	negative regulation of DNA-binding transcription factor activity	7/164	147/15625	0.0009197	0.0120209	0.00902001	Id3/Id2/Siva1/Igf1r/Id1/Thra/Pbx1	7
GO:0048017	inositol lipid-mediated signaling	7/164	147/15625	0.0009197	0.0120209	0.00902001	Pdgfc/Igf1r/Plekha1/Gsn/Pik3ip1/Ptpn13/Sox9	7
GO:0090184	positive regulation of kidney development	4/164	42/15625	0.000959787	0.0124899	0.00937188	Pax8/Wnt4/Sox9/Bmp4	4
GO:0046545	development of primary female sexual characteristics	6/164	108/15625	0.000966406	0.0125211	0.0093953	Wnt4/Sfrp1/Mmp2/Bmpr1b/Plekha1/Bmp4	6
GO:0040037	negative regulation of fibroblast growth factor receptor signaling pathway	3/164	19/15625	0.000972225	0.0125417	0.00941079	Wnt4/Spry1/Sulf1	3
GO:0071560	cellular response to transforming growth factor beta stimulus	8/164	193/15625	0.000992234	0.0127307	0.00955263	Nrep/Ltbp1/Map3k1/Htra1/Igf1r/Bmpr1b/Sox9/Sox6	8
GO:0045619	regulation of lymphocyte differentiation	7/164	149/15625	0.000995461	0.0127307	0.00955263	Id2/Hmgb3/Sfrp1/Zmiz1/Vnn1/Bmp4/Mdk	7
GO:0008202	steroid metabolic process	9/164	241/15625	0.00101521	0.0129276	0.00970036	Comt/Igf2/Wnt4/Sorl1/Igf1r/Bmpr1b/Plekha1/Rest/Pbx1	9
GO:0001838	embryonic epithelial tube formation	7/164	151/15625	0.00107605	0.0136438	0.0102378	Pax8/Wnt4/Sfrp1/Cecr2/Dlc1/Sox9/Bmp4	7
GO:0046883	regulation of hormone secretion	9/164	244/15625	0.00110708	0.0139775	0.0104882	C1qtnf12/Pax8/G6pc2/Sfrp1/Abat/Rest/Gnas/Ucp2/Hmga2	9
GO:0071559	response to transforming growth factor beta	8/164	197/15625	0.00113219	0.0142093	0.0106621	Nrep/Ltbp1/Map3k1/Htra1/Igf1r/Bmpr1b/Sox9/Sox6	8
GO:0072170	metanephric tubule development	3/164	20/15625	0.00113502	0.0142093	0.0106621	Pax8/Wnt4/Sox9	3
GO:0072078	nephron tubule morphogenesis	5/164	75/15625	0.00114424	0.0142646	0.0107036	Pax8/Wnt4/Sox9/Pbx1/Bmp4	5
GO:0046879	hormone secretion	10/164	297/15625	0.001184	0.0146984	0.0110291	C1qtnf12/Pax8/G6pc2/Sfrp1/Abat/Tbx3/Rest/Gnas/Ucp2/Hmga2	10
GO:0048738	cardiac muscle tissue development	9/164	247/15625	0.00120558	0.014904	0.0111833	Ncam1/Tenm4/Id2/Hspg2/Tbx3/Ly6e/Meis1/Sox6/Bmp4	9
GO:0045687	positive regulation of glial cell differentiation	4/164	45/15625	0.00124683	0.01535	0.011518	Tenm4/Id2/Enpp2/Mdk	4
GO:0009914	hormone transport	10/164	300/15625	0.00127661	0.0156517	0.0117444	C1qtnf12/Pax8/G6pc2/Sfrp1/Abat/Tbx3/Rest/Gnas/Ucp2/Hmga2	10
GO:0048708	astrocyte differentiation	5/164	77/15625	0.00128807	0.0156576	0.0117489	Id2/Epha4/Sox9/Sox6/Hmga2	5
GO:0072088	nephron epithelium morphogenesis	5/164	77/15625	0.00128807	0.0156576	0.0117489	Pax8/Wnt4/Sox9/Pbx1/Bmp4	5
GO:0043567	regulation of insulin-like growth factor receptor signaling pathway	3/164	21/15625	0.00131404	0.0156576	0.0117489	Igfbp5/Igfbp6/Igfbp4	3
GO:0046628	positive regulation of insulin receptor signaling pathway	3/164	21/15625	0.00131404	0.0156576	0.0117489	C1qtnf12/Igf2/Sorl1	3
GO:0060602	branch elongation of an epithelium	3/164	21/15625	0.00131404	0.0156576	0.0117489	Spry1/Sox9/Bmp4	3
GO:0101023	vascular endothelial cell proliferation	3/164	21/15625	0.00131404	0.0156576	0.0117489	Dlk1/Igf2/Mdk	3
GO:1905562	regulation of vascular endothelial cell proliferation	3/164	21/15625	0.00131404	0.0156576	0.0117489	Dlk1/Igf2/Mdk	3
GO:0008584	male gonad development	6/164	115/15625	0.00133823	0.0158822	0.0119173	Wnt4/Sfrp1/Plekha1/Sox9/Arid4b/Hmga2	6
GO:0072175	epithelial tube formation	7/164	157/15625	0.00134896	0.0158824	0.0119175	Pax8/Wnt4/Sfrp1/Cecr2/Dlc1/Sox9/Bmp4	7
GO:1903034	regulation of response to wounding	7/164	157/15625	0.00134896	0.0158824	0.0119175	Wnt4/Adtrp/Igf1r/Abat/Epha4/Xylt1/Mdk	7
GO:0072028	nephron morphogenesis	5/164	78/15625	0.0013648	0.0159423	0.0119625	Pax8/Wnt4/Sox9/Pbx1/Bmp4	5
GO:2000243	positive regulation of reproductive process	5/164	78/15625	0.0013648	0.0159423	0.0119625	Wnt4/Igf1r/Hoxc4/Sox9/Plat	5
GO:0046546	development of primary male sexual characteristics	6/164	116/15625	0.00139919	0.0162799	0.0122158	Wnt4/Sfrp1/Plekha1/Sox9/Arid4b/Hmga2	6
GO:0003281	ventricular septum development	5/164	79/15625	0.00144484	0.0167455	0.0125651	Pax8/Id2/Ltbp1/Tbx3/Bmp4	5
GO:0009611	response to wounding	12/164	415/15625	0.0014574	0.0167585	0.0125749	Nrep/Wnt4/Map3k1/Adtrp/Mmp2/Igf1r/Abat/Epha4/Xylt1/Gnas/Mdk/Bex1	12
GO:0014065	phosphatidylinositol 3-kinase signaling	6/164	117/15625	0.00146224	0.0167585	0.0125749	Pdgfc/Igf1r/Plekha1/Pik3ip1/Ptpn13/Sox9	6
GO:0048511	rhythmic process	9/164	254/15625	0.00146313	0.0167585	0.0125749	Id3/Id2/Enpp2/Cavin3/Igf1r/Bmpr1b/Plekha1/Id1/Mdk	9
GO:0008038	neuron recognition	4/164	47/15625	0.00146856	0.0167585	0.0125749	Ncam1/Epha4/Nrp1/Casp6	4
GO:0007611	learning or memory	9/164	255/15625	0.00150329	0.0168412	0.0126369	Ncam1/Comt/Igf2/Meis2/Lamb1/Atp8a1/Thra/Gm2a/Mdk	9
GO:0010893	positive regulation of steroid biosynthetic process	3/164	22/15625	0.00150986	0.0168412	0.0126369	Igf2/Wnt4/Igf1r	3
GO:0048714	positive regulation of oligodendrocyte differentiation	3/164	22/15625	0.00150986	0.0168412	0.0126369	Tenm4/Enpp2/Mdk	3
GO:0072202	cell differentiation involved in metanephros development	3/164	22/15625	0.00150986	0.0168412	0.0126369	Pax8/Wnt4/Bmp4	3
GO:0072207	metanephric epithelium development	3/164	22/15625	0.00150986	0.0168412	0.0126369	Pax8/Wnt4/Sox9	3
GO:0090190	positive regulation of branching involved in ureteric bud morphogenesis	3/164	22/15625	0.00150986	0.0168412	0.0126369	Pax8/Sox9/Bmp4	3
GO:0040014	regulation of multicellular organism growth	5/164	80/15625	0.00152829	0.0169196	0.0126958	Plac8/Igf2/H19/Gnas/Hmga2	5
GO:0060411	cardiac septum morphogenesis	5/164	80/15625	0.00152829	0.0169196	0.0126958	Id2/Sema3c/Tbx3/Nrp1/Bmp4	5
GO:0048871	multicellular organismal homeostasis	12/164	418/15625	0.00154854	0.0170799	0.0128161	Plac8/Dlk1/Pdgfc/Igf1r/Abat/Mfap2/Sox9/Id1/Thra/Gnas/Ucp2/Stmn1	12
GO:0010712	regulation of collagen metabolic process	4/164	48/15625	0.00158911	0.0173981	0.0130548	Cygb/Wnt4/Ltbp1/Bmp4	4
GO:0030514	negative regulation of BMP signaling pathway	4/164	48/15625	0.00158911	0.0173981	0.0130548	Sfrp1/Sorl1/Htra1/Nbl1	4
GO:0061333	renal tubule morphogenesis	5/164	81/15625	0.00161524	0.0175546	0.0131723	Pax8/Wnt4/Sox9/Pbx1/Bmp4	5
GO:1900076	regulation of cellular response to insulin stimulus	5/164	81/15625	0.00161524	0.0175546	0.0131723	C1qtnf12/Igf2/Sorl1/Atp2b1/Sesn3	5
GO:0055123	digestive system development	6/164	120/15625	0.00166444	0.0180233	0.013524	Id2/Igf2/Pdgfc/Sfrp1/Igf1r/Bmp4	6
GO:2000648	positive regulation of stem cell proliferation	4/164	49/15625	0.00171637	0.0185181	0.0138952	Tbx3/Bmp4/Hmga2/Bex1	4
GO:0003007	heart morphogenesis	9/164	261/15625	0.00176326	0.0189551	0.0142231	Id2/Zmiz1/Sema3c/Dlc1/Tbx3/Nrp1/Ly6e/Sox9/Bmp4	9
GO:0051100	negative regulation of binding	7/164	165/15625	0.00179385	0.0192142	0.0144176	Id3/Id2/Sorl1/Id1/Rest/Nfib/Stmn1	7
GO:0032964	collagen biosynthetic process	4/164	50/15625	0.00185055	0.0197502	0.0148198	Cygb/Wnt4/Ltbp1/Bmp4	4
GO:0010811	positive regulation of cell-substrate adhesion	6/164	123/15625	0.00188722	0.0200695	0.0150593	Enpp2/Wnt4/Nrp1/Egfl6/Ccdc80/Mdk	6
GO:0090092	regulation of transmembrane receptor protein serine/threonine kinase signaling pathway	8/164	214/15625	0.00191276	0.0202684	0.0152086	Nrep/Ltbp1/Sfrp1/Sorl1/Htra1/Sulf1/Nbl1/Bmp4	8
GO:0007530	sex determination	3/164	24/15625	0.00195411	0.0204871	0.0153727	Wnt4/Igf1r/Sox9	3
GO:0044342	type B pancreatic cell proliferation	3/164	24/15625	0.00195411	0.0204871	0.0153727	Igfbp5/Sfrp1/Igfbp4	3
GO:0061213	positive regulation of mesonephros development	3/164	24/15625	0.00195411	0.0204871	0.0153727	Pax8/Sox9/Bmp4	3
GO:0010977	negative regulation of neuron projection development	7/164	168/15625	0.00198728	0.0207615	0.0155786	Lgals1/Nr2f1/Sema3c/Epha4/Nrp1/Id1/Xylt1	7
GO:0006935	chemotaxis	13/164	490/15625	0.00200528	0.020876	0.0156645	Ncam1/Enpp2/Cmtm7/Sema3c/Bmpr1b/Epha4/Mtus1/Nrp1/Lsp1/Nbl1/Nfib/Plxna2/Mdk	13
GO:0044706	multi-multicellular organism process	6/164	126/15625	0.0021319	0.0221166	0.0165954	Comt/Igfbp5/Wnt4/Lamb1/Mmp2/Ash1l	6
GO:0007015	actin filament organization	11/164	378/15625	0.00217668	0.0224658	0.0168574	Wnt4/Map3k1/Dlc1/Nrp1/Gsn/Id1/Tmsb4x/Dstn/Rnd3/Tmsb10/Stmn1	11
GO:0002335	mature B cell differentiation	3/164	25/15625	0.00220359	0.0224658	0.0168574	Lgals1/Cmtm7/Itm2a	3
GO:0051894	positive regulation of focal adhesion assembly	3/164	25/15625	0.00220359	0.0224658	0.0168574	Enpp2/Wnt4/Nrp1	3
GO:0090189	regulation of branching involved in ureteric bud morphogenesis	3/164	25/15625	0.00220359	0.0224658	0.0168574	Pax8/Sox9/Bmp4	3
GO:1900078	positive regulation of cellular response to insulin stimulus	3/164	25/15625	0.00220359	0.0224658	0.0168574	C1qtnf12/Igf2/Sorl1	3
GO:0045638	negative regulation of myeloid cell differentiation	5/164	87/15625	0.00221519	0.0224658	0.0168574	Hmgb3/Sfrp1/Meis2/Hoxa7/Meis1	5
GO:0006694	steroid biosynthetic process	6/164	127/15625	0.00221856	0.0224658	0.0168574	Igf2/Wnt4/Igf1r/Bmpr1b/Rest/Pbx1	6
GO:0050866	negative regulation of cell activation	7/164	173/15625	0.00234519	0.0236673	0.0177589	Cygb/Id2/Hmgb3/Sfrp1/Abat/Bmp4/Mdk	7
GO:0001654	eye development	10/164	326/15625	0.00235386	0.0236742	0.0177642	Meis2/Map3k1/Maf/Bmpr1b/Nrp1/Casp6/Sox9/Meis1/Tspan12/Bmp4	10
GO:0043405	regulation of MAP kinase activity	9/164	273/15625	0.00239113	0.0239678	0.0179845	Pdgfc/Sfrp1/Map3k1/Sorl1/Spry1/Igf1r/Epha4/Tpd52l1/Bmp4	9
GO:0003014	renal system process	5/164	89/15625	0.00244712	0.024283	0.0182209	Comt/Gsn/Sulf1/Bmp4/Gnas	5
GO:0014066	regulation of phosphatidylinositol 3-kinase signaling	5/164	89/15625	0.00244712	0.024283	0.0182209	Pdgfc/Igf1r/Pik3ip1/Ptpn13/Sox9	5
GO:0048864	stem cell development	5/164	89/15625	0.00244712	0.024283	0.0182209	Sema3c/Msi2/Nrp1/Sox9/Bmp4	5
GO:0150063	visual system development	10/164	328/15625	0.0024603	0.0242858	0.0182231	Meis2/Map3k1/Maf/Bmpr1b/Nrp1/Casp6/Sox9/Meis1/Tspan12/Bmp4	10
GO:0045577	regulation of B cell differentiation	3/164	26/15625	0.00247196	0.0242858	0.0182231	Id2/Hmgb3/Sfrp1	3
GO:0150117	positive regulation of cell-substrate junction organization	3/164	26/15625	0.00247196	0.0242858	0.0182231	Enpp2/Wnt4/Nrp1	3
GO:0031333	negative regulation of protein-containing complex assembly	6/164	130/15625	0.00249452	0.0244266	0.0183287	Sorl1/Gsn/Thra/Tmsb4x/Tmsb10/Stmn1	6
GO:0014033	neural crest cell differentiation	5/164	90/15625	0.00256948	0.0249956	0.0187556	Sfrp1/Sema3c/Nrp1/Sox9/Bmp4	5
GO:0014909	smooth muscle cell migration	5/164	90/15625	0.00256948	0.0249956	0.0187556	Igfbp5/Sorl1/Tmsb4x/Plat/Mdk	5
GO:0048880	sensory system development	10/164	331/15625	0.00262719	0.0254336	0.0190843	Meis2/Map3k1/Maf/Bmpr1b/Nrp1/Casp6/Sox9/Meis1/Tspan12/Bmp4	10
GO:0030858	positive regulation of epithelial cell differentiation	4/164	55/15625	0.00263165	0.0254336	0.0190843	Pax8/Sox9/Bmp4/Btg1	4
GO:0060571	morphogenesis of an epithelial fold	3/164	27/15625	0.0027597	0.0264985	0.0198834	Cecr2/Sulf1/Bmp4	3
GO:0061217	regulation of mesonephros development	3/164	27/15625	0.0027597	0.0264985	0.0198834	Pax8/Sox9/Bmp4	3
GO:0010812	negative regulation of cell-substrate adhesion	4/164	56/15625	0.00281123	0.0267337	0.0200599	Lgals1/Enpp2/Hoxa7/Dlc1	4
GO:0060443	mammary gland morphogenesis	4/164	56/15625	0.00281123	0.0267337	0.0200599	Igfbp5/Wnt4/Tbx3/Bmp4	4
GO:0090183	regulation of kidney development	4/164	56/15625	0.00281123	0.0267337	0.0200599	Pax8/Wnt4/Sox9/Bmp4	4
GO:0072080	nephron tubule development	5/164	92/15625	0.00282743	0.0268018	0.020111	Pax8/Wnt4/Sox9/Pbx1/Bmp4	5
GO:1904018	positive regulation of vasculature development	7/164	180/15625	0.00292749	0.027662	0.0207564	Igf2/Nrp1/Ecm1/Asb4/Btg1/Hmga2/Mdk	7
GO:0045778	positive regulation of ossification	5/164	93/15625	0.00296319	0.0279105	0.0209429	Wnt4/Atp2b1/Bmpr1b/Bmp4/Gnas	5
GO:0051893	regulation of focal adhesion assembly	4/164	57/15625	0.00299902	0.0279815	0.0209961	Enpp2/Wnt4/Dlc1/Nrp1	4
GO:0090109	regulation of cell-substrate junction assembly	4/164	57/15625	0.00299902	0.0279815	0.0209961	Enpp2/Wnt4/Dlc1/Nrp1	4
GO:0150116	regulation of cell-substrate junction organization	4/164	57/15625	0.00299902	0.0279815	0.0209961	Enpp2/Wnt4/Dlc1/Nrp1	4
GO:0001958	endochondral ossification	3/164	28/15625	0.00306725	0.0282639	0.0212081	Hspg2/Bmp4/Gnas	3
GO:0032967	positive regulation of collagen biosynthetic process	3/164	28/15625	0.00306725	0.0282639	0.0212081	Wnt4/Ltbp1/Bmp4	3
GO:0036075	replacement ossification	3/164	28/15625	0.00306725	0.0282639	0.0212081	Hspg2/Bmp4/Gnas	3
GO:0030072	peptide hormone secretion	8/164	231/15625	0.0030674	0.0282639	0.0212081	C1qtnf12/Pax8/G6pc2/Sfrp1/Abat/Rest/Ucp2/Hmga2	8
GO:0072006	nephron development	6/164	136/15625	0.00312301	0.0286872	0.0215257	Pax8/Wnt4/Sulf1/Sox9/Pbx1/Bmp4	6
GO:0001101	response to acid chemical	8/164	233/15625	0.00323276	0.0296037	0.0222134	Id3/Pdgfc/Atp2b4/Mmp2/Igf1r/Sox9/Sesn3/Gnas	8
GO:0003206	cardiac chamber morphogenesis	6/164	138/15625	0.0033567	0.0306441	0.0229941	Id2/Sema3c/Tbx3/Nrp1/Ly6e/Bmp4	6
GO:0003148	outflow tract septum morphogenesis	3/164	29/15625	0.00339504	0.0308045	0.0231144	Sema3c/Nrp1/Bmp4	3
GO:0045940	positive regulation of steroid metabolic process	3/164	29/15625	0.00339504	0.0308045	0.0231144	Igf2/Wnt4/Igf1r	3
GO:0048839	inner ear development	7/164	185/15625	0.00340701	0.0308189	0.0231253	Pax8/Maf/Cecr2/Epha4/Sox9/Rest/Bmp4	7
GO:0051249	regulation of lymphocyte activation	10/164	344/15625	0.00345841	0.0311787	0.0233953	Lgals1/Id2/Igf2/Hmgb3/Sfrp1/Zmiz1/Gsn/Vnn1/Bmp4/Mdk	10
GO:0030326	embryonic limb morphogenesis	6/164	139/15625	0.00347832	0.0311787	0.0233953	Mbnl1/Tbx3/Fras1/Pbx1/Bmp4/Gnas	6
GO:0035113	embryonic appendage morphogenesis	6/164	139/15625	0.00347832	0.0311787	0.0233953	Mbnl1/Tbx3/Fras1/Pbx1/Bmp4/Gnas	6
GO:0050865	regulation of cell activation	12/164	462/15625	0.00352137	0.0314696	0.0236135	Lgals1/Cygb/Id2/Igf2/Hmgb3/Sfrp1/Zmiz1/Abat/Gsn/Vnn1/Bmp4/Mdk	12
GO:0010035	response to inorganic substance	11/164	403/15625	0.00355401	0.0316659	0.0237608	Ncam1/Id2/Atp2b4/Zfand1/Mmp2/Plekha1/Abat/Gsn/Selenop/Casp6/Ucp2	11
GO:1903037	regulation of leukocyte cell-cell adhesion	8/164	237/15625	0.00358424	0.0318137	0.0238717	Lgals1/Igf2/Zmiz1/Adtrp/Nfat5/Vnn1/Bmp4/Mdk	8
GO:0010634	positive regulation of epithelial cell migration	6/164	140/15625	0.00360318	0.0318137	0.0238717	Enpp2/Igf2/Nrp1/Sox9/Sparc/Bmp4	6
GO:0048008	platelet-derived growth factor receptor signaling pathway	4/164	60/15625	0.00361349	0.0318137	0.0238717	Pdgfc/Plekha1/Nrp1/Plat	4
GO:0050810	regulation of steroid biosynthetic process	4/164	60/15625	0.00361349	0.0318137	0.0238717	Igf2/Wnt4/Igf1r/Rest	4
GO:0045165	cell fate commitment	8/164	238/15625	0.00367658	0.0322734	0.0242166	Tenm4/Id2/Wnt4/Sfrp1/Tbx3/Sox9/Sox6/Bmp4	8
GO:0061326	renal tubule development	5/164	98/15625	0.00371357	0.032502	0.0243882	Pax8/Wnt4/Sox9/Pbx1/Bmp4	5
GO:0007569	cell aging	5/164	100/15625	0.00404878	0.0347666	0.0260875	Id2/Zmiz1/Ypel3/Tbx3/Hmga2	5
GO:0048661	positive regulation of smooth muscle cell proliferation	5/164	100/15625	0.00404878	0.0347666	0.0260875	Id2/Igfbp5/Mmp2/Igf1r/Bmp4	5
GO:0048704	embryonic skeletal system morphogenesis	5/164	100/15625	0.00404878	0.0347666	0.0260875	Hoxa7/Hspg2/Hoxc4/Bmp4/Gnas	5
GO:0060840	artery development	5/164	100/15625	0.00404878	0.0347666	0.0260875	Ltbp1/Zmiz1/Nrp1/Bmp4/Mdk	5
GO:0010171	body morphogenesis	4/164	62/15625	0.00406748	0.0347666	0.0260875	Crispld2/Mmp2/Plekha1/Gnas	4
GO:0032507	maintenance of protein location in cell	4/164	62/15625	0.00406748	0.0347666	0.0260875	Sorl1/Gsn/Tmsb4x/Tmsb10	4
GO:0034109	homotypic cell-cell adhesion	4/164	62/15625	0.00406748	0.0347666	0.0260875	Ncam1/Lgals1/Abat/Gnas	4
GO:0010714	positive regulation of collagen metabolic process	3/164	31/15625	0.00411294	0.0347666	0.0260875	Wnt4/Ltbp1/Bmp4	3
GO:0021983	pituitary gland development	3/164	31/15625	0.00411294	0.0347666	0.0260875	Wnt4/Bmp4/Hmga2	3
GO:0033238	regulation of cellular amine metabolic process	3/164	31/15625	0.00411294	0.0347666	0.0260875	Comt/Atp2b4/Abat	3
GO:0040036	regulation of fibroblast growth factor receptor signaling pathway	3/164	31/15625	0.00411294	0.0347666	0.0260875	Wnt4/Spry1/Sulf1	3
GO:0050869	negative regulation of B cell activation	3/164	31/15625	0.00411294	0.0347666	0.0260875	Id2/Hmgb3/Sfrp1	3
GO:0032231	regulation of actin filament bundle assembly	5/164	101/15625	0.00422426	0.0356062	0.0267174	Wnt4/Dlc1/Nrp1/Id1/Stmn1	5
GO:0019216	regulation of lipid metabolic process	9/164	299/15625	0.00436042	0.0366498	0.0275005	Id2/Igf2/Wnt4/Sorl1/Igf1r/Zbtb20/Pik3ip1/Rest/Thra	9
GO:0072009	nephron epithelium development	5/164	102/15625	0.00440509	0.0369207	0.0277038	Pax8/Wnt4/Sox9/Pbx1/Bmp4	5
GO:0030178	negative regulation of Wnt signaling pathway	6/164	146/15625	0.00442361	0.0369714	0.0277418	Sfrp1/Nkd1/Rbms3/Sox9/Hmga2/Mdk	6
GO:0045686	negative regulation of glial cell differentiation	3/164	32/15625	0.00450381	0.0369868	0.0277534	Id2/Bmp4/Hmga2	3
GO:0048679	regulation of axon regeneration	3/164	32/15625	0.00450381	0.0369868	0.0277534	Igf1r/Epha4/Xylt1	3
GO:0048710	regulation of astrocyte differentiation	3/164	32/15625	0.00450381	0.0369868	0.0277534	Id2/Epha4/Hmga2	3
GO:0060487	lung epithelial cell differentiation	3/164	32/15625	0.00450381	0.0369868	0.0277534	Sox9/Thra/Nfib	3
GO:0045669	positive regulation of osteoblast differentiation	4/164	64/15625	0.00455855	0.0369868	0.0277534	Wnt4/Bmpr1b/Bmp4/Gnas	4
GO:0090398	cellular senescence	4/164	64/15625	0.00455855	0.0369868	0.0277534	Id2/Ypel3/Tbx3/Hmga2	4
GO:0014812	muscle cell migration	5/164	103/15625	0.00459139	0.0369868	0.0277534	Igfbp5/Sorl1/Tmsb4x/Plat/Mdk	5
GO:0003149	membranous septum morphogenesis	2/164	10/15625	0.0046623	0.0369868	0.0277534	Id2/Bmp4	2
GO:0031943	regulation of glucocorticoid metabolic process	2/164	10/15625	0.0046623	0.0369868	0.0277534	Wnt4/Rest	2
GO:0032342	aldosterone biosynthetic process	2/164	10/15625	0.0046623	0.0369868	0.0277534	Wnt4/Rest	2
GO:0032353	negative regulation of hormone biosynthetic process	2/164	10/15625	0.0046623	0.0369868	0.0277534	Wnt4/Rest	2
GO:0051014	actin filament severing	2/164	10/15625	0.0046623	0.0369868	0.0277534	Gsn/Dstn	2
GO:0060513	prostatic bud formation	2/164	10/15625	0.0046623	0.0369868	0.0277534	Sulf1/Bmp4	2
GO:0061309	cardiac neural crest cell development involved in outflow tract morphogenesis	2/164	10/15625	0.0046623	0.0369868	0.0277534	Sema3c/Bmp4	2
GO:1900115	extracellular regulation of signal transduction	2/164	10/15625	0.0046623	0.0369868	0.0277534	Ltbp1/Nbl1	2
GO:1900116	extracellular negative regulation of signal transduction	2/164	10/15625	0.0046623	0.0369868	0.0277534	Ltbp1/Nbl1	2
GO:1903800	positive regulation of production of miRNAs involved in gene silencing by miRNA	2/164	10/15625	0.0046623	0.0369868	0.0277534	Nr2f1/Bmp4	2
GO:1905097	regulation of guanyl-nucleotide exchange factor activity	2/164	10/15625	0.0046623	0.0369868	0.0277534	Epha4/Stmn1	2
GO:1905245	regulation of aspartic-type peptidase activity	2/164	10/15625	0.0046623	0.0369868	0.0277534	Sorl1/Epha4	2
GO:1901615	organic hydroxy compound metabolic process	11/164	419/15625	0.00475337	0.0376087	0.02822	Pax8/Comt/Wnt4/Sorl1/Rbp1/Abat/Abhd4/Ly6e/Rest/Akr7a5/Pltp	11
GO:0002761	regulation of myeloid leukocyte differentiation	5/164	104/15625	0.00478322	0.0376216	0.0282297	Id2/Sfrp1/Hoxa7/Rbp1/Gnas	5
GO:0090101	negative regulation of transmembrane receptor protein serine/threonine kinase signaling pathway	5/164	104/15625	0.00478322	0.0376216	0.0282297	Ltbp1/Sfrp1/Sorl1/Htra1/Nbl1	5
GO:0031345	negative regulation of cell projection organization	7/164	197/15625	0.00480171	0.0376216	0.0282297	Lgals1/Nr2f1/Sema3c/Epha4/Nrp1/Id1/Xylt1	7
GO:0043407	negative regulation of MAP kinase activity	4/164	65/15625	0.00481841	0.0376216	0.0282297	Sfrp1/Sorl1/Spry1/Bmp4	4
GO:1901862	negative regulation of muscle tissue development	4/164	65/15625	0.00481841	0.0376216	0.0282297	Igfbp5/Meis1/Sox6/Bmp4	4
GO:0048660	regulation of smooth muscle cell proliferation	6/164	149/15625	0.004882	0.0379871	0.028504	Comt/Id2/Igfbp5/Mmp2/Igf1r/Bmp4	6
GO:0002686	negative regulation of leukocyte migration	3/164	33/15625	0.00491643	0.0379871	0.028504	Hoxa7/Adtrp/Nbl1	3
GO:0035116	embryonic hindlimb morphogenesis	3/164	33/15625	0.00491643	0.0379871	0.028504	Tbx3/Bmp4/Gnas	3
GO:0060479	lung cell differentiation	3/164	33/15625	0.00491643	0.0379871	0.028504	Sox9/Thra/Nfib	3
GO:0045601	regulation of endothelial cell differentiation	3/164	34/15625	0.00535114	0.0412385	0.0309437	Id1/Bmp4/Btg1	3
GO:0022409	positive regulation of cell-cell adhesion	7/164	202/15625	0.00549528	0.0419774	0.0314981	Lgals1/Igf2/Zmiz1/Nfat5/Vnn1/Kifap3/Mdk	7
GO:0001952	regulation of cell-matrix adhesion	5/164	108/15625	0.00560772	0.0419774	0.0314981	Enpp2/Wnt4/Hoxa7/Dlc1/Nrp1	5
GO:0044106	cellular amine metabolic process	4/164	68/15625	0.00565728	0.0419774	0.0314981	Comt/Atp2b4/Abat/Abhd4	4
GO:0046626	regulation of insulin receptor signaling pathway	4/164	68/15625	0.00565728	0.0419774	0.0314981	C1qtnf12/Igf2/Sorl1/Sesn3	4
GO:0006527	arginine catabolic process	2/164	11/15625	0.00565924	0.0419774	0.0314981	Atp2b4/Ddah2	2
GO:0006705	mineralocorticoid biosynthetic process	2/164	11/15625	0.00565924	0.0419774	0.0314981	Wnt4/Rest	2
GO:0032341	aldosterone metabolic process	2/164	11/15625	0.00565924	0.0419774	0.0314981	Wnt4/Rest	2
GO:0032351	negative regulation of hormone metabolic process	2/164	11/15625	0.00565924	0.0419774	0.0314981	Wnt4/Rest	2
GO:0033079	immature T cell proliferation	2/164	11/15625	0.00565924	0.0419774	0.0314981	Wnt4/Bmp4	2
GO:0060600	dichotomous subdivision of an epithelial terminal unit	2/164	11/15625	0.00565924	0.0419774	0.0314981	Sema3c/Nrp1	2
GO:0072178	nephric duct morphogenesis	2/164	11/15625	0.00565924	0.0419774	0.0314981	Epha4/Bmp4	2
GO:1901030	positive regulation of mitochondrial outer membrane permeabilization involved in apoptotic signaling pathway	2/164	11/15625	0.00565924	0.0419774	0.0314981	Siva1/Chchd10	2
GO:1901660	calcium ion export	2/164	11/15625	0.00565924	0.0419774	0.0314981	Atp2b4/Atp2b1	2
GO:1902287	semaphorin-plexin signaling pathway involved in axon guidance	2/164	11/15625	0.00565924	0.0419774	0.0314981	Nrp1/Plxna2	2
GO:2000018	regulation of male gonad development	2/164	11/15625	0.00565924	0.0419774	0.0314981	Wnt4/Sox9	2
GO:0060560	developmental growth involved in morphogenesis	8/164	256/15625	0.00567592	0.0419962	0.0315122	Sfrp1/Sema3c/Nkd1/Spry1/Nrp1/Sox9/Auts2/Bmp4	8
GO:0048659	smooth muscle cell proliferation	6/164	154/15625	0.0057223	0.042234	0.0316906	Comt/Id2/Igfbp5/Mmp2/Igf1r/Bmp4	6
GO:0009409	response to cold	3/164	35/15625	0.00580825	0.042762	0.0320868	Plac8/Thra/Ucp2	3
GO:0048645	animal organ formation	4/164	70/15625	0.00626753	0.0451771	0.0338991	Pax8/Spry1/Sulf1/Bmp4	4
GO:0051145	smooth muscle cell differentiation	4/164	70/15625	0.00626753	0.0451771	0.0338991	Wnt4/Sox9/Tmsb4x/Bmp4	4
GO:0060350	endochondral bone morphogenesis	4/164	70/15625	0.00626753	0.0451771	0.0338991	Hspg2/Sox9/Bmp4/Gnas	4
GO:0050796	regulation of insulin secretion	6/164	157/15625	0.00627462	0.0451771	0.0338991	C1qtnf12/G6pc2/Sfrp1/Abat/Rest/Ucp2	6
GO:0001937	negative regulation of endothelial cell proliferation	3/164	36/15625	0.00628805	0.0451771	0.0338991	Dlk1/Sulf1/Sparc	3
GO:0001953	negative regulation of cell-matrix adhesion	3/164	36/15625	0.00628805	0.0451771	0.0338991	Enpp2/Hoxa7/Dlc1	3
GO:0007435	salivary gland morphogenesis	3/164	36/15625	0.00628805	0.0451771	0.0338991	Sema3c/Nrp1/Nfib	3
GO:0070570	regulation of neuron projection regeneration	3/164	36/15625	0.00628805	0.0451771	0.0338991	Igf1r/Epha4/Xylt1	3
GO:1900026	positive regulation of substrate adhesion-dependent cell spreading	3/164	36/15625	0.00628805	0.0451771	0.0338991	Enpp2/Nrp1/Mdk	3
GO:0008286	insulin receptor signaling pathway	5/164	111/15625	0.00628856	0.0451771	0.0338991	C1qtnf12/Igf2/Sorl1/Igf1r/Sesn3	5
GO:0022604	regulation of cell morphogenesis	12/164	500/15625	0.00654086	0.046335	0.0347679	Enpp2/Sema3c/Ptprd/Epha4/Dlc1/Nrp1/Id1/Ttc3/Sparc/Rnd3/Plxna2/Mdk	12
GO:0031016	pancreas development	4/164	71/15625	0.00658842	0.046335	0.0347679	Igf2/Igf1r/Sox9/Bmp4	4
GO:0048844	artery morphogenesis	4/164	71/15625	0.00658842	0.046335	0.0347679	Zmiz1/Nrp1/Bmp4/Mdk	4
GO:0003337	mesenchymal to epithelial transition involved in metanephros morphogenesis	2/164	12/15625	0.00674449	0.046335	0.0347679	Pax8/Bmp4	2
GO:0006521	regulation of cellular amino acid metabolic process	2/164	12/15625	0.00674449	0.046335	0.0347679	Comt/Atp2b4	2
GO:0008212	mineralocorticoid metabolic process	2/164	12/15625	0.00674449	0.046335	0.0347679	Wnt4/Rest	2
GO:0014745	negative regulation of muscle adaptation	2/164	12/15625	0.00674449	0.046335	0.0347679	Igfbp5/Atp2b4	2
GO:0033240	positive regulation of cellular amine metabolic process	2/164	12/15625	0.00674449	0.046335	0.0347679	Comt/Abat	2
GO:0034309	primary alcohol biosynthetic process	2/164	12/15625	0.00674449	0.046335	0.0347679	Wnt4/Rest	2
GO:0048012	hepatocyte growth factor receptor signaling pathway	2/164	12/15625	0.00674449	0.046335	0.0347679	Nrp1/Stmn1	2
GO:0060433	bronchus development	2/164	12/15625	0.00674449	0.046335	0.0347679	Sox9/Bmp4	2
GO:0060911	cardiac cell fate commitment	2/164	12/15625	0.00674449	0.046335	0.0347679	Tenm4/Tbx3	2
GO:0072044	collecting duct development	2/164	12/15625	0.00674449	0.046335	0.0347679	Pax8/Bmp4	2
GO:0072176	nephric duct development	2/164	12/15625	0.00674449	0.046335	0.0347679	Epha4/Bmp4	2
GO:1902285	semaphorin-plexin signaling pathway involved in neuron projection guidance	2/164	12/15625	0.00674449	0.046335	0.0347679	Nrp1/Plxna2	2
GO:1902946	protein localization to early endosome	2/164	12/15625	0.00674449	0.046335	0.0347679	Sorl1/Nrp1	2
GO:2001054	negative regulation of mesenchymal cell apoptotic process	2/164	12/15625	0.00674449	0.046335	0.0347679	Pax8/Sox9	2
GO:0048762	mesenchymal cell differentiation	7/164	210/15625	0.00675791	0.046335	0.0347679	Wnt4/Sfrp1/Sema3c/Nrp1/Sox9/Bmp4/Mdk	7
GO:0120178	steroid hormone biosynthetic process	3/164	37/15625	0.00679083	0.046335	0.0347679	Wnt4/Bmpr1b/Rest	3
GO:1904645	response to amyloid-beta	3/164	37/15625	0.00679083	0.046335	0.0347679	Mmp2/Igf1r/Epha4	3
GO:0007159	leukocyte cell-cell adhesion	8/164	264/15625	0.00679315	0.046335	0.0347679	Lgals1/Igf2/Zmiz1/Adtrp/Nfat5/Vnn1/Bmp4/Mdk	8
GO:0002791	regulation of peptide secretion	11/164	440/15625	0.00679331	0.046335	0.0347679	C1qtnf12/Pax8/G6pc2/Sfrp1/Adtrp/Abat/Akap12/Rest/Ucp2/Hmga2/Mdk	11
GO:0019827	stem cell population maintenance	6/164	160/15625	0.00686479	0.0465019	0.0348931	Pax8/Sfrp1/Tbx3/Sox9/Rest/Hmga2	6
GO:0043409	negative regulation of MAPK cascade	6/164	160/15625	0.00686479	0.0465019	0.0348931	Sfrp1/Sorl1/Spry1/Igf1r/Ash1l/Bmp4	6
GO:0051017	actin filament bundle assembly	6/164	160/15625	0.00686479	0.0465019	0.0348931	Wnt4/Dlc1/Nrp1/Id1/Rnd3/Stmn1	6
GO:0009308	amine metabolic process	4/164	72/15625	0.00692001	0.0466629	0.0350139	Comt/Atp2b4/Abat/Abhd4	4
GO:0032272	negative regulation of protein polymerization	4/164	72/15625	0.00692001	0.0466629	0.0350139	Gsn/Tmsb4x/Tmsb10/Stmn1	4
GO:0071229	cellular response to acid chemical	6/164	161/15625	0.00707017	0.0475673	0.0356926	Id3/Pdgfc/Mmp2/Sox9/Sesn3/Gnas	6
GO:0046677	response to antibiotic	7/164	212/15625	0.00710477	0.047692	0.0357861	Id3/Mmp2/Igf1r/Plekha1/Abat/Casp6/Id1	7
GO:0045766	positive regulation of angiogenesis	6/164	162/15625	0.00727997	0.0485656	0.0364416	Igf2/Nrp1/Ecm1/Btg1/Hmga2/Mdk	6
GO:0043583	ear development	7/164	213/15625	0.00728307	0.0485656	0.0364416	Pax8/Maf/Cecr2/Epha4/Sox9/Rest/Bmp4	7
GO:0090090	negative regulation of canonical Wnt signaling pathway	5/164	115/15625	0.00728402	0.0485656	0.0364416	Sfrp1/Nkd1/Rbms3/Sox9/Mdk	5
GO:0010092	specification of animal organ identity	3/164	38/15625	0.00731686	0.0486751	0.0365238	Pax8/Spry1/Bmp4	3
GO:0061572	actin filament bundle organization	6/164	163/15625	0.00749424	0.0497437	0.0373256	Wnt4/Dlc1/Nrp1/Id1/Rnd3/Stmn1	6
GO:0001667	ameboidal-type cell migration	10/164	385/15625	0.00751728	0.0497852	0.0373568	Cygb/Enpp2/Igf2/Sema3c/Adtrp/Nrp1/Akap12/Sox9/Sparc/Bmp4	10
GO:0098727	maintenance of cell number	6/164	164/15625	0.00771303	0.0509679	0.0382442	Pax8/Sfrp1/Tbx3/Sox9/Rest/Hmga2	6
GO:0007431	salivary gland development	3/164	39/15625	0.00786637	0.0511838	0.0384063	Sema3c/Nrp1/Nfib	3
GO:0051898	negative regulation of protein kinase B signaling	3/164	39/15625	0.00786637	0.0511838	0.0384063	Cavin3/Igf1r/Plekha1	3
GO:1903053	regulation of extracellular matrix organization	3/164	39/15625	0.00786637	0.0511838	0.0384063	Adtrp/Aebp1/Sox9	3
GO:0006704	glucocorticoid biosynthetic process	2/164	13/15625	0.00791611	0.0511838	0.0384063	Wnt4/Rest	2
GO:0007614	short-term memory	2/164	13/15625	0.00791611	0.0511838	0.0384063	Comt/Mdk	2
GO:0021781	glial cell fate commitment	2/164	13/15625	0.00791611	0.0511838	0.0384063	Sox9/Sox6	2
GO:0060601	lateral sprouting from an epithelium	2/164	13/15625	0.00791611	0.0511838	0.0384063	Sulf1/Bmp4	2
GO:0061308	cardiac neural crest cell development involved in heart development	2/164	13/15625	0.00791611	0.0511838	0.0384063	Sema3c/Bmp4	2
GO:0061430	bone trabecula morphogenesis	2/164	13/15625	0.00791611	0.0511838	0.0384063	Sfrp1/Mmp2	2
GO:0071407	cellular response to organic cyclic compound	10/164	388/15625	0.00791823	0.0511838	0.0384063	Id3/Igfbp5/Sfrp1/Atp2b4/Mmp2/Casp6/Rest/Bmp4/Gnas/Hmga2	10
GO:0043410	positive regulation of MAPK cascade	11/164	450/15625	0.00797962	0.0512516	0.0384571	Igf2/Pdgfc/Map3k1/Cavin3/Igf1r/Epha4/Nrp1/Akap12/Tpd52l1/Bmp4/Igfbp4	11
GO:0043200	response to amino acid	4/164	75/15625	0.00798053	0.0512516	0.0384571	Pdgfc/Mmp2/Igf1r/Sesn3	4
GO:0061180	mammary gland epithelium development	4/164	75/15625	0.00798053	0.0512516	0.0384571	Id2/Wnt4/Tbx3/Zfas1	4
GO:2001233	regulation of apoptotic signaling pathway	10/164	390/15625	0.00819457	0.0525125	0.0394033	Wnt4/Sfrp1/Siva1/Bmpr1b/Nrp1/Gsn/Vnn1/Tpd52l1/Bmp4/Chchd10	10
GO:0007411	axon guidance	7/164	218/15625	0.00822481	0.0525927	0.0394634	Ncam1/Sema3c/Bmpr1b/Epha4/Nrp1/Nfib/Plxna2	7
GO:0010769	regulation of cell morphogenesis involved in differentiation	9/164	331/15625	0.00831114	0.0530304	0.0397919	Enpp2/Sema3c/Ptprd/Epha4/Nrp1/Id1/Ttc3/Plxna2/Mdk	9
GO:0048041	focal adhesion assembly	4/164	76/15625	0.00835641	0.0532049	0.0399228	Enpp2/Wnt4/Dlc1/Nrp1	4
GO:1903039	positive regulation of leukocyte cell-cell adhesion	6/164	167/15625	0.00839706	0.0532772	0.0399771	Lgals1/Igf2/Zmiz1/Nfat5/Vnn1/Mdk	6
GO:0097485	neuron projection guidance	7/164	219/15625	0.00842345	0.0532772	0.0399771	Ncam1/Sema3c/Bmpr1b/Epha4/Nrp1/Nfib/Plxna2	7
GO:0060325	face morphogenesis	3/164	40/15625	0.0084396	0.0532772	0.0399771	Crispld2/Mmp2/Plekha1	3
GO:2000826	regulation of heart morphogenesis	3/164	40/15625	0.0084396	0.0532772	0.0399771	Sema3c/Sox9/Bmp4	3
GO:0051048	negative regulation of secretion	7/164	220/15625	0.0086256	0.0542764	0.0407268	Comt/Sfrp1/Adtrp/Abat/Rest/Gnas/Ucp2	7
GO:0002685	regulation of leukocyte migration	6/164	168/15625	0.00863446	0.0542764	0.0407268	Hoxa7/Adtrp/Mtus1/Nbl1/Ecm1/Mdk	6
GO:0051101	regulation of DNA binding	5/164	120/15625	0.00867677	0.054427	0.0408398	Id3/Id2/Id1/Rest/Nfib	5
GO:0014015	positive regulation of gliogenesis	4/164	77/15625	0.00874372	0.054616	0.0409816	Tenm4/Id2/Enpp2/Mdk	4
GO:1904035	regulation of epithelial cell apoptotic process	4/164	77/15625	0.00874372	0.054616	0.0409816	Igf1r/Gsn/Bmp4/Mdk	4
GO:0051235	maintenance of location	8/164	277/15625	0.00895429	0.0558138	0.0418804	Ltbp1/Sorl1/Gsn/Nbl1/Thra/Tmsb4x/Gm2a/Tmsb10	8
GO:0048771	tissue remodeling	6/164	170/15625	0.00912365	0.0562271	0.0421905	Dlk1/Igfbp5/Sfrp1/Sema3c/Mmp2/Mdk	6
GO:0062014	negative regulation of small molecule metabolic process	4/164	78/15625	0.00914258	0.0562271	0.0421905	C1qtnf12/Wnt4/Atp2b4/Rest	4
GO:0048681	negative regulation of axon regeneration	2/164	14/15625	0.0091722	0.0562271	0.0421905	Epha4/Xylt1	2
GO:0060442	branching involved in prostate gland morphogenesis	2/164	14/15625	0.0091722	0.0562271	0.0421905	Sfrp1/Bmp4	2
GO:0061307	cardiac neural crest cell differentiation involved in heart development	2/164	14/15625	0.0091722	0.0562271	0.0421905	Sema3c/Bmp4	2
GO:1902043	positive regulation of extrinsic apoptotic signaling pathway via death domain receptors	2/164	14/15625	0.0091722	0.0562271	0.0421905	Sfrp1/Bmpr1b	2
GO:1904996	positive regulation of leukocyte adhesion to vascular endothelial cell	2/164	14/15625	0.0091722	0.0562271	0.0421905	Nfat5/Mdk	2
GO:2000052	positive regulation of non-canonical Wnt signaling pathway	2/164	14/15625	0.0091722	0.0562271	0.0421905	Sfrp1/Nkd1	2
GO:0071900	regulation of protein serine/threonine kinase activity	10/164	399/15625	0.00953137	0.0583084	0.0437522	Pdgfc/Sfrp1/Map3k1/Sorl1/Atp2b4/Spry1/Igf1r/Epha4/Tpd52l1/Bmp4	10
GO:0045833	negative regulation of lipid metabolic process	4/164	79/15625	0.00955313	0.0583212	0.0437619	Wnt4/Sorl1/Pik3ip1/Rest	4
GO:0035051	cardiocyte differentiation	6/164	172/15625	0.00963238	0.0586002	0.0439712	Tenm4/Sema3c/Tbx3/Rest/Sox6/Bmp4	6
GO:0002063	chondrocyte development	3/164	42/15625	0.00965807	0.0586002	0.0439712	Sulf1/Sox9/Ecm1	3
GO:0003156	regulation of animal organ formation	3/164	42/15625	0.00965807	0.0586002	0.0439712	Spry1/Sulf1/Bmp4	3
GO:0045995	regulation of embryonic development	5/164	124/15625	0.00991604	0.0600426	0.0450535	Tenm4/Wnt4/Sfrp1/Sulf1/Bmp4	5
GO:0072091	regulation of stem cell proliferation	4/164	80/15625	0.00997549	0.0602796	0.0452313	Tbx3/Bmp4/Hmga2/Bex1	4
GO:0030111	regulation of Wnt signaling pathway	8/164	283/15625	0.0101095	0.060965	0.0457456	Sfrp1/Nkd1/Rbms3/Sulf1/Sox9/Thra/Hmga2/Mdk	8
GO:2001235	positive regulation of apoptotic signaling pathway	6/164	174/15625	0.010161	0.0611518	0.0458858	Sfrp1/Siva1/Bmpr1b/Gsn/Tpd52l1/Chchd10	6
GO:0035137	hindlimb morphogenesis	3/164	43/15625	0.0103037	0.0612687	0.0459736	Tbx3/Bmp4/Gnas	3
GO:1902893	regulation of pri-miRNA transcription by RNA polymerase II	3/164	43/15625	0.0103037	0.0612687	0.0459736	Sox9/Nfib/Bmp4	3
GO:0043588	skin development	7/164	228/15625	0.0103736	0.0612687	0.0459736	Igfbp5/Hoxa7/Fras1/Sox9/Ash1l/Gnas/Stmn1	7
GO:0003161	cardiac conduction system development	2/164	15/15625	0.0105109	0.0612687	0.0459736	Id2/Tbx3	2
GO:0021978	telencephalon regionalization	2/164	15/15625	0.0105109	0.0612687	0.0459736	Nr2f1/Bmp4	2
GO:0030238	male sex determination	2/164	15/15625	0.0105109	0.0612687	0.0459736	Igf1r/Sox9	2
GO:0030502	negative regulation of bone mineralization	2/164	15/15625	0.0105109	0.0612687	0.0459736	Sox9/Ecm1	2
GO:0048715	negative regulation of oligodendrocyte differentiation	2/164	15/15625	0.0105109	0.0612687	0.0459736	Id2/Bmp4	2
GO:0060788	ectodermal placode formation	2/164	15/15625	0.0105109	0.0612687	0.0459736	Tbx3/Gnas	2
GO:0071697	ectodermal placode morphogenesis	2/164	15/15625	0.0105109	0.0612687	0.0459736	Tbx3/Gnas	2
GO:0072074	kidney mesenchyme development	2/164	15/15625	0.0105109	0.0612687	0.0459736	Wnt4/Bmp4	2
GO:0072283	metanephric renal vesicle morphogenesis	2/164	15/15625	0.0105109	0.0612687	0.0459736	Pax8/Bmp4	2
GO:0090185	negative regulation of kidney development	2/164	15/15625	0.0105109	0.0612687	0.0459736	Pax8/Bmp4	2
GO:1905564	positive regulation of vascular endothelial cell proliferation	2/164	15/15625	0.0105109	0.0612687	0.0459736	Igf2/Mdk	2
GO:2000095	regulation of Wnt signaling pathway, planar cell polarity pathway	2/164	15/15625	0.0105109	0.0612687	0.0459736	Sfrp1/Nkd1	2
GO:2001053	regulation of mesenchymal cell apoptotic process	2/164	15/15625	0.0105109	0.0612687	0.0459736	Pax8/Sox9	2
GO:0003151	outflow tract morphogenesis	4/164	82/15625	0.0108561	0.0630336	0.0472979	Sema3c/Tbx3/Nrp1/Bmp4	4
GO:0044344	cellular response to fibroblast growth factor stimulus	4/164	82/15625	0.0108561	0.0630336	0.0472979	Wnt4/Sfrp1/Spry1/Sulf1	4
GO:0051250	negative regulation of lymphocyte activation	5/164	127/15625	0.0109217	0.0632058	0.047427	Id2/Hmgb3/Sfrp1/Bmp4/Mdk	5
GO:0007157	heterophilic cell-cell adhesion via plasma membrane cell adhesion molecules	3/164	44/15625	0.0109738	0.0632058	0.047427	Tenm4/Lgals1/Ptprd	3
GO:0007588	excretion	3/164	44/15625	0.0109738	0.0632058	0.047427	Comt/Gnas/Mdk	3
GO:0010770	positive regulation of cell morphogenesis involved in differentiation	6/164	177/15625	0.0109923	0.0632058	0.047427	Enpp2/Ptprd/Epha4/Nrp1/Plxna2/Mdk	6
GO:0032869	cellular response to insulin stimulus	6/164	177/15625	0.0109923	0.0632058	0.047427	C1qtnf12/Igf2/Sorl1/Atp2b1/Igf1r/Sesn3	6
GO:0042593	glucose homeostasis	7/164	231/15625	0.0110914	0.0636521	0.0477619	C1qtnf12/G6pc2/Igfbp5/Igf1r/Zbtb20/Sesn3/Ucp2	7
GO:0014032	neural crest cell development	4/164	83/15625	0.0113147	0.0646834	0.0485358	Sema3c/Nrp1/Sox9/Bmp4	4
GO:0014910	regulation of smooth muscle cell migration	4/164	83/15625	0.0113147	0.0646834	0.0485358	Igfbp5/Sorl1/Tmsb4x/Mdk	4
GO:0033500	carbohydrate homeostasis	7/164	232/15625	0.0113385	0.0646947	0.0485443	C1qtnf12/G6pc2/Igfbp5/Igf1r/Zbtb20/Sesn3/Ucp2	7
GO:0062012	regulation of small molecule metabolic process	8/164	289/15625	0.0113721	0.0647619	0.0485947	C1qtnf12/Comt/Igf2/Wnt4/Atp2b4/Zbtb20/Rest/Igfbp4	8
GO:0043010	camera-type eye development	8/164	290/15625	0.0115934	0.0655503	0.0491863	Map3k1/Maf/Bmpr1b/Nrp1/Sox9/Meis1/Tspan12/Bmp4	8
GO:0010464	regulation of mesenchymal cell proliferation	3/164	45/15625	0.0116686	0.0655503	0.0491863	Sox9/Nfib/Bmp4	3
GO:0014888	striated muscle adaptation	3/164	45/15625	0.0116686	0.0655503	0.0491863	Igfbp5/Atp2b4/Gsn	3
GO:0060412	ventricular septum morphogenesis	3/164	45/15625	0.0116686	0.0655503	0.0491863	Id2/Tbx3/Bmp4	3
GO:0060612	adipose tissue development	3/164	45/15625	0.0116686	0.0655503	0.0491863	Id2/Sorl1/Hmga2	3
GO:0090102	cochlea development	3/164	45/15625	0.0116686	0.0655503	0.0491863	Cecr2/Epha4/Sox9	3
GO:0001938	positive regulation of endothelial cell proliferation	4/164	84/15625	0.0117855	0.0655503	0.0491863	Igf2/Ecm1/Bmp4/Mdk	4
GO:0046889	positive regulation of lipid biosynthetic process	4/164	84/15625	0.0117855	0.0655503	0.0491863	Igf2/Wnt4/Igf1r/Zbtb20	4
GO:0071774	response to fibroblast growth factor	4/164	84/15625	0.0117855	0.0655503	0.0491863	Wnt4/Sfrp1/Spry1/Sulf1	4
GO:0007350	blastoderm segmentation	2/164	16/15625	0.0119303	0.0655503	0.0491863	Tbx3/Nrp1	2
GO:0008209	androgen metabolic process	2/164	16/15625	0.0119303	0.0655503	0.0491863	Wnt4/Plekha1	2
GO:0042053	regulation of dopamine metabolic process	2/164	16/15625	0.0119303	0.0655503	0.0491863	Comt/Abat	2
GO:0045603	positive regulation of endothelial cell differentiation	2/164	16/15625	0.0119303	0.0655503	0.0491863	Bmp4/Btg1	2
GO:0060026	convergent extension	2/164	16/15625	0.0119303	0.0655503	0.0491863	Sfrp1/Nkd1	2
GO:0060644	mammary gland epithelial cell differentiation	2/164	16/15625	0.0119303	0.0655503	0.0491863	Id2/Zfas1	2
GO:0070571	negative regulation of neuron projection regeneration	2/164	16/15625	0.0119303	0.0655503	0.0491863	Epha4/Xylt1	2
GO:0072234	metanephric nephron tubule development	2/164	16/15625	0.0119303	0.0655503	0.0491863	Pax8/Sox9	2
GO:0097152	mesenchymal cell apoptotic process	2/164	16/15625	0.0119303	0.0655503	0.0491863	Pax8/Sox9	2
GO:0097284	hepatocyte apoptotic process	2/164	16/15625	0.0119303	0.0655503	0.0491863	Igf1r/Gsn	2
GO:0048010	vascular endothelial growth factor receptor signaling pathway	3/164	46/15625	0.0123882	0.0678152	0.0508857	Nrp1/Sulf1/Bmp4	3
GO:0060323	head morphogenesis	3/164	46/15625	0.0123882	0.0678152	0.0508857	Crispld2/Mmp2/Plekha1	3
GO:0021915	neural tube development	6/164	182/15625	0.0124831	0.0682087	0.051181	Sfrp1/Sema3c/Cecr2/Dlc1/Plxna2/Bmp4	6
GO:0001708	cell fate specification	4/164	86/15625	0.0127645	0.0693634	0.0520475	Tenm4/Tbx3/Sox9/Sox6	4
GO:0007044	cell-substrate junction assembly	4/164	86/15625	0.0127645	0.0693634	0.0520475	Enpp2/Wnt4/Dlc1/Nrp1	4
GO:0150115	cell-substrate junction organization	4/164	86/15625	0.0127645	0.0693634	0.0520475	Enpp2/Wnt4/Dlc1/Nrp1	4
GO:0002573	myeloid leukocyte differentiation	6/164	184/15625	0.0131174	0.0711037	0.0533533	Id2/Sfrp1/Hoxa7/Rbp1/Bmp4/Gnas	6
GO:0061005	cell differentiation involved in kidney development	3/164	47/15625	0.0131327	0.0711037	0.0533533	Pax8/Wnt4/Bmp4	3
GO:0051492	regulation of stress fiber assembly	4/164	87/15625	0.0132729	0.071732	0.0538247	Wnt4/Dlc1/Nrp1/Stmn1	4
GO:0006700	C21-steroid hormone biosynthetic process	2/164	17/15625	0.0134286	0.0720483	0.0540621	Wnt4/Rest	2
GO:0010566	regulation of ketone biosynthetic process	2/164	17/15625	0.0134286	0.0720483	0.0540621	Wnt4/Rest	2
GO:0042069	regulation of catecholamine metabolic process	2/164	17/15625	0.0134286	0.0720483	0.0540621	Comt/Abat	2
GO:0042135	neurotransmitter catabolic process	2/164	17/15625	0.0134286	0.0720483	0.0540621	Comt/Abat	2
GO:1902905	positive regulation of supramolecular fiber organization	6/164	186/15625	0.013774	0.0736098	0.0552338	Wnt4/Map3k1/Nrp1/Gsn/Id1/Dstn	6
GO:0014031	mesenchymal cell development	4/164	88/15625	0.0137941	0.0736098	0.0552338	Sema3c/Nrp1/Sox9/Bmp4	4
GO:0019218	regulation of steroid metabolic process	4/164	88/15625	0.0137941	0.0736098	0.0552338	Igf2/Wnt4/Igf1r/Rest	4
GO:0050922	negative regulation of chemotaxis	3/164	48/15625	0.0139023	0.0740541	0.0555672	Sema3c/Nrp1/Nbl1	3
GO:1905114	cell surface receptor signaling pathway involved in cell-cell signaling	11/164	488/15625	0.0140183	0.074538	0.0559303	Wnt4/Sfrp1/Nkd1/Rbms3/Abat/Sulf1/Sox9/Thra/Bmp4/Hmga2/Mdk	11
GO:0002694	regulation of leukocyte activation	10/164	424/15625	0.0141265	0.0749789	0.0562611	Lgals1/Id2/Igf2/Hmgb3/Sfrp1/Zmiz1/Gsn/Vnn1/Bmp4/Mdk	10
GO:0061053	somite development	4/164	89/15625	0.0143281	0.0757709	0.0568554	Wnt4/Sfrp1/Sema3c/Plxna2	4
GO:0007292	female gamete generation	5/164	136/15625	0.0143523	0.0757709	0.0568554	Wnt4/Zmiz1/Bmpr1b/Plat/Mdk	5
GO:1902107	positive regulation of leukocyte differentiation	5/164	136/15625	0.0143523	0.0757709	0.0568554	Id2/Zmiz1/Vnn1/Gnas/Mdk	5
GO:0046676	negative regulation of insulin secretion	3/164	49/15625	0.014697	0.0773158	0.0580146	Sfrp1/Rest/Ucp2	3
GO:0046850	regulation of bone remodeling	3/164	49/15625	0.014697	0.0773158	0.0580146	Dlk1/Sfrp1/Mdk	3
GO:0030073	insulin secretion	6/164	189/15625	0.0148015	0.0777274	0.0583234	C1qtnf12/G6pc2/Sfrp1/Abat/Rest/Ucp2	6
GO:0021783	preganglionic parasympathetic fiber development	2/164	18/15625	0.0150041	0.077827	0.0583982	Nrp1/Nav2	2
GO:0031290	retinal ganglion cell axon guidance	2/164	18/15625	0.0150041	0.077827	0.0583982	Bmpr1b/Nrp1	2
GO:0046184	aldehyde biosynthetic process	2/164	18/15625	0.0150041	0.077827	0.0583982	Wnt4/Rest	2
GO:0060572	morphogenesis of an epithelial bud	2/164	18/15625	0.0150041	0.077827	0.0583982	Sulf1/Bmp4	2
GO:0072243	metanephric nephron epithelium development	2/164	18/15625	0.0150041	0.077827	0.0583982	Pax8/Sox9	2
GO:1904424	regulation of GTP binding	2/164	18/15625	0.0150041	0.077827	0.0583982	Epha4/Stmn1	2
GO:1904994	regulation of leukocyte adhesion to vascular endothelial cell	2/164	18/15625	0.0150041	0.077827	0.0583982	Nfat5/Mdk	2
GO:0035690	cellular response to drug	8/164	304/15625	0.0150354	0.0778536	0.0584182	Sfrp1/Atp2b4/Plekha1/Ly6e/Sox9/Rest/Bmp4/Gnas	8
GO:0007160	cell-matrix adhesion	6/164	190/15625	0.0151555	0.0783387	0.0587821	Enpp2/Bcam/Wnt4/Hoxa7/Dlc1/Nrp1	6
GO:0007409	axonogenesis	10/164	429/15625	0.0152167	0.0785182	0.0589169	Ncam1/Sema3c/Igf1r/Bmpr1b/Epha4/Nrp1/Nfib/Auts2/Plxna2/Stmn1	10
GO:0042692	muscle cell differentiation	9/164	366/15625	0.0152639	0.0786248	0.0589969	Igf2/Igfbp5/Wnt4/Tbx3/Sox9/Sox6/Thra/Tmsb4x/Bmp4	9
GO:0051897	positive regulation of protein kinase B signaling	4/164	91/15625	0.0154349	0.079241	0.0594592	C1qtnf12/Igf2/Igfbp5/Igf1r	4
GO:0006584	catecholamine metabolic process	3/164	50/15625	0.015517	0.079241	0.0594592	Comt/Abat/Ly6e	3
GO:0009712	catechol-containing compound metabolic process	3/164	50/15625	0.015517	0.079241	0.0594592	Comt/Abat/Ly6e	3
GO:0014014	negative regulation of gliogenesis	3/164	50/15625	0.015517	0.079241	0.0594592	Id2/Bmp4/Hmga2	3
GO:0061614	pri-miRNA transcription by RNA polymerase II	3/164	50/15625	0.015517	0.079241	0.0594592	Sox9/Nfib/Bmp4	3
GO:0050863	regulation of T cell activation	7/164	248/15625	0.0158554	0.0808301	0.0606516	Lgals1/Igf2/Zmiz1/Gsn/Vnn1/Bmp4/Mdk	7
GO:0009953	dorsal/ventral pattern formation	4/164	92/15625	0.016008	0.0814677	0.0611301	Sfrp1/Bmpr1b/Nbl1/Bmp4	4
GO:0051302	regulation of cell division	5/164	140/15625	0.0160857	0.0817233	0.0613218	Igf2/Pdgfc/Igf1r/Hoxc4/Mdk	5
GO:0001954	positive regulation of cell-matrix adhesion	3/164	51/15625	0.0163624	0.0827038	0.0620575	Enpp2/Wnt4/Nrp1	3
GO:0048546	digestive tract morphogenesis	3/164	51/15625	0.0163624	0.0827038	0.0620575	Id2/Sfrp1/Bmp4	3
GO:1900024	regulation of substrate adhesion-dependent cell spreading	3/164	51/15625	0.0163624	0.0827038	0.0620575	Enpp2/Nrp1/Mdk	3
GO:1902904	negative regulation of supramolecular fiber organization	5/164	141/15625	0.0165399	0.082911	0.0622131	Dlc1/Gsn/Tmsb4x/Tmsb10/Stmn1	5
GO:0018958	phenol-containing compound metabolic process	4/164	93/15625	0.0165943	0.082911	0.0622131	Pax8/Comt/Abat/Ly6e	4
GO:0002313	mature B cell differentiation involved in immune response	2/164	19/15625	0.0166549	0.082911	0.0622131	Lgals1/Itm2a	2
GO:0003180	aortic valve morphogenesis	2/164	19/15625	0.0166549	0.082911	0.0622131	Sox9/Bmp4	2
GO:0010039	response to iron ion	2/164	19/15625	0.0166549	0.082911	0.0622131	Abat/Casp6	2
GO:0035813	regulation of renal sodium excretion	2/164	19/15625	0.0166549	0.082911	0.0622131	Comt/Gnas	2
GO:0072189	ureter development	2/164	19/15625	0.0166549	0.082911	0.0622131	Sox9/Bmp4	2
GO:2000136	regulation of cell proliferation involved in heart morphogenesis	2/164	19/15625	0.0166549	0.082911	0.0622131	Sox9/Bmp4	2
GO:2000269	regulation of fibroblast apoptotic process	2/164	19/15625	0.0166549	0.082911	0.0622131	Sfrp1/Btg1	2
GO:0008544	epidermis development	7/164	252/15625	0.0171598	0.0852817	0.0639919	Igfbp5/Hoxa7/Igf1r/Sox9/Rest/Bmp4/Gnas	7
GO:0032984	protein-containing complex disassembly	6/164	196/15625	0.0174041	0.0863509	0.0647942	Zfand1/Igf1r/Gsn/Dstn/Chchd10/Stmn1	6
GO:0006979	response to oxidative stress	9/164	375/15625	0.0175961	0.0871581	0.0653999	Cygb/Mmp2/Plekha1/Casp6/Vnn1/Sesn3/Rest/Bmp4/Ucp2	9
GO:0035265	organ growth	6/164	197/15625	0.0177999	0.0880207	0.0660472	Ncam1/Tenm4/Ly6e/Sox9/Ecm1/Meis1	6
GO:0090596	sensory organ morphogenesis	7/164	254/15625	0.0178397	0.0880705	0.0660845	Pax8/Casp6/Sox9/Meis1/Rest/Tspan12/Bmp4	7
GO:0030199	collagen fibril organization	3/164	53/15625	0.0181293	0.0890741	0.0668376	Aebp1/Plod2/Mmp11	3
GO:0006525	arginine metabolic process	2/164	20/15625	0.0183793	0.0890741	0.0668376	Atp2b4/Ddah2	2
GO:0010894	negative regulation of steroid biosynthetic process	2/164	20/15625	0.0183793	0.0890741	0.0668376	Wnt4/Rest	2
GO:0032331	negative regulation of chondrocyte differentiation	2/164	20/15625	0.0183793	0.0890741	0.0668376	Sox9/Bmp4	2
GO:0035812	renal sodium excretion	2/164	20/15625	0.0183793	0.0890741	0.0668376	Comt/Gnas	2
GO:0045939	negative regulation of steroid metabolic process	2/164	20/15625	0.0183793	0.0890741	0.0668376	Wnt4/Rest	2
GO:0061323	cell proliferation involved in heart morphogenesis	2/164	20/15625	0.0183793	0.0890741	0.0668376	Sox9/Bmp4	2
GO:0071880	adenylate cyclase-activating adrenergic receptor signaling pathway	2/164	20/15625	0.0183793	0.0890741	0.0668376	Atp2b4/Gnas	2
GO:0072079	nephron tubule formation	2/164	20/15625	0.0183793	0.0890741	0.0668376	Pax8/Sox9	2
GO:1901028	regulation of mitochondrial outer membrane permeabilization involved in apoptotic signaling pathway	2/164	20/15625	0.0183793	0.0890741	0.0668376	Siva1/Chchd10	2
GO:1903798	regulation of production of miRNAs involved in gene silencing by miRNA	2/164	20/15625	0.0183793	0.0890741	0.0668376	Nr2f1/Bmp4	2
GO:0010595	positive regulation of endothelial cell migration	4/164	96/15625	0.0184333	0.0890741	0.0668376	Igf2/Nrp1/Sparc/Bmp4	4
GO:0055024	regulation of cardiac muscle tissue development	4/164	96/15625	0.0184333	0.0890741	0.0668376	Ncam1/Meis1/Sox6/Bmp4	4
GO:0010771	negative regulation of cell morphogenesis involved in differentiation	4/164	97/15625	0.0190732	0.0918674	0.0689335	Sema3c/Nrp1/Id1/Ttc3	4
GO:0031532	actin cytoskeleton reorganization	4/164	97/15625	0.0190732	0.0918674	0.0689335	Nrp1/Gsn/Auts2/Mdk	4
GO:0032259	methylation	8/164	318/15625	0.0191677	0.0921725	0.0691625	Meg3/Comt/H19/Arid4b/Ash1l/Auts2/Btg1/Gnas	8
GO:0051098	regulation of binding	9/164	381/15625	0.0192894	0.0926079	0.0694892	Id3/Id2/Sorl1/Epha4/Id1/Rest/Nfib/Bmp4/Stmn1	9
GO:0033673	negative regulation of kinase activity	6/164	201/15625	0.0194454	0.093206	0.0699379	Sfrp1/Sorl1/Spry1/Igf1r/Pik3ip1/Bmp4	6
GO:0110020	regulation of actomyosin structure organization	4/164	98/15625	0.0197268	0.0942695	0.070736	Wnt4/Dlc1/Nrp1/Stmn1	4
GO:0042113	B cell activation	6/164	202/15625	0.0198724	0.0942695	0.070736	Lgals1/Id2/Cmtm7/Hmgb3/Sfrp1/Itm2a	6
GO:0007517	muscle organ development	9/164	383/15625	0.0198793	0.0942695	0.070736	Ncam1/Meg3/Id3/Mbnl1/Ly6e/Plagl1/Meis1/Sox6/Bmp4	9
GO:0048592	eye morphogenesis	5/164	148/15625	0.0199596	0.0942695	0.070736	Casp6/Sox9/Meis1/Tspan12/Bmp4	5
GO:0051494	negative regulation of cytoskeleton organization	5/164	148/15625	0.0199596	0.0942695	0.070736	Dlc1/Gsn/Tmsb4x/Tmsb10/Stmn1	5
GO:0010463	mesenchymal cell proliferation	3/164	55/15625	0.0199983	0.0942695	0.070736	Sox9/Nfib/Bmp4	3
GO:0035567	non-canonical Wnt signaling pathway	3/164	55/15625	0.0199983	0.0942695	0.070736	Wnt4/Sfrp1/Nkd1	3
GO:0046580	negative regulation of Ras protein signal transduction	3/164	55/15625	0.0199983	0.0942695	0.070736	Spry1/Dlc1/Stmn1	3
GO:2000242	negative regulation of reproductive process	3/164	55/15625	0.0199983	0.0942695	0.070736	Wnt4/Sulf1/Bmp4	3
GO:0008211	glucocorticoid metabolic process	2/164	21/15625	0.0201756	0.0942695	0.070736	Wnt4/Rest	2
GO:0032332	positive regulation of chondrocyte differentiation	2/164	21/15625	0.0201756	0.0942695	0.070736	Sox9/Sox6	2
GO:0044346	fibroblast apoptotic process	2/164	21/15625	0.0201756	0.0942695	0.070736	Sfrp1/Btg1	2
GO:0048486	parasympathetic nervous system development	2/164	21/15625	0.0201756	0.0942695	0.070736	Nrp1/Nav2	2
GO:0060009	Sertoli cell development	2/164	21/15625	0.0201756	0.0942695	0.070736	Sox9/Arid4b	2
GO:0070920	regulation of production of small RNA involved in gene silencing by RNA	2/164	21/15625	0.0201756	0.0942695	0.070736	Nr2f1/Bmp4	2
GO:0072215	regulation of metanephros development	2/164	21/15625	0.0201756	0.0942695	0.070736	Pax8/Bmp4	2
GO:0008217	regulation of blood pressure	5/164	149/15625	0.0204831	0.0955557	0.0717011	Id2/Atp2b1/Abat/Nav2/Gnas	5
GO:0090278	negative regulation of peptide hormone secretion	3/164	56/15625	0.0209711	0.0975794	0.0732196	Sfrp1/Rest/Ucp2	3
GO:0046890	regulation of lipid biosynthetic process	5/164	150/15625	0.0210156	0.0975794	0.0732196	Igf2/Wnt4/Igf1r/Zbtb20/Rest	5
GO:0051147	regulation of muscle cell differentiation	5/164	150/15625	0.0210156	0.0975794	0.0732196	Igf2/Sox6/Thra/Tmsb4x/Bmp4	5
GO:0010631	epithelial cell migration	7/164	263/15625	0.0211354	0.0978294	0.0734072	Enpp2/Igf2/Adtrp/Nrp1/Sox9/Sparc/Bmp4	7
GO:0060485	mesenchyme development	7/164	263/15625	0.0211354	0.0978294	0.0734072	Wnt4/Sfrp1/Sema3c/Nrp1/Sox9/Bmp4/Mdk	7
GO:0097191	extrinsic apoptotic signaling pathway	6/164	205/15625	0.0211918	0.097938	0.0734887	Sfrp1/Siva1/Bmpr1b/Nrp1/Bmp4/Bex3	6
GO:0032868	response to insulin	6/164	206/15625	0.0216445	0.0993829	0.0745728	C1qtnf12/Igf2/Sorl1/Atp2b1/Igf1r/Sesn3	6
GO:0030038	contractile actin filament bundle assembly	4/164	101/15625	0.0217701	0.0993829	0.0745728	Wnt4/Dlc1/Nrp1/Stmn1	4
GO:0043149	stress fiber assembly	4/164	101/15625	0.0217701	0.0993829	0.0745728	Wnt4/Dlc1/Nrp1/Stmn1	4
GO:1904019	epithelial cell apoptotic process	4/164	101/15625	0.0217701	0.0993829	0.0745728	Igf1r/Gsn/Bmp4/Mdk	4
GO:0090132	epithelium migration	7/164	265/15625	0.0219216	0.0993829	0.0745728	Enpp2/Igf2/Adtrp/Nrp1/Sox9/Sparc/Bmp4	7
GO:1901653	cellular response to peptide	7/164	265/15625	0.0219216	0.0993829	0.0745728	C1qtnf12/Igf2/Sorl1/Atp2b1/Igf1r/Epha4/Sesn3	7
GO:0010656	negative regulation of muscle cell apoptotic process	3/164	57/15625	0.0219696	0.0993829	0.0745728	Pax8/Igf1r/Mdk	3
GO:0030837	negative regulation of actin filament polymerization	3/164	57/15625	0.0219696	0.0993829	0.0745728	Gsn/Tmsb4x/Tmsb10	3
GO:0021871	forebrain regionalization	2/164	22/15625	0.0220422	0.0993829	0.0745728	Nr2f1/Bmp4	2
GO:0051354	negative regulation of oxidoreductase activity	2/164	22/15625	0.0220422	0.0993829	0.0745728	Atp2b4/Oxa1l	2
GO:0060438	trachea development	2/164	22/15625	0.0220422	0.0993829	0.0745728	Sox9/Bmp4	2
GO:0070168	negative regulation of biomineral tissue development	2/164	22/15625	0.0220422	0.0993829	0.0745728	Sox9/Ecm1	2
GO:0071875	adrenergic receptor signaling pathway	2/164	22/15625	0.0220422	0.0993829	0.0745728	Atp2b4/Gnas	2
GO:0110150	negative regulation of biomineralization	2/164	22/15625	0.0220422	0.0993829	0.0745728	Sox9/Ecm1	2
GO:1905144	response to acetylcholine	2/164	22/15625	0.0220422	0.0993829	0.0745728	Atp2b4/Ly6e	2
GO:1905145	cellular response to acetylcholine	2/164	22/15625	0.0220422	0.0993829	0.0745728	Atp2b4/Ly6e	2
GO:0002695	negative regulation of leukocyte activation	5/164	152/15625	0.0221074	0.0993829	0.0745728	Id2/Hmgb3/Sfrp1/Bmp4/Mdk	5
GO:0050870	positive regulation of T cell activation	5/164	152/15625	0.0221074	0.0993829	0.0745728	Lgals1/Igf2/Zmiz1/Vnn1/Mdk	5
GO:0009749	response to glucose	5/164	153/15625	0.0226669	0.10159	0.0762291	C1qtnf12/Igf1r/Zbtb20/Casp6/Ucp2	5
GO:0030902	hindbrain development	5/164	153/15625	0.0226669	0.10159	0.0762291	Igf1r/Dlc1/Nfib/Plxna2/Mdk	5
GO:0090130	tissue migration	7/164	267/15625	0.022728	0.101711	0.0763195	Enpp2/Igf2/Adtrp/Nrp1/Sox9/Sparc/Bmp4	7
GO:0006766	vitamin metabolic process	3/164	58/15625	0.0229936	0.102282	0.0767483	Rbp1/Vnn1/Pltp	3
GO:0008652	cellular amino acid biosynthetic process	3/164	58/15625	0.0229936	0.102282	0.0767483	Atp2b4/Abat/Plod2	3
GO:0048286	lung alveolus development	3/164	58/15625	0.0229936	0.102282	0.0767483	Meg3/Igfbp5/Bmp4	3
GO:0060038	cardiac muscle cell proliferation	3/164	58/15625	0.0229936	0.102282	0.0767483	Ncam1/Tenm4/Meis1	3
GO:0051495	positive regulation of cytoskeleton organization	6/164	209/15625	0.0230418	0.102343	0.0767939	Wnt4/Map3k1/Nrp1/Gsn/Id1/Dstn	6
GO:0006939	smooth muscle contraction	4/164	103/15625	0.0232016	0.102898	0.0772108	Atp2b4/Atp2b1/Abat/Sulf1	4
GO:0060070	canonical Wnt signaling pathway	7/164	269/15625	0.0235548	0.104309	0.0782692	Wnt4/Sfrp1/Nkd1/Rbms3/Sox9/Thra/Mdk	7
GO:0003176	aortic valve development	2/164	23/15625	0.0239774	0.104907	0.0787176	Sox9/Bmp4	2
GO:0009065	glutamine family amino acid catabolic process	2/164	23/15625	0.0239774	0.104907	0.0787176	Atp2b4/Ddah2	2
GO:0030903	notochord development	2/164	23/15625	0.0239774	0.104907	0.0787176	Id3/Sox9	2
GO:0036010	protein localization to endosome	2/164	23/15625	0.0239774	0.104907	0.0787176	Sorl1/Nrp1	2
GO:1905939	regulation of gonad development	2/164	23/15625	0.0239774	0.104907	0.0787176	Wnt4/Sox9	2
GO:0010632	regulation of epithelial cell migration	6/164	211/15625	0.0240063	0.104907	0.0787176	Enpp2/Igf2/Nrp1/Sox9/Sparc/Bmp4	6
GO:0001755	neural crest cell migration	3/164	59/15625	0.0240433	0.104907	0.0787176	Sema3c/Nrp1/Bmp4	3
GO:0003229	ventricular cardiac muscle tissue development	3/164	59/15625	0.0240433	0.104907	0.0787176	Id2/Tbx3/Ly6e	3
GO:0042982	amyloid precursor protein metabolic process	3/164	59/15625	0.0240433	0.104907	0.0787176	Sorl1/Epha4/Itm2a	3
GO:0061045	negative regulation of wound healing	3/164	59/15625	0.0240433	0.104907	0.0787176	Wnt4/Adtrp/Abat	3
GO:0009746	response to hexose	5/164	156/15625	0.0244003	0.10616	0.0796579	C1qtnf12/Igf1r/Zbtb20/Casp6/Ucp2	5
GO:0043414	macromolecule methylation	7/164	271/15625	0.0244021	0.10616	0.0796579	Meg3/H19/Arid4b/Ash1l/Auts2/Btg1/Gnas	7
GO:0071901	negative regulation of protein serine/threonine kinase activity	4/164	105/15625	0.0246891	0.107094	0.0803593	Sfrp1/Sorl1/Spry1/Bmp4	4
GO:1901890	positive regulation of cell junction assembly	4/164	105/15625	0.0246891	0.107094	0.0803593	Enpp2/Wnt4/Ptprd/Nrp1	4
GO:0016055	Wnt signaling pathway	9/164	398/15625	0.0247276	0.107105	0.080367	Wnt4/Sfrp1/Nkd1/Rbms3/Sulf1/Sox9/Thra/Hmga2/Mdk	9
GO:0034284	response to monosaccharide	5/164	157/15625	0.0249965	0.107954	0.0810046	C1qtnf12/Igf1r/Zbtb20/Casp6/Ucp2	5
GO:1901861	regulation of muscle tissue development	5/164	157/15625	0.0249965	0.107954	0.0810046	Ncam1/Igfbp5/Meis1/Sox6/Bmp4	5
GO:0198738	cell-cell signaling by wnt	9/164	399/15625	0.0250783	0.10801	0.0810461	Wnt4/Sfrp1/Nkd1/Rbms3/Sulf1/Sox9/Thra/Hmga2/Mdk	9
GO:0060324	face development	3/164	60/15625	0.0251185	0.10801	0.0810461	Crispld2/Mmp2/Plekha1	3
GO:1905207	regulation of cardiocyte differentiation	3/164	60/15625	0.0251185	0.10801	0.0810461	Sema3c/Sox6/Bmp4	3
GO:0007179	transforming growth factor beta receptor signaling pathway	5/164	158/15625	0.0256021	0.10993	0.0824866	Nrep/Ltbp1/Map3k1/Htra1/Bmpr1b	5
GO:0070371	ERK1 and ERK2 cascade	7/164	274/15625	0.025712	0.109956	0.0825066	Pdgfc/Cavin3/Spry1/Nrp1/Akap12/Sox9/Bmp4	7
GO:0010758	regulation of macrophage chemotaxis	2/164	24/15625	0.0259795	0.109956	0.0825066	Mtus1/Mdk	2
GO:0030224	monocyte differentiation	2/164	24/15625	0.0259795	0.109956	0.0825066	Hoxa7/Bmp4	2
GO:0030574	collagen catabolic process	2/164	24/15625	0.0259795	0.109956	0.0825066	Mmp2/Mmp11	2
GO:0044062	regulation of excretion	2/164	24/15625	0.0259795	0.109956	0.0825066	Comt/Gnas	2
GO:0046426	negative regulation of receptor signaling pathway via JAK-STAT	2/164	24/15625	0.0259795	0.109956	0.0825066	Ptprd/Hmga2	2
GO:0060343	trabecula formation	2/164	24/15625	0.0259795	0.109956	0.0825066	Sfrp1/Mmp2	2
GO:0071711	basement membrane organization	2/164	24/15625	0.0259795	0.109956	0.0825066	Lamb1/Mmp11	2
GO:1903131	mononuclear cell differentiation	2/164	24/15625	0.0259795	0.109956	0.0825066	Hoxa7/Bmp4	2
GO:2000637	positive regulation of gene silencing by miRNA	2/164	24/15625	0.0259795	0.109956	0.0825066	Nr2f1/Bmp4	2
GO:0002064	epithelial cell development	6/164	215/15625	0.0260159	0.109956	0.0825066	Map3k1/Sox9/Id1/Arid4b/Rest/Bmp4	6
GO:0014911	positive regulation of smooth muscle cell migration	3/164	61/15625	0.0262194	0.110501	0.0829156	Igfbp5/Tmsb4x/Mdk	3
GO:0051058	negative regulation of small GTPase mediated signal transduction	3/164	61/15625	0.0262194	0.110501	0.0829156	Spry1/Dlc1/Stmn1	3
GO:0001843	neural tube closure	4/164	108/15625	0.0270264	0.113406	0.0850953	Sfrp1/Cecr2/Dlc1/Bmp4	4
GO:0048565	digestive tract development	4/164	108/15625	0.0270264	0.113406	0.0850953	Id2/Pdgfc/Sfrp1/Bmp4	4
GO:0060349	bone morphogenesis	4/164	108/15625	0.0270264	0.113406	0.0850953	Hspg2/Sox9/Bmp4/Gnas	4
GO:0060828	regulation of canonical Wnt signaling pathway	6/164	217/15625	0.0270615	0.113406	0.0850953	Sfrp1/Nkd1/Rbms3/Sox9/Thra/Mdk	6
GO:0045843	negative regulation of striated muscle tissue development	3/164	62/15625	0.0273457	0.114436	0.0858678	Meis1/Sox6/Bmp4	3
GO:0018108	peptidyl-tyrosine phosphorylation	7/164	278/15625	0.0275326	0.114464	0.0858891	Enpp2/Igf2/Pdgfc/Sfrp1/Igf1r/Epha4/Nrp1	7
GO:0007626	locomotory behavior	6/164	218/15625	0.0275946	0.114464	0.0858891	Id2/Abat/Epha4/Selenop/Meis1/Nav2	6
GO:0021537	telencephalon development	6/164	218/15625	0.0275946	0.114464	0.0858891	Id2/Nr2f1/Lamb1/Nfib/Bmp4/Mdk	6
GO:0008037	cell recognition	4/164	109/15625	0.0278339	0.114464	0.0858891	Ncam1/Epha4/Nrp1/Casp6	4
GO:0060606	tube closure	4/164	109/15625	0.0278339	0.114464	0.0858891	Sfrp1/Cecr2/Dlc1/Bmp4	4
GO:0006775	fat-soluble vitamin metabolic process	2/164	25/15625	0.028047	0.114464	0.0858891	Rbp1/Pltp	2
GO:0030878	thyroid gland development	2/164	25/15625	0.028047	0.114464	0.0858891	Pax8/Thra	2
GO:0033081	regulation of T cell differentiation in thymus	2/164	25/15625	0.028047	0.114464	0.0858891	Vnn1/Bmp4	2
GO:0033688	regulation of osteoblast proliferation	2/164	25/15625	0.028047	0.114464	0.0858891	Sfrp1/Igf1r	2
GO:0035024	negative regulation of Rho protein signal transduction	2/164	25/15625	0.028047	0.114464	0.0858891	Dlc1/Stmn1	2
GO:0035094	response to nicotine	2/164	25/15625	0.028047	0.114464	0.0858891	Igf2/Abat	2
GO:0048745	smooth muscle tissue development	2/164	25/15625	0.028047	0.114464	0.0858891	Sox9/Bmp4	2
GO:0051497	negative regulation of stress fiber assembly	2/164	25/15625	0.028047	0.114464	0.0858891	Dlc1/Stmn1	2
GO:0060148	positive regulation of posttranscriptional gene silencing	2/164	25/15625	0.028047	0.114464	0.0858891	Nr2f1/Bmp4	2
GO:0061437	renal system vasculature development	2/164	25/15625	0.028047	0.114464	0.0858891	Nrp1/Bmp4	2
GO:0061440	kidney vasculature development	2/164	25/15625	0.028047	0.114464	0.0858891	Nrp1/Bmp4	2
GO:1904893	negative regulation of receptor signaling pathway via STAT	2/164	25/15625	0.028047	0.114464	0.0858891	Ptprd/Hmga2	2
GO:2000050	regulation of non-canonical Wnt signaling pathway	2/164	25/15625	0.028047	0.114464	0.0858891	Sfrp1/Nkd1	2
GO:0032233	positive regulation of actin filament bundle assembly	3/164	63/15625	0.0284976	0.115984	0.0870297	Wnt4/Nrp1/Id1	3
GO:0048635	negative regulation of muscle organ development	3/164	63/15625	0.0284976	0.115984	0.0870297	Meis1/Sox6/Bmp4	3
GO:0050708	regulation of protein secretion	9/164	409/15625	0.0287821	0.116982	0.0877782	C1qtnf12/G6pc2/Sfrp1/Adtrp/Abat/Akap12/Rest/Ucp2/Mdk	9
GO:1901652	response to peptide	8/164	344/15625	0.0288956	0.117282	0.0880038	C1qtnf12/Igf2/Sorl1/Atp2b1/Mmp2/Igf1r/Epha4/Sesn3	8
GO:0018212	peptidyl-tyrosine modification	7/164	281/15625	0.0289543	0.11736	0.088062	Enpp2/Igf2/Pdgfc/Sfrp1/Igf1r/Epha4/Nrp1	7
GO:0008015	blood circulation	9/164	410/15625	0.0291726	0.118083	0.0886048	Id2/Atp2b4/Atp2b1/Mmp2/Abat/Akap12/Thra/Nav2/Gnas	9
GO:0001541	ovarian follicle development	3/164	64/15625	0.0296749	0.119627	0.0897633	Mmp2/Bmpr1b/Bmp4	3
GO:0043279	response to alkaloid	3/164	64/15625	0.0296749	0.119627	0.0897633	Ncam1/Abat/Casp6	3
GO:0071230	cellular response to amino acid stimulus	3/164	64/15625	0.0296749	0.119627	0.0897633	Pdgfc/Mmp2/Sesn3	3
GO:0001759	organ induction	2/164	26/15625	0.0301782	0.120348	0.0903041	Spry1/Bmp4	2
GO:0002089	lens morphogenesis in camera-type eye	2/164	26/15625	0.0301782	0.120348	0.0903041	Meis1/Bmp4	2
GO:0021952	central nervous system projection neuron axonogenesis	2/164	26/15625	0.0301782	0.120348	0.0903041	Epha4/Nfib	2
GO:0048843	negative regulation of axon extension involved in axon guidance	2/164	26/15625	0.0301782	0.120348	0.0903041	Sema3c/Nrp1	2
GO:0060008	Sertoli cell differentiation	2/164	26/15625	0.0301782	0.120348	0.0903041	Sox9/Arid4b	2
GO:0060037	pharyngeal system development	2/164	26/15625	0.0301782	0.120348	0.0903041	Plxna2/Bmp4	2
GO:0061037	negative regulation of cartilage development	2/164	26/15625	0.0301782	0.120348	0.0903041	Sox9/Bmp4	2
GO:1902745	positive regulation of lamellipodium organization	2/164	26/15625	0.0301782	0.120348	0.0903041	Enpp2/Auts2	2
GO:0010565	regulation of cellular ketone metabolic process	4/164	112/15625	0.0303424	0.12084	0.0906736	Comt/Wnt4/Atp2b4/Rest	4
GO:0008064	regulation of actin polymerization or depolymerization	5/164	166/15625	0.030786	0.122442	0.0918758	Map3k1/Gsn/Tmsb4x/Dstn/Tmsb10	5
GO:0071375	cellular response to peptide hormone stimulus	6/164	224/15625	0.0309397	0.122889	0.0922108	C1qtnf12/Igf2/Sorl1/Atp2b1/Igf1r/Sesn3	6
GO:0030832	regulation of actin filament length	5/164	167/15625	0.031477	0.124856	0.0936869	Map3k1/Gsn/Tmsb4x/Dstn/Tmsb10	5
GO:0050730	regulation of peptidyl-tyrosine phosphorylation	6/164	225/15625	0.0315218	0.124867	0.093695	Enpp2/Igf2/Pdgfc/Sfrp1/Epha4/Nrp1	6
GO:0014068	positive regulation of phosphatidylinositol 3-kinase signaling	3/164	66/15625	0.0321058	0.126957	0.095263	Pdgfc/Igf1r/Sox9	3
GO:0009743	response to carbohydrate	5/164	168/15625	0.0321777	0.126957	0.095263	C1qtnf12/Igf1r/Zbtb20/Casp6/Ucp2	5
GO:0042180	cellular ketone metabolic process	5/164	168/15625	0.0321777	0.126957	0.095263	Comt/Wnt4/Atp2b4/Rest/Akr7a5	5
GO:0060445	branching involved in salivary gland morphogenesis	2/164	27/15625	0.0323717	0.127383	0.095583	Sema3c/Nrp1	2
GO:1902668	negative regulation of axon guidance	2/164	27/15625	0.0323717	0.127383	0.095583	Sema3c/Nrp1	2
GO:0046328	regulation of JNK cascade	5/164	169/15625	0.0328881	0.129094	0.0968667	Sfrp1/Map3k1/Igf1r/Epha4/Tpd52l1	5
GO:0001889	liver development	4/164	115/15625	0.0329805	0.129094	0.0968667	Meg3/Sox9/Bmp4/Mdk	4
GO:0014020	primary neural tube formation	4/164	115/15625	0.0329805	0.129094	0.0968667	Sfrp1/Cecr2/Dlc1/Bmp4	4
GO:0043467	regulation of generation of precursor metabolites and energy	4/164	115/15625	0.0329805	0.129094	0.0968667	Igf2/Cavin3/Zbtb20/Chchd10	4
GO:0006305	DNA alkylation	3/164	67/15625	0.0333591	0.130232	0.0977209	Meg3/H19/Gnas	3
GO:0006306	DNA methylation	3/164	67/15625	0.0333591	0.130232	0.0977209	Meg3/H19/Gnas	3
GO:0051090	regulation of DNA-binding transcription factor activity	8/164	354/15625	0.033413	0.130271	0.0977501	Id3/Id2/Siva1/Igf1r/Id1/Thra/Pbx1/Hmga2	8
GO:1901343	negative regulation of vasculature development	4/164	116/15625	0.0338887	0.131953	0.0990118	Wnt4/Sulf1/Sparc/Bmp4	4
GO:0003013	circulatory system process	9/164	422/15625	0.0341521	0.132778	0.0996309	Id2/Atp2b4/Atp2b1/Mmp2/Abat/Akap12/Thra/Nav2/Gnas	9
GO:1903708	positive regulation of hemopoiesis	5/164	171/15625	0.0343382	0.132778	0.0996309	Id2/Zmiz1/Vnn1/Gnas/Mdk	5
GO:0033687	osteoblast proliferation	2/164	28/15625	0.0346259	0.132778	0.0996309	Sfrp1/Igf1r	2
GO:0045992	negative regulation of embryonic development	2/164	28/15625	0.0346259	0.132778	0.0996309	Sulf1/Bmp4	2
GO:0046596	regulation of viral entry into host cell	2/164	28/15625	0.0346259	0.132778	0.0996309	Lgals1/Gsn	2
GO:0051446	positive regulation of meiotic cell cycle	2/164	28/15625	0.0346259	0.132778	0.0996309	Wnt4/Igf1r	2
GO:0060384	innervation	2/164	28/15625	0.0346259	0.132778	0.0996309	Nrp1/Sulf1	2
GO:0060444	branching involved in mammary gland duct morphogenesis	2/164	28/15625	0.0346259	0.132778	0.0996309	Wnt4/Tbx3	2
GO:0097345	mitochondrial outer membrane permeabilization	2/164	28/15625	0.0346259	0.132778	0.0996309	Siva1/Chchd10	2
GO:0008543	fibroblast growth factor receptor signaling pathway	3/164	68/15625	0.0346377	0.132778	0.0996309	Wnt4/Spry1/Sulf1	3
GO:0008625	extrinsic apoptotic signaling pathway via death domain receptors	3/164	68/15625	0.0346377	0.132778	0.0996309	Sfrp1/Bmpr1b/Bex3	3
GO:0051785	positive regulation of nuclear division	3/164	68/15625	0.0346377	0.132778	0.0996309	Igf2/Wnt4/Igf1r	3
GO:0051348	negative regulation of transferase activity	6/164	231/15625	0.0351654	0.134627	0.101018	Sfrp1/Sorl1/Spry1/Igf1r/Pik3ip1/Bmp4	6
GO:0061008	hepaticobiliary system development	4/164	118/15625	0.0357488	0.136684	0.102562	Meg3/Sox9/Bmp4/Mdk	4
GO:0042326	negative regulation of phosphorylation	9/164	426/15625	0.0359353	0.137067	0.102849	Sfrp1/Sorl1/Spry1/Igf1r/Pik3ip1/Ptpn13/Ash1l/Ppp1r15a/Bmp4	9
GO:0060113	inner ear receptor cell differentiation	3/164	69/15625	0.0359413	0.137067	0.102849	Cecr2/Rest/Bmp4	3
GO:0042220	response to cocaine	2/164	29/15625	0.0369393	0.140331	0.105299	Ncam1/Abat	2
GO:0099560	synaptic membrane adhesion	2/164	29/15625	0.0369393	0.140331	0.105299	Sparcl1/Ptprd	2
GO:1902003	regulation of amyloid-beta formation	2/164	29/15625	0.0369393	0.140331	0.105299	Sorl1/Epha4	2
GO:0002088	lens development in camera-type eye	3/164	70/15625	0.03727	0.141407	0.106106	Maf/Meis1/Bmp4	3
GO:0071333	cellular response to glucose stimulus	4/164	120/15625	0.0376669	0.14273	0.107099	C1qtnf12/Igf1r/Zbtb20/Ucp2	4
GO:0009636	response to toxic substance	7/164	298/15625	0.0379545	0.143636	0.107779	Igf2/Mmp2/Igf1r/Plekha1/Abat/Casp6/Gstm2	7
GO:0001756	somitogenesis	3/164	71/15625	0.0386236	0.145888	0.109468	Sfrp1/Sema3c/Plxna2	3
GO:0045598	regulation of fat cell differentiation	4/164	121/15625	0.0386478	0.145888	0.109468	Dlk1/Id2/Sfrp1/Mmp11	4
GO:0008207	C21-steroid hormone metabolic process	2/164	30/15625	0.0393104	0.147451	0.110641	Wnt4/Rest	2
GO:0032232	negative regulation of actin filament bundle assembly	2/164	30/15625	0.0393104	0.147451	0.110641	Dlc1/Stmn1	2
GO:0034110	regulation of homotypic cell-cell adhesion	2/164	30/15625	0.0393104	0.147451	0.110641	Lgals1/Abat	2
GO:0043243	positive regulation of protein-containing complex disassembly	2/164	30/15625	0.0393104	0.147451	0.110641	Igf1r/Dstn	2
GO:0071398	cellular response to fatty acid	2/164	30/15625	0.0393104	0.147451	0.110641	Id3/Gnas	2
GO:0071331	cellular response to hexose stimulus	4/164	122/15625	0.0396432	0.148512	0.111437	C1qtnf12/Igf1r/Zbtb20/Ucp2	4
GO:0034103	regulation of tissue remodeling	3/164	72/15625	0.040002	0.149479	0.112163	Dlk1/Sfrp1/Mdk	3
GO:0051341	regulation of oxidoreductase activity	3/164	72/15625	0.040002	0.149479	0.112163	Atp2b4/Oxa1l/Chchd10	3
GO:0045666	positive regulation of neuron differentiation	9/164	435/15625	0.0401798	0.149954	0.11252	Ptprd/Igf1r/Epha4/Nrp1/Nbl1/Rest/Plxna2/Bmp4/Mdk	9
GO:0070374	positive regulation of ERK1 and ERK2 cascade	5/164	179/15625	0.040532	0.150773	0.113134	Pdgfc/Cavin3/Nrp1/Akap12/Bmp4	5
GO:0098742	cell-cell adhesion via plasma-membrane adhesion molecules	5/164	179/15625	0.040532	0.150773	0.113134	Tenm4/Lgals1/Sparcl1/Ptprd/Kifap3	5
GO:0030218	erythrocyte differentiation	4/164	123/15625	0.0406532	0.150773	0.113134	Id2/Sox6/Thra/Bmp4	4
GO:0048593	camera-type eye morphogenesis	4/164	123/15625	0.0406532	0.150773	0.113134	Sox9/Meis1/Tspan12/Bmp4	4
GO:0071326	cellular response to monosaccharide stimulus	4/164	123/15625	0.0406532	0.150773	0.113134	C1qtnf12/Igf1r/Zbtb20/Ucp2	4
GO:0031348	negative regulation of defense response	5/164	180/15625	0.0413509	0.152507	0.114435	C1qtnf12/Igf2/Htra1/Ash1l/Mdk	5
GO:0002526	acute inflammatory response	3/164	73/15625	0.0414051	0.152507	0.114435	Casp6/Vnn1/Ash1l	3
GO:0014855	striated muscle cell proliferation	3/164	73/15625	0.0414051	0.152507	0.114435	Ncam1/Tenm4/Meis1	3
GO:0045580	regulation of T cell differentiation	4/164	124/15625	0.0416778	0.152507	0.114435	Zmiz1/Vnn1/Bmp4/Mdk	4
GO:0062013	positive regulation of small molecule metabolic process	4/164	124/15625	0.0416778	0.152507	0.114435	Comt/Igf2/Wnt4/Zbtb20	4
GO:0008045	motor neuron axon guidance	2/164	31/15625	0.0417378	0.152507	0.114435	Epha4/Nrp1	2
GO:0014741	negative regulation of muscle hypertrophy	2/164	31/15625	0.0417378	0.152507	0.114435	Igfbp5/Atp2b4	2
GO:0048011	neurotrophin TRK receptor signaling pathway	2/164	31/15625	0.0417378	0.152507	0.114435	Spry1/Bex1	2
GO:0051150	regulation of smooth muscle cell differentiation	2/164	31/15625	0.0417378	0.152507	0.114435	Tmsb4x/Bmp4	2
GO:1902110	positive regulation of mitochondrial membrane permeability involved in apoptotic process	2/164	31/15625	0.0417378	0.152507	0.114435	Siva1/Chchd10	2
GO:1904646	cellular response to amyloid-beta	2/164	31/15625	0.0417378	0.152507	0.114435	Igf1r/Epha4	2
GO:1905314	semi-lunar valve development	2/164	31/15625	0.0417378	0.152507	0.114435	Sox9/Bmp4	2
GO:0031346	positive regulation of cell projection organization	9/164	439/15625	0.0421715	0.153555	0.115221	Enpp2/Ptprd/Igf1r/Epha4/Nrp1/Auts2/Plxna2/Bmp4/Mdk	9
GO:0007254	JNK cascade	5/164	181/15625	0.0421798	0.153555	0.115221	Sfrp1/Map3k1/Igf1r/Epha4/Tpd52l1	5
GO:0050920	regulation of chemotaxis	5/164	181/15625	0.0421798	0.153555	0.115221	Sema3c/Mtus1/Nrp1/Nbl1/Mdk	5
GO:0009063	cellular amino acid catabolic process	3/164	74/15625	0.0428328	0.155361	0.116576	Atp2b4/Abat/Ddah2	3
GO:0046888	negative regulation of hormone secretion	3/164	74/15625	0.0428328	0.155361	0.116576	Sfrp1/Rest/Ucp2	3
GO:0060976	coronary vasculature development	3/164	74/15625	0.0428328	0.155361	0.116576	Ltbp1/Nrp1/Bmp4	3
GO:0006469	negative regulation of protein kinase activity	5/164	182/15625	0.0430187	0.155844	0.116939	Sfrp1/Sorl1/Spry1/Igf1r/Bmp4	5
GO:0032535	regulation of cellular component size	8/164	373/15625	0.0432774	0.15659	0.117499	Map3k1/Sema3c/Nrp1/Gsn/Tmsb4x/Dstn/Ppp1r15a/Tmsb10	8
GO:0033598	mammary gland epithelial cell proliferation	2/164	32/15625	0.0442201	0.158497	0.118929	Id2/Zfas1	2
GO:0048841	regulation of axon extension involved in axon guidance	2/164	32/15625	0.0442201	0.158497	0.118929	Sema3c/Nrp1	2
GO:0061756	leukocyte adhesion to vascular endothelial cell	2/164	32/15625	0.0442201	0.158497	0.118929	Nfat5/Mdk	2
GO:0099563	modification of synaptic structure	2/164	32/15625	0.0442201	0.158497	0.118929	Epha4/Rest	2
GO:1905521	regulation of macrophage migration	2/164	32/15625	0.0442201	0.158497	0.118929	Mtus1/Mdk	2
GO:2000036	regulation of stem cell population maintenance	2/164	32/15625	0.0442201	0.158497	0.118929	Pax8/Rest	2
GO:0033077	T cell differentiation in thymus	3/164	75/15625	0.044285	0.158497	0.118929	Wnt4/Vnn1/Bmp4	3
GO:0042490	mechanoreceptor differentiation	3/164	75/15625	0.044285	0.158497	0.118929	Cecr2/Rest/Bmp4	3
GO:0052126	movement in host environment	3/164	75/15625	0.044285	0.158497	0.118929	Lgals1/Vapb/Gsn	3
GO:0042133	neurotransmitter metabolic process	4/164	127/15625	0.0448389	0.160286	0.120272	Comt/Atp2b4/Abat/Ddah2	4
GO:0000302	response to reactive oxygen species	5/164	185/15625	0.0455955	0.162794	0.122154	Mmp2/Plekha1/Casp6/Sesn3/Ucp2	5
GO:0021675	nerve development	3/164	76/15625	0.0457615	0.16319	0.122451	Nrp1/Sulf1/Nav2	3
GO:0072089	stem cell proliferation	4/164	128/15625	0.0459217	0.163565	0.122733	Tbx3/Bmp4/Hmga2/Bex1	4
GO:0010667	negative regulation of cardiac muscle cell apoptotic process	2/164	33/15625	0.0467558	0.165345	0.124068	Pax8/Mdk	2
GO:0052372	modulation by symbiont of entry into host	2/164	33/15625	0.0467558	0.165345	0.124068	Lgals1/Gsn	2
GO:0098801	regulation of renal system process	2/164	33/15625	0.0467558	0.165345	0.124068	Comt/Gnas	2
GO:1902686	mitochondrial outer membrane permeabilization involved in programmed cell death	2/164	33/15625	0.0467558	0.165345	0.124068	Siva1/Chchd10	2
GO:1904037	positive regulation of epithelial cell apoptotic process	2/164	33/15625	0.0467558	0.165345	0.124068	Gsn/Bmp4	2
GO:2000249	regulation of actin cytoskeleton reorganization	2/164	33/15625	0.0467558	0.165345	0.124068	Nrp1/Mdk	2
GO:0001841	neural tube formation	4/164	129/15625	0.0470191	0.166078	0.124618	Sfrp1/Cecr2/Dlc1/Bmp4	4
GO:0045582	positive regulation of T cell differentiation	3/164	77/15625	0.0472623	0.166739	0.125114	Zmiz1/Vnn1/Mdk	3
GO:0001837	epithelial to mesenchymal transition	4/164	130/15625	0.0481309	0.1692	0.12696	Sfrp1/Sox9/Bmp4/Mdk	4
GO:0030177	positive regulation of Wnt signaling pathway	4/164	130/15625	0.0481309	0.1692	0.12696	Sfrp1/Nkd1/Sulf1/Thra	4
GO:0071322	cellular response to carbohydrate stimulus	4/164	130/15625	0.0481309	0.1692	0.12696	C1qtnf12/Igf1r/Zbtb20/Ucp2	4
GO:0043542	endothelial cell migration	5/164	188/15625	0.0482629	0.169463	0.127158	Igf2/Adtrp/Nrp1/Sparc/Bmp4	5
GO:0008154	actin polymerization or depolymerization	5/164	189/15625	0.0491721	0.171834	0.128937	Map3k1/Gsn/Tmsb4x/Dstn/Tmsb10	5
GO:0001933	negative regulation of protein phosphorylation	8/164	383/15625	0.0491724	0.171834	0.128937	Sfrp1/Sorl1/Spry1/Igf1r/Ptpn13/Ash1l/Ppp1r15a/Bmp4	8
GO:0050709	negative regulation of protein secretion	4/164	131/15625	0.0492573	0.171834	0.128937	Sfrp1/Adtrp/Rest/Ucp2	4
GO:0060041	retina development in camera-type eye	4/164	131/15625	0.0492573	0.171834	0.128937	Bmpr1b/Nrp1/Sox9/Tspan12	4
GO:0014003	oligodendrocyte development	2/164	34/15625	0.0493436	0.171834	0.128937	Tenm4/Id2	2
GO:0030201	heparan sulfate proteoglycan metabolic process	2/164	34/15625	0.0493436	0.171834	0.128937	Sulf1/Xylt1	2
GO:0085029	extracellular matrix assembly	2/164	34/15625	0.0493436	0.171834	0.128937	Lamb1/Sox9	2
GO:0030317	flagellated sperm motility	3/164	79/15625	0.0503357	0.174878	0.131222	Atp2b4/Ash1l/Pltp	3
GO:0051149	positive regulation of muscle cell differentiation	3/164	79/15625	0.0503357	0.174878	0.131222	Thra/Tmsb4x/Bmp4	3
GO:0009612	response to mechanical stimulus	4/164	132/15625	0.0503982	0.174891	0.131231	Mmp2/Sox9/Rest/Mdk	4
GO:0016042	lipid catabolic process	6/164	254/15625	0.0515952	0.178508	0.133945	Enpp2/Sorl1/Adtrp/Abhd4/Thra/Gm2a	6
GO:0097722	sperm motility	3/164	80/15625	0.0519082	0.178508	0.133945	Atp2b4/Ash1l/Pltp	3
GO:0001666	response to hypoxia	5/164	192/15625	0.0519605	0.178508	0.133945	Mmp2/Abat/Rest/Plat/Ucp2	5
GO:1901888	regulation of cell junction assembly	5/164	192/15625	0.0519605	0.178508	0.133945	Enpp2/Wnt4/Ptprd/Dlc1/Nrp1	5
GO:0030225	macrophage differentiation	2/164	35/15625	0.0519821	0.178508	0.133945	Id2/Bmp4	2
GO:0034205	amyloid-beta formation	2/164	35/15625	0.0519821	0.178508	0.133945	Sorl1/Epha4	2
GO:1902991	regulation of amyloid precursor protein catabolic process	2/164	35/15625	0.0519821	0.178508	0.133945	Sorl1/Epha4	2
GO:1904707	positive regulation of vascular smooth muscle cell proliferation	2/164	35/15625	0.0519821	0.178508	0.133945	Igfbp5/Mmp2	2
GO:1905209	positive regulation of cardiocyte differentiation	2/164	35/15625	0.0519821	0.178508	0.133945	Sema3c/Bmp4	2
GO:0034101	erythrocyte homeostasis	4/164	134/15625	0.0527234	0.180844	0.135698	Id2/Sox6/Thra/Bmp4	4
GO:0021761	limbic system development	3/164	81/15625	0.0535043	0.1831	0.13739	Tbx3/Nrp1/Mdk	3
GO:0044728	DNA methylation or demethylation	3/164	81/15625	0.0535043	0.1831	0.13739	Meg3/H19/Gnas	3
GO:0043254	regulation of protein-containing complex assembly	8/164	391/15625	0.0542486	0.184534	0.138467	Ncam1/Map3k1/Sorl1/Gsn/Thra/Tmsb4x/Tmsb10/Stmn1	8
GO:0010664	negative regulation of striated muscle cell apoptotic process	2/164	36/15625	0.05467	0.184534	0.138467	Pax8/Mdk	2
GO:0010762	regulation of fibroblast migration	2/164	36/15625	0.05467	0.184534	0.138467	Cygb/Akap12	2
GO:0035794	positive regulation of mitochondrial membrane permeability	2/164	36/15625	0.05467	0.184534	0.138467	Siva1/Chchd10	2
GO:0035850	epithelial cell differentiation involved in kidney development	2/164	36/15625	0.05467	0.184534	0.138467	Pax8/Bmp4	2
GO:0040019	positive regulation of embryonic development	2/164	36/15625	0.05467	0.184534	0.138467	Tenm4/Wnt4	2
GO:0042417	dopamine metabolic process	2/164	36/15625	0.05467	0.184534	0.138467	Comt/Abat	2
GO:0048246	macrophage chemotaxis	2/164	36/15625	0.05467	0.184534	0.138467	Mtus1/Mdk	2
GO:0048846	axon extension involved in axon guidance	2/164	36/15625	0.05467	0.184534	0.138467	Sema3c/Nrp1	2
GO:0060122	inner ear receptor cell stereocilium organization	2/164	36/15625	0.05467	0.184534	0.138467	Cecr2/Rest	2
GO:0071385	cellular response to glucocorticoid stimulus	2/164	36/15625	0.05467	0.184534	0.138467	Rest/Bmp4	2
GO:1902284	neuron projection extension involved in neuron projection guidance	2/164	36/15625	0.05467	0.184534	0.138467	Sema3c/Nrp1	2
GO:0071902	positive regulation of protein serine/threonine kinase activity	6/164	258/15625	0.0548613	0.18491	0.138749	Pdgfc/Map3k1/Atp2b4/Epha4/Tpd52l1/Bmp4	6
GO:0042110	T cell activation	8/164	392/15625	0.0549059	0.18491	0.138749	Lgals1/Igf2/Wnt4/Zmiz1/Gsn/Vnn1/Bmp4/Mdk	8
GO:0045834	positive regulation of lipid metabolic process	4/164	136/15625	0.0551063	0.185374	0.139097	Igf2/Wnt4/Igf1r/Zbtb20	4
GO:0002792	negative regulation of peptide secretion	4/164	137/15625	0.0563193	0.18924	0.141998	Sfrp1/Adtrp/Rest/Ucp2	4
GO:0070372	regulation of ERK1 and ERK2 cascade	6/164	260/15625	0.0565405	0.189769	0.142395	Pdgfc/Cavin3/Spry1/Nrp1/Akap12/Bmp4	6
GO:0010717	regulation of epithelial to mesenchymal transition	3/164	83/15625	0.0567667	0.189884	0.142481	Sfrp1/Bmp4/Mdk	3
GO:0021954	central nervous system neuron development	3/164	83/15625	0.0567667	0.189884	0.142481	Epha4/Nrp1/Nfib	3
GO:1902882	regulation of response to oxidative stress	3/164	83/15625	0.0567667	0.189884	0.142481	Vnn1/Sesn3/Rest	3
GO:0030513	positive regulation of BMP signaling pathway	2/164	37/15625	0.0574059	0.190518	0.142957	Sulf1/Bmp4	2
GO:0033144	negative regulation of intracellular steroid hormone receptor signaling pathway	2/164	37/15625	0.0574059	0.190518	0.142957	Sfrp1/Hmga2	2
GO:0043902	positive regulation of multi-organism process	2/164	37/15625	0.0574059	0.190518	0.142957	Hoxc4/Plat	2
GO:0060071	Wnt signaling pathway, planar cell polarity pathway	2/164	37/15625	0.0574059	0.190518	0.142957	Sfrp1/Nkd1	2
GO:0070884	regulation of calcineurin-NFAT signaling cascade	2/164	37/15625	0.0574059	0.190518	0.142957	Atp2b4/Nfat5	2
GO:0106056	regulation of calcineurin-mediated signaling	2/164	37/15625	0.0574059	0.190518	0.142957	Atp2b4/Nfat5	2
GO:1902743	regulation of lamellipodium organization	2/164	37/15625	0.0574059	0.190518	0.142957	Enpp2/Auts2	2
GO:0001678	cellular glucose homeostasis	4/164	138/15625	0.0575466	0.190772	0.143147	C1qtnf12/Igf1r/Zbtb20/Ucp2	4
GO:0036293	response to decreased oxygen levels	5/164	198/15625	0.0578102	0.191432	0.143643	Mmp2/Abat/Rest/Plat/Ucp2	5
GO:0045787	positive regulation of cell cycle	7/164	328/15625	0.057969	0.191744	0.143877	Id2/Igf2/Wnt4/Meis2/Igf1r/Tbx3/Pbx1	7
GO:0033555	multicellular organismal response to stress	3/164	84/15625	0.0584327	0.193062	0.144866	Ncam1/Comt/Mdk	3
GO:0071396	cellular response to lipid	8/164	398/15625	0.0589572	0.194579	0.146004	Id3/Sfrp1/Mmp2/Sox9/Rest/Bmp4/Gnas/Hmga2	8
GO:1903531	negative regulation of secretion by cell	5/164	200/15625	0.0598409	0.196457	0.147414	Sfrp1/Adtrp/Abat/Rest/Ucp2	5
GO:0071383	cellular response to steroid hormone stimulus	4/164	140/15625	0.0600443	0.196457	0.147414	Sfrp1/Rest/Bmp4/Hmga2	4
GO:0009798	axis specification	3/164	85/15625	0.0601216	0.196457	0.147414	Sfrp1/Tbx3/Bmp4	3
GO:0043506	regulation of JUN kinase activity	3/164	85/15625	0.0601216	0.196457	0.147414	Sfrp1/Map3k1/Epha4	3
GO:0030195	negative regulation of blood coagulation	2/164	38/15625	0.0601887	0.196457	0.147414	Adtrp/Abat	2
GO:0031018	endocrine pancreas development	2/164	38/15625	0.0601887	0.196457	0.147414	Sox9/Bmp4	2
GO:0040018	positive regulation of multicellular organism growth	2/164	38/15625	0.0601887	0.196457	0.147414	Igf2/Hmga2	2
GO:0071384	cellular response to corticosteroid stimulus	2/164	38/15625	0.0601887	0.196457	0.147414	Rest/Bmp4	2
GO:1902108	regulation of mitochondrial membrane permeability involved in apoptotic process	2/164	38/15625	0.0601887	0.196457	0.147414	Siva1/Chchd10	2
GO:1905710	positive regulation of membrane permeability	2/164	38/15625	0.0601887	0.196457	0.147414	Siva1/Chchd10	2
GO:0009755	hormone-mediated signaling pathway	4/164	141/15625	0.0613145	0.199912	0.150006	Sfrp1/Thra/Bmp4/Hmga2	4
GO:0043406	positive regulation of MAP kinase activity	5/164	202/15625	0.061912	0.201639	0.151301	Pdgfc/Map3k1/Epha4/Tpd52l1/Bmp4	5
GO:0010950	positive regulation of endopeptidase activity	4/164	142/15625	0.0625989	0.203652	0.152812	Epha4/Dlc1/Gsn/Rest	4
GO:0032271	regulation of protein polymerization	5/164	203/15625	0.0629626	0.203672	0.152827	Map3k1/Gsn/Tmsb4x/Tmsb10/Stmn1	5
GO:0021955	central nervous system neuron axonogenesis	2/164	39/15625	0.0630169	0.203672	0.152827	Epha4/Nfib	2
GO:0060603	mammary gland duct morphogenesis	2/164	39/15625	0.0630169	0.203672	0.152827	Wnt4/Tbx3	2
GO:0070527	platelet aggregation	2/164	39/15625	0.0630169	0.203672	0.152827	Abat/Gnas	2
GO:0090175	regulation of establishment of planar polarity	2/164	39/15625	0.0630169	0.203672	0.152827	Sfrp1/Nkd1	2
GO:1900047	negative regulation of hemostasis	2/164	39/15625	0.0630169	0.203672	0.152827	Adtrp/Abat	2
GO:0042136	neurotransmitter biosynthetic process	3/164	87/15625	0.0635676	0.204783	0.153661	Atp2b4/Abat/Ddah2	3
GO:0048525	negative regulation of viral process	3/164	87/15625	0.0635676	0.204783	0.153661	Vapb/Gsn/Rest	3
GO:0050848	regulation of calcium-mediated signaling	3/164	87/15625	0.0635676	0.204783	0.153661	Ncam1/Atp2b4/Nfat5	3
GO:0022411	cellular component disassembly	7/164	336/15625	0.0642341	0.206706	0.155104	Zfand1/Igf1r/Epha4/Gsn/Dstn/Chchd10/Stmn1	7
GO:0002688	regulation of leukocyte chemotaxis	3/164	88/15625	0.0653243	0.209084	0.156888	Mtus1/Nbl1/Mdk	3
GO:0022602	ovulation cycle process	2/164	40/15625	0.0658894	0.209084	0.156888	Bmpr1b/Plekha1	2
GO:0035307	positive regulation of protein dephosphorylation	2/164	40/15625	0.0658894	0.209084	0.156888	Dlc1/Ppp1r15a	2
GO:0038179	neurotrophin signaling pathway	2/164	40/15625	0.0658894	0.209084	0.156888	Spry1/Bex1	2
GO:0045581	negative regulation of T cell differentiation	2/164	40/15625	0.0658894	0.209084	0.156888	Bmp4/Mdk	2
GO:0050819	negative regulation of coagulation	2/164	40/15625	0.0658894	0.209084	0.156888	Adtrp/Abat	2
GO:0051930	regulation of sensory perception of pain	2/164	40/15625	0.0658894	0.209084	0.156888	Ncam1/Comt	2
GO:0055026	negative regulation of cardiac muscle tissue development	2/164	40/15625	0.0658894	0.209084	0.156888	Meis1/Sox6	2
GO:0060135	maternal process involved in female pregnancy	2/164	40/15625	0.0658894	0.209084	0.156888	Wnt4/Ash1l	2
GO:0060964	regulation of gene silencing by miRNA	2/164	40/15625	0.0658894	0.209084	0.156888	Nr2f1/Bmp4	2
GO:0070542	response to fatty acid	2/164	40/15625	0.0658894	0.209084	0.156888	Id3/Gnas	2
GO:1902930	regulation of alcohol biosynthetic process	2/164	40/15625	0.0658894	0.209084	0.156888	Wnt4/Rest	2
GO:1904036	negative regulation of epithelial cell apoptotic process	2/164	40/15625	0.0658894	0.209084	0.156888	Igf1r/Mdk	2
GO:0050900	leukocyte migration	6/164	271/15625	0.0663265	0.210246	0.15776	Hoxa7/Adtrp/Mtus1/Nbl1/Ecm1/Mdk	6
GO:0045621	positive regulation of lymphocyte differentiation	3/164	89/15625	0.0671033	0.212029	0.159098	Zmiz1/Vnn1/Mdk	3
GO:0046849	bone remodeling	3/164	89/15625	0.0671033	0.212029	0.159098	Dlk1/Sfrp1/Mdk	3
GO:0060021	roof of mouth development	3/164	89/15625	0.0671033	0.212029	0.159098	Plekha1/Tbx3/Fras1	3
GO:0009266	response to temperature stimulus	4/164	146/15625	0.0678777	0.21402	0.160592	Plac8/Thra/Xylt1/Ucp2	4
GO:2001236	regulation of extrinsic apoptotic signaling pathway	4/164	146/15625	0.0678777	0.21402	0.160592	Sfrp1/Bmpr1b/Nrp1/Bmp4	4
GO:0002762	negative regulation of myeloid leukocyte differentiation	2/164	41/15625	0.0688049	0.215342	0.161584	Sfrp1/Hoxa7	2
GO:0003382	epithelial cell morphogenesis	2/164	41/15625	0.0688049	0.215342	0.161584	Map3k1/Id1	2
GO:0042181	ketone biosynthetic process	2/164	41/15625	0.0688049	0.215342	0.161584	Wnt4/Rest	2
GO:0051931	regulation of sensory perception	2/164	41/15625	0.0688049	0.215342	0.161584	Ncam1/Comt	2
GO:0071675	regulation of mononuclear cell migration	2/164	41/15625	0.0688049	0.215342	0.161584	Nbl1/Mdk	2
GO:0072347	response to anesthetic	2/164	41/15625	0.0688049	0.215342	0.161584	Ncam1/Abat	2
GO:2000772	regulation of cellular senescence	2/164	41/15625	0.0688049	0.215342	0.161584	Ypel3/Hmga2	2
GO:0048477	oogenesis	3/164	90/15625	0.0689042	0.215426	0.161647	Wnt4/Bmpr1b/Mdk	3
GO:0006575	cellular modified amino acid metabolic process	4/164	147/15625	0.0692324	0.21577	0.161905	Pax8/Vnn1/Gstm2/Plod2	4
GO:0010594	regulation of endothelial cell migration	4/164	147/15625	0.0692324	0.21577	0.161905	Igf2/Nrp1/Sparc/Bmp4	4
GO:0031644	regulation of nervous system process	4/164	147/15625	0.0692324	0.21577	0.161905	Ncam1/Tenm4/Comt/Abat	4
GO:0070482	response to oxygen levels	5/164	210/15625	0.0705986	0.219796	0.164926	Mmp2/Abat/Rest/Plat/Ucp2	5
GO:0007618	mating	2/164	42/15625	0.0717622	0.222951	0.167294	Abat/Thra	2
GO:1902041	regulation of extrinsic apoptotic signaling pathway via death domain receptors	2/164	42/15625	0.0717622	0.222951	0.167294	Sfrp1/Bmpr1b	2
GO:0001570	vasculogenesis	3/164	92/15625	0.0725715	0.224994	0.168827	Zmiz1/Nrp1/Asb4	3
GO:0006304	DNA modification	3/164	92/15625	0.0725715	0.224994	0.168827	Meg3/H19/Gnas	3
GO:0032872	regulation of stress-activated MAPK cascade	5/164	212/15625	0.0728703	0.22545	0.169168	Sfrp1/Map3k1/Igf1r/Epha4/Tpd52l1	5
GO:0051251	positive regulation of lymphocyte activation	5/164	212/15625	0.0728703	0.22545	0.169168	Lgals1/Igf2/Zmiz1/Vnn1/Mdk	5
GO:0043270	positive regulation of ion transport	6/164	278/15625	0.0730399	0.225739	0.169385	Atp2b1/Abat/Atp8a1/Bmp4/Gnas/Chchd10	6
GO:0030833	regulation of actin filament polymerization	4/164	150/15625	0.0733801	0.226554	0.169997	Map3k1/Gsn/Tmsb4x/Tmsb10	4
GO:0006066	alcohol metabolic process	6/164	279/15625	0.0740298	0.228295	0.171303	Wnt4/Sorl1/Rbp1/Abhd4/Rest/Akr7a5	6
GO:0010976	positive regulation of neuron projection development	7/164	348/15625	0.0743782	0.228295	0.171303	Ptprd/Igf1r/Epha4/Nrp1/Plxna2/Bmp4/Mdk	7
GO:0010660	regulation of muscle cell apoptotic process	3/164	93/15625	0.0744374	0.228295	0.171303	Pax8/Igf1r/Mdk	3
GO:0001569	branching involved in blood vessel morphogenesis	2/164	43/15625	0.0747602	0.228295	0.171303	Nrp1/Mdk	2
GO:0043627	response to estrogen	2/164	43/15625	0.0747602	0.228295	0.171303	Sfrp1/Mmp2	2
GO:0051055	negative regulation of lipid biosynthetic process	2/164	43/15625	0.0747602	0.228295	0.171303	Wnt4/Rest	2
GO:0055078	sodium ion homeostasis	2/164	43/15625	0.0747602	0.228295	0.171303	Comt/Gnas	2
GO:0060147	regulation of posttranscriptional gene silencing	2/164	43/15625	0.0747602	0.228295	0.171303	Nr2f1/Bmp4	2
GO:0060966	regulation of gene silencing by RNA	2/164	43/15625	0.0747602	0.228295	0.171303	Nr2f1/Bmp4	2
GO:1902667	regulation of axon guidance	2/164	43/15625	0.0747602	0.228295	0.171303	Sema3c/Nrp1	2
GO:0010952	positive regulation of peptidase activity	4/164	151/15625	0.0747902	0.228295	0.171303	Epha4/Dlc1/Gsn/Rest	4
GO:0070302	regulation of stress-activated protein kinase signaling cascade	5/164	214/15625	0.0751818	0.229254	0.172023	Sfrp1/Map3k1/Igf1r/Epha4/Tpd52l1	5
GO:0048872	homeostasis of number of cells	6/164	281/15625	0.0760326	0.231611	0.173791	Id2/Siva1/Sox9/Sox6/Thra/Bmp4	6
GO:0044089	positive regulation of cellular component biogenesis	9/164	495/15625	0.0772413	0.235051	0.176373	Enpp2/Wnt4/Map3k1/Ptprd/Nrp1/Gsn/Sox9/Id1/Auts2	9
GO:0010718	positive regulation of epithelial to mesenchymal transition	2/164	44/15625	0.0777977	0.235777	0.176917	Bmp4/Mdk	2
GO:0030517	negative regulation of axon extension	2/164	44/15625	0.0777977	0.235777	0.176917	Sema3c/Nrp1	2
GO:0042987	amyloid precursor protein catabolic process	2/164	44/15625	0.0777977	0.235777	0.176917	Sorl1/Epha4	2
GO:0045776	negative regulation of blood pressure	2/164	44/15625	0.0777977	0.235777	0.176917	Abat/Gnas	2
GO:0016202	regulation of striated muscle tissue development	4/164	154/15625	0.0791027	0.239487	0.179702	Ncam1/Meis1/Sox6/Bmp4	4
GO:0042472	inner ear morphogenesis	3/164	96/15625	0.0801618	0.242446	0.181922	Pax8/Sox9/Rest	3
GO:0007566	embryo implantation	2/164	45/15625	0.0808734	0.243853	0.182977	Lamb1/Mmp2	2
GO:0035196	production of miRNAs involved in gene silencing by miRNA	2/164	45/15625	0.0808734	0.243853	0.182977	Nr2f1/Bmp4	2
GO:1905517	macrophage migration	2/164	45/15625	0.0808734	0.243853	0.182977	Mtus1/Mdk	2
GO:0046578	regulation of Ras protein signal transduction	5/164	219/15625	0.0811335	0.244389	0.183379	Spry1/Dlc1/Nrp1/Auts2/Stmn1	5
GO:0022408	negative regulation of cell-cell adhesion	4/164	156/15625	0.0820454	0.246085	0.184652	Adtrp/Abat/Bmp4/Mdk	4
GO:0045931	positive regulation of mitotic cell cycle	4/164	156/15625	0.0820454	0.246085	0.184652	Igf2/Meis2/Igf1r/Pbx1	4
GO:0048634	regulation of muscle organ development	4/164	156/15625	0.0820454	0.246085	0.184652	Ncam1/Meis1/Sox6/Bmp4	4
GO:0010657	muscle cell apoptotic process	3/164	97/15625	0.0821114	0.246085	0.184652	Pax8/Igf1r/Mdk	3
GO:0017015	regulation of transforming growth factor beta receptor signaling pathway	3/164	97/15625	0.0821114	0.246085	0.184652	Nrep/Ltbp1/Htra1	3
GO:0043434	response to peptide hormone	6/164	287/15625	0.0822248	0.246176	0.184721	C1qtnf12/Igf2/Sorl1/Atp2b1/Igf1r/Sesn3	6
GO:0030217	T cell differentiation	5/164	220/15625	0.0823533	0.246313	0.184823	Wnt4/Zmiz1/Vnn1/Bmp4/Mdk	5
GO:0050808	synapse organization	8/164	429/15625	0.0828604	0.24758	0.185774	Sparcl1/Ptprd/Igf1r/Epha4/Nrp1/Rest/Sparc/Chchd10	8
GO:0006338	chromatin remodeling	4/164	157/15625	0.0835369	0.248972	0.186818	Hmgb3/Cecr2/Sox9/Bptf	4
GO:0045444	fat cell differentiation	5/164	221/15625	0.0835829	0.248972	0.186818	Plac8/Dlk1/Id2/Sfrp1/Mmp11	5
GO:0021545	cranial nerve development	2/164	46/15625	0.0839864	0.248972	0.186818	Nrp1/Nav2	2
GO:0033173	calcineurin-NFAT signaling cascade	2/164	46/15625	0.0839864	0.248972	0.186818	Atp2b4/Nfat5	2
GO:0046503	glycerolipid catabolic process	2/164	46/15625	0.0839864	0.248972	0.186818	Enpp2/Sorl1	2
GO:0060043	regulation of cardiac muscle cell proliferation	2/164	46/15625	0.0839864	0.248972	0.186818	Ncam1/Meis1	2
GO:1903202	negative regulation of oxidative stress-induced cell death	2/164	46/15625	0.0839864	0.248972	0.186818	Vnn1/Rest	2
GO:0007006	mitochondrial membrane organization	3/164	98/15625	0.0840815	0.248972	0.186818	Siva1/Oxa1l/Chchd10	3
GO:0048145	regulation of fibroblast proliferation	3/164	98/15625	0.0840815	0.248972	0.186818	Pdgfc/Sfrp1/Zmiz1	3
GO:0022412	cellular process involved in reproduction in multicellular organism	7/164	360/15625	0.0854193	0.252192	0.189234	Wnt4/Sfrp1/Zmiz1/Bmpr1b/Hoxc4/Bmp4/Mdk	7
GO:0051146	striated muscle cell differentiation	6/164	290/15625	0.0854238	0.252192	0.189234	Igf2/Igfbp5/Tbx3/Sox6/Thra/Bmp4	6
GO:0062197	cellular response to chemical stress	6/164	290/15625	0.0854238	0.252192	0.189234	Rcsd1/Mmp2/Plekha1/Vnn1/Rest/Bmp4	6
GO:0001539	cilium or flagellum-dependent cell motility	3/164	99/15625	0.0860717	0.252472	0.189444	Atp2b4/Ash1l/Pltp	3
GO:0001942	hair follicle development	3/164	99/15625	0.0860717	0.252472	0.189444	Igfbp5/Sox9/Gnas	3
GO:0060285	cilium-dependent cell motility	3/164	99/15625	0.0860717	0.252472	0.189444	Atp2b4/Ash1l/Pltp	3
GO:1903844	regulation of cellular response to transforming growth factor beta stimulus	3/164	99/15625	0.0860717	0.252472	0.189444	Nrep/Ltbp1/Htra1	3
GO:0001890	placenta development	4/164	159/15625	0.0865597	0.252472	0.189444	Igf2/Htra1/Bptf/Ash1l	4
GO:0009410	response to xenobiotic stimulus	4/164	159/15625	0.0865597	0.252472	0.189444	Ncam1/Abat/Gstm2/Bmp4	4
GO:0002067	glandular epithelial cell differentiation	2/164	47/15625	0.0871354	0.252472	0.189444	Wnt4/Bmp4	2
GO:0003179	heart valve morphogenesis	2/164	47/15625	0.0871354	0.252472	0.189444	Sox9/Bmp4	2
GO:0003197	endocardial cushion development	2/164	47/15625	0.0871354	0.252472	0.189444	Sox9/Bmp4	2
GO:0030834	regulation of actin filament depolymerization	2/164	47/15625	0.0871354	0.252472	0.189444	Gsn/Dstn	2
GO:0031050	dsRNA processing	2/164	47/15625	0.0871354	0.252472	0.189444	Nr2f1/Bmp4	2
GO:0048483	autonomic nervous system development	2/164	47/15625	0.0871354	0.252472	0.189444	Nrp1/Nav2	2
GO:0048662	negative regulation of smooth muscle cell proliferation	2/164	47/15625	0.0871354	0.252472	0.189444	Comt/Igfbp5	2
GO:0048701	embryonic cranial skeleton morphogenesis	2/164	47/15625	0.0871354	0.252472	0.189444	Bmp4/Gnas	2
GO:0050435	amyloid-beta metabolic process	2/164	47/15625	0.0871354	0.252472	0.189444	Sorl1/Epha4	2
GO:0070918	production of small RNA involved in gene silencing by RNA	2/164	47/15625	0.0871354	0.252472	0.189444	Nr2f1/Bmp4	2
GO:0090342	regulation of cell aging	2/164	47/15625	0.0871354	0.252472	0.189444	Ypel3/Hmga2	2
GO:1900408	negative regulation of cellular response to oxidative stress	2/164	47/15625	0.0871354	0.252472	0.189444	Vnn1/Rest	2
GO:2000725	regulation of cardiac muscle cell differentiation	2/164	47/15625	0.0871354	0.252472	0.189444	Sox6/Bmp4	2
GO:0032091	negative regulation of protein binding	3/164	100/15625	0.0880819	0.254495	0.190962	Sorl1/Id1/Stmn1	3
GO:0048144	fibroblast proliferation	3/164	100/15625	0.0880819	0.254495	0.190962	Pdgfc/Sfrp1/Zmiz1	3
GO:0002262	myeloid cell homeostasis	4/164	160/15625	0.088091	0.254495	0.190962	Id2/Sox6/Thra/Bmp4	4
GO:0006109	regulation of carbohydrate metabolic process	4/164	161/15625	0.0896353	0.257424	0.19316	C1qtnf12/Igf2/Zbtb20/Igfbp4	4
GO:0050731	positive regulation of peptidyl-tyrosine phosphorylation	4/164	161/15625	0.0896353	0.257424	0.19316	Enpp2/Igf2/Epha4/Nrp1	4
GO:0022404	molting cycle process	3/164	101/15625	0.0901118	0.257424	0.19316	Igfbp5/Sox9/Gnas	3
GO:0022405	hair cycle process	3/164	101/15625	0.0901118	0.257424	0.19316	Igfbp5/Sox9/Gnas	3
GO:0034968	histone lysine methylation	3/164	101/15625	0.0901118	0.257424	0.19316	Arid4b/Ash1l/Auts2	3
GO:0045446	endothelial cell differentiation	3/164	101/15625	0.0901118	0.257424	0.19316	Id1/Bmp4/Btg1	3
GO:0055017	cardiac muscle tissue growth	3/164	101/15625	0.0901118	0.257424	0.19316	Ncam1/Tenm4/Meis1	3
GO:0098773	skin epidermis development	3/164	101/15625	0.0901118	0.257424	0.19316	Igfbp5/Sox9/Gnas	3
GO:0010761	fibroblast migration	2/164	48/15625	0.0903195	0.257424	0.19316	Cygb/Akap12	2
GO:0031648	protein destabilization	2/164	48/15625	0.0903195	0.257424	0.19316	Gsn/Id1	2
GO:0045599	negative regulation of fat cell differentiation	2/164	48/15625	0.0903195	0.257424	0.19316	Dlk1/Mmp11	2
GO:0046718	viral entry into host cell	2/164	48/15625	0.0903195	0.257424	0.19316	Lgals1/Gsn	2
GO:0060351	cartilage development involved in endochondral bone morphogenesis	2/164	48/15625	0.0903195	0.257424	0.19316	Hspg2/Sox9	2
GO:0097720	calcineurin-mediated signaling	2/164	48/15625	0.0903195	0.257424	0.19316	Atp2b4/Nfat5	2
GO:1901605	alpha-amino acid metabolic process	4/164	162/15625	0.0911927	0.259663	0.19484	Comt/Atp2b4/Ddah2/Plod2	4
GO:0021987	cerebral cortex development	3/164	102/15625	0.0921613	0.262169	0.196721	Nr2f1/Lamb1/Mdk	3
GO:0006520	cellular amino acid metabolic process	5/164	228/15625	0.092461	0.262518	0.196983	Comt/Atp2b4/Abat/Ddah2/Plod2	5
GO:0043393	regulation of protein binding	5/164	228/15625	0.092461	0.262518	0.196983	Sorl1/Epha4/Id1/Bmp4/Stmn1	5
GO:0009948	anterior/posterior axis specification	2/164	49/15625	0.0935375	0.264059	0.198139	Tbx3/Bmp4	2
GO:0045604	regulation of epidermal cell differentiation	2/164	49/15625	0.0935375	0.264059	0.198139	Hoxa7/Bmp4	2
GO:0050994	regulation of lipid catabolic process	2/164	49/15625	0.0935375	0.264059	0.198139	Sorl1/Thra	2
GO:0051568	histone H3-K4 methylation	2/164	49/15625	0.0935375	0.264059	0.198139	Ash1l/Auts2	2
GO:0060986	endocrine hormone secretion	2/164	49/15625	0.0935375	0.264059	0.198139	Tbx3/Gnas	2
GO:0070231	T cell apoptotic process	2/164	49/15625	0.0935375	0.264059	0.198139	Siva1/Bmp4	2
GO:0021782	glial cell development	3/164	103/15625	0.0942301	0.265081	0.198906	Tenm4/Id2/Mdk	3
GO:0006479	protein methylation	4/164	164/15625	0.0943463	0.265081	0.198906	Arid4b/Ash1l/Auts2/Btg1	4
GO:0008213	protein alkylation	4/164	164/15625	0.0943463	0.265081	0.198906	Arid4b/Ash1l/Auts2/Btg1	4
GO:0030041	actin filament polymerization	4/164	164/15625	0.0943463	0.265081	0.198906	Map3k1/Gsn/Tmsb4x/Tmsb10	4
GO:0050792	regulation of viral process	4/164	164/15625	0.0943463	0.265081	0.198906	Lgals1/Vapb/Gsn/Rest	4
GO:0060326	cell chemotaxis	5/164	230/15625	0.0950839	0.2669	0.200271	Enpp2/Mtus1/Nrp1/Nbl1/Mdk	5
GO:0042476	odontogenesis	3/164	104/15625	0.096318	0.269197	0.201994	Id3/Lamb1/Bmp4	3
GO:2000177	regulation of neural precursor cell proliferation	3/164	104/15625	0.096318	0.269197	0.201994	Id2/Mdk/Bex1	3
GO:0061383	trabecula morphogenesis	2/164	50/15625	0.0967883	0.269197	0.201994	Sfrp1/Mmp2	2
GO:1902883	negative regulation of response to oxidative stress	2/164	50/15625	0.0967883	0.269197	0.201994	Vnn1/Rest	2
GO:0043401	steroid hormone mediated signaling pathway	3/164	105/15625	0.0984247	0.269197	0.201994	Sfrp1/Bmp4/Hmga2	3
GO:0050864	regulation of B cell activation	3/164	105/15625	0.0984247	0.269197	0.201994	Id2/Hmgb3/Sfrp1	3
GO:2000181	negative regulation of blood vessel morphogenesis	3/164	105/15625	0.0984247	0.269197	0.201994	Wnt4/Sulf1/Sparc	3
GO:0090068	positive regulation of cell cycle process	5/164	233/15625	0.099089	0.269197	0.201994	Id2/Igf2/Wnt4/Igf1r/Pbx1	5
GO:0002763	positive regulation of myeloid leukocyte differentiation	2/164	51/15625	0.100071	0.269197	0.201994	Id2/Gnas	2
GO:0030042	actin filament depolymerization	2/164	51/15625	0.100071	0.269197	0.201994	Gsn/Dstn	2
GO:0071868	cellular response to monoamine stimulus	2/164	51/15625	0.100071	0.269197	0.201994	Atp2b4/Gnas	2
GO:0071870	cellular response to catecholamine stimulus	2/164	51/15625	0.100071	0.269197	0.201994	Atp2b4/Gnas	2
GO:1904705	regulation of vascular smooth muscle cell proliferation	2/164	51/15625	0.100071	0.269197	0.201994	Igfbp5/Mmp2	2
GO:1990874	vascular smooth muscle cell proliferation	2/164	51/15625	0.100071	0.269197	0.201994	Igfbp5/Mmp2	2
GO:0010288	response to lead ion	1/164	10/15625	0.100166	0.269197	0.201994	Ncam1	1
GO:0010452	histone H3-K36 methylation	1/164	10/15625	0.100166	0.269197	0.201994	Ash1l	1
GO:0010739	positive regulation of protein kinase A signaling	1/164	10/15625	0.100166	0.269197	0.201994	Akap12	1
GO:0010838	positive regulation of keratinocyte proliferation	1/164	10/15625	0.100166	0.269197	0.201994	Mdk	1
GO:0014848	urinary tract smooth muscle contraction	1/164	10/15625	0.100166	0.269197	0.201994	Atp2b4	1
GO:0021554	optic nerve development	1/164	10/15625	0.100166	0.269197	0.201994	Nav2	1
GO:0021559	trigeminal nerve development	1/164	10/15625	0.100166	0.269197	0.201994	Nrp1	1
GO:0021612	facial nerve structural organization	1/164	10/15625	0.100166	0.269197	0.201994	Nrp1	1
GO:0033083	regulation of immature T cell proliferation	1/164	10/15625	0.100166	0.269197	0.201994	Bmp4	1
GO:0033085	negative regulation of T cell differentiation in thymus	1/164	10/15625	0.100166	0.269197	0.201994	Bmp4	1
GO:0033089	positive regulation of T cell differentiation in thymus	1/164	10/15625	0.100166	0.269197	0.201994	Vnn1	1
GO:0033327	Leydig cell differentiation	1/164	10/15625	0.100166	0.269197	0.201994	Plekha1	1
GO:0035733	hepatic stellate cell activation	1/164	10/15625	0.100166	0.269197	0.201994	Cygb	1
GO:0042362	fat-soluble vitamin biosynthetic process	1/164	10/15625	0.100166	0.269197	0.201994	Pltp	1
GO:0043201	response to leucine	1/164	10/15625	0.100166	0.269197	0.201994	Sesn3	1
GO:0045955	negative regulation of calcium ion-dependent exocytosis	1/164	10/15625	0.100166	0.269197	0.201994	Rest	1
GO:0046532	regulation of photoreceptor cell differentiation	1/164	10/15625	0.100166	0.269197	0.201994	Sox9	1
GO:0046884	follicle-stimulating hormone secretion	1/164	10/15625	0.100166	0.269197	0.201994	Tbx3	1
GO:0048733	sebaceous gland development	1/164	10/15625	0.100166	0.269197	0.201994	Ash1l	1
GO:0051001	negative regulation of nitric-oxide synthase activity	1/164	10/15625	0.100166	0.269197	0.201994	Atp2b4	1
GO:0060013	righting reflex	1/164	10/15625	0.100166	0.269197	0.201994	Auts2	1
GO:0060056	mammary gland involution	1/164	10/15625	0.100166	0.269197	0.201994	Igfbp5	1
GO:0060379	cardiac muscle cell myoblast differentiation	1/164	10/15625	0.100166	0.269197	0.201994	Rest	1
GO:0060982	coronary artery morphogenesis	1/164	10/15625	0.100166	0.269197	0.201994	Nrp1	1
GO:0071233	cellular response to leucine	1/164	10/15625	0.100166	0.269197	0.201994	Sesn3	1
GO:0071600	otic vesicle morphogenesis	1/164	10/15625	0.100166	0.269197	0.201994	Sox9	1
GO:0071838	cell proliferation in bone marrow	1/164	10/15625	0.100166	0.269197	0.201994	Hmga2	1
GO:0072124	regulation of glomerular mesangial cell proliferation	1/164	10/15625	0.100166	0.269197	0.201994	Bmp4	1
GO:1903867	extraembryonic membrane development	1/164	10/15625	0.100166	0.269197	0.201994	Htra1	1
GO:1990253	cellular response to leucine starvation	1/164	10/15625	0.100166	0.269197	0.201994	Sesn3	1
GO:2000402	negative regulation of lymphocyte migration	1/164	10/15625	0.100166	0.269197	0.201994	Adtrp	1
GO:2000774	positive regulation of cellular senescence	1/164	10/15625	0.100166	0.269197	0.201994	Ypel3	1
GO:2001135	regulation of endocytic recycling	1/164	10/15625	0.100166	0.269197	0.201994	Sorl1	1
GO:0010906	regulation of glucose metabolic process	3/164	106/15625	0.10055	0.269984	0.202585	C1qtnf12/Igf2/Igfbp4	3
GO:0006006	glucose metabolic process	4/164	168/15625	0.100807	0.270428	0.202918	C1qtnf12/G6pc2/Igf2/Igfbp4	4
GO:0051403	stress-activated MAPK cascade	5/164	235/15625	0.101806	0.272862	0.204744	Sfrp1/Map3k1/Igf1r/Epha4/Tpd52l1	5
GO:0044409	entry into host	2/164	52/15625	0.103385	0.275105	0.206427	Lgals1/Gsn	2
GO:0045840	positive regulation of mitotic nuclear division	2/164	52/15625	0.103385	0.275105	0.206427	Igf2/Igf1r	2
GO:0048016	inositol phosphate-mediated signaling	2/164	52/15625	0.103385	0.275105	0.206427	Atp2b4/Nfat5	2
GO:0055025	positive regulation of cardiac muscle tissue development	2/164	52/15625	0.103385	0.275105	0.206427	Ncam1/Bmp4	2
GO:0060119	inner ear receptor cell development	2/164	52/15625	0.103385	0.275105	0.206427	Cecr2/Rest	2
GO:0071867	response to monoamine	2/164	52/15625	0.103385	0.275105	0.206427	Atp2b4/Gnas	2
GO:0071869	response to catecholamine	2/164	52/15625	0.103385	0.275105	0.206427	Atp2b4/Gnas	2
GO:2000401	regulation of lymphocyte migration	2/164	52/15625	0.103385	0.275105	0.206427	Adtrp/Ecm1	2
GO:0008637	apoptotic mitochondrial changes	3/164	108/15625	0.104856	0.275668	0.20685	Map3k1/Siva1/Chchd10	3
GO:0043244	regulation of protein-containing complex disassembly	3/164	108/15625	0.104856	0.275668	0.20685	Igf1r/Gsn/Dstn	3
GO:0051261	protein depolymerization	3/164	108/15625	0.104856	0.275668	0.20685	Gsn/Dstn/Stmn1	3
GO:0051701	interaction with host	3/164	108/15625	0.104856	0.275668	0.20685	Lgals1/Vapb/Gsn	3
GO:0001764	neuron migration	4/164	171/15625	0.105783	0.275668	0.20685	Nr2f1/Nrp1/Auts2/Mdk	4
GO:0010038	response to metal ion	5/164	238/15625	0.105951	0.275668	0.20685	Ncam1/Id2/Abat/Gsn/Casp6	5
GO:0002042	cell migration involved in sprouting angiogenesis	2/164	53/15625	0.106728	0.275668	0.20685	Adtrp/Nrp1	2
GO:0003407	neural retina development	2/164	53/15625	0.106728	0.275668	0.20685	Sox9/Tspan12	2
GO:0006081	cellular aldehyde metabolic process	2/164	53/15625	0.106728	0.275668	0.20685	Wnt4/Rest	2
GO:0045744	negative regulation of G protein-coupled receptor signaling pathway	2/164	53/15625	0.106728	0.275668	0.20685	Atp2b4/Stmn1	2
GO:0046902	regulation of mitochondrial membrane permeability	2/164	53/15625	0.106728	0.275668	0.20685	Siva1/Chchd10	2
GO:0051851	modulation by host of symbiont process	2/164	53/15625	0.106728	0.275668	0.20685	Vapb/Rest	2
GO:0043534	blood vessel endothelial cell migration	3/164	109/15625	0.107036	0.275668	0.20685	Igf2/Adtrp/Nrp1	3
GO:0060419	heart growth	3/164	109/15625	0.107036	0.275668	0.20685	Ncam1/Tenm4/Meis1	3
GO:1903038	negative regulation of leukocyte cell-cell adhesion	3/164	109/15625	0.107036	0.275668	0.20685	Adtrp/Bmp4/Mdk	3
GO:0043280	positive regulation of cysteine-type endopeptidase activity involved in apoptotic process	3/164	110/15625	0.109233	0.275668	0.20685	Dlc1/Gsn/Rest	3
GO:0002544	chronic inflammatory response	1/164	11/15625	0.109617	0.275668	0.20685	Vnn1	1
GO:0002674	negative regulation of acute inflammatory response	1/164	11/15625	0.109617	0.275668	0.20685	Ash1l	1
GO:0002689	negative regulation of leukocyte chemotaxis	1/164	11/15625	0.109617	0.275668	0.20685	Nbl1	1
GO:0006590	thyroid hormone generation	1/164	11/15625	0.109617	0.275668	0.20685	Pax8	1
GO:0007028	cytoplasm organization	1/164	11/15625	0.109617	0.275668	0.20685	Zmiz1	1
GO:0010896	regulation of triglyceride catabolic process	1/164	11/15625	0.109617	0.275668	0.20685	Sorl1	1
GO:0014831	gastro-intestinal system smooth muscle contraction	1/164	11/15625	0.109617	0.275668	0.20685	Sulf1	1
GO:0014889	muscle atrophy	1/164	11/15625	0.109617	0.275668	0.20685	Gsn	1
GO:0016114	terpenoid biosynthetic process	1/164	11/15625	0.109617	0.275668	0.20685	Rbp1	1
GO:0021794	thalamus development	1/164	11/15625	0.109617	0.275668	0.20685	Ncam1	1
GO:0030206	chondroitin sulfate biosynthetic process	1/164	11/15625	0.109617	0.275668	0.20685	Xylt1	1
GO:0030277	maintenance of gastrointestinal epithelium	1/164	11/15625	0.109617	0.275668	0.20685	Sox9	1
GO:0030322	stabilization of membrane potential	1/164	11/15625	0.109617	0.275668	0.20685	Chchd10	1
GO:0030836	positive regulation of actin filament depolymerization	1/164	11/15625	0.109617	0.275668	0.20685	Dstn	1
GO:0031652	positive regulation of heat generation	1/164	11/15625	0.109617	0.275668	0.20685	Abat	1
GO:0032488	Cdc42 protein signal transduction	1/164	11/15625	0.109617	0.275668	0.20685	Nrp1	1
GO:0035627	ceramide transport	1/164	11/15625	0.109617	0.275668	0.20685	Pltp	1
GO:0042762	regulation of sulfur metabolic process	1/164	11/15625	0.109617	0.275668	0.20685	Comt	1
GO:0044793	negative regulation by host of viral process	1/164	11/15625	0.109617	0.275668	0.20685	Vapb	1
GO:0045602	negative regulation of endothelial cell differentiation	1/164	11/15625	0.109617	0.275668	0.20685	Id1	1
GO:0048262	determination of dorsal/ventral asymmetry	1/164	11/15625	0.109617	0.275668	0.20685	Nbl1	1
GO:0048263	determination of dorsal identity	1/164	11/15625	0.109617	0.275668	0.20685	Nbl1	1
GO:0060525	prostate glandular acinus development	1/164	11/15625	0.109617	0.275668	0.20685	Sfrp1	1
GO:0061299	retina vasculature morphogenesis in camera-type eye	1/164	11/15625	0.109617	0.275668	0.20685	Nrp1	1
GO:0070278	extracellular matrix constituent secretion	1/164	11/15625	0.109617	0.275668	0.20685	Adtrp	1
GO:0070472	regulation of uterine smooth muscle contraction	1/164	11/15625	0.109617	0.275668	0.20685	Abat	1
GO:0070493	thrombin-activated receptor signaling pathway	1/164	11/15625	0.109617	0.275668	0.20685	Stmn1	1
GO:0070831	basement membrane assembly	1/164	11/15625	0.109617	0.275668	0.20685	Lamb1	1
GO:0070933	histone H4 deacetylation	1/164	11/15625	0.109617	0.275668	0.20685	Rest	1
GO:0071380	cellular response to prostaglandin E stimulus	1/164	11/15625	0.109617	0.275668	0.20685	Gnas	1
GO:0071391	cellular response to estrogen stimulus	1/164	11/15625	0.109617	0.275668	0.20685	Sfrp1	1
GO:0071474	cellular hyperosmotic response	1/164	11/15625	0.109617	0.275668	0.20685	Rcsd1	1
GO:0072075	metanephric mesenchyme development	1/164	11/15625	0.109617	0.275668	0.20685	Wnt4	1
GO:0072102	glomerulus morphogenesis	1/164	11/15625	0.109617	0.275668	0.20685	Bmp4	1
GO:0072110	glomerular mesangial cell proliferation	1/164	11/15625	0.109617	0.275668	0.20685	Bmp4	1
GO:0072182	regulation of nephron tubule epithelial cell differentiation	1/164	11/15625	0.109617	0.275668	0.20685	Pax8	1
GO:0086103	G protein-coupled receptor signaling pathway involved in heart process	1/164	11/15625	0.109617	0.275668	0.20685	Atp2b4	1
GO:0090043	regulation of tubulin deacetylation	1/164	11/15625	0.109617	0.275668	0.20685	Bex4	1
GO:0090209	negative regulation of triglyceride metabolic process	1/164	11/15625	0.109617	0.275668	0.20685	Sorl1	1
GO:0090594	inflammatory response to wounding	1/164	11/15625	0.109617	0.275668	0.20685	Mdk	1
GO:0097090	presynaptic membrane organization	1/164	11/15625	0.109617	0.275668	0.20685	Ptprd	1
GO:0098722	asymmetric stem cell division	1/164	11/15625	0.109617	0.275668	0.20685	Hoxc4	1
GO:0099558	maintenance of synapse structure	1/164	11/15625	0.109617	0.275668	0.20685	Chchd10	1
GO:0106072	negative regulation of adenylate cyclase-activating G protein-coupled receptor signaling pathway	1/164	11/15625	0.109617	0.275668	0.20685	Atp2b4	1
GO:1901339	regulation of store-operated calcium channel activity	1/164	11/15625	0.109617	0.275668	0.20685	Bmp4	1
GO:1902931	negative regulation of alcohol biosynthetic process	1/164	11/15625	0.109617	0.275668	0.20685	Rest	1
GO:2000035	regulation of stem cell division	1/164	11/15625	0.109617	0.275668	0.20685	Hoxc4	1
GO:2000288	positive regulation of myoblast proliferation	1/164	11/15625	0.109617	0.275668	0.20685	Meis2	1
GO:0010665	regulation of cardiac muscle cell apoptotic process	2/164	54/15625	0.1101	0.275668	0.20685	Pax8/Mdk	2
GO:0035306	positive regulation of dephosphorylation	2/164	54/15625	0.1101	0.275668	0.20685	Dlc1/Ppp1r15a	2
GO:0043949	regulation of cAMP-mediated signaling	2/164	54/15625	0.1101	0.275668	0.20685	Atp2b4/Gnas	2
GO:0045471	response to ethanol	2/164	54/15625	0.1101	0.275668	0.20685	Igf1r/Abat	2
GO:0050775	positive regulation of dendrite morphogenesis	2/164	54/15625	0.1101	0.275668	0.20685	Ptprd/Epha4	2
GO:0051496	positive regulation of stress fiber assembly	2/164	54/15625	0.1101	0.275668	0.20685	Wnt4/Nrp1	2
GO:0048813	dendrite morphogenesis	4/164	174/15625	0.11087	0.277362	0.208121	Ptprd/Epha4/Nrp1/Id1	4
GO:0002040	sprouting angiogenesis	3/164	111/15625	0.111448	0.278339	0.208854	Adtrp/Nrp1/Bmp4	3
GO:0048814	regulation of dendrite morphogenesis	3/164	111/15625	0.111448	0.278339	0.208854	Ptprd/Epha4/Id1	3
GO:0061351	neural precursor cell proliferation	4/164	175/15625	0.11259	0.280953	0.210816	Id2/Hmga2/Mdk/Bex1	4
GO:0032835	glomerulus development	2/164	55/15625	0.1135	0.281544	0.211259	Sulf1/Bmp4	2
GO:0043536	positive regulation of blood vessel endothelial cell migration	2/164	55/15625	0.1135	0.281544	0.211259	Igf2/Nrp1	2
GO:0045428	regulation of nitric oxide biosynthetic process	2/164	55/15625	0.1135	0.281544	0.211259	Atp2b4/Ddah2	2
GO:0051445	regulation of meiotic cell cycle	2/164	55/15625	0.1135	0.281544	0.211259	Wnt4/Igf1r	2
GO:0060042	retina morphogenesis in camera-type eye	2/164	55/15625	0.1135	0.281544	0.211259	Sox9/Tspan12	2
GO:1901607	alpha-amino acid biosynthetic process	2/164	55/15625	0.1135	0.281544	0.211259	Atp2b4/Plod2	2
GO:0042303	molting cycle	3/164	112/15625	0.113681	0.281544	0.211259	Igfbp5/Sox9/Gnas	3
GO:0042542	response to hydrogen peroxide	3/164	112/15625	0.113681	0.281544	0.211259	Mmp2/Plekha1/Casp6	3
GO:0042633	hair cycle	3/164	112/15625	0.113681	0.281544	0.211259	Igfbp5/Sox9/Gnas	3
GO:0044242	cellular lipid catabolic process	4/164	176/15625	0.114321	0.282837	0.21223	Enpp2/Sorl1/Adtrp/Gm2a	4
GO:0031667	response to nutrient levels	6/164	315/15625	0.114695	0.282837	0.21223	Comt/Wnt4/Sorl1/Rbp1/Igf1r/Sesn3	6
GO:0042060	wound healing	6/164	315/15625	0.114695	0.282837	0.21223	Wnt4/Map3k1/Adtrp/Abat/Gnas/Mdk	6
GO:0003158	endothelium development	3/164	113/15625	0.11593	0.282837	0.21223	Id1/Bmp4/Btg1	3
GO:0018022	peptidyl-lysine methylation	3/164	113/15625	0.11593	0.282837	0.21223	Arid4b/Ash1l/Auts2	3
GO:0051153	regulation of striated muscle cell differentiation	3/164	113/15625	0.11593	0.282837	0.21223	Sox6/Thra/Bmp4	3
GO:0043903	regulation of interspecies interactions between organisms	4/164	177/15625	0.116064	0.282837	0.21223	Lgals1/Vapb/Gsn/Rest	4
GO:0008347	glial cell migration	2/164	56/15625	0.116927	0.282837	0.21223	Lamb1/Epha4	2
GO:1903902	positive regulation of viral life cycle	2/164	56/15625	0.116927	0.282837	0.21223	Lgals1/Vapb	2
GO:2001238	positive regulation of extrinsic apoptotic signaling pathway	2/164	56/15625	0.116927	0.282837	0.21223	Sfrp1/Bmpr1b	2
GO:0006839	mitochondrial transport	4/164	178/15625	0.117819	0.282837	0.21223	Siva1/Oxa1l/Ucp2/Chchd10	4
GO:0007346	regulation of mitotic cell cycle	8/164	466/15625	0.117926	0.282837	0.21223	Id2/Igf2/Meis2/Igf1r/Bex4/Pbx1/Bmp4/Btg1	8
GO:0006924	activation-induced cell death of T cells	1/164	12/15625	0.118969	0.282837	0.21223	Siva1	1
GO:0007202	activation of phospholipase C activity	1/164	12/15625	0.118969	0.282837	0.21223	Dlc1	1
GO:0007351	tripartite regional subdivision	1/164	12/15625	0.118969	0.282837	0.21223	Tbx3	1
GO:0008595	anterior/posterior axis specification, embryo	1/164	12/15625	0.118969	0.282837	0.21223	Tbx3	1
GO:0009886	post-embryonic animal morphogenesis	1/164	12/15625	0.118969	0.282837	0.21223	Gnas	1
GO:0009950	dorsal/ventral axis specification	1/164	12/15625	0.118969	0.282837	0.21223	Sfrp1	1
GO:0010749	regulation of nitric oxide mediated signal transduction	1/164	12/15625	0.118969	0.282837	0.21223	Atp2b4	1
GO:0010998	regulation of translational initiation by eIF2 alpha phosphorylation	1/164	12/15625	0.118969	0.282837	0.21223	Ppp1r15a	1
GO:0021561	facial nerve development	1/164	12/15625	0.118969	0.282837	0.21223	Nrp1	1
GO:0021610	facial nerve morphogenesis	1/164	12/15625	0.118969	0.282837	0.21223	Nrp1	1
GO:0021854	hypothalamus development	1/164	12/15625	0.118969	0.282837	0.21223	Nrp1	1
GO:0032769	negative regulation of monooxygenase activity	1/164	12/15625	0.118969	0.282837	0.21223	Atp2b4	1
GO:0034375	high-density lipoprotein particle remodeling	1/164	12/15625	0.118969	0.282837	0.21223	Pltp	1
GO:0042693	muscle cell fate commitment	1/164	12/15625	0.118969	0.282837	0.21223	Tbx3	1
GO:0043508	negative regulation of JUN kinase activity	1/164	12/15625	0.118969	0.282837	0.21223	Sfrp1	1
GO:0043922	negative regulation by host of viral transcription	1/164	12/15625	0.118969	0.282837	0.21223	Rest	1
GO:0045906	negative regulation of vasoconstriction	1/164	12/15625	0.118969	0.282837	0.21223	Mmp2	1
GO:0048096	chromatin-mediated maintenance of transcription	1/164	12/15625	0.118969	0.282837	0.21223	Zmiz1	1
GO:0051956	negative regulation of amino acid transport	1/164	12/15625	0.118969	0.282837	0.21223	Abat	1
GO:0060272	embryonic skeletal joint morphogenesis	1/164	12/15625	0.118969	0.282837	0.21223	Bmp4	1
GO:0060439	trachea morphogenesis	1/164	12/15625	0.118969	0.282837	0.21223	Bmp4	1
GO:0060736	prostate gland growth	1/164	12/15625	0.118969	0.282837	0.21223	Sox9	1
GO:0060767	epithelial cell proliferation involved in prostate gland development	1/164	12/15625	0.118969	0.282837	0.21223	Sox9	1
GO:0061140	lung secretory cell differentiation	1/164	12/15625	0.118969	0.282837	0.21223	Nfib	1
GO:0061318	renal filtration cell differentiation	1/164	12/15625	0.118969	0.282837	0.21223	Bmp4	1
GO:0061469	regulation of type B pancreatic cell proliferation	1/164	12/15625	0.118969	0.282837	0.21223	Sfrp1	1
GO:0070293	renal absorption	1/164	12/15625	0.118969	0.282837	0.21223	Gsn	1
GO:0070471	uterine smooth muscle contraction	1/164	12/15625	0.118969	0.282837	0.21223	Abat	1
GO:0072112	glomerular visceral epithelial cell differentiation	1/164	12/15625	0.118969	0.282837	0.21223	Bmp4	1
GO:0072216	positive regulation of metanephros development	1/164	12/15625	0.118969	0.282837	0.21223	Pax8	1
GO:0072311	glomerular epithelial cell differentiation	1/164	12/15625	0.118969	0.282837	0.21223	Bmp4	1
GO:0072537	fibroblast activation	1/164	12/15625	0.118969	0.282837	0.21223	Cygb	1
GO:0072672	neutrophil extravasation	1/164	12/15625	0.118969	0.282837	0.21223	Mdk	1
GO:0090343	positive regulation of cell aging	1/164	12/15625	0.118969	0.282837	0.21223	Ypel3	1
GO:0097201	negative regulation of transcription from RNA polymerase II promoter in response to stress	1/164	12/15625	0.118969	0.282837	0.21223	Ppp1r15a	1
GO:1900272	negative regulation of long-term synaptic potentiation	1/164	12/15625	0.118969	0.282837	0.21223	Epha4	1
GO:1902459	positive regulation of stem cell population maintenance	1/164	12/15625	0.118969	0.282837	0.21223	Rest	1
GO:1905668	positive regulation of protein localization to endosome	1/164	12/15625	0.118969	0.282837	0.21223	Sorl1	1
GO:0051056	regulation of small GTPase mediated signal transduction	5/164	248/15625	0.120356	0.283917	0.21304	Spry1/Dlc1/Nrp1/Auts2/Stmn1	5
GO:0001736	establishment of planar polarity	2/164	57/15625	0.12038	0.283917	0.21304	Sfrp1/Nkd1	2
GO:0003170	heart valve development	2/164	57/15625	0.12038	0.283917	0.21304	Sox9/Bmp4	2
GO:0006094	gluconeogenesis	2/164	57/15625	0.12038	0.283917	0.21304	C1qtnf12/G6pc2	2
GO:0010659	cardiac muscle cell apoptotic process	2/164	57/15625	0.12038	0.283917	0.21304	Pax8/Mdk	2
GO:0010662	regulation of striated muscle cell apoptotic process	2/164	57/15625	0.12038	0.283917	0.21304	Pax8/Mdk	2
GO:0045600	positive regulation of fat cell differentiation	2/164	57/15625	0.12038	0.283917	0.21304	Id2/Sfrp1	2
GO:0050432	catecholamine secretion	2/164	57/15625	0.12038	0.283917	0.21304	Abat/Ly6e	2
GO:0097194	execution phase of apoptosis	2/164	57/15625	0.12038	0.283917	0.21304	Cecr2/Dlc1	2
GO:1903793	positive regulation of anion transport	2/164	57/15625	0.12038	0.283917	0.21304	Abat/Atp8a1	2
GO:0007264	small GTPase mediated signal transduction	8/164	469/15625	0.121075	0.285329	0.214099	Rgl1/Spry1/Dlc1/Nrp1/Auts2/Ywhaq/Rnd3/Stmn1	8
GO:0051783	regulation of nuclear division	4/164	180/15625	0.121364	0.285784	0.21444	Igf2/Wnt4/Igf1r/Bmp4	4
GO:0042471	ear morphogenesis	3/164	116/15625	0.122777	0.288649	0.21659	Pax8/Sox9/Rest	3
GO:0002066	columnar/cuboidal epithelial cell development	2/164	58/15625	0.123858	0.288649	0.21659	Rest/Bmp4	2
GO:0006446	regulation of translational initiation	2/164	58/15625	0.123858	0.288649	0.21659	Mif4gd/Ppp1r15a	2
GO:0007164	establishment of tissue polarity	2/164	58/15625	0.123858	0.288649	0.21659	Sfrp1/Nkd1	2
GO:0032370	positive regulation of lipid transport	2/164	58/15625	0.123858	0.288649	0.21659	Atp8a1/Pltp	2
GO:0043954	cellular component maintenance	2/164	58/15625	0.123858	0.288649	0.21659	Igf1r/Chchd10	2
GO:0002696	positive regulation of leukocyte activation	5/164	251/15625	0.124849	0.288649	0.21659	Lgals1/Igf2/Zmiz1/Vnn1/Mdk	5
GO:0034599	cellular response to oxidative stress	5/164	251/15625	0.124849	0.288649	0.21659	Mmp2/Plekha1/Vnn1/Rest/Bmp4	5
GO:0051224	negative regulation of protein transport	4/164	182/15625	0.124954	0.288649	0.21659	Sfrp1/Adtrp/Rest/Ucp2	4
GO:0002065	columnar/cuboidal epithelial cell differentiation	3/164	117/15625	0.125092	0.288649	0.21659	Wnt4/Rest/Bmp4	3
GO:0007623	circadian rhythm	4/164	183/15625	0.126766	0.288649	0.21659	Id3/Id2/Cavin3/Id1	4
GO:0009880	embryonic pattern specification	2/164	59/15625	0.12736	0.288649	0.21659	Tbx3/Nrp1	2
GO:0030512	negative regulation of transforming growth factor beta receptor signaling pathway	2/164	59/15625	0.12736	0.288649	0.21659	Ltbp1/Htra1	2
GO:0043500	muscle adaptation	3/164	118/15625	0.127423	0.288649	0.21659	Igfbp5/Atp2b4/Gsn	3
GO:0001553	luteinization	1/164	13/15625	0.128223	0.288649	0.21659	Plekha1	1
GO:0010561	negative regulation of glycoprotein biosynthetic process	1/164	13/15625	0.128223	0.288649	0.21659	Itm2a	1
GO:0010623	programmed cell death involved in cell development	1/164	13/15625	0.128223	0.288649	0.21659	Casp6	1
GO:0010713	negative regulation of collagen metabolic process	1/164	13/15625	0.128223	0.288649	0.21659	Cygb	1
GO:0015669	gas transport	1/164	13/15625	0.128223	0.288649	0.21659	Cygb	1
GO:0021542	dentate gyrus development	1/164	13/15625	0.128223	0.288649	0.21659	Mdk	1
GO:0021604	cranial nerve structural organization	1/164	13/15625	0.128223	0.288649	0.21659	Nrp1	1
GO:0030950	establishment or maintenance of actin cytoskeleton polarity	1/164	13/15625	0.128223	0.288649	0.21659	Rnd3	1
GO:0031650	regulation of heat generation	1/164	13/15625	0.128223	0.288649	0.21659	Abat	1
GO:0032966	negative regulation of collagen biosynthetic process	1/164	13/15625	0.128223	0.288649	0.21659	Cygb	1
GO:0034350	regulation of glial cell apoptotic process	1/164	13/15625	0.128223	0.288649	0.21659	Akap12	1
GO:0034695	response to prostaglandin E	1/164	13/15625	0.128223	0.288649	0.21659	Gnas	1
GO:0036498	IRE1-mediated unfolded protein response	1/164	13/15625	0.128223	0.288649	0.21659	Vapb	1
GO:0042487	regulation of odontogenesis of dentin-containing tooth	1/164	13/15625	0.128223	0.288649	0.21659	Bmp4	1
GO:0042983	amyloid precursor protein biosynthetic process	1/164	13/15625	0.128223	0.288649	0.21659	Itm2a	1
GO:0042984	regulation of amyloid precursor protein biosynthetic process	1/164	13/15625	0.128223	0.288649	0.21659	Itm2a	1
GO:0042994	cytoplasmic sequestering of transcription factor	1/164	13/15625	0.128223	0.288649	0.21659	Thra	1
GO:0043558	regulation of translational initiation in response to stress	1/164	13/15625	0.128223	0.288649	0.21659	Ppp1r15a	1
GO:0045605	negative regulation of epidermal cell differentiation	1/164	13/15625	0.128223	0.288649	0.21659	Hoxa7	1
GO:0045655	regulation of monocyte differentiation	1/164	13/15625	0.128223	0.288649	0.21659	Hoxa7	1
GO:0045953	negative regulation of natural killer cell mediated cytotoxicity	1/164	13/15625	0.128223	0.288649	0.21659	Igf2	1
GO:0046479	glycosphingolipid catabolic process	1/164	13/15625	0.128223	0.288649	0.21659	Gm2a	1
GO:0048537	mucosal-associated lymphoid tissue development	1/164	13/15625	0.128223	0.288649	0.21659	Id2	1
GO:0048541	Peyer's patch development	1/164	13/15625	0.128223	0.288649	0.21659	Id2	1
GO:0048680	positive regulation of axon regeneration	1/164	13/15625	0.128223	0.288649	0.21659	Igf1r	1
GO:0048711	positive regulation of astrocyte differentiation	1/164	13/15625	0.128223	0.288649	0.21659	Id2	1
GO:0060221	retinal rod cell differentiation	1/164	13/15625	0.128223	0.288649	0.21659	Sox9	1
GO:0060391	positive regulation of SMAD protein signal transduction	1/164	13/15625	0.128223	0.288649	0.21659	Bmp4	1
GO:0070071	proton-transporting two-sector ATPase complex assembly	1/164	13/15625	0.128223	0.288649	0.21659	Oxa1l	1
GO:0070365	hepatocyte differentiation	1/164	13/15625	0.128223	0.288649	0.21659	Bmp4	1
GO:0070863	positive regulation of protein exit from endoplasmic reticulum	1/164	13/15625	0.128223	0.288649	0.21659	Sorl1	1
GO:0071285	cellular response to lithium ion	1/164	13/15625	0.128223	0.288649	0.21659	Id2	1
GO:0071379	cellular response to prostaglandin stimulus	1/164	13/15625	0.128223	0.288649	0.21659	Gnas	1
GO:0072160	nephron tubule epithelial cell differentiation	1/164	13/15625	0.128223	0.288649	0.21659	Pax8	1
GO:0090042	tubulin deacetylation	1/164	13/15625	0.128223	0.288649	0.21659	Bex4	1
GO:0090239	regulation of histone H4 acetylation	1/164	13/15625	0.128223	0.288649	0.21659	Auts2	1
GO:0099550	trans-synaptic signaling, modulating synaptic transmission	1/164	13/15625	0.128223	0.288649	0.21659	Plat	1
GO:0150146	cell junction disassembly	1/164	13/15625	0.128223	0.288649	0.21659	Epha4	1
GO:1901201	regulation of extracellular matrix assembly	1/164	13/15625	0.128223	0.288649	0.21659	Sox9	1
GO:1903651	positive regulation of cytoplasmic transport	1/164	13/15625	0.128223	0.288649	0.21659	Sorl1	1
GO:1904948	midbrain dopaminergic neuron differentiation	1/164	13/15625	0.128223	0.288649	0.21659	Sfrp1	1
GO:1905048	regulation of metallopeptidase activity	1/164	13/15625	0.128223	0.288649	0.21659	Sorl1	1
GO:1905666	regulation of protein localization to endosome	1/164	13/15625	0.128223	0.288649	0.21659	Sorl1	1
GO:2000479	regulation of cAMP-dependent protein kinase activity	1/164	13/15625	0.128223	0.288649	0.21659	Atp2b4	1
GO:0007266	Rho protein signal transduction	4/164	184/15625	0.128589	0.289046	0.216888	Dlc1/Nrp1/Rnd3/Stmn1	4
GO:0051051	negative regulation of transport	8/164	476/15625	0.128595	0.289046	0.216888	Comt/Sfrp1/Adtrp/Abat/Rest/Ywhaq/Gnas/Ucp2	8
GO:0016054	organic acid catabolic process	4/164	185/15625	0.130424	0.292713	0.21964	Atp2b4/Adtrp/Abat/Ddah2	4
GO:0046395	carboxylic acid catabolic process	4/164	185/15625	0.130424	0.292713	0.21964	Atp2b4/Adtrp/Abat/Ddah2	4
GO:0010658	striated muscle cell apoptotic process	2/164	60/15625	0.130886	0.293086	0.21992	Pax8/Mdk	2
GO:0019319	hexose biosynthetic process	2/164	60/15625	0.130886	0.293086	0.21992	C1qtnf12/G6pc2	2
GO:0045670	regulation of osteoclast differentiation	2/164	60/15625	0.130886	0.293086	0.21992	Sfrp1/Gnas	2
GO:0021953	central nervous system neuron differentiation	4/164	186/15625	0.132269	0.295959	0.222075	Sfrp1/Epha4/Nrp1/Nfib	4
GO:0051258	protein polymerization	5/164	256/15625	0.132509	0.296272	0.22231	Map3k1/Gsn/Tmsb4x/Tmsb10/Stmn1	5
GO:1904950	negative regulation of establishment of protein localization	4/164	187/15625	0.134124	0.297092	0.222926	Sfrp1/Adtrp/Rest/Ucp2	4
GO:0019229	regulation of vasoconstriction	2/164	61/15625	0.134434	0.297092	0.222926	Atp2b1/Mmp2	2
GO:0050885	neuromuscular process controlling balance	2/164	61/15625	0.134434	0.297092	0.222926	Rest/Gm2a	2
GO:1903845	negative regulation of cellular response to transforming growth factor beta stimulus	2/164	61/15625	0.134434	0.297092	0.222926	Ltbp1/Htra1	2
GO:1904888	cranial skeletal system development	2/164	61/15625	0.134434	0.297092	0.222926	Bmp4/Gnas	2
GO:0099173	postsynapse organization	4/164	188/15625	0.135991	0.297092	0.222926	Ptprd/Igf1r/Epha4/Nrp1	4
GO:0061041	regulation of wound healing	3/164	122/15625	0.136899	0.297092	0.222926	Wnt4/Adtrp/Abat	3
GO:0052547	regulation of peptidase activity	6/164	332/15625	0.137152	0.297092	0.222926	Sorl1/Epha4/Dlc1/Gsn/Ecm1/Rest	6
GO:0002347	response to tumor cell	1/164	14/15625	0.137381	0.297092	0.222926	Rbms3	1
GO:0002716	negative regulation of natural killer cell mediated immunity	1/164	14/15625	0.137381	0.297092	0.222926	Igf2	1
GO:0010226	response to lithium ion	1/164	14/15625	0.137381	0.297092	0.222926	Id2	1
GO:0010875	positive regulation of cholesterol efflux	1/164	14/15625	0.137381	0.297092	0.222926	Pltp	1
GO:0014051	gamma-aminobutyric acid secretion	1/164	14/15625	0.137381	0.297092	0.222926	Abat	1
GO:0018119	peptidyl-cysteine S-nitrosylation	1/164	14/15625	0.137381	0.297092	0.222926	Atp2b4	1
GO:0019377	glycolipid catabolic process	1/164	14/15625	0.137381	0.297092	0.222926	Gm2a	1
GO:0030949	positive regulation of vascular endothelial growth factor receptor signaling pathway	1/164	14/15625	0.137381	0.297092	0.222926	Bmp4	1
GO:0032274	gonadotropin secretion	1/164	14/15625	0.137381	0.297092	0.222926	Tbx3	1
GO:0033604	negative regulation of catecholamine secretion	1/164	14/15625	0.137381	0.297092	0.222926	Abat	1
GO:0033690	positive regulation of osteoblast proliferation	1/164	14/15625	0.137381	0.297092	0.222926	Igf1r	1
GO:0045651	positive regulation of macrophage differentiation	1/164	14/15625	0.137381	0.297092	0.222926	Id2	1
GO:0045721	negative regulation of gluconeogenesis	1/164	14/15625	0.137381	0.297092	0.222926	C1qtnf12	1
GO:0046851	negative regulation of bone remodeling	1/164	14/15625	0.137381	0.297092	0.222926	Sfrp1	1
GO:0050667	homocysteine metabolic process	1/164	14/15625	0.137381	0.297092	0.222926	Comt	1
GO:0051152	positive regulation of smooth muscle cell differentiation	1/164	14/15625	0.137381	0.297092	0.222926	Tmsb4x	1
GO:0051571	positive regulation of histone H3-K4 methylation	1/164	14/15625	0.137381	0.297092	0.222926	Auts2	1
GO:0070572	positive regulation of neuron projection regeneration	1/164	14/15625	0.137381	0.297092	0.222926	Igf1r	1
GO:0071371	cellular response to gonadotropin stimulus	1/164	14/15625	0.137381	0.297092	0.222926	Pax8	1
GO:0071599	otic vesicle development	1/164	14/15625	0.137381	0.297092	0.222926	Sox9	1
GO:0072010	glomerular epithelium development	1/164	14/15625	0.137381	0.297092	0.222926	Bmp4	1
GO:0072109	glomerular mesangium development	1/164	14/15625	0.137381	0.297092	0.222926	Bmp4	1
GO:0072498	embryonic skeletal joint development	1/164	14/15625	0.137381	0.297092	0.222926	Bmp4	1
GO:0090083	regulation of inclusion body assembly	1/164	14/15625	0.137381	0.297092	0.222926	Sorl1	1
GO:0090179	planar cell polarity pathway involved in neural tube closure	1/164	14/15625	0.137381	0.297092	0.222926	Sfrp1	1
GO:0090192	regulation of glomerulus development	1/164	14/15625	0.137381	0.297092	0.222926	Bmp4	1
GO:0090331	negative regulation of platelet aggregation	1/164	14/15625	0.137381	0.297092	0.222926	Abat	1
GO:0097094	craniofacial suture morphogenesis	1/164	14/15625	0.137381	0.297092	0.222926	Bmp4	1
GO:0099151	regulation of postsynaptic density assembly	1/164	14/15625	0.137381	0.297092	0.222926	Ptprd	1
GO:0106070	regulation of adenylate cyclase-activating G protein-coupled receptor signaling pathway	1/164	14/15625	0.137381	0.297092	0.222926	Atp2b4	1
GO:1900119	positive regulation of execution phase of apoptosis	1/164	14/15625	0.137381	0.297092	0.222926	Dlc1	1
GO:1901722	regulation of cell proliferation involved in kidney development	1/164	14/15625	0.137381	0.297092	0.222926	Bmp4	1
GO:1901881	positive regulation of protein depolymerization	1/164	14/15625	0.137381	0.297092	0.222926	Dstn	1
GO:1903209	positive regulation of oxidative stress-induced cell death	1/164	14/15625	0.137381	0.297092	0.222926	Rest	1
GO:1903729	regulation of plasma membrane organization	1/164	14/15625	0.137381	0.297092	0.222926	Gsn	1
GO:1905941	positive regulation of gonad development	1/164	14/15625	0.137381	0.297092	0.222926	Sox9	1
GO:2001212	regulation of vasculogenesis	1/164	14/15625	0.137381	0.297092	0.222926	Asb4	1
GO:0040029	regulation of gene expression, epigenetic	4/164	189/15625	0.137868	0.297354	0.223123	Nr2f1/Zmiz1/Arid4b/Bmp4	4
GO:0000381	regulation of alternative mRNA splicing, via spliceosome	2/164	62/15625	0.138004	0.297354	0.223123	Mbnl1/Rest	2
GO:1901606	alpha-amino acid catabolic process	2/164	62/15625	0.138004	0.297354	0.223123	Atp2b4/Ddah2	2
GO:1903036	positive regulation of response to wounding	2/164	62/15625	0.138004	0.297354	0.223123	Igf1r/Mdk	2
GO:2000179	positive regulation of neural precursor cell proliferation	2/164	62/15625	0.138004	0.297354	0.223123	Mdk/Bex1	2
GO:0009799	specification of symmetry	3/164	123/15625	0.139305	0.299506	0.224737	Tbx3/Nbl1/Bmp4	3
GO:0050728	negative regulation of inflammatory response	3/164	123/15625	0.139305	0.299506	0.224737	C1qtnf12/Ash1l/Mdk	3
GO:0097305	response to alcohol	3/164	123/15625	0.139305	0.299506	0.224737	Igf1r/Abat/Gnas	3
GO:0048545	response to steroid hormone	4/164	190/15625	0.139756	0.30004	0.225138	Sfrp1/Rest/Bmp4/Hmga2	4
GO:0051651	maintenance of location in cell	4/164	190/15625	0.139756	0.30004	0.225138	Sorl1/Gsn/Tmsb4x/Tmsb10	4
GO:0002312	B cell activation involved in immune response	2/164	63/15625	0.141594	0.303109	0.227441	Lgals1/Itm2a	2
GO:0006809	nitric oxide biosynthetic process	2/164	63/15625	0.141594	0.303109	0.227441	Atp2b4/Ddah2	2
GO:0009064	glutamine family amino acid metabolic process	2/164	63/15625	0.141594	0.303109	0.227441	Atp2b4/Ddah2	2
GO:0048146	positive regulation of fibroblast proliferation	2/164	63/15625	0.141594	0.303109	0.227441	Pdgfc/Zmiz1	2
GO:0008610	lipid biosynthetic process	8/164	488/15625	0.142038	0.303841	0.22799	Igf2/Wnt4/Rbp1/Igf1r/Bmpr1b/Zbtb20/Rest/Pbx1	8
GO:0046330	positive regulation of JNK cascade	3/164	125/15625	0.14416	0.304057	0.228152	Map3k1/Epha4/Tpd52l1	3
GO:0007281	germ cell development	5/164	264/15625	0.145193	0.304057	0.228152	Wnt4/Bmpr1b/Hoxc4/Bmp4/Mdk	5
GO:0006940	regulation of smooth muscle contraction	2/164	64/15625	0.145204	0.304057	0.228152	Atp2b1/Abat	2
GO:0030193	regulation of blood coagulation	2/164	64/15625	0.145204	0.304057	0.228152	Adtrp/Abat	2
GO:0032922	circadian regulation of gene expression	2/164	64/15625	0.145204	0.304057	0.228152	Id2/Cavin3	2
GO:0051155	positive regulation of striated muscle cell differentiation	2/164	64/15625	0.145204	0.304057	0.228152	Thra/Bmp4	2
GO:0090559	regulation of membrane permeability	2/164	64/15625	0.145204	0.304057	0.228152	Siva1/Chchd10	2
GO:1903201	regulation of oxidative stress-induced cell death	2/164	64/15625	0.145204	0.304057	0.228152	Vnn1/Rest	2
GO:0001886	endothelial cell morphogenesis	1/164	15/15625	0.146443	0.304057	0.228152	Id1	1
GO:0001911	negative regulation of leukocyte mediated cytotoxicity	1/164	15/15625	0.146443	0.304057	0.228152	Igf2	1
GO:0003128	heart field specification	1/164	15/15625	0.146443	0.304057	0.228152	Bmp4	1
GO:0003159	morphogenesis of an endothelium	1/164	15/15625	0.146443	0.304057	0.228152	Bmp4	1
GO:0003188	heart valve formation	1/164	15/15625	0.146443	0.304057	0.228152	Sox9	1
GO:0014067	negative regulation of phosphatidylinositol 3-kinase signaling	1/164	15/15625	0.146443	0.304057	0.228152	Pik3ip1	1
GO:0014733	regulation of skeletal muscle adaptation	1/164	15/15625	0.146443	0.304057	0.228152	Igfbp5	1
GO:0015812	gamma-aminobutyric acid transport	1/164	15/15625	0.146443	0.304057	0.228152	Abat	1
GO:0017014	protein nitrosylation	1/164	15/15625	0.146443	0.304057	0.228152	Atp2b4	1
GO:0018027	peptidyl-lysine dimethylation	1/164	15/15625	0.146443	0.304057	0.228152	Ash1l	1
GO:0031115	negative regulation of microtubule polymerization	1/164	15/15625	0.146443	0.304057	0.228152	Stmn1	1
GO:0034694	response to prostaglandin	1/164	15/15625	0.146443	0.304057	0.228152	Gnas	1
GO:0034698	response to gonadotropin	1/164	15/15625	0.146443	0.304057	0.228152	Pax8	1
GO:0035729	cellular response to hepatocyte growth factor stimulus	1/164	15/15625	0.146443	0.304057	0.228152	Nrp1	1
GO:0043116	negative regulation of vascular permeability	1/164	15/15625	0.146443	0.304057	0.228152	Akap12	1
GO:0044827	modulation by host of viral genome replication	1/164	15/15625	0.146443	0.304057	0.228152	Vapb	1
GO:0045019	negative regulation of nitric oxide biosynthetic process	1/164	15/15625	0.146443	0.304057	0.228152	Atp2b4	1
GO:0045898	regulation of RNA polymerase II transcription preinitiation complex assembly	1/164	15/15625	0.146443	0.304057	0.228152	Thra	1
GO:0051127	positive regulation of actin nucleation	1/164	15/15625	0.146443	0.304057	0.228152	Gsn	1
GO:0060088	auditory receptor cell stereocilium organization	1/164	15/15625	0.146443	0.304057	0.228152	Rest	1
GO:0060979	vasculogenesis involved in coronary vascular morphogenesis	1/164	15/15625	0.146443	0.304057	0.228152	Nrp1	1
GO:0061029	eyelid development in camera-type eye	1/164	15/15625	0.146443	0.304057	0.228152	Map3k1	1
GO:0061154	endothelial tube morphogenesis	1/164	15/15625	0.146443	0.304057	0.228152	Bmp4	1
GO:0061548	ganglion development	1/164	15/15625	0.146443	0.304057	0.228152	Nrp1	1
GO:0071243	cellular response to arsenic-containing substance	1/164	15/15625	0.146443	0.304057	0.228152	Zfand1	1
GO:0071625	vocalization behavior	1/164	15/15625	0.146443	0.304057	0.228152	Auts2	1
GO:0090178	regulation of establishment of planar polarity involved in neural tube closure	1/164	15/15625	0.146443	0.304057	0.228152	Sfrp1	1
GO:1902004	positive regulation of amyloid-beta formation	1/164	15/15625	0.146443	0.304057	0.228152	Epha4	1
GO:1902187	negative regulation of viral release from host cell	1/164	15/15625	0.146443	0.304057	0.228152	Vapb	1
GO:1902430	negative regulation of amyloid-beta formation	1/164	15/15625	0.146443	0.304057	0.228152	Sorl1	1
GO:1903019	negative regulation of glycoprotein metabolic process	1/164	15/15625	0.146443	0.304057	0.228152	Itm2a	1
GO:1904406	negative regulation of nitric oxide metabolic process	1/164	15/15625	0.146443	0.304057	0.228152	Atp2b4	1
GO:2000291	regulation of myoblast proliferation	1/164	15/15625	0.146443	0.304057	0.228152	Meis2	1
GO:2001267	regulation of cysteine-type endopeptidase activity involved in apoptotic signaling pathway	1/164	15/15625	0.146443	0.304057	0.228152	Gsn	1
GO:2001056	positive regulation of cysteine-type endopeptidase activity	3/164	126/15625	0.146609	0.304187	0.22825	Dlc1/Gsn/Rest	3
GO:0050867	positive regulation of cell activation	5/164	265/15625	0.146815	0.304402	0.228411	Lgals1/Igf2/Zmiz1/Vnn1/Mdk	5
GO:0017144	drug metabolic process	7/164	415/15625	0.147147	0.304877	0.228767	Comt/Wnt4/Atp2b4/Abat/Ddah2/Rest/Akr7a5	7
GO:0031098	stress-activated protein kinase signaling cascade	5/164	266/15625	0.148444	0.306297	0.229833	Sfrp1/Map3k1/Igf1r/Epha4/Tpd52l1	5
GO:0007492	endoderm development	2/164	65/15625	0.148834	0.306297	0.229833	Bptf/Bmp4	2
GO:0030968	endoplasmic reticulum unfolded protein response	2/164	65/15625	0.148834	0.306297	0.229833	Vapb/Ppp1r15a	2
GO:0048663	neuron fate commitment	2/164	65/15625	0.148834	0.306297	0.229833	Id2/Bmp4	2
GO:0050771	negative regulation of axonogenesis	2/164	65/15625	0.148834	0.306297	0.229833	Sema3c/Nrp1	2
GO:0060563	neuroepithelial cell differentiation	2/164	65/15625	0.148834	0.306297	0.229833	Wnt4/Rest	2
GO:0071674	mononuclear cell migration	2/164	65/15625	0.148834	0.306297	0.229833	Nbl1/Mdk	2
GO:1900046	regulation of hemostasis	2/164	65/15625	0.148834	0.306297	0.229833	Adtrp/Abat	2
GO:0002244	hematopoietic progenitor cell differentiation	3/164	127/15625	0.149071	0.306297	0.229833	Sfrp1/Rest/Bmp4	3
GO:0016571	histone methylation	3/164	127/15625	0.149071	0.306297	0.229833	Arid4b/Ash1l/Auts2	3
GO:0035023	regulation of Rho protein signal transduction	3/164	127/15625	0.149071	0.306297	0.229833	Dlc1/Nrp1/Stmn1	3
GO:1903900	regulation of viral life cycle	3/164	127/15625	0.149071	0.306297	0.229833	Lgals1/Vapb/Gsn	3
GO:0043624	cellular protein complex disassembly	3/164	128/15625	0.151546	0.310717	0.233149	Gsn/Dstn/Stmn1	3
GO:0043900	regulation of multi-organism process	2/164	66/15625	0.152482	0.310717	0.233149	Hoxc4/Plat	2
GO:0046364	monosaccharide biosynthetic process	2/164	66/15625	0.152482	0.310717	0.233149	C1qtnf12/G6pc2	2
GO:0048332	mesoderm morphogenesis	2/164	66/15625	0.152482	0.310717	0.233149	Tbx3/Bmp4	2
GO:1901655	cellular response to ketone	2/164	66/15625	0.152482	0.310717	0.233149	Bmp4/Gnas	2
GO:0009991	response to extracellular stimulus	6/164	343/15625	0.152709	0.310717	0.233149	Comt/Wnt4/Sorl1/Rbp1/Igf1r/Sesn3	6
GO:0019318	hexose metabolic process	4/164	197/15625	0.153255	0.310717	0.233149	C1qtnf12/G6pc2/Igf2/Igfbp4	4
GO:0031032	actomyosin structure organization	4/164	197/15625	0.153255	0.310717	0.233149	Wnt4/Dlc1/Nrp1/Stmn1	4
GO:0007613	memory	3/164	129/15625	0.154035	0.310717	0.233149	Comt/Igf2/Mdk	3
GO:0048639	positive regulation of developmental growth	4/164	198/15625	0.155223	0.310717	0.233149	Ncam1/Igf2/Nrp1/Hmga2	4
GO:0002024	diet induced thermogenesis	1/164	16/15625	0.155411	0.310717	0.233149	Sorl1	1
GO:0002523	leukocyte migration involved in inflammatory response	1/164	16/15625	0.155411	0.310717	0.233149	Mdk	1
GO:0010842	retina layer formation	1/164	16/15625	0.155411	0.310717	0.233149	Tspan12	1
GO:0016137	glycoside metabolic process	1/164	16/15625	0.155411	0.310717	0.233149	Akr7a5	1
GO:0021681	cerebellar granular layer development	1/164	16/15625	0.155411	0.310717	0.233149	Mdk	1
GO:0030852	regulation of granulocyte differentiation	1/164	16/15625	0.155411	0.310717	0.233149	Rbp1	1
GO:0031649	heat generation	1/164	16/15625	0.155411	0.310717	0.233149	Abat	1
GO:0042407	cristae formation	1/164	16/15625	0.155411	0.310717	0.233149	Chchd10	1
GO:0042415	norepinephrine metabolic process	1/164	16/15625	0.155411	0.310717	0.233149	Ly6e	1
GO:0043931	ossification involved in bone maturation	1/164	16/15625	0.155411	0.310717	0.233149	Xylt1	1
GO:0045725	positive regulation of glycogen biosynthetic process	1/164	16/15625	0.155411	0.310717	0.233149	Igf2	1
GO:0046337	phosphatidylethanolamine metabolic process	1/164	16/15625	0.155411	0.310717	0.233149	Abhd4	1
GO:0048148	behavioral response to cocaine	1/164	16/15625	0.155411	0.310717	0.233149	Abat	1
GO:0050910	detection of mechanical stimulus involved in sensory perception of sound	1/164	16/15625	0.155411	0.310717	0.233149	Rest	1
GO:0051386	regulation of neurotrophin TRK receptor signaling pathway	1/164	16/15625	0.155411	0.310717	0.233149	Spry1	1
GO:0051770	positive regulation of nitric-oxide synthase biosynthetic process	1/164	16/15625	0.155411	0.310717	0.233149	Akap12	1
GO:0060123	regulation of growth hormone secretion	1/164	16/15625	0.155411	0.310717	0.233149	Hmga2	1
GO:0060766	negative regulation of androgen receptor signaling pathway	1/164	16/15625	0.155411	0.310717	0.233149	Sfrp1	1
GO:0061179	negative regulation of insulin secretion involved in cellular response to glucose stimulus	1/164	16/15625	0.155411	0.310717	0.233149	Ucp2	1
GO:0070243	regulation of thymocyte apoptotic process	1/164	16/15625	0.155411	0.310717	0.233149	Bmp4	1
GO:0070262	peptidyl-serine dephosphorylation	1/164	16/15625	0.155411	0.310717	0.233149	Ppp1r15a	1
GO:0070885	negative regulation of calcineurin-NFAT signaling cascade	1/164	16/15625	0.155411	0.310717	0.233149	Atp2b4	1
GO:0071801	regulation of podosome assembly	1/164	16/15625	0.155411	0.310717	0.233149	Gsn	1
GO:0072673	lamellipodium morphogenesis	1/164	16/15625	0.155411	0.310717	0.233149	Enpp2	1
GO:0090177	establishment of planar polarity involved in neural tube closure	1/164	16/15625	0.155411	0.310717	0.233149	Sfrp1	1
GO:0106057	negative regulation of calcineurin-mediated signaling	1/164	16/15625	0.155411	0.310717	0.233149	Atp2b4	1
GO:1900409	positive regulation of cellular response to oxidative stress	1/164	16/15625	0.155411	0.310717	0.233149	Rest	1
GO:1902188	positive regulation of viral release from host cell	1/164	16/15625	0.155411	0.310717	0.233149	Vapb	1
GO:1902337	regulation of apoptotic process involved in morphogenesis	1/164	16/15625	0.155411	0.310717	0.233149	Pax8	1
GO:1990000	amyloid fibril formation	1/164	16/15625	0.155411	0.310717	0.233149	Gsn	1
GO:0046209	nitric oxide metabolic process	2/164	67/15625	0.156147	0.311978	0.234096	Atp2b4/Ddah2	2
GO:0007596	blood coagulation	3/164	130/15625	0.156537	0.312127	0.234207	Adtrp/Abat/Gnas	3
GO:0048675	axon extension	3/164	130/15625	0.156537	0.312127	0.234207	Sema3c/Nrp1/Auts2	3
GO:0055088	lipid homeostasis	3/164	130/15625	0.156537	0.312127	0.234207	Rbp1/Zbtb20/Abhd4	3
GO:0050770	regulation of axonogenesis	4/164	199/15625	0.1572	0.313239	0.235042	Sema3c/Epha4/Nrp1/Plxna2	4
GO:0030168	platelet activation	2/164	68/15625	0.159829	0.3159	0.237038	Abat/Gnas	2
GO:0042733	embryonic digit morphogenesis	2/164	68/15625	0.159829	0.3159	0.237038	Tbx3/Bmp4	2
GO:0050818	regulation of coagulation	2/164	68/15625	0.159829	0.3159	0.237038	Adtrp/Abat	2
GO:0051384	response to glucocorticoid	2/164	68/15625	0.159829	0.3159	0.237038	Rest/Bmp4	2
GO:0052548	regulation of endopeptidase activity	5/164	273/15625	0.160063	0.3159	0.237038	Sorl1/Epha4/Dlc1/Gsn/Rest	5
GO:0007599	hemostasis	3/164	132/15625	0.161578	0.3159	0.237038	Adtrp/Abat/Gnas	3
GO:0035195	gene silencing by miRNA	2/164	69/15625	0.163527	0.3159	0.237038	Nr2f1/Bmp4	2
GO:0051702	interaction with symbiont	2/164	69/15625	0.163527	0.3159	0.237038	Vapb/Rest	2
GO:0051937	catecholamine transport	2/164	69/15625	0.163527	0.3159	0.237038	Abat/Ly6e	2
GO:0070227	lymphocyte apoptotic process	2/164	69/15625	0.163527	0.3159	0.237038	Siva1/Bmp4	2
GO:0050817	coagulation	3/164	133/15625	0.164117	0.3159	0.237038	Adtrp/Abat/Gnas	3
GO:0001710	mesodermal cell fate commitment	1/164	17/15625	0.164285	0.3159	0.237038	Bmp4	1
GO:0003184	pulmonary valve morphogenesis	1/164	17/15625	0.164285	0.3159	0.237038	Bmp4	1
GO:0003323	type B pancreatic cell development	1/164	17/15625	0.164285	0.3159	0.237038	Bmp4	1
GO:0006390	mitochondrial transcription	1/164	17/15625	0.164285	0.3159	0.237038	Chchd10	1
GO:0010002	cardioblast differentiation	1/164	17/15625	0.164285	0.3159	0.237038	Rest	1
GO:0010763	positive regulation of fibroblast migration	1/164	17/15625	0.164285	0.3159	0.237038	Akap12	1
GO:0030540	female genitalia development	1/164	17/15625	0.164285	0.3159	0.237038	Tbx3	1
GO:0030952	establishment or maintenance of cytoskeleton polarity	1/164	17/15625	0.164285	0.3159	0.237038	Rnd3	1
GO:0031342	negative regulation of cell killing	1/164	17/15625	0.164285	0.3159	0.237038	Igf2	1
GO:0032460	negative regulation of protein oligomerization	1/164	17/15625	0.164285	0.3159	0.237038	Sorl1	1
GO:0032516	positive regulation of phosphoprotein phosphatase activity	1/164	17/15625	0.164285	0.3159	0.237038	Ppp1r15a	1
GO:0034349	glial cell apoptotic process	1/164	17/15625	0.164285	0.3159	0.237038	Akap12	1
GO:0034368	protein-lipid complex remodeling	1/164	17/15625	0.164285	0.3159	0.237038	Pltp	1
GO:0034369	plasma lipoprotein particle remodeling	1/164	17/15625	0.164285	0.3159	0.237038	Pltp	1
GO:0035020	regulation of Rac protein signal transduction	1/164	17/15625	0.164285	0.3159	0.237038	Auts2	1
GO:0035728	response to hepatocyte growth factor	1/164	17/15625	0.164285	0.3159	0.237038	Nrp1	1
GO:0036124	histone H3-K9 trimethylation	1/164	17/15625	0.164285	0.3159	0.237038	Arid4b	1
GO:0042178	xenobiotic catabolic process	1/164	17/15625	0.164285	0.3159	0.237038	Gstm2	1
GO:0042535	positive regulation of tumor necrosis factor biosynthetic process	1/164	17/15625	0.164285	0.3159	0.237038	Akap12	1
GO:0042537	benzene-containing compound metabolic process	1/164	17/15625	0.164285	0.3159	0.237038	Gstm2	1
GO:0042572	retinol metabolic process	1/164	17/15625	0.164285	0.3159	0.237038	Rbp1	1
GO:0042573	retinoic acid metabolic process	1/164	17/15625	0.164285	0.3159	0.237038	Rbp1	1
GO:0043555	regulation of translation in response to stress	1/164	17/15625	0.164285	0.3159	0.237038	Ppp1r15a	1
GO:0045475	locomotor rhythm	1/164	17/15625	0.164285	0.3159	0.237038	Id2	1
GO:0045821	positive regulation of glycolytic process	1/164	17/15625	0.164285	0.3159	0.237038	Zbtb20	1
GO:0045836	positive regulation of meiotic nuclear division	1/164	17/15625	0.164285	0.3159	0.237038	Wnt4	1
GO:0048712	negative regulation of astrocyte differentiation	1/164	17/15625	0.164285	0.3159	0.237038	Hmga2	1
GO:0048739	cardiac muscle fiber development	1/164	17/15625	0.164285	0.3159	0.237038	Bmp4	1
GO:0051156	glucose 6-phosphate metabolic process	1/164	17/15625	0.164285	0.3159	0.237038	G6pc2	1
GO:0051895	negative regulation of focal adhesion assembly	1/164	17/15625	0.164285	0.3159	0.237038	Dlc1	1
GO:0060044	negative regulation of cardiac muscle cell proliferation	1/164	17/15625	0.164285	0.3159	0.237038	Meis1	1
GO:0060628	regulation of ER to Golgi vesicle-mediated transport	1/164	17/15625	0.164285	0.3159	0.237038	Sorl1	1
GO:0098760	response to interleukin-7	1/164	17/15625	0.164285	0.3159	0.237038	Lsp1	1
GO:0098761	cellular response to interleukin-7	1/164	17/15625	0.164285	0.3159	0.237038	Lsp1	1
GO:0150118	negative regulation of cell-substrate junction organization	1/164	17/15625	0.164285	0.3159	0.237038	Dlc1	1
GO:1902176	negative regulation of oxidative stress-induced intrinsic apoptotic signaling pathway	1/164	17/15625	0.164285	0.3159	0.237038	Vnn1	1
GO:1902992	negative regulation of amyloid precursor protein catabolic process	1/164	17/15625	0.164285	0.3159	0.237038	Sorl1	1
GO:1903909	regulation of receptor clustering	1/164	17/15625	0.164285	0.3159	0.237038	Gsn	1
GO:1904748	regulation of apoptotic process involved in development	1/164	17/15625	0.164285	0.3159	0.237038	Pax8	1
GO:1904889	regulation of excitatory synapse assembly	1/164	17/15625	0.164285	0.3159	0.237038	Ptprd	1
GO:1905244	regulation of modification of synaptic structure	1/164	17/15625	0.164285	0.3159	0.237038	Epha4	1
GO:2000345	regulation of hepatocyte proliferation	1/164	17/15625	0.164285	0.3159	0.237038	Mdk	1
GO:2000696	regulation of epithelial cell differentiation involved in kidney development	1/164	17/15625	0.164285	0.3159	0.237038	Pax8	1
GO:0002285	lymphocyte activation involved in immune response	3/164	134/15625	0.166668	0.320067	0.240165	Lgals1/Itm2a/Mdk	3
GO:0010675	regulation of cellular carbohydrate metabolic process	3/164	134/15625	0.166668	0.320067	0.240165	C1qtnf12/Igf2/Igfbp4	3
GO:0045927	positive regulation of growth	5/164	277/15625	0.166865	0.320131	0.240213	Ncam1/Igf2/Sfrp1/Nrp1/Hmga2	5
GO:0031646	positive regulation of nervous system process	2/164	70/15625	0.167241	0.320131	0.240213	Tenm4/Abat	2
GO:0045682	regulation of epidermis development	2/164	70/15625	0.167241	0.320131	0.240213	Hoxa7/Bmp4	2
GO:1903901	negative regulation of viral life cycle	2/164	70/15625	0.167241	0.320131	0.240213	Vapb/Gsn	2
GO:2001057	reactive nitrogen species metabolic process	2/164	70/15625	0.167241	0.320131	0.240213	Atp2b4/Ddah2	2
GO:0006091	generation of precursor metabolites and energy	6/164	354/15625	0.169017	0.322948	0.242327	Igf2/Cavin3/Zbtb20/Oxa1l/Gnas/Chchd10	6
GO:0019933	cAMP-mediated signaling	3/164	135/15625	0.169231	0.322948	0.242327	Atp2b4/Sox9/Gnas	3
GO:1903522	regulation of blood circulation	4/164	205/15625	0.16926	0.322948	0.242327	Atp2b4/Atp2b1/Mmp2/Thra	4
GO:0010822	positive regulation of mitochondrion organization	2/164	71/15625	0.170969	0.322948	0.242327	Siva1/Chchd10	2
GO:0014743	regulation of muscle hypertrophy	2/164	71/15625	0.170969	0.322948	0.242327	Igfbp5/Atp2b4	2
GO:0031960	response to corticosteroid	2/164	71/15625	0.170969	0.322948	0.242327	Rest/Bmp4	2
GO:0043507	positive regulation of JUN kinase activity	2/164	71/15625	0.170969	0.322948	0.242327	Map3k1/Epha4	2
GO:0060968	regulation of gene silencing	2/164	71/15625	0.170969	0.322948	0.242327	Nr2f1/Bmp4	2
GO:0061178	regulation of insulin secretion involved in cellular response to glucose stimulus	2/164	71/15625	0.170969	0.322948	0.242327	C1qtnf12/Ucp2	2
GO:0055007	cardiac muscle cell differentiation	3/164	136/15625	0.171805	0.322948	0.242327	Tbx3/Sox6/Bmp4	3
GO:0001573	ganglioside metabolic process	1/164	18/15625	0.173066	0.322948	0.242327	Gm2a	1
GO:0002093	auditory receptor cell morphogenesis	1/164	18/15625	0.173066	0.322948	0.242327	Rest	1
GO:0006622	protein targeting to lysosome	1/164	18/15625	0.173066	0.322948	0.242327	Sorl1	1
GO:0009110	vitamin biosynthetic process	1/164	18/15625	0.173066	0.322948	0.242327	Pltp	1
GO:0010669	epithelial structure maintenance	1/164	18/15625	0.173066	0.322948	0.242327	Sox9	1
GO:0010759	positive regulation of macrophage chemotaxis	1/164	18/15625	0.173066	0.322948	0.242327	Mdk	1
GO:0015740	C4-dicarboxylate transport	1/164	18/15625	0.173066	0.322948	0.242327	Abat	1
GO:0019048	modulation by virus of host process	1/164	18/15625	0.173066	0.322948	0.242327	Vapb	1
GO:0030220	platelet formation	1/164	18/15625	0.173066	0.322948	0.242327	Mfap2	1
GO:0031643	positive regulation of myelination	1/164	18/15625	0.173066	0.322948	0.242327	Tenm4	1
GO:0032780	negative regulation of ATPase activity	1/164	18/15625	0.173066	0.322948	0.242327	Oxa1l	1
GO:0033617	mitochondrial cytochrome c oxidase assembly	1/164	18/15625	0.173066	0.322948	0.242327	Oxa1l	1
GO:0034367	protein-containing complex remodeling	1/164	18/15625	0.173066	0.322948	0.242327	Pltp	1
GO:0042249	establishment of planar polarity of embryonic epithelium	1/164	18/15625	0.173066	0.322948	0.242327	Sfrp1	1
GO:0042403	thyroid hormone metabolic process	1/164	18/15625	0.173066	0.322948	0.242327	Pax8	1
GO:0044794	positive regulation by host of viral process	1/164	18/15625	0.173066	0.322948	0.242327	Vapb	1
GO:0045683	negative regulation of epidermis development	1/164	18/15625	0.173066	0.322948	0.242327	Hoxa7	1
GO:0046514	ceramide catabolic process	1/164	18/15625	0.173066	0.322948	0.242327	Gm2a	1
GO:0046697	decidualization	1/164	18/15625	0.173066	0.322948	0.242327	Ash1l	1
GO:0051481	negative regulation of cytosolic calcium ion concentration	1/164	18/15625	0.173066	0.322948	0.242327	Atp2b1	1
GO:0060841	venous blood vessel development	1/164	18/15625	0.173066	0.322948	0.242327	Sema3c	1
GO:0070875	positive regulation of glycogen metabolic process	1/164	18/15625	0.173066	0.322948	0.242327	Igf2	1
GO:0070977	bone maturation	1/164	18/15625	0.173066	0.322948	0.242327	Xylt1	1
GO:0099150	regulation of postsynaptic specialization assembly	1/164	18/15625	0.173066	0.322948	0.242327	Ptprd	1
GO:0150052	regulation of postsynapse assembly	1/164	18/15625	0.173066	0.322948	0.242327	Ptprd	1
GO:1902884	positive regulation of response to oxidative stress	1/164	18/15625	0.173066	0.322948	0.242327	Rest	1
GO:1904262	negative regulation of TORC1 signaling	1/164	18/15625	0.173066	0.322948	0.242327	Sesn3	1
GO:1904385	cellular response to angiotensin	1/164	18/15625	0.173066	0.322948	0.242327	Igf1r	1
GO:1904469	positive regulation of tumor necrosis factor secretion	1/164	18/15625	0.173066	0.322948	0.242327	Akap12	1
GO:2000251	positive regulation of actin cytoskeleton reorganization	1/164	18/15625	0.173066	0.322948	0.242327	Nrp1	1
GO:0034248	regulation of cellular amide metabolic process	6/164	357/15625	0.173589	0.32372	0.242907	Igfbp5/Sorl1/Rbms3/Epha4/Mif4gd/Ppp1r15a	6
GO:0043087	regulation of GTPase activity	5/164	281/15625	0.173781	0.323874	0.243022	Wnt4/Spry1/Epha4/Plxna2/Gnas	5
GO:0015914	phospholipid transport	2/164	72/15625	0.17471	0.324994	0.243862	Atp8a1/Pltp	2
GO:0045913	positive regulation of carbohydrate metabolic process	2/164	72/15625	0.17471	0.324994	0.243862	Igf2/Zbtb20	2
GO:0060395	SMAD protein signal transduction	2/164	72/15625	0.17471	0.324994	0.243862	Meg3/Bmp4	2
GO:0002832	negative regulation of response to biotic stimulus	2/164	73/15625	0.178466	0.330434	0.247944	Igf2/Htra1	2
GO:0032024	positive regulation of insulin secretion	2/164	73/15625	0.178466	0.330434	0.247944	C1qtnf12/Abat	2
GO:0055021	regulation of cardiac muscle tissue growth	2/164	73/15625	0.178466	0.330434	0.247944	Ncam1/Meis1	2
GO:0061515	myeloid cell development	2/164	73/15625	0.178466	0.330434	0.247944	Meis1/Sox6	2
GO:0140056	organelle localization by membrane tethering	2/164	73/15625	0.178466	0.330434	0.247944	Ncam1/Vapb	2
GO:0001976	nervous system process involved in regulation of systemic arterial blood pressure	1/164	19/15625	0.181756	0.330434	0.247944	Nav2	1
GO:0002043	blood vessel endothelial cell proliferation involved in sprouting angiogenesis	1/164	19/15625	0.181756	0.330434	0.247944	Bmp4	1
GO:0003094	glomerular filtration	1/164	19/15625	0.181756	0.330434	0.247944	Sulf1	1
GO:0003215	cardiac right ventricle morphogenesis	1/164	19/15625	0.181756	0.330434	0.247944	Sema3c	1
GO:0006972	hyperosmotic response	1/164	19/15625	0.181756	0.330434	0.247944	Rcsd1	1
GO:0010544	negative regulation of platelet activation	1/164	19/15625	0.181756	0.330434	0.247944	Abat	1
GO:0010592	positive regulation of lamellipodium assembly	1/164	19/15625	0.181756	0.330434	0.247944	Auts2	1
GO:0021535	cell migration in hindbrain	1/164	19/15625	0.181756	0.330434	0.247944	Plxna2	1
GO:0030252	growth hormone secretion	1/164	19/15625	0.181756	0.330434	0.247944	Hmga2	1
GO:0030728	ovulation	1/164	19/15625	0.181756	0.330434	0.247944	Plat	1
GO:0033599	regulation of mammary gland epithelial cell proliferation	1/164	19/15625	0.181756	0.330434	0.247944	Zfas1	1
GO:0034111	negative regulation of homotypic cell-cell adhesion	1/164	19/15625	0.181756	0.330434	0.247944	Abat	1
GO:0036344	platelet morphogenesis	1/164	19/15625	0.181756	0.330434	0.247944	Mfap2	1
GO:0045649	regulation of macrophage differentiation	1/164	19/15625	0.181756	0.330434	0.247944	Id2	1
GO:0046597	negative regulation of viral entry into host cell	1/164	19/15625	0.181756	0.330434	0.247944	Gsn	1
GO:0050650	chondroitin sulfate proteoglycan biosynthetic process	1/164	19/15625	0.181756	0.330434	0.247944	Xylt1	1
GO:0050774	negative regulation of dendrite morphogenesis	1/164	19/15625	0.181756	0.330434	0.247944	Id1	1
GO:0051016	barbed-end actin filament capping	1/164	19/15625	0.181756	0.330434	0.247944	Gsn	1
GO:0051450	myoblast proliferation	1/164	19/15625	0.181756	0.330434	0.247944	Meis2	1
GO:0051602	response to electrical stimulus	1/164	19/15625	0.181756	0.330434	0.247944	Rest	1
GO:0061298	retina vasculature development in camera-type eye	1/164	19/15625	0.181756	0.330434	0.247944	Nrp1	1
GO:0090025	regulation of monocyte chemotaxis	1/164	19/15625	0.181756	0.330434	0.247944	Nbl1	1
GO:0090036	regulation of protein kinase C signaling	1/164	19/15625	0.181756	0.330434	0.247944	Akap12	1
GO:1902993	positive regulation of amyloid precursor protein catabolic process	1/164	19/15625	0.181756	0.330434	0.247944	Epha4	1
GO:1904754	positive regulation of vascular associated smooth muscle cell migration	1/164	19/15625	0.181756	0.330434	0.247944	Igfbp5	1
GO:1905276	regulation of epithelial tube formation	1/164	19/15625	0.181756	0.330434	0.247944	Sfrp1	1
GO:1905874	regulation of postsynaptic density organization	1/164	19/15625	0.181756	0.330434	0.247944	Ptprd	1
GO:1990776	response to angiotensin	1/164	19/15625	0.181756	0.330434	0.247944	Igf1r	1
GO:2000114	regulation of establishment of cell polarity	1/164	19/15625	0.181756	0.330434	0.247944	Gsn	1
GO:2000353	positive regulation of endothelial cell apoptotic process	1/164	19/15625	0.181756	0.330434	0.247944	Bmp4	1
GO:2000678	negative regulation of transcription regulatory region DNA binding	1/164	19/15625	0.181756	0.330434	0.247944	Rest	1
GO:2000773	negative regulation of cellular senescence	1/164	19/15625	0.181756	0.330434	0.247944	Hmga2	1
GO:0030010	establishment of cell polarity	3/164	140/15625	0.182212	0.330897	0.248292	Spry1/Igf1r/Gsn	3
GO:0000380	alternative mRNA splicing, via spliceosome	2/164	74/15625	0.182233	0.330897	0.248292	Mbnl1/Rest	2
GO:0009267	cellular response to starvation	3/164	141/15625	0.18484	0.335221	0.251536	Comt/Wnt4/Sesn3	3
GO:0021543	pallium development	3/164	141/15625	0.18484	0.335221	0.251536	Nr2f1/Lamb1/Mdk	3
GO:0003208	cardiac ventricle morphogenesis	2/164	75/15625	0.186013	0.336524	0.252514	Sema3c/Ly6e	2
GO:0033143	regulation of intracellular steroid hormone receptor signaling pathway	2/164	75/15625	0.186013	0.336524	0.252514	Sfrp1/Hmga2	2
GO:0035194	post-transcriptional gene silencing by RNA	2/164	75/15625	0.186013	0.336524	0.252514	Nr2f1/Bmp4	2
GO:1900407	regulation of cellular response to oxidative stress	2/164	75/15625	0.186013	0.336524	0.252514	Vnn1/Rest	2
GO:0005996	monosaccharide metabolic process	4/164	214/15625	0.187934	0.338192	0.253766	C1qtnf12/G6pc2/Igf2/Igfbp4	4
GO:0007163	establishment or maintenance of cell polarity	4/164	214/15625	0.187934	0.338192	0.253766	Spry1/Igf1r/Gsn/Rnd3	4
GO:0006029	proteoglycan metabolic process	2/164	76/15625	0.189803	0.338192	0.253766	Sulf1/Xylt1	2
GO:0016441	posttranscriptional gene silencing	2/164	76/15625	0.189803	0.338192	0.253766	Nr2f1/Bmp4	2
GO:1905954	positive regulation of lipid localization	2/164	76/15625	0.189803	0.338192	0.253766	Atp8a1/Pltp	2
GO:2001234	negative regulation of apoptotic signaling pathway	4/164	215/15625	0.190049	0.338192	0.253766	Wnt4/Nrp1/Vnn1/Bmp4	4
GO:0008360	regulation of cell shape	3/164	143/15625	0.190127	0.338192	0.253766	Dlc1/Rnd3/Plxna2	3
GO:0045088	regulation of innate immune response	3/164	143/15625	0.190127	0.338192	0.253766	Igf2/Hmgb3/Mmp2	3
GO:0002693	positive regulation of cellular extravasation	1/164	20/15625	0.190354	0.338192	0.253766	Mdk	1
GO:0010575	positive regulation of vascular endothelial growth factor production	1/164	20/15625	0.190354	0.338192	0.253766	Sulf1	1
GO:0010954	positive regulation of protein processing	1/164	20/15625	0.190354	0.338192	0.253766	Gsn	1
GO:0010996	response to auditory stimulus	1/164	20/15625	0.190354	0.338192	0.253766	Mdk	1
GO:0030204	chondroitin sulfate metabolic process	1/164	20/15625	0.190354	0.338192	0.253766	Xylt1	1
GO:0031579	membrane raft organization	1/164	20/15625	0.190354	0.338192	0.253766	Gsn	1
GO:0031639	plasminogen activation	1/164	20/15625	0.190354	0.338192	0.253766	Plat	1
GO:0032288	myelin assembly	1/164	20/15625	0.190354	0.338192	0.253766	Tenm4	1
GO:0034104	negative regulation of tissue remodeling	1/164	20/15625	0.190354	0.338192	0.253766	Sfrp1	1
GO:0035855	megakaryocyte development	1/164	20/15625	0.190354	0.338192	0.253766	Meis1	1
GO:0045606	positive regulation of epidermal cell differentiation	1/164	20/15625	0.190354	0.338192	0.253766	Bmp4	1
GO:0046475	glycerophospholipid catabolic process	1/164	20/15625	0.190354	0.338192	0.253766	Enpp2	1
GO:0048557	embryonic digestive tract morphogenesis	1/164	20/15625	0.190354	0.338192	0.253766	Id2	1
GO:0060218	hematopoietic stem cell differentiation	1/164	20/15625	0.190354	0.338192	0.253766	Sfrp1	1
GO:0070233	negative regulation of T cell apoptotic process	1/164	20/15625	0.190354	0.338192	0.253766	Bmp4	1
GO:0070841	inclusion body assembly	1/164	20/15625	0.190354	0.338192	0.253766	Sorl1	1
GO:0071800	podosome assembly	1/164	20/15625	0.190354	0.338192	0.253766	Gsn	1
GO:0072111	cell proliferation involved in kidney development	1/164	20/15625	0.190354	0.338192	0.253766	Bmp4	1
GO:0095500	acetylcholine receptor signaling pathway	1/164	20/15625	0.190354	0.338192	0.253766	Ly6e	1
GO:0097205	renal filtration	1/164	20/15625	0.190354	0.338192	0.253766	Sulf1	1
GO:1903204	negative regulation of oxidative stress-induced neuron death	1/164	20/15625	0.190354	0.338192	0.253766	Rest	1
GO:2000726	negative regulation of cardiac muscle cell differentiation	1/164	20/15625	0.190354	0.338192	0.253766	Sox6	1
GO:0031347	regulation of defense response	7/164	449/15625	0.19358	0.342939	0.257328	C1qtnf12/Igf2/Hmgb3/Htra1/Mmp2/Ash1l/Mdk	7
GO:0001738	morphogenesis of a polarized epithelium	2/164	77/15625	0.193604	0.342939	0.257328	Sfrp1/Nkd1	2
GO:0050886	endocrine process	2/164	77/15625	0.193604	0.342939	0.257328	Tbx3/Gnas	2
GO:0072676	lymphocyte migration	2/164	77/15625	0.193604	0.342939	0.257328	Adtrp/Ecm1	2
GO:0097581	lamellipodium organization	2/164	77/15625	0.193604	0.342939	0.257328	Enpp2/Auts2	2
GO:0003012	muscle system process	6/164	370/15625	0.193976	0.343393	0.257668	Igfbp5/Atp2b4/Atp2b1/Abat/Gsn/Sulf1	6
GO:0051222	positive regulation of protein transport	6/164	372/15625	0.197191	0.343438	0.257702	C1qtnf12/Sorl1/Zfand1/Abat/Akap12/Mdk	6
GO:0006112	energy reserve metabolic process	2/164	78/15625	0.197415	0.343438	0.257702	Igf2/Gnas	2
GO:0022406	membrane docking	2/164	78/15625	0.197415	0.343438	0.257702	Ncam1/Vapb	2
GO:0051817	modulation of process of other organism involved in symbiotic interaction	2/164	78/15625	0.197415	0.343438	0.257702	Vapb/Rest	2
GO:0007188	adenylate cyclase-modulating G protein-coupled receptor signaling pathway	3/164	146/15625	0.198128	0.343438	0.257702	Atp2b4/Akap12/Gnas	3
GO:0003177	pulmonary valve development	1/164	21/15625	0.198863	0.343438	0.257702	Bmp4	1
GO:0006349	regulation of gene expression by genetic imprinting	1/164	21/15625	0.198863	0.343438	0.257702	Arid4b	1
GO:0007620	copulation	1/164	21/15625	0.198863	0.343438	0.257702	Abat	1
GO:0008356	asymmetric cell division	1/164	21/15625	0.198863	0.343438	0.257702	Hoxc4	1
GO:0008535	respiratory chain complex IV assembly	1/164	21/15625	0.198863	0.343438	0.257702	Oxa1l	1
GO:0009648	photoperiodism	1/164	21/15625	0.198863	0.343438	0.257702	Id2	1
GO:0010738	regulation of protein kinase A signaling	1/164	21/15625	0.198863	0.343438	0.257702	Akap12	1
GO:0010863	positive regulation of phospholipase C activity	1/164	21/15625	0.198863	0.343438	0.257702	Dlc1	1
GO:0010874	regulation of cholesterol efflux	1/164	21/15625	0.198863	0.343438	0.257702	Pltp	1
GO:0014912	negative regulation of smooth muscle cell migration	1/164	21/15625	0.198863	0.343438	0.257702	Igfbp5	1
GO:0019433	triglyceride catabolic process	1/164	21/15625	0.198863	0.343438	0.257702	Sorl1	1
GO:0022010	central nervous system myelination	1/164	21/15625	0.198863	0.343438	0.257702	Tenm4	1
GO:0032291	axon ensheathment in central nervous system	1/164	21/15625	0.198863	0.343438	0.257702	Tenm4	1
GO:0042104	positive regulation of activated T cell proliferation	1/164	21/15625	0.198863	0.343438	0.257702	Igf2	1
GO:0043153	entrainment of circadian clock by photoperiod	1/164	21/15625	0.198863	0.343438	0.257702	Id2	1
GO:0043984	histone H4-K16 acetylation	1/164	21/15625	0.198863	0.343438	0.257702	Auts2	1
GO:0045663	positive regulation of myoblast differentiation	1/164	21/15625	0.198863	0.343438	0.257702	Btg1	1
GO:0048532	anatomical structure arrangement	1/164	21/15625	0.198863	0.343438	0.257702	Nrp1	1
GO:0048857	neural nucleus development	1/164	21/15625	0.198863	0.343438	0.257702	Nfib	1
GO:0050687	negative regulation of defense response to virus	1/164	21/15625	0.198863	0.343438	0.257702	Htra1	1
GO:0051220	cytoplasmic sequestering of protein	1/164	21/15625	0.198863	0.343438	0.257702	Thra	1
GO:0051767	nitric-oxide synthase biosynthetic process	1/164	21/15625	0.198863	0.343438	0.257702	Akap12	1
GO:0051769	regulation of nitric-oxide synthase biosynthetic process	1/164	21/15625	0.198863	0.343438	0.257702	Akap12	1
GO:0060749	mammary gland alveolus development	1/164	21/15625	0.198863	0.343438	0.257702	Id2	1
GO:0061377	mammary gland lobule development	1/164	21/15625	0.198863	0.343438	0.257702	Id2	1
GO:0070242	thymocyte apoptotic process	1/164	21/15625	0.198863	0.343438	0.257702	Bmp4	1
GO:0071276	cellular response to cadmium ion	1/164	21/15625	0.198863	0.343438	0.257702	Gsn	1
GO:0071312	cellular response to alkaloid	1/164	21/15625	0.198863	0.343438	0.257702	Casp6	1
GO:0071549	cellular response to dexamethasone stimulus	1/164	21/15625	0.198863	0.343438	0.257702	Bmp4	1
GO:0090023	positive regulation of neutrophil chemotaxis	1/164	21/15625	0.198863	0.343438	0.257702	Mdk	1
GO:0090050	positive regulation of cell migration involved in sprouting angiogenesis	1/164	21/15625	0.198863	0.343438	0.257702	Nrp1	1
GO:0090330	regulation of platelet aggregation	1/164	21/15625	0.198863	0.343438	0.257702	Abat	1
GO:0097107	postsynaptic density assembly	1/164	21/15625	0.198863	0.343438	0.257702	Ptprd	1
GO:0140058	neuron projection arborization	1/164	21/15625	0.198863	0.343438	0.257702	Nrp1	1
GO:1903055	positive regulation of extracellular matrix organization	1/164	21/15625	0.198863	0.343438	0.257702	Sox9	1
GO:1903306	negative regulation of regulated secretory pathway	1/164	21/15625	0.198863	0.343438	0.257702	Rest	1
GO:2001224	positive regulation of neuron migration	1/164	21/15625	0.198863	0.343438	0.257702	Mdk	1
GO:0009913	epidermal cell differentiation	3/164	147/15625	0.200814	0.346527	0.260019	Hoxa7/Rest/Bmp4	3
GO:0035773	insulin secretion involved in cellular response to glucose stimulus	2/164	79/15625	0.201235	0.346527	0.260019	C1qtnf12/Ucp2	2
GO:0045844	positive regulation of striated muscle tissue development	2/164	79/15625	0.201235	0.346527	0.260019	Ncam1/Bmp4	2
GO:0048636	positive regulation of muscle organ development	2/164	79/15625	0.201235	0.346527	0.260019	Ncam1/Bmp4	2
GO:0060420	regulation of heart growth	2/164	79/15625	0.201235	0.346527	0.260019	Ncam1/Meis1	2
GO:0000910	cytokinesis	3/164	148/15625	0.203508	0.350236	0.262803	Igf1r/Dstn/Stmn1	3
GO:1901863	positive regulation of muscle tissue development	2/164	80/15625	0.205064	0.351033	0.263401	Ncam1/Bmp4	2
GO:1901879	regulation of protein depolymerization	2/164	80/15625	0.205064	0.351033	0.263401	Gsn/Dstn	2
GO:0007612	learning	3/164	149/15625	0.20621	0.351033	0.263401	Comt/Meis2/Atp8a1	3
GO:0002320	lymphoid progenitor cell differentiation	1/164	22/15625	0.207283	0.351033	0.263401	Bmp4	1
GO:0003309	type B pancreatic cell differentiation	1/164	22/15625	0.207283	0.351033	0.263401	Bmp4	1
GO:0009067	aspartate family amino acid biosynthetic process	1/164	22/15625	0.207283	0.351033	0.263401	Plod2	1
GO:0009649	entrainment of circadian clock	1/164	22/15625	0.207283	0.351033	0.263401	Id2	1
GO:0010155	regulation of proton transport	1/164	22/15625	0.207283	0.351033	0.263401	Chchd10	1
GO:0030539	male genitalia development	1/164	22/15625	0.207283	0.351033	0.263401	Tbx3	1
GO:0031295	T cell costimulation	1/164	22/15625	0.207283	0.351033	0.263401	Lgals1	1
GO:0032373	positive regulation of sterol transport	1/164	22/15625	0.207283	0.351033	0.263401	Pltp	1
GO:0032376	positive regulation of cholesterol transport	1/164	22/15625	0.207283	0.351033	0.263401	Pltp	1
GO:0032891	negative regulation of organic acid transport	1/164	22/15625	0.207283	0.351033	0.263401	Abat	1
GO:0043496	regulation of protein homodimerization activity	1/164	22/15625	0.207283	0.351033	0.263401	Id1	1
GO:0043501	skeletal muscle adaptation	1/164	22/15625	0.207283	0.351033	0.263401	Igfbp5	1
GO:0048333	mesodermal cell differentiation	1/164	22/15625	0.207283	0.351033	0.263401	Bmp4	1
GO:0048799	animal organ maturation	1/164	22/15625	0.207283	0.351033	0.263401	Xylt1	1
GO:0050995	negative regulation of lipid catabolic process	1/164	22/15625	0.207283	0.351033	0.263401	Sorl1	1
GO:0060080	inhibitory postsynaptic potential	1/164	22/15625	0.207283	0.351033	0.263401	Abat	1
GO:0061436	establishment of skin barrier	1/164	22/15625	0.207283	0.351033	0.263401	Stmn1	1
GO:0071392	cellular response to estradiol stimulus	1/164	22/15625	0.207283	0.351033	0.263401	Mmp2	1
GO:0071624	positive regulation of granulocyte chemotaxis	1/164	22/15625	0.207283	0.351033	0.263401	Mdk	1
GO:0090151	establishment of protein localization to mitochondrial membrane	1/164	22/15625	0.207283	0.351033	0.263401	Oxa1l	1
GO:0097062	dendritic spine maintenance	1/164	22/15625	0.207283	0.351033	0.263401	Igf1r	1
GO:1902932	positive regulation of alcohol biosynthetic process	1/164	22/15625	0.207283	0.351033	0.263401	Wnt4	1
GO:1903319	positive regulation of protein maturation	1/164	22/15625	0.207283	0.351033	0.263401	Gsn	1
GO:1905523	positive regulation of macrophage migration	1/164	22/15625	0.207283	0.351033	0.263401	Mdk	1
GO:2000737	negative regulation of stem cell differentiation	1/164	22/15625	0.207283	0.351033	0.263401	Rest	1
GO:0045639	positive regulation of myeloid cell differentiation	2/164	81/15625	0.208901	0.353202	0.265028	Id2/Gnas	2
GO:0048524	positive regulation of viral process	2/164	81/15625	0.208901	0.353202	0.265028	Lgals1/Vapb	2
GO:0007088	regulation of mitotic nuclear division	3/164	150/15625	0.208921	0.353202	0.265028	Igf2/Igf1r/Bmp4	3
GO:0035821	modulation of process of other organism	2/164	82/15625	0.212746	0.357791	0.268472	Vapb/Rest	2
GO:0042310	vasoconstriction	2/164	82/15625	0.212746	0.357791	0.268472	Atp2b1/Mmp2	2
GO:0045089	positive regulation of innate immune response	2/164	82/15625	0.212746	0.357791	0.268472	Hmgb3/Mmp2	2
GO:0090257	regulation of muscle system process	4/164	226/15625	0.213798	0.357791	0.268472	Igfbp5/Atp2b4/Atp2b1/Abat	4
GO:1901215	negative regulation of neuron death	4/164	226/15625	0.213798	0.357791	0.268472	Sorl1/Nrp1/Rest/Mdk	4
GO:0032874	positive regulation of stress-activated MAPK cascade	3/164	152/15625	0.214367	0.357791	0.268472	Map3k1/Epha4/Tpd52l1	3
GO:0010639	negative regulation of organelle organization	6/164	383/15625	0.215227	0.357791	0.268472	Dlc1/Gsn/Tmsb4x/Bmp4/Tmsb10/Stmn1	6
GO:0000303	response to superoxide	1/164	23/15625	0.215615	0.357791	0.268472	Ucp2	1
GO:0002068	glandular epithelial cell development	1/164	23/15625	0.215615	0.357791	0.268472	Bmp4	1
GO:0002828	regulation of type 2 immune response	1/164	23/15625	0.215615	0.357791	0.268472	Ecm1	1
GO:0003299	muscle hypertrophy in response to stress	1/164	23/15625	0.215615	0.357791	0.268472	Atp2b4	1
GO:0007263	nitric oxide mediated signal transduction	1/164	23/15625	0.215615	0.357791	0.268472	Atp2b4	1
GO:0007617	mating behavior	1/164	23/15625	0.215615	0.357791	0.268472	Thra	1
GO:0008340	determination of adult lifespan	1/164	23/15625	0.215615	0.357791	0.268472	Meg3	1
GO:0014898	cardiac muscle hypertrophy in response to stress	1/164	23/15625	0.215615	0.357791	0.268472	Atp2b4	1
GO:0021801	cerebral cortex radial glia guided migration	1/164	23/15625	0.215615	0.357791	0.268472	Lamb1	1
GO:0022030	telencephalon glial cell migration	1/164	23/15625	0.215615	0.357791	0.268472	Lamb1	1
GO:0031294	lymphocyte costimulation	1/164	23/15625	0.215615	0.357791	0.268472	Lgals1	1
GO:0031954	positive regulation of protein autophosphorylation	1/164	23/15625	0.215615	0.357791	0.268472	Pdgfc	1
GO:0032897	negative regulation of viral transcription	1/164	23/15625	0.215615	0.357791	0.268472	Rest	1
GO:0042533	tumor necrosis factor biosynthetic process	1/164	23/15625	0.215615	0.357791	0.268472	Akap12	1
GO:0042534	regulation of tumor necrosis factor biosynthetic process	1/164	23/15625	0.215615	0.357791	0.268472	Akap12	1
GO:0045671	negative regulation of osteoclast differentiation	1/164	23/15625	0.215615	0.357791	0.268472	Sfrp1	1
GO:0045780	positive regulation of bone resorption	1/164	23/15625	0.215615	0.357791	0.268472	Dlk1	1
GO:0045943	positive regulation of transcription by RNA polymerase I	1/164	23/15625	0.215615	0.357791	0.268472	Ppp1r15a	1
GO:0046852	positive regulation of bone remodeling	1/164	23/15625	0.215615	0.357791	0.268472	Dlk1	1
GO:0048485	sympathetic nervous system development	1/164	23/15625	0.215615	0.357791	0.268472	Nrp1	1
GO:0055094	response to lipoprotein particle	1/164	23/15625	0.215615	0.357791	0.268472	Adtrp	1
GO:0060004	reflex	1/164	23/15625	0.215615	0.357791	0.268472	Auts2	1
GO:0060216	definitive hemopoiesis	1/164	23/15625	0.215615	0.357791	0.268472	Meis1	1
GO:0060390	regulation of SMAD protein signal transduction	1/164	23/15625	0.215615	0.357791	0.268472	Bmp4	1
GO:0070050	neuron cellular homeostasis	1/164	23/15625	0.215615	0.357791	0.268472	Marcksl1	1
GO:1905208	negative regulation of cardiocyte differentiation	1/164	23/15625	0.215615	0.357791	0.268472	Sox6	1
GO:0002831	regulation of response to biotic stimulus	4/164	227/15625	0.215998	0.358226	0.268798	Igf2/Hmgb3/Htra1/Mmp2	4
GO:0008593	regulation of Notch signaling pathway	2/164	83/15625	0.216597	0.358618	0.269092	Dlk1/Zmiz1	2
GO:0034620	cellular response to unfolded protein	2/164	83/15625	0.216597	0.358618	0.269092	Vapb/Ppp1r15a	2
GO:0036473	cell death in response to oxidative stress	2/164	83/15625	0.216597	0.358618	0.269092	Vnn1/Rest	2
GO:0007187	G protein-coupled receptor signaling pathway, coupled to cyclic nucleotide second messenger	3/164	153/15625	0.217101	0.359052	0.269418	Atp2b4/Akap12/Gnas	3
GO:0070304	positive regulation of stress-activated protein kinase signaling cascade	3/164	153/15625	0.217101	0.359052	0.269418	Map3k1/Epha4/Tpd52l1	3
GO:0032760	positive regulation of tumor necrosis factor production	2/164	84/15625	0.220455	0.364395	0.273427	Zbtb20/Akap12	2
GO:0006470	protein dephosphorylation	4/164	230/15625	0.222634	0.364942	0.273837	Ptprd/Dlc1/Ptpn13/Ppp1r15a	4
GO:0071214	cellular response to abiotic stimulus	4/164	230/15625	0.222634	0.364942	0.273837	Sfrp1/Rcsd1/Sox9/Rest	4
GO:0104004	cellular response to environmental stimulus	4/164	230/15625	0.222634	0.364942	0.273837	Sfrp1/Rcsd1/Sox9/Rest	4
GO:1904951	positive regulation of establishment of protein localization	6/164	388/15625	0.22361	0.364942	0.273837	C1qtnf12/Sorl1/Zfand1/Abat/Akap12/Mdk	6
GO:0000305	response to oxygen radical	1/164	24/15625	0.22386	0.364942	0.273837	Ucp2	1
GO:0014887	cardiac muscle adaptation	1/164	24/15625	0.22386	0.364942	0.273837	Atp2b4	1
GO:0018126	protein hydroxylation	1/164	24/15625	0.22386	0.364942	0.273837	Plod2	1
GO:0032878	regulation of establishment or maintenance of cell polarity	1/164	24/15625	0.22386	0.364942	0.273837	Gsn	1
GO:0035883	enteroendocrine cell differentiation	1/164	24/15625	0.22386	0.364942	0.273837	Bmp4	1
GO:0045589	regulation of regulatory T cell differentiation	1/164	24/15625	0.22386	0.364942	0.273837	Mdk	1
GO:0045648	positive regulation of erythrocyte differentiation	1/164	24/15625	0.22386	0.364942	0.273837	Id2	1
GO:0046685	response to arsenic-containing substance	1/164	24/15625	0.22386	0.364942	0.273837	Zfand1	1
GO:0051957	positive regulation of amino acid transport	1/164	24/15625	0.22386	0.364942	0.273837	Abat	1
GO:0060117	auditory receptor cell development	1/164	24/15625	0.22386	0.364942	0.273837	Rest	1
GO:0070861	regulation of protein exit from endoplasmic reticulum	1/164	24/15625	0.22386	0.364942	0.273837	Sorl1	1
GO:0071548	response to dexamethasone	1/164	24/15625	0.22386	0.364942	0.273837	Bmp4	1
GO:0072012	glomerulus vasculature development	1/164	24/15625	0.22386	0.364942	0.273837	Bmp4	1
GO:0072574	hepatocyte proliferation	1/164	24/15625	0.22386	0.364942	0.273837	Mdk	1
GO:0072575	epithelial cell proliferation involved in liver morphogenesis	1/164	24/15625	0.22386	0.364942	0.273837	Mdk	1
GO:0090103	cochlea morphogenesis	1/164	24/15625	0.22386	0.364942	0.273837	Sox9	1
GO:0090114	COPII-coated vesicle budding	1/164	24/15625	0.22386	0.364942	0.273837	Vapb	1
GO:0090344	negative regulation of cell aging	1/164	24/15625	0.22386	0.364942	0.273837	Hmga2	1
GO:0097150	neuronal stem cell population maintenance	1/164	24/15625	0.22386	0.364942	0.273837	Rest	1
GO:1904738	vascular associated smooth muscle cell migration	1/164	24/15625	0.22386	0.364942	0.273837	Igfbp5	1
GO:1904752	regulation of vascular associated smooth muscle cell migration	1/164	24/15625	0.22386	0.364942	0.273837	Igfbp5	1
GO:0035304	regulation of protein dephosphorylation	2/164	85/15625	0.224318	0.365286	0.274096	Dlc1/Ppp1r15a	2
GO:1903557	positive regulation of tumor necrosis factor superfamily cytokine production	2/164	85/15625	0.224318	0.365286	0.274096	Zbtb20/Akap12	2
GO:0051345	positive regulation of hydrolase activity	7/164	472/15625	0.227953	0.370772	0.278212	Wnt4/Epha4/Dlc1/Gsn/Rest/Ppp1r15a/Gnas	7
GO:0015844	monoamine transport	2/164	86/15625	0.228187	0.370772	0.278212	Abat/Ly6e	2
GO:0043535	regulation of blood vessel endothelial cell migration	2/164	86/15625	0.228187	0.370772	0.278212	Igf2/Nrp1	2
GO:2001237	negative regulation of extrinsic apoptotic signaling pathway	2/164	86/15625	0.228187	0.370772	0.278212	Nrp1/Bmp4	2
GO:0002052	positive regulation of neuroblast proliferation	1/164	25/15625	0.232019	0.372174	0.279264	Bex1	1
GO:0006929	substrate-dependent cell migration	1/164	25/15625	0.232019	0.372174	0.279264	Nrp1	1
GO:0008299	isoprenoid biosynthetic process	1/164	25/15625	0.232019	0.372174	0.279264	Rbp1	1
GO:0010165	response to X-ray	1/164	25/15625	0.232019	0.372174	0.279264	Sfrp1	1
GO:0010574	regulation of vascular endothelial growth factor production	1/164	25/15625	0.232019	0.372174	0.279264	Sulf1	1
GO:0014829	vascular smooth muscle contraction	1/164	25/15625	0.232019	0.372174	0.279264	Atp2b1	1
GO:0032515	negative regulation of phosphoprotein phosphatase activity	1/164	25/15625	0.232019	0.372174	0.279264	Ppp1r15a	1
GO:0033273	response to vitamin	1/164	25/15625	0.232019	0.372174	0.279264	Rbp1	1
GO:0034067	protein localization to Golgi apparatus	1/164	25/15625	0.232019	0.372174	0.279264	Sorl1	1
GO:0035640	exploration behavior	1/164	25/15625	0.232019	0.372174	0.279264	Abat	1
GO:0045672	positive regulation of osteoclast differentiation	1/164	25/15625	0.232019	0.372174	0.279264	Gnas	1
GO:0051123	RNA polymerase II preinitiation complex assembly	1/164	25/15625	0.232019	0.372174	0.279264	Thra	1
GO:0051953	negative regulation of amine transport	1/164	25/15625	0.232019	0.372174	0.279264	Abat	1
GO:0060065	uterus development	1/164	25/15625	0.232019	0.372174	0.279264	Ash1l	1
GO:0071402	cellular response to lipoprotein particle stimulus	1/164	25/15625	0.232019	0.372174	0.279264	Adtrp	1
GO:0090022	regulation of neutrophil chemotaxis	1/164	25/15625	0.232019	0.372174	0.279264	Mdk	1
GO:1900274	regulation of phospholipase C activity	1/164	25/15625	0.232019	0.372174	0.279264	Dlc1	1
GO:1902175	regulation of oxidative stress-induced intrinsic apoptotic signaling pathway	1/164	25/15625	0.232019	0.372174	0.279264	Vnn1	1
GO:1903649	regulation of cytoplasmic transport	1/164	25/15625	0.232019	0.372174	0.279264	Sorl1	1
GO:2000178	negative regulation of neural precursor cell proliferation	1/164	25/15625	0.232019	0.372174	0.279264	Id2	1
GO:0002028	regulation of sodium ion transport	2/164	87/15625	0.23206	0.372174	0.279264	Atp2b4/Gnas	2
GO:0043255	regulation of carbohydrate biosynthetic process	2/164	87/15625	0.23206	0.372174	0.279264	C1qtnf12/Igf2	2
GO:0097756	negative regulation of blood vessel diameter	2/164	87/15625	0.23206	0.372174	0.279264	Atp2b1/Mmp2	2
GO:1903426	regulation of reactive oxygen species biosynthetic process	2/164	87/15625	0.23206	0.372174	0.279264	Atp2b4/Ddah2	2
GO:0097529	myeloid leukocyte migration	3/164	159/15625	0.233654	0.374528	0.281031	Mtus1/Nbl1/Mdk	3
GO:0055074	calcium ion homeostasis	6/164	394/15625	0.233811	0.374577	0.281067	Atp2b4/Atp2b1/Vapb/Marcksl1/Bmp4/Gnas	6
GO:0016049	cell growth	7/164	477/15625	0.235695	0.37717	0.283013	Igfbp5/Sfrp1/Sema3c/Nrp1/Sox9/Auts2/Igfbp4	7
GO:0006476	protein deacetylation	2/164	88/15625	0.235938	0.37717	0.283013	Rest/Bex4	2
GO:0007584	response to nutrient	2/164	88/15625	0.235938	0.37717	0.283013	Rbp1/Igf1r	2
GO:0030838	positive regulation of actin filament polymerization	2/164	88/15625	0.235938	0.37717	0.283013	Map3k1/Gsn	2
GO:0019935	cyclic-nucleotide-mediated signaling	3/164	160/15625	0.236436	0.377762	0.283458	Atp2b4/Sox9/Gnas	3
GO:0016458	gene silencing	3/164	161/15625	0.239223	0.378309	0.283868	Nr2f1/Sox6/Bmp4	3
GO:0030534	adult behavior	3/164	161/15625	0.239223	0.378309	0.283868	Id2/Abat/Epha4	3
GO:0030595	leukocyte chemotaxis	3/164	161/15625	0.239223	0.378309	0.283868	Mtus1/Nbl1/Mdk	3
GO:0042594	response to starvation	3/164	161/15625	0.239223	0.378309	0.283868	Comt/Wnt4/Sesn3	3
GO:0015748	organophosphate ester transport	2/164	89/15625	0.239819	0.378309	0.283868	Atp8a1/Pltp	2
GO:0033138	positive regulation of peptidyl-serine phosphorylation	2/164	89/15625	0.239819	0.378309	0.283868	Atp2b4/Ppp1r15a	2
GO:0001779	natural killer cell differentiation	1/164	26/15625	0.240093	0.378309	0.283868	Id2	1
GO:0010971	positive regulation of G2/M transition of mitotic cell cycle	1/164	26/15625	0.240093	0.378309	0.283868	Pbx1	1
GO:0030149	sphingolipid catabolic process	1/164	26/15625	0.240093	0.378309	0.283868	Gm2a	1
GO:0032735	positive regulation of interleukin-12 production	1/164	26/15625	0.240093	0.378309	0.283868	Mdk	1
GO:0033032	regulation of myeloid cell apoptotic process	1/164	26/15625	0.240093	0.378309	0.283868	Thra	1
GO:0036475	neuron death in response to oxidative stress	1/164	26/15625	0.240093	0.378309	0.283868	Rest	1
GO:0039694	viral RNA genome replication	1/164	26/15625	0.240093	0.378309	0.283868	Vapb	1
GO:0042481	regulation of odontogenesis	1/164	26/15625	0.240093	0.378309	0.283868	Bmp4	1
GO:0043950	positive regulation of cAMP-mediated signaling	1/164	26/15625	0.240093	0.378309	0.283868	Gnas	1
GO:0045066	regulatory T cell differentiation	1/164	26/15625	0.240093	0.378309	0.283868	Mdk	1
GO:0048535	lymph node development	1/164	26/15625	0.240093	0.378309	0.283868	Id2	1
GO:0051125	regulation of actin nucleation	1/164	26/15625	0.240093	0.378309	0.283868	Gsn	1
GO:0060045	positive regulation of cardiac muscle cell proliferation	1/164	26/15625	0.240093	0.378309	0.283868	Ncam1	1
GO:0060219	camera-type eye photoreceptor cell differentiation	1/164	26/15625	0.240093	0.378309	0.283868	Sox9	1
GO:0060765	regulation of androgen receptor signaling pathway	1/164	26/15625	0.240093	0.378309	0.283868	Sfrp1	1
GO:0072576	liver morphogenesis	1/164	26/15625	0.240093	0.378309	0.283868	Mdk	1
GO:0090200	positive regulation of release of cytochrome c from mitochondria	1/164	26/15625	0.240093	0.378309	0.283868	Chchd10	1
GO:1900117	regulation of execution phase of apoptosis	1/164	26/15625	0.240093	0.378309	0.283868	Dlc1	1
GO:1903203	regulation of oxidative stress-induced neuron death	1/164	26/15625	0.240093	0.378309	0.283868	Rest	1
GO:2000727	positive regulation of cardiac muscle cell differentiation	1/164	26/15625	0.240093	0.378309	0.283868	Bmp4	1
GO:0015980	energy derivation by oxidation of organic compounds	4/164	238/15625	0.240585	0.378884	0.284299	Igf2/Cavin3/Oxa1l/Gnas	4
GO:0007369	gastrulation	3/164	162/15625	0.242016	0.380935	0.285838	Tenm4/Sfrp1/Bmp4	3
GO:0032103	positive regulation of response to external stimulus	5/164	318/15625	0.242379	0.381303	0.286114	Hmgb3/Mmp2/Igf1r/Nrp1/Mdk	5
GO:0051346	negative regulation of hydrolase activity	5/164	319/15625	0.244331	0.38417	0.288266	Sorl1/Spry1/Ecm1/Oxa1l/Ppp1r15a	5
GO:0007265	Ras protein signal transduction	6/164	401/15625	0.245893	0.38517	0.289016	Spry1/Dlc1/Nrp1/Auts2/Rnd3/Stmn1	6
GO:0045860	positive regulation of protein kinase activity	6/164	402/15625	0.247635	0.38517	0.289016	Pdgfc/Map3k1/Atp2b4/Epha4/Tpd52l1/Bmp4	6
GO:0003413	chondrocyte differentiation involved in endochondral bone morphogenesis	1/164	27/15625	0.248082	0.38517	0.289016	Sox9	1
GO:0005979	regulation of glycogen biosynthetic process	1/164	27/15625	0.248082	0.38517	0.289016	Igf2	1
GO:0006376	mRNA splice site selection	1/164	27/15625	0.248082	0.38517	0.289016	Mbnl1	1
GO:0010573	vascular endothelial growth factor production	1/164	27/15625	0.248082	0.38517	0.289016	Sulf1	1
GO:0010591	regulation of lamellipodium assembly	1/164	27/15625	0.248082	0.38517	0.289016	Auts2	1
GO:0010719	negative regulation of epithelial to mesenchymal transition	1/164	27/15625	0.248082	0.38517	0.289016	Sfrp1	1
GO:0010962	regulation of glucan biosynthetic process	1/164	27/15625	0.248082	0.38517	0.289016	Igf2	1
GO:0032467	positive regulation of cytokinesis	1/164	27/15625	0.248082	0.38517	0.289016	Igf1r	1
GO:0033028	myeloid cell apoptotic process	1/164	27/15625	0.248082	0.38517	0.289016	Thra	1
GO:0033561	regulation of water loss via skin	1/164	27/15625	0.248082	0.38517	0.289016	Stmn1	1
GO:0035335	peptidyl-tyrosine dephosphorylation	1/164	27/15625	0.248082	0.38517	0.289016	Ptpn13	1
GO:0043951	negative regulation of cAMP-mediated signaling	1/164	27/15625	0.248082	0.38517	0.289016	Atp2b4	1
GO:0044003	modulation by symbiont of host process	1/164	27/15625	0.248082	0.38517	0.289016	Vapb	1
GO:0044788	modulation by host of viral process	1/164	27/15625	0.248082	0.38517	0.289016	Vapb	1
GO:0045815	positive regulation of gene expression, epigenetic	1/164	27/15625	0.248082	0.38517	0.289016	Zmiz1	1
GO:0050849	negative regulation of calcium-mediated signaling	1/164	27/15625	0.248082	0.38517	0.289016	Atp2b4	1
GO:0051569	regulation of histone H3-K4 methylation	1/164	27/15625	0.248082	0.38517	0.289016	Auts2	1
GO:0051589	negative regulation of neurotransmitter transport	1/164	27/15625	0.248082	0.38517	0.289016	Abat	1
GO:0061311	cell surface receptor signaling pathway involved in heart development	1/164	27/15625	0.248082	0.38517	0.289016	Bmp4	1
GO:0070306	lens fiber cell differentiation	1/164	27/15625	0.248082	0.38517	0.289016	Maf	1
GO:0098698	postsynaptic specialization assembly	1/164	27/15625	0.248082	0.38517	0.289016	Ptprd	1
GO:1904467	regulation of tumor necrosis factor secretion	1/164	27/15625	0.248082	0.38517	0.289016	Akap12	1
GO:0007189	adenylate cyclase-activating G protein-coupled receptor signaling pathway	2/164	92/15625	0.25148	0.390037	0.292668	Atp2b4/Gnas	2
GO:0030316	osteoclast differentiation	2/164	92/15625	0.25148	0.390037	0.292668	Sfrp1/Gnas	2
GO:0050714	positive regulation of protein secretion	4/164	243/15625	0.251973	0.390598	0.293088	C1qtnf12/Abat/Akap12/Mdk	4
GO:0018205	peptidyl-lysine modification	5/164	324/15625	0.254152	0.39303	0.294914	Zmiz1/Arid4b/Plod2/Ash1l/Auts2	5
GO:0071496	cellular response to external stimulus	4/164	244/15625	0.254264	0.39303	0.294914	Comt/Wnt4/Sox9/Sesn3	4
GO:0006767	water-soluble vitamin metabolic process	1/164	28/15625	0.255988	0.39303	0.294914	Vnn1	1
GO:0010453	regulation of cell fate commitment	1/164	28/15625	0.255988	0.39303	0.294914	Bmp4	1
GO:0021904	dorsal/ventral neural tube patterning	1/164	28/15625	0.255988	0.39303	0.294914	Bmp4	1
GO:0032728	positive regulation of interferon-beta production	1/164	28/15625	0.255988	0.39303	0.294914	Zbtb20	1
GO:0034331	cell junction maintenance	1/164	28/15625	0.255988	0.39303	0.294914	Chchd10	1
GO:0035162	embryonic hemopoiesis	1/164	28/15625	0.255988	0.39303	0.294914	Pbx1	1
GO:0042092	type 2 immune response	1/164	28/15625	0.255988	0.39303	0.294914	Ecm1	1
GO:0045616	regulation of keratinocyte differentiation	1/164	28/15625	0.255988	0.39303	0.294914	Hoxa7	1
GO:0050654	chondroitin sulfate proteoglycan metabolic process	1/164	28/15625	0.255988	0.39303	0.294914	Xylt1	1
GO:0050999	regulation of nitric-oxide synthase activity	1/164	28/15625	0.255988	0.39303	0.294914	Atp2b4	1
GO:0060260	regulation of transcription initiation from RNA polymerase II promoter	1/164	28/15625	0.255988	0.39303	0.294914	Thra	1
GO:0097242	amyloid-beta clearance	1/164	28/15625	0.255988	0.39303	0.294914	Igf1r	1
GO:1901661	quinone metabolic process	1/164	28/15625	0.255988	0.39303	0.294914	Akr7a5	1
GO:1901889	negative regulation of cell junction assembly	1/164	28/15625	0.255988	0.39303	0.294914	Dlc1	1
GO:1902624	positive regulation of neutrophil migration	1/164	28/15625	0.255988	0.39303	0.294914	Mdk	1
GO:1904861	excitatory synapse assembly	1/164	28/15625	0.255988	0.39303	0.294914	Ptprd	1
GO:0007219	Notch signaling pathway	3/164	167/15625	0.256059	0.39303	0.294914	Dlk1/Zmiz1/Sox9	3
GO:0070588	calcium ion transmembrane transport	4/164	246/15625	0.25886	0.396952	0.297857	Atp2b4/Atp2b1/Marcksl1/Bmp4	4
GO:0042098	T cell proliferation	3/164	168/15625	0.258882	0.396952	0.297857	Igf2/Wnt4/Bmp4	3
GO:0055013	cardiac muscle cell development	2/164	94/15625	0.259263	0.397126	0.297988	Tbx3/Bmp4	2
GO:0097061	dendritic spine organization	2/164	94/15625	0.259263	0.397126	0.297988	Igf1r/Epha4	2
GO:0016051	carbohydrate biosynthetic process	3/164	169/15625	0.261709	0.398132	0.298742	C1qtnf12/G6pc2/Igf2	3
GO:0021549	cerebellum development	2/164	95/15625	0.263156	0.398132	0.298742	Igf1r/Mdk	2
GO:0043502	regulation of muscle adaptation	2/164	95/15625	0.263156	0.398132	0.298742	Igfbp5/Atp2b4	2
GO:0046425	regulation of receptor signaling pathway via JAK-STAT	2/164	95/15625	0.263156	0.398132	0.298742	Ptprd/Hmga2	2
GO:0120034	positive regulation of plasma membrane bounded cell projection assembly	2/164	95/15625	0.263156	0.398132	0.298742	Nrp1/Auts2	2
GO:0006790	sulfur compound metabolic process	4/164	248/15625	0.263473	0.398132	0.298742	Comt/Sulf1/Gstm2/Xylt1	4
GO:0051604	protein maturation	4/164	248/15625	0.263473	0.398132	0.298742	Sorl1/Gsn/Aebp1/Plat	4
GO:0001893	maternal placenta development	1/164	29/15625	0.263811	0.398132	0.298742	Ash1l	1
GO:0002021	response to dietary excess	1/164	29/15625	0.263811	0.398132	0.298742	Sorl1	1
GO:0002026	regulation of the force of heart contraction	1/164	29/15625	0.263811	0.398132	0.298742	Atp2b4	1
GO:0002691	regulation of cellular extravasation	1/164	29/15625	0.263811	0.398132	0.298742	Mdk	1
GO:0007007	inner mitochondrial membrane organization	1/164	29/15625	0.263811	0.398132	0.298742	Chchd10	1
GO:0009311	oligosaccharide metabolic process	1/164	29/15625	0.263811	0.398132	0.298742	Gm2a	1
GO:0010837	regulation of keratinocyte proliferation	1/164	29/15625	0.263811	0.398132	0.298742	Mdk	1
GO:0010922	positive regulation of phosphatase activity	1/164	29/15625	0.263811	0.398132	0.298742	Ppp1r15a	1
GO:0015012	heparan sulfate proteoglycan biosynthetic process	1/164	29/15625	0.263811	0.398132	0.298742	Xylt1	1
GO:0021602	cranial nerve morphogenesis	1/164	29/15625	0.263811	0.398132	0.298742	Nrp1	1
GO:0031069	hair follicle morphogenesis	1/164	29/15625	0.263811	0.398132	0.298742	Igfbp5	1
GO:0034260	negative regulation of GTPase activity	1/164	29/15625	0.263811	0.398132	0.298742	Spry1	1
GO:0035066	positive regulation of histone acetylation	1/164	29/15625	0.263811	0.398132	0.298742	Auts2	1
GO:0035767	endothelial cell chemotaxis	1/164	29/15625	0.263811	0.398132	0.298742	Nrp1	1
GO:0045920	negative regulation of exocytosis	1/164	29/15625	0.263811	0.398132	0.298742	Rest	1
GO:0046466	membrane lipid catabolic process	1/164	29/15625	0.263811	0.398132	0.298742	Gm2a	1
GO:0051491	positive regulation of filopodium assembly	1/164	29/15625	0.263811	0.398132	0.298742	Nrp1	1
GO:0055022	negative regulation of cardiac muscle tissue growth	1/164	29/15625	0.263811	0.398132	0.298742	Meis1	1
GO:0061117	negative regulation of heart growth	1/164	29/15625	0.263811	0.398132	0.298742	Meis1	1
GO:0062125	regulation of mitochondrial gene expression	1/164	29/15625	0.263811	0.398132	0.298742	Chchd10	1
GO:1902751	positive regulation of cell cycle G2/M phase transition	1/164	29/15625	0.263811	0.398132	0.298742	Pbx1	1
GO:1990774	tumor necrosis factor secretion	1/164	29/15625	0.263811	0.398132	0.298742	Akap12	1
GO:0048588	developmental cell growth	4/164	249/15625	0.265785	0.400907	0.300825	Sema3c/Nrp1/Sox9/Auts2	4
GO:0048024	regulation of mRNA splicing, via spliceosome	2/164	96/15625	0.26705	0.402406	0.301949	Mbnl1/Rest	2
GO:0071887	leukocyte apoptotic process	2/164	96/15625	0.26705	0.402406	0.301949	Siva1/Bmp4	2
GO:0046394	carboxylic acid biosynthetic process	4/164	250/15625	0.268101	0.403785	0.302984	Atp2b4/Rbp1/Abat/Plod2	4
GO:0016053	organic acid biosynthetic process	4/164	251/15625	0.270421	0.405688	0.304412	Atp2b4/Rbp1/Abat/Plod2	4
GO:0071466	cellular response to xenobiotic stimulus	2/164	97/15625	0.270943	0.405688	0.304412	Gstm2/Bmp4	2
GO:0090277	positive regulation of peptide hormone secretion	2/164	97/15625	0.270943	0.405688	0.304412	C1qtnf12/Abat	2
GO:0010614	negative regulation of cardiac muscle hypertrophy	1/164	30/15625	0.271553	0.405688	0.304412	Atp2b4	1
GO:0010737	protein kinase A signaling	1/164	30/15625	0.271553	0.405688	0.304412	Akap12	1
GO:0021884	forebrain neuron development	1/164	30/15625	0.271553	0.405688	0.304412	Nrp1	1
GO:0044030	regulation of DNA methylation	1/164	30/15625	0.271553	0.405688	0.304412	H19	1
GO:0046461	neutral lipid catabolic process	1/164	30/15625	0.271553	0.405688	0.304412	Sorl1	1
GO:0046464	acylglycerol catabolic process	1/164	30/15625	0.271553	0.405688	0.304412	Sorl1	1
GO:0060561	apoptotic process involved in morphogenesis	1/164	30/15625	0.271553	0.405688	0.304412	Pax8	1
GO:0060795	cell fate commitment involved in formation of primary germ layer	1/164	30/15625	0.271553	0.405688	0.304412	Bmp4	1
GO:0060914	heart formation	1/164	30/15625	0.271553	0.405688	0.304412	Bmp4	1
GO:0071634	regulation of transforming growth factor beta production	1/164	30/15625	0.271553	0.405688	0.304412	Ltbp1	1
GO:0071827	plasma lipoprotein particle organization	1/164	30/15625	0.271553	0.405688	0.304412	Pltp	1
GO:1902186	regulation of viral release from host cell	1/164	30/15625	0.271553	0.405688	0.304412	Vapb	1
GO:1903792	negative regulation of anion transport	1/164	30/15625	0.271553	0.405688	0.304412	Abat	1
GO:0007519	skeletal muscle tissue development	3/164	173/15625	0.273056	0.407728	0.305943	Meg3/Mbnl1/Plagl1	3
GO:0032368	regulation of lipid transport	2/164	98/15625	0.274836	0.409563	0.307319	Atp8a1/Pltp	2
GO:0050772	positive regulation of axonogenesis	2/164	98/15625	0.274836	0.409563	0.307319	Nrp1/Plxna2	2
GO:0050868	negative regulation of T cell activation	2/164	98/15625	0.274836	0.409563	0.307319	Bmp4/Mdk	2
GO:1901654	response to ketone	2/164	98/15625	0.274836	0.409563	0.307319	Bmp4/Gnas	2
GO:0019722	calcium-mediated signaling	3/164	174/15625	0.275901	0.410943	0.308355	Ncam1/Atp2b4/Nfat5	3
GO:0014897	striated muscle hypertrophy	2/164	99/15625	0.278728	0.411742	0.308955	Igfbp5/Atp2b4	2
GO:0030518	intracellular steroid hormone receptor signaling pathway	2/164	99/15625	0.278728	0.411742	0.308955	Sfrp1/Hmga2	2
GO:0035601	protein deacylation	2/164	99/15625	0.278728	0.411742	0.308955	Rest/Bex4	2
GO:0072329	monocarboxylic acid catabolic process	2/164	99/15625	0.278728	0.411742	0.308955	Adtrp/Abat	2
GO:0090263	positive regulation of canonical Wnt signaling pathway	2/164	99/15625	0.278728	0.411742	0.308955	Sfrp1/Thra	2
GO:0098732	macromolecule deacylation	2/164	99/15625	0.278728	0.411742	0.308955	Rest/Bex4	2
GO:1904892	regulation of receptor signaling pathway via STAT	2/164	99/15625	0.278728	0.411742	0.308955	Ptprd/Hmga2	2
[truncated: 968 more rows]

## Sheet: SLC_XXvsSupp_late_GO_terms
ID	Description	GeneRatio	BgRatio	pvalue	p.adjust	qvalue	geneID	Count
GO:0048732	gland development	20/159	401/15625	4.59664e-09	1.22041e-05	9.85617e-06	Igfbp5/Pax8/Sema3c/Tbx2/Nrp1/Stra6/Sulf1/Msx1/Aldh1a3/Wnt4/Nfib/Zfas1/Sox9/Slit2/Igf2/Nr0b1/Meg3/Hmga2/Mdk/Jun	20
GO:2000027	regulation of animal organ morphogenesis	13/159	196/15625	1.03835e-07	0.000137841	0.000111322	Pax8/Sema3c/Tbx2/Tgfb2/Sulf1/Msx1/Wnt4/Nfib/Nkd1/Sox9/Lgr4/Hmga2/Mdk	13
GO:0022612	gland morphogenesis	10/159	141/15625	1.76656e-06	0.000945582	0.000763663	Igfbp5/Sema3c/Tbx2/Nrp1/Sulf1/Wnt4/Nfib/Sox9/Slit2/Mdk	10
GO:0001503	ossification	15/159	339/15625	1.96858e-06	0.000945582	0.000763663	Igfbp5/Il6st/Nell1/Dlk1/Atp2b1/Wnt4/Id3/Hspg2/Xylt1/Sox9/Axin2/Igf2/Lgr4/Mdk/Id1	15
GO:0072173	metanephric tubule morphogenesis	4/159	10/15625	2.06744e-06	0.000945582	0.000763663	Pax8/Wnt4/Sox9/Lgr4	4
GO:0050673	epithelial cell proliferation	16/159	387/15625	2.13691e-06	0.000945582	0.000763663	Igfbp5/Tgfb2/Dlk1/Sulf1/Htra1/Nfib/Zfas1/Sox9/Igf2/Sparc/Lgr4/Igfbp4/Hmga2/Mdk/Jun/Id1	16
GO:0110110	positive regulation of animal organ morphogenesis	8/159	93/15625	4.71756e-06	0.00166022	0.00134082	Pax8/Sema3c/Tgfb2/Wnt4/Sox9/Lgr4/Hmga2/Mdk	8
GO:0050768	negative regulation of neurogenesis	14/159	320/15625	5.00256e-06	0.00166022	0.00134082	Sema3c/Nrp1/Meis1/Nr2f1/Id3/Sorl1/Lgals1/Epha4/Xylt1/Sox9/Slit2/Itm2c/Hmga2/Id1	14
GO:0030111	regulation of Wnt signaling pathway	13/159	283/15625	6.53488e-06	0.00174522	0.00140946	Bambi/Notum/Sulf1/Dact2/Rbms3/Nkd1/Sox9/Axin2/Gprc5b/Lgr4/Atp6ap2/Hmga2/Mdk	13
GO:0030278	regulation of ossification	11/159	202/15625	7.00239e-06	0.00174522	0.00140946	Igfbp5/Il6st/Nell1/Dlk1/Atp2b1/Wnt4/Id3/Sox9/Axin2/Mdk/Id1	11
GO:0045665	negative regulation of neuron differentiation	12/159	243/15625	7.23065e-06	0.00174522	0.00140946	Sema3c/Nrp1/Meis1/Nr2f1/Id3/Lgals1/Epha4/Xylt1/Sox9/Slit2/Itm2c/Id1	12
GO:0051961	negative regulation of nervous system development	14/159	342/15625	1.06684e-05	0.00236038	0.00190627	Sema3c/Nrp1/Meis1/Nr2f1/Id3/Sorl1/Lgals1/Epha4/Xylt1/Sox9/Slit2/Itm2c/Hmga2/Id1	14
GO:0001649	osteoblast differentiation	10/159	174/15625	1.15715e-05	0.00236326	0.00190859	Igfbp5/Il6st/Nell1/Dlk1/Wnt4/Id3/Axin2/Igf2/Lgr4/Id1	10
GO:0030279	negative regulation of ossification	7/159	77/15625	1.31014e-05	0.00248459	0.00200658	Igfbp5/Dlk1/Id3/Sox9/Axin2/Mdk/Id1	7
GO:1905330	regulation of morphogenesis of an epithelium	8/159	109/15625	1.53399e-05	0.0026594	0.00214776	Pax8/Tbx2/Sulf1/Wnt4/Nkd1/Sox9/Lgr4/Mdk	8
GO:0001822	kidney development	12/159	263/15625	1.60265e-05	0.0026594	0.00214776	Pax8/Nrp1/Stra6/Tgfb2/Sulf1/Dact2/Wnt4/Id3/Epha4/Sox9/Slit2/Lgr4	12
GO:0007178	transmembrane receptor protein serine/threonine kinase signaling pathway	13/159	314/15625	1.97989e-05	0.00299295	0.00241715	Bambi/Tgfb2/Sulf1/Msx1/Ltbp1/Dact2/Htra1/Sorl1/Peg10/Nrep/Meg3/Jun/Id1	13
GO:0010721	negative regulation of cell development	14/159	364/15625	2.14185e-05	0.00299295	0.00241715	Sema3c/Nrp1/Meis1/Nr2f1/Id3/Sorl1/Lgals1/Epha4/Xylt1/Sox9/Slit2/Itm2c/Hmga2/Id1	14
GO:0060562	epithelial tube morphogenesis	14/159	364/15625	2.14185e-05	0.00299295	0.00241715	Pax8/Tbx2/Nrp1/Tgfb2/Cecr2/Wnt4/Enah/Epha4/Sox9/Slit2/Rhob/Lgr4/Hmga2/Mdk	14
GO:0050678	regulation of epithelial cell proliferation	13/159	326/15625	2.93047e-05	0.00364567	0.00294428	Tgfb2/Dlk1/Sulf1/Htra1/Nfib/Zfas1/Sox9/Igf2/Sparc/Hmga2/Mdk/Jun/Id1	13
GO:0048640	negative regulation of developmental growth	8/159	120/15625	3.08737e-05	0.00364567	0.00294428	Sema3c/Nrp1/Plac8/Meis1/Nkd1/Cdkn1a/Slit2/H19	8
GO:0003279	cardiac septum development	8/159	121/15625	3.27773e-05	0.00364567	0.00294428	Pax8/Sema3c/Tbx2/Nrp1/Stra6/Tgfb2/Ltbp1/Slit2	8
GO:0045667	regulation of osteoblast differentiation	8/159	121/15625	3.27773e-05	0.00364567	0.00294428	Igfbp5/Il6st/Nell1/Dlk1/Wnt4/Id3/Axin2/Id1	8
GO:0072001	renal system development	12/159	284/15625	3.41926e-05	0.00364567	0.00294428	Pax8/Nrp1/Stra6/Tgfb2/Sulf1/Dact2/Wnt4/Id3/Epha4/Sox9/Slit2/Lgr4	12
GO:0110111	negative regulation of animal organ morphogenesis	5/159	37/15625	3.43283e-05	0.00364567	0.00294428	Pax8/Tbx2/Tgfb2/Sulf1/Nfib	5
GO:1905332	positive regulation of morphogenesis of an epithelium	5/159	38/15625	3.92068e-05	0.00374786	0.00302682	Pax8/Wnt4/Sox9/Lgr4/Mdk	5
GO:0045926	negative regulation of growth	11/159	243/15625	3.92346e-05	0.00374786	0.00302682	Igfbp5/Sema3c/Nrp1/Plac8/Tgfb2/Meis1/Msx1/Nkd1/Cdkn1a/Slit2/H19	11
GO:0001501	skeletal system development	16/159	489/15625	3.95255e-05	0.00374786	0.00302682	Pdgfc/Tgfb2/Dlk1/Maf/Meis1/Sulf1/Msx1/Etl4/Nfib/Hspg2/Col5a2/Xylt1/Sox9/Axin2/Sparc/Mdk	16
GO:0072170	metanephric tubule development	4/159	20/15625	4.40553e-05	0.00403334	0.00325737	Pax8/Wnt4/Sox9/Lgr4	4
GO:0010977	negative regulation of neuron projection development	9/159	168/15625	5.55444e-05	0.00475747	0.00384219	Sema3c/Nrp1/Nr2f1/Lgals1/Epha4/Xylt1/Slit2/Itm2c/Id1	9
GO:0016055	Wnt signaling pathway	14/159	398/15625	5.67727e-05	0.00475747	0.00384219	Bambi/Notum/Sulf1/Dact2/Wnt4/Rbms3/Nkd1/Sox9/Axin2/Gprc5b/Lgr4/Atp6ap2/Hmga2/Mdk	14
GO:0198738	cell-cell signaling by wnt	14/159	399/15625	5.8325e-05	0.00475747	0.00384219	Bambi/Notum/Sulf1/Dact2/Wnt4/Rbms3/Nkd1/Sox9/Axin2/Gprc5b/Lgr4/Atp6ap2/Hmga2/Mdk	14
GO:0061138	morphogenesis of a branching epithelium	10/159	211/15625	6.04971e-05	0.00475747	0.00384219	Pax8/Sema3c/Nrp1/Sulf1/Wnt4/Sox9/Slit2/Lgr4/Hmga2/Mdk	10
GO:0072207	metanephric epithelium development	4/159	22/15625	6.54679e-05	0.00475747	0.00384219	Pax8/Wnt4/Sox9/Lgr4	4
GO:0072273	metanephric nephron morphogenesis	4/159	22/15625	6.54679e-05	0.00475747	0.00384219	Pax8/Wnt4/Sox9/Lgr4	4
GO:0043583	ear development	10/159	213/15625	6.54749e-05	0.00475747	0.00384219	Pax8/Stra6/Tgfb2/Maf/Msx1/Aldh1a3/Cecr2/Epha4/Sox9/Tshz1	10
GO:0090288	negative regulation of cellular response to growth factor stimulus	8/159	134/15625	6.79059e-05	0.00475747	0.00384219	Bambi/Sulf1/Ltbp1/Wnt4/Htra1/Sorl1/Peg10/Slit2	8
GO:0090092	regulation of transmembrane receptor protein serine/threonine kinase signaling pathway	10/159	214/15625	6.80919e-05	0.00475747	0.00384219	Bambi/Tgfb2/Sulf1/Msx1/Ltbp1/Dact2/Htra1/Sorl1/Peg10/Nrep	10
GO:0061448	connective tissue development	11/159	261/15625	7.48213e-05	0.00507309	0.00409709	Tgfb2/Maf/Sulf1/Msx1/Sorl1/Nfib/Hspg2/Sox9/Axin2/Hmga2/Mdk	11
GO:0030282	bone mineralization	7/159	101/15625	7.64307e-05	0.00507309	0.00409709	Nell1/Dlk1/Atp2b1/Wnt4/Sox9/Axin2/Lgr4	7
GO:0030325	adrenal gland development	4/159	23/15625	7.86248e-05	0.00509144	0.00411191	Stra6/Nr0b1/Hmga2/Mdk	4
GO:0032102	negative regulation of response to external stimulus	12/159	311/15625	8.20334e-05	0.00518568	0.00418802	C1qtnf12/Sema3c/Nrp1/Sec14l1/Wnt4/Htra1/Cdkn1a/Epha4/Xylt1/Slit2/Igf2/Mdk	12
GO:0010634	positive regulation of epithelial cell migration	8/159	140/15625	9.24317e-05	0.00561025	0.00453091	Nrp1/Tgfb2/Bcas3/Sox9/Igf2/Sparc/Rhob/Jun	8
GO:0045785	positive regulation of cell adhesion	13/159	365/15625	9.2976e-05	0.00561025	0.00453091	Il6st/Nrp1/Tgfb2/Cd83/Egfl6/Nfat5/Emid1/Ccdc80/Wnt4/Lgals1/Podxl/Igf2/Mdk	13
GO:0045668	negative regulation of osteoblast differentiation	5/159	46/15625	0.000100277	0.00582491	0.00470427	Igfbp5/Dlk1/Id3/Axin2/Id1	5
GO:0048638	regulation of developmental growth	13/159	368/15625	0.000100921	0.00582491	0.00470427	Ncam1/Sema3c/Tbx2/Map1b/Nrp1/Plac8/Meis1/Nkd1/Cdkn1a/Slit2/Igf2/H19/Hmga2	13
GO:0001763	morphogenesis of a branching structure	10/159	228/15625	0.000115188	0.00650689	0.00525504	Pax8/Sema3c/Nrp1/Sulf1/Wnt4/Sox9/Slit2/Lgr4/Hmga2/Mdk	10
GO:0001655	urogenital system development	12/159	324/15625	0.000120778	0.00668051	0.00539526	Pax8/Nrp1/Stra6/Tgfb2/Sulf1/Dact2/Wnt4/Id3/Epha4/Sox9/Slit2/Lgr4	12
GO:0035270	endocrine system development	7/159	111/15625	0.000138662	0.00751323	0.00606778	Pax8/Stra6/Wnt4/Sox9/Nr0b1/Hmga2/Mdk	7
GO:0035272	exocrine system development	5/159	50/15625	0.000150007	0.00776591	0.00627184	Sema3c/Nrp1/Nfib/Sox9/Igf2	5
GO:0003338	metanephros morphogenesis	4/159	27/15625	0.000150968	0.00776591	0.00627184	Pax8/Wnt4/Sox9/Lgr4	4
GO:0030198	extracellular matrix organization	10/159	236/15625	0.000152785	0.00776591	0.00627184	Tgfb2/Tgfbi/Egfl6/Sulf1/Ccdc80/Hspg2/Col5a2/Sox9/Aebp1/Mmp23	10
GO:0002062	chondrocyte differentiation	7/159	113/15625	0.000155026	0.00776591	0.00627184	Maf/Sulf1/Nfib/Hspg2/Sox9/Axin2/Mdk	7
GO:0043062	extracellular structure organization	10/159	237/15625	0.000158141	0.00777525	0.00627939	Tgfb2/Tgfbi/Egfl6/Sulf1/Ccdc80/Hspg2/Col5a2/Sox9/Aebp1/Mmp23	10
GO:0051216	cartilage development	9/159	195/15625	0.000173546	0.00828405	0.0066903	Tgfb2/Maf/Sulf1/Msx1/Nfib/Hspg2/Sox9/Axin2/Mdk	9
GO:1900076	regulation of cellular response to insulin stimulus	6/159	81/15625	0.00017473	0.00828405	0.0066903	C1qtnf12/Atp2b1/Sorl1/Ptpre/Igf2/Rarres2	6
GO:0043392	negative regulation of DNA binding	5/159	52/15625	0.00018102	0.00843172	0.00680956	Msx1/Id3/Nfib/Jun/Id1	5
GO:0031345	negative regulation of cell projection organization	9/159	197/15625	0.000187352	0.00847947	0.00684812	Sema3c/Nrp1/Nr2f1/Lgals1/Epha4/Xylt1/Slit2/Itm2c/Id1	9
GO:0048568	embryonic organ development	14/159	446/15625	0.000188433	0.00847947	0.00684812	Pax8/Pdgfc/Tbx2/Stra6/Tgfb2/Msx1/Aldh1a3/Id3/Hspg2/Col5a2/Sox9/Igf2/Rarres2/Tshz1	14
GO:0003148	outflow tract septum morphogenesis	4/159	29/15625	0.000201101	0.00889872	0.00718672	Sema3c/Tbx2/Nrp1/Tgfb2	4
GO:0060502	epithelial cell proliferation involved in lung morphogenesis	3/159	12/15625	0.000212652	0.0092556	0.00747493	Nfib/Sox9/Hmga2	3
GO:0001656	metanephros development	6/159	86/15625	0.000242783	0.0103966	0.00839642	Pax8/Wnt4/Id3/Sox9/Slit2/Lgr4	6
GO:1905314	semi-lunar valve development	4/159	31/15625	0.000262234	0.0110513	0.00892516	Stra6/Tgfb2/Sox9/Slit2	4
GO:0071679	commissural neuron axon guidance	3/159	13/15625	0.000274386	0.0113827	0.00919283	Ncam1/Nrp1/Nfib	3
GO:0048762	mesenchymal cell differentiation	9/159	210/15625	0.000301228	0.0120781	0.00975446	Sema3c/Nrp1/Bambi/Tgfb2/Msx1/Wnt4/Sox9/Axin2/Mdk	9
GO:0060038	cardiac muscle cell proliferation	5/159	58/15625	0.00030388	0.0120781	0.00975446	Ncam1/Tbx2/Tgfb2/Meis1/Tenm4	5
GO:0010632	regulation of epithelial cell migration	9/159	211/15625	0.000311954	0.0120781	0.00975446	Nrp1/Tgfb2/Bcas3/Sox9/Slit2/Igf2/Sparc/Rhob/Jun	9
GO:0090287	regulation of cellular response to growth factor stimulus	10/159	258/15625	0.000313132	0.0120781	0.00975446	Bambi/Sulf1/Msx1/Ltbp1/Wnt4/Htra1/Sorl1/Peg10/Nrep/Slit2	10
GO:0001525	angiogenesis	14/159	469/15625	0.00031479	0.0120781	0.00975446	Nrp1/Tgfb2/Meis1/Sulf1/Bcas3/Hspg2/Slit2/Igf2/Sparc/Rhob/Hmga2/Mdk/Jun/Id1	14
GO:0030879	mammary gland development	7/159	127/15625	0.000318614	0.0120781	0.00975446	Igfbp5/Tbx2/Msx1/Wnt4/Zfas1/Sox9/Slit2	7
GO:0060348	bone development	9/159	212/15625	0.000322994	0.0120781	0.00975446	Pdgfc/Meis1/Sulf1/Msx1/Hspg2/Xylt1/Sox9/Axin2/Sparc	9
GO:0060485	mesenchyme development	10/159	263/15625	0.000364574	0.0130946	0.0105753	Sema3c/Tbx2/Nrp1/Bambi/Tgfb2/Msx1/Wnt4/Sox9/Axin2/Mdk	10
GO:0033002	muscle cell proliferation	9/159	216/15625	0.000370438	0.0130946	0.0105753	Ncam1/Igfbp5/Comt/Tbx2/Tgfb2/Meis1/Cdkn1a/Tenm4/Jun	9
GO:0003203	endocardial cushion morphogenesis	4/159	34/15625	0.000377446	0.0130946	0.0105753	Tbx2/Tgfb2/Msx1/Sox9	4
GO:0035148	tube formation	8/159	172/15625	0.000379248	0.0130946	0.0105753	Pax8/Tgfb2/Cecr2/Wnt4/Enah/Bcas3/Nfib/Sox9	8
GO:0042445	hormone metabolic process	8/159	172/15625	0.000379248	0.0130946	0.0105753	Pax8/Comt/Hsd17b11/Aldh1a3/Wnt4/Rbp1/Igf2/Atp6ap2	8
GO:0060828	regulation of canonical Wnt signaling pathway	9/159	217/15625	0.000383158	0.0130946	0.0105753	Bambi/Notum/Rbms3/Nkd1/Sox9/Axin2/Gprc5b/Lgr4/Mdk	9
GO:0050680	negative regulation of epithelial cell proliferation	7/159	131/15625	0.0003847	0.0130946	0.0105753	Tgfb2/Dlk1/Sulf1/Nfib/Zfas1/Sox9/Sparc	7
GO:0007411	axon guidance	9/159	218/15625	0.000396235	0.0133165	0.0107546	Ncam1/Sema3c/Nrp1/Tgfb2/Enah/Nfib/Epha4/Slit2/Lgr4	9
GO:0097485	neuron projection guidance	9/159	219/15625	0.000409679	0.0135962	0.0109805	Ncam1/Sema3c/Nrp1/Tgfb2/Enah/Nfib/Epha4/Slit2/Lgr4	9
GO:2001053	regulation of mesenchymal cell apoptotic process	3/159	15/15625	0.00043004	0.0139426	0.0112602	Pax8/Msx1/Sox9	3
GO:0060070	canonical Wnt signaling pathway	10/159	269/15625	0.000435432	0.0139426	0.0112602	Bambi/Notum/Wnt4/Rbms3/Nkd1/Sox9/Axin2/Gprc5b/Lgr4/Mdk	10
GO:0031214	biomineral tissue development	7/159	134/15625	0.000441122	0.0139426	0.0112602	Nell1/Dlk1/Atp2b1/Wnt4/Sox9/Axin2/Lgr4	7
GO:0110148	biomineralization	7/159	134/15625	0.000441122	0.0139426	0.0112602	Nell1/Dlk1/Atp2b1/Wnt4/Sox9/Axin2/Lgr4	7
GO:0061035	regulation of cartilage development	5/159	63/15625	0.000447505	0.013978	0.0112888	Tgfb2/Maf/Sox9/Axin2/Mdk	5
GO:0048754	branching morphogenesis of an epithelial tube	8/159	177/15625	0.000459202	0.0141765	0.0114491	Pax8/Nrp1/Wnt4/Sox9/Slit2/Lgr4/Hmga2/Mdk	8
GO:1905114	cell surface receptor signaling pathway involved in cell-cell signaling	14/159	488/15625	0.000468508	0.0142976	0.0115469	Bambi/Notum/Sulf1/Dact2/Wnt4/Rbms3/Nkd1/Sox9/Axin2/Gprc5b/Lgr4/Atp6ap2/Hmga2/Mdk	14
GO:0016331	morphogenesis of embryonic epithelium	8/159	178/15625	0.000476726	0.0143634	0.0116001	Pax8/Tgfb2/Sulf1/Aldh1a3/Cecr2/Wnt4/Enah/Sox9	8
GO:0060688	regulation of morphogenesis of a branching structure	5/159	64/15625	0.000481486	0.0143634	0.0116001	Pax8/Sulf1/Sox9/Lgr4/Mdk	5
GO:0060537	muscle tissue development	13/159	434/15625	0.000500563	0.0147666	0.0119257	Ncam1/Igfbp5/Sema3c/Tbx2/Stra6/Tgfb2/Meis1/Hspg2/Tenm4/Sox9/Svil/Meg3/Sorbs2	13
GO:0001654	eye development	11/159	326/15625	0.000512685	0.014838	0.0119833	Tbx2/Nrp1/Stra6/Tgfb2/Maf/Meis1/Aldh1a3/Meis2/Col5a2/Sox9/Jun	11
GO:0072210	metanephric nephron development	4/159	37/15625	0.000524943	0.014838	0.0119833	Pax8/Wnt4/Sox9/Lgr4	4
GO:0072234	metanephric nephron tubule development	3/159	16/15625	0.000525338	0.014838	0.0119833	Pax8/Sox9/Lgr4	3
GO:0097152	mesenchymal cell apoptotic process	3/159	16/15625	0.000525338	0.014838	0.0119833	Pax8/Msx1/Sox9	3
GO:0150063	visual system development	11/159	328/15625	0.000539497	0.0150122	0.0121241	Tbx2/Nrp1/Stra6/Tgfb2/Maf/Meis1/Aldh1a3/Meis2/Col5a2/Sox9/Jun	11
GO:0060840	artery development	6/159	100/15625	0.000547781	0.0150122	0.0121241	Tbx2/Nrp1/Stra6/Tgfb2/Ltbp1/Mdk	6
GO:0060541	respiratory system development	9/159	228/15625	0.000548469	0.0150122	0.0121241	Igfbp5/Stra6/Aldh1a3/Nfib/Sox9/Sparc/Meg3/Hmga2/Id1	9
GO:0055017	cardiac muscle tissue growth	6/159	101/15625	0.000577551	0.0156057	0.0126034	Ncam1/Tbx2/Tgfb2/Meis1/Tenm4/Sorbs2	6
GO:0048880	sensory system development	11/159	331/15625	0.000581909	0.0156057	0.0126034	Tbx2/Nrp1/Stra6/Tgfb2/Maf/Meis1/Aldh1a3/Meis2/Col5a2/Sox9/Jun	11
GO:0003205	cardiac chamber development	8/159	184/15625	0.000593628	0.0157608	0.0127286	Pax8/Sema3c/Tbx2/Nrp1/Stra6/Tgfb2/Ltbp1/Slit2	8
GO:0003184	pulmonary valve morphogenesis	3/159	17/15625	0.000633161	0.016424	0.0132642	Stra6/Tgfb2/Slit2	3
GO:1905331	negative regulation of morphogenesis of an epithelium	3/159	17/15625	0.000633161	0.016424	0.0132642	Tbx2/Sulf1/Nkd1	3
GO:0046626	regulation of insulin receptor signaling pathway	5/159	68/15625	0.000637163	0.016424	0.0132642	C1qtnf12/Sorl1/Ptpre/Igf2/Rarres2	5
GO:0090101	negative regulation of transmembrane receptor protein serine/threonine kinase signaling pathway	6/159	104/15625	0.000674452	0.017218	0.0139054	Bambi/Ltbp1/Dact2/Htra1/Sorl1/Peg10	6
GO:0030900	forebrain development	11/159	339/15625	0.000708836	0.0177684	0.01435	Ncam1/Nrp1/Jakmip1/Nr2f1/Msx1/Aldh1a3/Wnt4/Nfib/Slit2/Hmga2/Mdk	11
GO:2000826	regulation of heart morphogenesis	4/159	40/15625	0.000709399	0.0177684	0.01435	Sema3c/Tbx2/Tgfb2/Sox9	4
GO:0071417	cellular response to organonitrogen compound	13/159	452/15625	0.000730935	0.0181013	0.0146188	C1qtnf12/Igfbp5/Pdgfc/Atp2b1/Cacna2d1/Sorl1/Epha4/Col5a2/Ptpre/Sox9/Slit2/Igf2/Rarres2	13
GO:0030178	negative regulation of Wnt signaling pathway	7/159	146/15625	0.000736325	0.0181013	0.0146188	Notum/Rbms3/Nkd1/Sox9/Axin2/Hmga2/Mdk	7
GO:0072077	renal vesicle morphogenesis	3/159	18/15625	0.000754139	0.0182022	0.0147003	Pax8/Wnt4/Sox9	3
GO:0072243	metanephric nephron epithelium development	3/159	18/15625	0.000754139	0.0182022	0.0147003	Pax8/Sox9/Lgr4	3
GO:0048844	artery morphogenesis	5/159	71/15625	0.000776615	0.0185758	0.015002	Tbx2/Nrp1/Stra6/Tgfb2/Mdk	5
GO:0071560	cellular response to transforming growth factor beta stimulus	8/159	193/15625	0.000811475	0.0192363	0.0155355	Bambi/Tgfb2/Ltbp1/Htra1/Peg10/Nrep/Sox9/Jun	8
GO:0032870	cellular response to hormone stimulus	13/159	458/15625	0.000825294	0.0193908	0.0156602	C1qtnf12/Pax8/Lypd1/Atp2b1/Sorl1/Ptpre/Igf2/Rarres2/Nr0b1/Glrx/Sorbs2/Hmga2/Jun	13
GO:0090184	positive regulation of kidney development	4/159	42/15625	0.000855244	0.0199182	0.0160862	Pax8/Wnt4/Sox9/Lgr4	4
GO:0060419	heart growth	6/159	109/15625	0.000863434	0.0199341	0.016099	Ncam1/Tbx2/Tgfb2/Meis1/Tenm4/Sorbs2	6
GO:0014855	striated muscle cell proliferation	5/159	73/15625	0.000881467	0.020175	0.0162935	Ncam1/Tbx2/Tgfb2/Meis1/Tenm4	5
GO:0071559	response to transforming growth factor beta	8/159	197/15625	0.000926956	0.0208732	0.0168574	Bambi/Tgfb2/Ltbp1/Htra1/Peg10/Nrep/Sox9/Jun	8
GO:0061564	axon development	13/159	464/15625	0.000929708	0.0208732	0.0168574	Ncam1/Sema3c/Map1b/Nrp1/Tgfb2/Enah/Nfib/Epha4/Nrep/Xylt1/Slit2/Lgr4/Jun	13
GO:1902893	regulation of pri-miRNA transcription by RNA polymerase II	4/159	43/15625	0.000935559	0.0208732	0.0168574	Tgfb2/Nfib/Sox9/Jun	4
GO:0030324	lung development	8/159	199/15625	0.000989446	0.0218657	0.017659	Igfbp5/Stra6/Nfib/Sox9/Sparc/Meg3/Hmga2/Id1	8
GO:1903035	negative regulation of response to wounding	5/159	75/15625	0.000996515	0.0218657	0.017659	Wnt4/Cdkn1a/Epha4/Xylt1/Mdk	5
GO:0010718	positive regulation of epithelial to mesenchymal transition	4/159	44/15625	0.00102104	0.0220588	0.017815	Bambi/Tgfb2/Axin2/Mdk	4
GO:0010810	regulation of cell-substrate adhesion	8/159	200/15625	0.00102193	0.0220588	0.017815	Nrp1/Egfl6/Emid1/Ccdc80/Wnt4/Bcas3/Lgals1/Mdk	8
GO:0072087	renal vesicle development	3/159	20/15625	0.00103797	0.0222242	0.0179485	Pax8/Wnt4/Sox9	3
GO:0030323	respiratory tube development	8/159	202/15625	0.00108947	0.0231403	0.0186884	Igfbp5/Stra6/Nfib/Sox9/Sparc/Meg3/Hmga2/Id1	8
GO:1901342	regulation of vasculature development	10/159	304/15625	0.00111535	0.0235019	0.0189804	Nrp1/Tgfb2/Sulf1/Wnt4/Igf2/Sparc/Rhob/Hmga2/Mdk/Id1	10
GO:0090090	negative regulation of canonical Wnt signaling pathway	6/159	115/15625	0.00114139	0.0237613	0.0191899	Notum/Rbms3/Nkd1/Sox9/Axin2/Mdk	6
GO:0007179	transforming growth factor beta receptor signaling pathway	7/159	158/15625	0.00116989	0.0237613	0.0191899	Bambi/Tgfb2/Ltbp1/Htra1/Peg10/Nrep/Jun	7
GO:0090596	sensory organ morphogenesis	9/159	254/15625	0.00117892	0.0237613	0.0191899	Pax8/Tbx2/Stra6/Meis1/Msx1/Aldh1a3/Col5a2/Sox9/Tshz1	9
GO:0003177	pulmonary valve development	3/159	21/15625	0.00120196	0.0237613	0.0191899	Stra6/Tgfb2/Slit2	3
GO:0043567	regulation of insulin-like growth factor receptor signaling pathway	3/159	21/15625	0.00120196	0.0237613	0.0191899	Igfbp5/Igfbp6/Igfbp4	3
GO:0046628	positive regulation of insulin receptor signaling pathway	3/159	21/15625	0.00120196	0.0237613	0.0191899	C1qtnf12/Sorl1/Igf2	3
GO:0101023	vascular endothelial cell proliferation	3/159	21/15625	0.00120196	0.0237613	0.0191899	Dlk1/Igf2/Mdk	3
GO:1905562	regulation of vascular endothelial cell proliferation	3/159	21/15625	0.00120196	0.0237613	0.0191899	Dlk1/Igf2/Mdk	3
GO:0060323	head morphogenesis	4/159	46/15625	0.0012082	0.0237613	0.0191899	Stra6/Tgfb2/Msx1/Atp6ap2	4
GO:0001936	regulation of endothelial cell proliferation	6/159	117/15625	0.00124781	0.0240595	0.0194307	Dlk1/Sulf1/Igf2/Sparc/Mdk/Jun	6
GO:0003281	ventricular septum development	5/159	79/15625	0.00125961	0.0240595	0.0194307	Pax8/Stra6/Tgfb2/Ltbp1/Slit2	5
GO:0034754	cellular hormone metabolic process	5/159	79/15625	0.00125961	0.0240595	0.0194307	Comt/Hsd17b11/Aldh1a3/Wnt4/Rbp1	5
GO:0045685	regulation of glial cell differentiation	5/159	79/15625	0.00125961	0.0240595	0.0194307	Il6st/Epha4/Tenm4/Hmga2/Mdk	5
GO:0003179	heart valve morphogenesis	4/159	47/15625	0.00131024	0.0245584	0.0198337	Stra6/Tgfb2/Sox9/Slit2	4
GO:0003197	endocardial cushion development	4/159	47/15625	0.00131024	0.0245584	0.0198337	Tbx2/Tgfb2/Msx1/Sox9	4
GO:0048608	reproductive structure development	12/159	423/15625	0.00131348	0.0245584	0.0198337	Stra6/Tgfb2/Sulf1/Wnt4/Htra1/Peg10/Sox9/Igf2/Lgr4/Nr0b1/Prdx3/Hmga2	12
GO:0060411	cardiac septum morphogenesis	5/159	80/15625	0.00133271	0.0247437	0.0199833	Sema3c/Tbx2/Nrp1/Tgfb2/Slit2	5
GO:0032352	positive regulation of hormone metabolic process	3/159	22/15625	0.00138141	0.0250293	0.020214	Pax8/Wnt4/Igf2	3
GO:0072202	cell differentiation involved in metanephros development	3/159	22/15625	0.00138141	0.0250293	0.020214	Pax8/Wnt4/Lgr4	3
GO:0090190	positive regulation of branching involved in ureteric bud morphogenesis	3/159	22/15625	0.00138141	0.0250293	0.020214	Pax8/Sox9/Lgr4	3
GO:0061458	reproductive system development	12/159	426/15625	0.00139449	0.0250293	0.020214	Stra6/Tgfb2/Sulf1/Wnt4/Htra1/Peg10/Sox9/Igf2/Lgr4/Nr0b1/Prdx3/Hmga2	12
GO:0031103	axon regeneration	4/159	48/15625	0.00141815	0.0250293	0.020214	Epha4/Nrep/Xylt1/Jun	4
GO:0032330	regulation of chondrocyte differentiation	4/159	48/15625	0.00141815	0.0250293	0.020214	Maf/Sox9/Axin2/Mdk	4
GO:0055123	digestive system development	6/159	120/15625	0.00142149	0.0250293	0.020214	Pdgfc/Tbx2/Stra6/Igf2/Lgr4/Rarres2	6
GO:0003007	heart morphogenesis	9/159	261/15625	0.00142351	0.0250293	0.020214	Sema3c/Tbx2/Nrp1/Tgfb2/Msx1/Sox9/Slit2/Axin2/Jun	9
GO:0003151	outflow tract morphogenesis	5/159	82/15625	0.00148824	0.0259952	0.0209941	Sema3c/Tbx2/Nrp1/Tgfb2/Jun	5
GO:0010631	epithelial cell migration	9/159	263/15625	0.00150044	0.026037	0.0210278	Nrp1/Tgfb2/Bcas3/Sox9/Slit2/Igf2/Sparc/Rhob/Jun	9
GO:0006935	chemotaxis	13/159	490/15625	0.00151946	0.026196	0.0211562	Ncam1/Sema3c/Nrp1/Tgfb2/Lsp1/Enah/Nfib/Epha4/Cmtm7/Slit2/Lgr4/Rarres2/Mdk	13
GO:0031589	cell-substrate adhesion	10/159	318/15625	0.00156096	0.0263684	0.0212955	Nrp1/Bcam/Egfl6/Emid1/Ccdc80/Wnt4/Bcas3/Lgals1/Hspg2/Mdk	10
GO:0014910	regulation of smooth muscle cell migration	5/159	83/15625	0.00157083	0.0263684	0.0212955	Igfbp5/Il6st/Sorl1/Slit2/Mdk	5
GO:0030903	notochord development	3/159	23/15625	0.00157683	0.0263684	0.0212955	Id3/Col5a2/Sox9	3
GO:2000738	positive regulation of stem cell differentiation	3/159	23/15625	0.00157683	0.0263684	0.0212955	Sema3c/Tgfb2/Sox9	3
GO:0090132	epithelium migration	9/159	265/15625	0.00158067	0.0263684	0.0212955	Nrp1/Tgfb2/Bcas3/Sox9/Slit2/Igf2/Sparc/Rhob/Jun	9
GO:0042330	taxis	13/159	493/15625	0.00160409	0.0263684	0.0212955	Ncam1/Sema3c/Nrp1/Tgfb2/Lsp1/Enah/Nfib/Epha4/Cmtm7/Slit2/Lgr4/Rarres2/Mdk	13
GO:0007219	Notch signaling pathway	7/159	167/15625	0.00161008	0.0263684	0.0212955	Il6st/Tbx2/Tgfb2/Tspan15/Dlk1/Sox9/Sorbs2	7
GO:0010811	positive regulation of cell-substrate adhesion	6/159	123/15625	0.00161304	0.0263684	0.0212955	Nrp1/Egfl6/Emid1/Ccdc80/Wnt4/Mdk	6
GO:0034308	primary alcohol metabolic process	4/159	50/15625	0.00165229	0.0263684	0.0212955	Abhd4/Wnt4/Rbp1/Akr7a5	4
GO:0060428	lung epithelium development	4/159	50/15625	0.00165229	0.0263684	0.0212955	Stra6/Nfib/Sox9/Hmga2	4
GO:0061614	pri-miRNA transcription by RNA polymerase II	4/159	50/15625	0.00165229	0.0263684	0.0212955	Tgfb2/Nfib/Sox9/Jun	4
GO:0072132	mesenchyme morphogenesis	4/159	50/15625	0.00165229	0.0263684	0.0212955	Tbx2/Tgfb2/Msx1/Sox9	4
GO:0090130	tissue migration	9/159	267/15625	0.00166433	0.0263684	0.0212955	Nrp1/Tgfb2/Bcas3/Sox9/Slit2/Igf2/Sparc/Rhob/Jun	9
GO:0002683	negative regulation of immune system process	11/159	377/15625	0.00166851	0.0263684	0.0212955	Hmgb3/Tgfb2/Meis1/Sec14l1/Htra1/Meis2/Sox9/Slit2/Igf2/Tmem176b/Mdk	11
GO:0048771	tissue remodeling	7/159	170/15625	0.00178239	0.0274511	0.0221698	Igfbp5/Sema3c/Tgfb2/Dlk1/Lgr4/Mdk/Klf6	7
GO:0007413	axonal fasciculation	3/159	24/15625	0.00178871	0.0274511	0.0221698	Ncam1/Nrp1/Epha4	3
GO:0007530	sex determination	3/159	24/15625	0.00178871	0.0274511	0.0221698	Wnt4/Sox9/Nr0b1	3
GO:0061213	positive regulation of mesonephros development	3/159	24/15625	0.00178871	0.0274511	0.0221698	Pax8/Sox9/Lgr4	3
GO:0106030	neuron projection fasciculation	3/159	24/15625	0.00178871	0.0274511	0.0221698	Ncam1/Nrp1/Epha4	3
GO:0045765	regulation of angiogenesis	9/159	272/15625	0.00188908	0.0288248	0.0232793	Nrp1/Tgfb2/Sulf1/Igf2/Sparc/Rhob/Hmga2/Mdk/Id1	9
GO:0002335	mature B cell differentiation	3/159	25/15625	0.00201755	0.0302633	0.024441	Itm2a/Lgals1/Cmtm7	3
GO:0090189	regulation of branching involved in ureteric bud morphogenesis	3/159	25/15625	0.00201755	0.0302633	0.024441	Pax8/Sox9/Lgr4	3
GO:1900078	positive regulation of cellular response to insulin stimulus	3/159	25/15625	0.00201755	0.0302633	0.024441	C1qtnf12/Sorl1/Igf2	3
GO:0001837	epithelial to mesenchymal transition	6/159	130/15625	0.00213607	0.031683	0.0255876	Bambi/Tgfb2/Msx1/Sox9/Axin2/Mdk	6
GO:0030177	positive regulation of Wnt signaling pathway	6/159	130/15625	0.00213607	0.031683	0.0255876	Bambi/Sulf1/Nkd1/Gprc5b/Lgr4/Atp6ap2	6
GO:0001935	endothelial cell proliferation	6/159	131/15625	0.00222013	0.032566	0.0263007	Dlk1/Sulf1/Igf2/Sparc/Mdk/Jun	6
GO:0031099	regeneration	6/159	131/15625	0.00222013	0.032566	0.0263007	Cdkn1a/Epha4/Nrep/Xylt1/Mdk/Jun	6
GO:0050679	positive regulation of epithelial cell proliferation	7/159	177/15625	0.0022402	0.032592	0.0263217	Htra1/Sox9/Igf2/Hmga2/Mdk/Jun/Id1	7
GO:0014909	smooth muscle cell migration	5/159	90/15625	0.00224645	0.032592	0.0263217	Igfbp5/Il6st/Sorl1/Slit2/Mdk	5
GO:0021952	central nervous system projection neuron axonogenesis	3/159	26/15625	0.00226381	0.0326652	0.0263808	Nfib/Epha4/Slit2	3
GO:0048706	embryonic skeletal system development	6/159	133/15625	0.00239573	0.0343819	0.0277673	Tgfb2/Dlk1/Sulf1/Etl4/Hspg2/Xylt1	6
GO:0060443	mammary gland morphogenesis	4/159	56/15625	0.00251382	0.0353242	0.0285283	Igfbp5/Tbx2/Wnt4/Slit2	4
GO:0090183	regulation of kidney development	4/159	56/15625	0.00251382	0.0353242	0.0285283	Pax8/Wnt4/Sox9/Lgr4	4
GO:0048596	embryonic camera-type eye morphogenesis	3/159	27/15625	0.00252791	0.0353242	0.0285283	Tbx2/Stra6/Aldh1a3	3
GO:0061217	regulation of mesonephros development	3/159	27/15625	0.00252791	0.0353242	0.0285283	Pax8/Sox9/Lgr4	3
GO:1902668	negative regulation of axon guidance	3/159	27/15625	0.00252791	0.0353242	0.0285283	Sema3c/Nrp1/Slit2	3
GO:0050890	cognition	9/159	286/15625	0.00264997	0.0365221	0.0294957	Ncam1/Comt/Stra6/Jakmip1/Meis2/Gm2a/Igf2/Mdk/Jun	9
GO:0072073	kidney epithelium development	6/159	136/15625	0.00267847	0.0365221	0.0294957	Pax8/Wnt4/Epha4/Sox9/Slit2/Lgr4	6
GO:0003170	heart valve development	4/159	57/15625	0.00268241	0.0365221	0.0294957	Stra6/Tgfb2/Sox9/Slit2	4
GO:0021536	diencephalon development	4/159	57/15625	0.00268241	0.0365221	0.0294957	Ncam1/Nrp1/Wnt4/Hmga2	4
GO:0031102	neuron projection regeneration	4/159	57/15625	0.00268241	0.0365221	0.0294957	Epha4/Nrep/Xylt1/Jun	4
GO:0048562	embryonic organ morphogenesis	9/159	287/15625	0.00271245	0.0367426	0.0296738	Pax8/Tbx2/Stra6/Tgfb2/Msx1/Aldh1a3/Hspg2/Sox9/Tshz1	9
GO:0003231	cardiac ventricle development	6/159	137/15625	0.00277807	0.0374405	0.0302374	Pax8/Sema3c/Stra6/Tgfb2/Ltbp1/Slit2	6
GO:0045992	negative regulation of embryonic development	3/159	28/15625	0.00281029	0.0376834	0.0304336	Tbx2/Sulf1/Col5a2	3
GO:0048839	inner ear development	7/159	185/15625	0.00286929	0.0382813	0.0309164	Pax8/Tgfb2/Maf/Aldh1a3/Cecr2/Epha4/Sox9	7
GO:0043010	camera-type eye development	9/159	290/15625	0.00290693	0.0385895	0.0311653	Tbx2/Nrp1/Stra6/Tgfb2/Maf/Meis1/Aldh1a3/Sox9/Jun	9
GO:0010595	positive regulation of endothelial cell migration	5/159	96/15625	0.00297607	0.0393108	0.0317478	Nrp1/Bcas3/Igf2/Sparc/Rhob	5
GO:0030512	negative regulation of transforming growth factor beta receptor signaling pathway	4/159	59/15625	0.00304255	0.0397929	0.0321372	Bambi/Ltbp1/Htra1/Peg10	4
GO:0042982	amyloid precursor protein metabolic process	4/159	59/15625	0.00304255	0.0397929	0.0321372	Itm2a/Sorl1/Epha4/Itm2c	4
GO:1990845	adaptive thermogenesis	6/159	140/15625	0.00309355	0.0402617	0.0325158	Pdgfc/Plac8/Sorl1/Mfap2/Lgr4/Id1	6
GO:0017015	regulation of transforming growth factor beta receptor signaling pathway	5/159	97/15625	0.00311251	0.0403108	0.0325555	Bambi/Ltbp1/Htra1/Peg10/Nrep	5
GO:0046661	male sex differentiation	6/159	141/15625	0.00320444	0.0412855	0.0333427	Tgfb2/Wnt4/Sox9/Lgr4/Nr0b1/Hmga2	6
GO:0001658	branching involved in ureteric bud morphogenesis	4/159	60/15625	0.00323442	0.0412855	0.0333427	Pax8/Wnt4/Sox9/Lgr4	4
GO:0060324	face development	4/159	60/15625	0.00323442	0.0412855	0.0333427	Stra6/Tgfb2/Msx1/Aldh1a3	4
GO:1903844	regulation of cellular response to transforming growth factor beta stimulus	5/159	99/15625	0.00339884	0.0430107	0.034736	Bambi/Ltbp1/Htra1/Peg10/Nrep	5
GO:0048048	embryonic eye morphogenesis	3/159	30/15625	0.00343148	0.0430107	0.034736	Tbx2/Stra6/Aldh1a3	3
GO:0071634	regulation of transforming growth factor beta production	3/159	30/15625	0.00343148	0.0430107	0.034736	Tgfb2/Ltbp1/Atp6ap2	3
GO:1903845	negative regulation of cellular response to transforming growth factor beta stimulus	4/159	61/15625	0.00343438	0.0430107	0.034736	Bambi/Ltbp1/Htra1/Peg10	4
GO:0001657	ureteric bud development	5/159	100/15625	0.0035489	0.0438247	0.0353934	Pax8/Wnt4/Sox9/Slit2/Lgr4	5
GO:0072163	mesonephric epithelium development	5/159	100/15625	0.0035489	0.0438247	0.0353934	Pax8/Wnt4/Sox9/Slit2/Lgr4	5
GO:0072164	mesonephric tubule development	5/159	100/15625	0.0035489	0.0438247	0.0353934	Pax8/Wnt4/Sox9/Slit2/Lgr4	5
GO:0010171	body morphogenesis	4/159	62/15625	0.00364259	0.0447735	0.0361596	Stra6/Tgfb2/Msx1/Atp6ap2	4
GO:0008045	motor neuron axon guidance	3/159	31/15625	0.00377104	0.0461387	0.0372622	Nrp1/Epha4/Slit2	3
GO:0048678	response to axon injury	4/159	63/15625	0.0038592	0.0470008	0.0379585	Epha4/Nrep/Xylt1/Jun	4
GO:0010594	regulation of endothelial cell migration	6/159	147/15625	0.00393317	0.047683	0.0385093	Nrp1/Bcas3/Slit2/Igf2/Sparc/Rhob	6
GO:0001823	mesonephros development	5/159	103/15625	0.0040276	0.0483092	0.0390151	Pax8/Wnt4/Sox9/Slit2/Lgr4	5
GO:0014812	muscle cell migration	5/159	103/15625	0.0040276	0.0483092	0.0390151	Igfbp5/Il6st/Sorl1/Slit2/Mdk	5
GO:0035265	organ growth	7/159	197/15625	0.00405686	0.0483092	0.0390151	Ncam1/Tbx2/Tgfb2/Meis1/Tenm4/Sox9/Sorbs2	7
GO:0048592	eye morphogenesis	6/159	148/15625	0.00406565	0.0483092	0.0390151	Tbx2/Stra6/Meis1/Aldh1a3/Col5a2/Sox9	6
GO:0060425	lung morphogenesis	4/159	64/15625	0.00408438	0.0483092	0.0390151	Nfib/Sox9/Hmga2/Id1	4
GO:0048009	insulin-like growth factor receptor signaling pathway	3/159	32/15625	0.00413039	0.0483092	0.0390151	Igfbp5/Igfbp6/Igfbp4	3
GO:0048710	regulation of astrocyte differentiation	3/159	32/15625	0.00413039	0.0483092	0.0390151	Il6st/Epha4/Hmga2	3
GO:0071604	transforming growth factor beta production	3/159	32/15625	0.00413039	0.0483092	0.0390151	Tgfb2/Ltbp1/Atp6ap2	3
GO:1905245	regulation of aspartic-type peptidase activity	2/159	10/15625	0.00438899	0.0511087	0.041276	Sorl1/Epha4	2
GO:0001838	embryonic epithelial tube formation	6/159	151/15625	0.00448292	0.0518341	0.0418618	Pax8/Tgfb2/Cecr2/Wnt4/Enah/Sox9	6
GO:0010667	negative regulation of cardiac muscle cell apoptotic process	3/159	33/15625	0.00450986	0.0518341	0.0418618	Pax8/Acot1/Mdk	3
GO:2000249	regulation of actin cytoskeleton reorganization	3/159	33/15625	0.00450986	0.0518341	0.0418618	Nrp1/Bcas3/Mdk	3
GO:0051781	positive regulation of cell division	4/159	66/15625	0.00456106	0.0521967	0.0421547	Pdgfc/Tgfb2/Igf2/Mdk	4
GO:0007611	learning or memory	8/159	255/15625	0.00461369	0.0525723	0.042458	Ncam1/Comt/Stra6/Meis2/Gm2a/Igf2/Mdk/Jun	8
GO:0022409	positive regulation of cell-cell adhesion	7/159	202/15625	0.00464902	0.0527485	0.0426003	Il6st/Cd83/Nfat5/Lgals1/Podxl/Igf2/Mdk	7
GO:0050807	regulation of synapse organization	8/159	256/15625	0.00472235	0.0533525	0.0430882	Sparcl1/Tuba1a/Tubb5/Epha4/Farp1/Sparc/Sorbs2/Ptprd	8
GO:0060675	ureteric bud morphogenesis	4/159	67/15625	0.00481287	0.0541448	0.043728	Pax8/Wnt4/Sox9/Lgr4	4
GO:0048565	digestive tract development	5/159	108/15625	0.00492542	0.0551772	0.0445618	Pdgfc/Tbx2/Stra6/Lgr4/Rarres2	5
GO:0031667	response to nutrient levels	9/159	315/15625	0.00499144	0.0556818	0.0449693	Comt/Rnase4/Wnt4/Bcas3/Sorl1/Cdkn1a/Rbp1/Jun/Agl	9
GO:0030500	regulation of bone mineralization	4/159	68/15625	0.00507385	0.0561295	0.0453308	Nell1/Atp2b1/Wnt4/Sox9	4
GO:0072171	mesonephric tubule morphogenesis	4/159	68/15625	0.00507385	0.0561295	0.0453308	Pax8/Wnt4/Sox9/Lgr4	4
GO:0022604	regulation of cell morphogenesis	12/159	500/15625	0.00513231	0.0565406	0.0456629	Sema3c/Map1b/Nrp1/Bambi/Sh3kbp1/Epha4/Slit2/Sparc/Rhob/Ptprd/Mdk/Id1	12
GO:0016114	terpenoid biosynthetic process	2/159	11/15625	0.00532862	0.0575101	0.0464459	Aldh1a3/Rbp1	2
GO:0060174	limb bud formation	2/159	11/15625	0.00532862	0.0575101	0.0464459	Sema3c/Sox9	2
GO:0060600	dichotomous subdivision of an epithelial terminal unit	2/159	11/15625	0.00532862	0.0575101	0.0464459	Sema3c/Nrp1	2
GO:0060900	embryonic camera-type eye formation	2/159	11/15625	0.00532862	0.0575101	0.0464459	Stra6/Aldh1a3	2
GO:2000018	regulation of male gonad development	2/159	11/15625	0.00532862	0.0575101	0.0464459	Wnt4/Sox9	2
GO:0007015	actin filament organization	10/159	378/15625	0.00536698	0.0576896	0.0465908	Nrp1/Wnt4/Enah/Sh3kbp1/Slit2/Myo1b/Rhob/Cald1/Sorbs2/Id1	10
GO:0072175	epithelial tube formation	6/159	157/15625	0.00541117	0.05793	0.046785	Pax8/Tgfb2/Cecr2/Wnt4/Enah/Sox9	6
GO:0008286	insulin receptor signaling pathway	5/159	111/15625	0.00552765	0.0588253	0.047508	C1qtnf12/Sorl1/Ptpre/Igf2/Rarres2	5
GO:0050803	regulation of synapse structure or activity	8/159	263/15625	0.0055391	0.0588253	0.047508	Sparcl1/Tuba1a/Tubb5/Epha4/Farp1/Sparc/Sorbs2/Ptprd	8
GO:0051098	regulation of binding	10/159	381/15625	0.00566613	0.0598272	0.0483172	Bambi/Tgfb2/Msx1/Id3/Sorl1/Nfib/Epha4/Cald1/Jun/Id1	10
GO:0001937	negative regulation of endothelial cell proliferation	3/159	36/15625	0.00577211	0.0598272	0.0483172	Dlk1/Sulf1/Sparc	3
GO:0007435	salivary gland morphogenesis	3/159	36/15625	0.00577211	0.0598272	0.0483172	Sema3c/Nrp1/Nfib	3
GO:0010664	negative regulation of striated muscle cell apoptotic process	3/159	36/15625	0.00577211	0.0598272	0.0483172	Pax8/Acot1/Mdk	3
GO:0048846	axon extension involved in axon guidance	3/159	36/15625	0.00577211	0.0598272	0.0483172	Sema3c/Nrp1/Slit2	3
GO:1902284	neuron projection extension involved in neuron projection guidance	3/159	36/15625	0.00577211	0.0598272	0.0483172	Sema3c/Nrp1/Slit2	3
GO:1901653	cellular response to peptide	8/159	265/15625	0.00579118	0.0598272	0.0483172	C1qtnf12/Atp2b1/Cacna2d1/Sorl1/Epha4/Ptpre/Igf2/Rarres2	8
GO:0051017	actin filament bundle assembly	6/159	160/15625	0.00592475	0.0609699	0.04924	Nrp1/Wnt4/Myo1b/Rhob/Cald1/Id1	6
GO:0001667	ameboidal-type cell migration	10/159	385/15625	0.00608514	0.0620884	0.0501433	Sema3c/Nrp1/Tgfb2/Bcas3/Sox9/Slit2/Igf2/Sparc/Rhob/Jun	10
GO:0032956	regulation of actin cytoskeleton organization	9/159	325/15625	0.00609365	0.0620884	0.0501433	Nrp1/Tgfb2/Wnt4/Bcas3/Slit2/Rhob/Pam/Mdk/Id1	9
GO:0042594	response to starvation	6/159	161/15625	0.0061036	0.0620884	0.0501433	Comt/Rnase4/Wnt4/Bcas3/Cdkn1a/Jun	6
GO:0010817	regulation of hormone levels	11/159	448/15625	0.00617034	0.0625277	0.0504981	C1qtnf12/Pax8/Comt/Hsd17b11/Aldh1a3/Wnt4/Rbp1/Igf2/Atp6ap2/Glrx/Hmga2	11
GO:0030501	positive regulation of bone mineralization	3/159	37/15625	0.00623509	0.0629436	0.050834	Nell1/Atp2b1/Wnt4	3
GO:0072044	collecting duct development	2/159	12/15625	0.00635181	0.0631613	0.0510098	Pax8/Dact2	2
GO:0097201	negative regulation of transcription from RNA polymerase II promoter in response to stress	2/159	12/15625	0.00635181	0.0631613	0.0510098	Ppp1r15a/Jun	2
GO:1902946	protein localization to early endosome	2/159	12/15625	0.00635181	0.0631613	0.0510098	Nrp1/Sorl1	2
GO:2001054	negative regulation of mesenchymal cell apoptotic process	2/159	12/15625	0.00635181	0.0631613	0.0510098	Pax8/Sox9	2
GO:0008584	male gonad development	5/159	115/15625	0.00640918	0.0634939	0.0512785	Tgfb2/Wnt4/Sox9/Nr0b1/Hmga2	5
GO:0061572	actin filament bundle organization	6/159	163/15625	0.00647306	0.0638884	0.051597	Nrp1/Wnt4/Myo1b/Rhob/Cald1/Id1	6
GO:0042471	ear morphogenesis	5/159	116/15625	0.00664411	0.0650927	0.0525696	Pax8/Msx1/Aldh1a3/Sox9/Tshz1	5
GO:0046546	development of primary male sexual characteristics	5/159	116/15625	0.00664411	0.0650927	0.0525696	Tgfb2/Wnt4/Sox9/Nr0b1/Hmga2	5
GO:0031076	embryonic camera-type eye development	3/159	38/15625	0.00671963	0.0655905	0.0529717	Tbx2/Stra6/Aldh1a3	3
GO:0051100	negative regulation of binding	6/159	165/15625	0.00685853	0.0667011	0.0538686	Msx1/Id3/Sorl1/Nfib/Jun/Id1	6
GO:0061180	mammary gland epithelium development	4/159	75/15625	0.00716984	0.0690107	0.0557339	Msx1/Wnt4/Zfas1/Slit2	4
GO:0072078	nephron tubule morphogenesis	4/159	75/15625	0.00716984	0.0690107	0.0557339	Pax8/Wnt4/Sox9/Lgr4	4
GO:0007431	salivary gland development	3/159	39/15625	0.00722598	0.0690107	0.0557339	Sema3c/Nrp1/Nfib	3
GO:0021955	central nervous system neuron axonogenesis	3/159	39/15625	0.00722598	0.0690107	0.0557339	Nfib/Epha4/Slit2	3
GO:1903053	regulation of extracellular matrix organization	3/159	39/15625	0.00722598	0.0690107	0.0557339	Tgfb2/Sox9/Aebp1	3
GO:1903039	positive regulation of leukocyte cell-cell adhesion	6/159	167/15625	0.00726039	0.0690909	0.0557986	Il6st/Cd83/Nfat5/Lgals1/Igf2/Mdk	6
GO:0010001	glial cell differentiation	7/159	220/15625	0.00733216	0.0695246	0.0561489	Il6st/Nfib/Epha4/Tenm4/Sox9/Hmga2/Mdk	7
GO:0007614	short-term memory	2/159	13/15625	0.0074568	0.0697106	0.0562991	Comt/Mdk	2
GO:0010561	negative regulation of glycoprotein biosynthetic process	2/159	13/15625	0.0074568	0.0697106	0.0562991	Itm2a/Itm2c	2
GO:0042983	amyloid precursor protein biosynthetic process	2/159	13/15625	0.0074568	0.0697106	0.0562991	Itm2a/Itm2c	2
GO:0042984	regulation of amyloid precursor protein biosynthetic process	2/159	13/15625	0.0074568	0.0697106	0.0562991	Itm2a/Itm2c	2
GO:0051101	regulation of DNA binding	5/159	120/15625	0.00764434	0.0712131	0.0575126	Msx1/Id3/Nfib/Jun/Id1	5
GO:0030857	negative regulation of epithelial cell differentiation	3/159	40/15625	0.00775435	0.071238	0.0575327	Tgfb2/Sox9/Id1	3
GO:0060325	face morphogenesis	3/159	40/15625	0.00775435	0.071238	0.0575327	Stra6/Tgfb2/Msx1	3
GO:0071526	semaphorin-plexin signaling pathway	3/159	40/15625	0.00775435	0.071238	0.0575327	Ncam1/Sema3c/Nrp1	3
GO:0071622	regulation of granulocyte chemotaxis	3/159	40/15625	0.00775435	0.071238	0.0575327	Slit2/Rarres2/Mdk	3
GO:0045445	myoblast differentiation	4/159	77/15625	0.00785936	0.0714609	0.0577127	Tbx2/Id3/Lgals1/Sox9	4
GO:0048708	astrocyte differentiation	4/159	77/15625	0.00785936	0.0714609	0.0577127	Il6st/Epha4/Sox9/Hmga2	4
GO:0072088	nephron epithelium morphogenesis	4/159	77/15625	0.00785936	0.0714609	0.0577127	Pax8/Wnt4/Sox9/Lgr4	4
GO:0072028	nephron morphogenesis	4/159	78/15625	0.00821989	0.074484	0.0601542	Pax8/Wnt4/Sox9/Lgr4	4
GO:0070169	positive regulation of biomineral tissue development	3/159	41/15625	0.00830496	0.0744921	0.0601608	Nell1/Atp2b1/Wnt4	3
GO:0071675	regulation of mononuclear cell migration	3/159	41/15625	0.00830496	0.0744921	0.0601608	Slit2/Rarres2/Mdk	3
GO:0110151	positive regulation of biomineralization	3/159	41/15625	0.00830496	0.0744921	0.0601608	Nell1/Atp2b1/Wnt4	3
GO:0048593	camera-type eye morphogenesis	5/159	123/15625	0.00846016	0.0756287	0.0610786	Tbx2/Stra6/Meis1/Aldh1a3/Sox9	5
GO:0009991	response to extracellular stimulus	9/159	343/15625	0.00854126	0.0760975	0.0614573	Comt/Rnase4/Wnt4/Bcas3/Sorl1/Cdkn1a/Rbp1/Jun/Agl	9
GO:0010935	regulation of macrophage cytokine production	2/159	14/15625	0.00864183	0.0762261	0.0615611	Tgfb2/Gprc5b	2
GO:0048681	negative regulation of axon regeneration	2/159	14/15625	0.00864183	0.0762261	0.0615611	Epha4/Xylt1	2
GO:1904996	positive regulation of leukocyte adhesion to vascular endothelial cell	2/159	14/15625	0.00864183	0.0762261	0.0615611	Nfat5/Mdk	2
GO:1901652	response to peptide	9/159	344/15625	0.00869637	0.0763749	0.0616813	C1qtnf12/Atp2b1/Irf5/Cacna2d1/Sorl1/Epha4/Ptpre/Igf2/Rarres2	9
GO:0045995	regulation of embryonic development	5/159	124/15625	0.00874499	0.0763749	0.0616813	Tbx2/Sulf1/Wnt4/Col5a2/Tenm4	5
GO:0062013	positive regulation of small molecule metabolic process	5/159	124/15625	0.00874499	0.0763749	0.0616813	Comt/Mid1ip1/Wnt4/Igf2/Zbtb20	5
GO:0001523	retinoid metabolic process	3/159	42/15625	0.00887802	0.0767789	0.0620076	Aldh1a3/Rbp1/Rarres2	3
GO:0002063	chondrocyte development	3/159	42/15625	0.00887802	0.0767789	0.0620076	Sulf1/Sox9/Axin2	3
GO:0050919	negative chemotaxis	3/159	42/15625	0.00887802	0.0767789	0.0620076	Sema3c/Slit2/Lgr4	3
GO:0040014	regulation of multicellular organism growth	4/159	80/15625	0.00897312	0.0773495	0.0624684	Plac8/Igf2/H19/Hmga2	4
GO:0061333	renal tubule morphogenesis	4/159	81/15625	0.00936607	0.0799579	0.064575	Pax8/Wnt4/Sox9/Lgr4	4
GO:0070167	regulation of biomineral tissue development	4/159	81/15625	0.00936607	0.0799579	0.064575	Nell1/Atp2b1/Wnt4/Sox9	4
GO:0110149	regulation of biomineralization	4/159	81/15625	0.00936607	0.0799579	0.064575	Nell1/Atp2b1/Wnt4/Sox9	4
GO:1902667	regulation of axon guidance	3/159	43/15625	0.0094737	0.0806175	0.0651077	Sema3c/Nrp1/Slit2	3
GO:0032869	cellular response to insulin stimulus	6/159	177/15625	0.00952895	0.0808286	0.0652782	C1qtnf12/Atp2b1/Sorl1/Ptpre/Igf2/Rarres2	6
GO:0016049	cell growth	11/159	477/15625	0.00965325	0.0816222	0.0659191	Igfbp5/Sema3c/Map1b/Nrp1/Tgfb2/Msx1/Cdkn1a/Sox9/Slit2/Igfbp4/Sorbs2	11
GO:0014706	striated muscle tissue development	10/159	413/15625	0.00973592	0.0817934	0.0660573	Ncam1/Sema3c/Tbx2/Tgfb2/Meis1/Hspg2/Tenm4/Svil/Meg3/Sorbs2	10
GO:0030238	male sex determination	2/159	15/15625	0.00990518	0.0817934	0.0660573	Sox9/Nr0b1	2
GO:0043584	nose development	2/159	15/15625	0.00990518	0.0817934	0.0660573	Stra6/Aldh1a3	2
GO:0061029	eyelid development in camera-type eye	2/159	15/15625	0.00990518	0.0817934	0.0660573	Stra6/Jun	2
GO:1902894	negative regulation of pri-miRNA transcription by RNA polymerase II	2/159	15/15625	0.00990518	0.0817934	0.0660573	Nfib/Sox9	2
GO:1903019	negative regulation of glycoprotein metabolic process	2/159	15/15625	0.00990518	0.0817934	0.0660573	Itm2a/Itm2c	2
GO:1905564	positive regulation of vascular endothelial cell proliferation	2/159	15/15625	0.00990518	0.0817934	0.0660573	Igf2/Mdk	2
GO:0106106	cold-induced thermogenesis	5/159	128/15625	0.00995076	0.0817934	0.0660573	Pdgfc/Plac8/Mfap2/Lgr4/Id1	5
GO:0120161	regulation of cold-induced thermogenesis	5/159	128/15625	0.00995076	0.0817934	0.0660573	Pdgfc/Plac8/Mfap2/Lgr4/Id1	5
GO:0007157	heterophilic cell-cell adhesion via plasma membrane cell adhesion molecules	3/159	44/15625	0.0100922	0.0819412	0.0661767	Lgals1/Tenm4/Ptprd	3
GO:0016101	diterpenoid metabolic process	3/159	44/15625	0.0100922	0.0819412	0.0661767	Aldh1a3/Rbp1/Rarres2	3
GO:0030517	negative regulation of axon extension	3/159	44/15625	0.0100922	0.0819412	0.0661767	Sema3c/Nrp1/Slit2	3
GO:0050873	brown fat cell differentiation	3/159	44/15625	0.0100922	0.0819412	0.0661767	Plac8/Selenbp1/Rarres2	3
GO:0008593	regulation of Notch signaling pathway	4/159	83/15625	0.0101852	0.0819447	0.0661795	Il6st/Tgfb2/Tspan15/Dlk1	4
GO:0010717	regulation of epithelial to mesenchymal transition	4/159	83/15625	0.0101852	0.0819447	0.0661795	Bambi/Tgfb2/Axin2/Mdk	4
GO:0021954	central nervous system neuron development	4/159	83/15625	0.0101852	0.0819447	0.0661795	Nrp1/Nfib/Epha4/Slit2	4
GO:0031348	negative regulation of defense response	6/159	180/15625	0.0102983	0.0826046	0.0667125	C1qtnf12/Sec14l1/Htra1/Slit2/Igf2/Mdk	6
GO:0033555	multicellular organismal response to stress	4/159	84/15625	0.0106116	0.0846063	0.0683291	Ncam1/Comt/Lypd1/Mdk	4
GO:0046889	positive regulation of lipid biosynthetic process	4/159	84/15625	0.0106116	0.0846063	0.0683291	Mid1ip1/Wnt4/Igf2/Zbtb20	4
GO:0045687	positive regulation of glial cell differentiation	3/159	45/15625	0.0107336	0.0850681	0.068702	Il6st/Tenm4/Mdk	3
GO:0090102	cochlea development	3/159	45/15625	0.0107336	0.0850681	0.068702	Cecr2/Epha4/Sox9	3
GO:0001502	cartilage condensation	2/159	16/15625	0.0112452	0.0872979	0.0705029	Tgfb2/Sox9	2
GO:0008209	androgen metabolic process	2/159	16/15625	0.0112452	0.0872979	0.0705029	Hsd17b11/Wnt4	2
GO:0010934	macrophage cytokine production	2/159	16/15625	0.0112452	0.0872979	0.0705029	Tgfb2/Gprc5b	2
GO:0070571	negative regulation of neuron projection regeneration	2/159	16/15625	0.0112452	0.0872979	0.0705029	Epha4/Xylt1	2
GO:0071696	ectodermal placode development	2/159	16/15625	0.0112452	0.0872979	0.0705029	Tbx2/Nrp1	2
GO:1902337	regulation of apoptotic process involved in morphogenesis	2/159	16/15625	0.0112452	0.0872979	0.0705029	Pax8/Tgfb2	2
GO:1902644	tertiary alcohol metabolic process	2/159	16/15625	0.0112452	0.0872979	0.0705029	Wnt4/Akr7a5	2
GO:0030308	negative regulation of cell growth	6/159	184/15625	0.0113916	0.0877166	0.070841	Sema3c/Nrp1/Tgfb2/Msx1/Cdkn1a/Slit2	6
GO:0032350	regulation of hormone metabolic process	3/159	46/15625	0.0113982	0.0877166	0.070841	Pax8/Wnt4/Igf2	3
GO:0060043	regulation of cardiac muscle cell proliferation	3/159	46/15625	0.0113982	0.0877166	0.070841	Ncam1/Tbx2/Meis1	3
GO:0014013	regulation of gliogenesis	5/159	134/15625	0.0119664	0.0916811	0.0740428	Il6st/Epha4/Tenm4/Hmga2/Mdk	5
GO:0042063	gliogenesis	8/159	301/15625	0.0119929	0.0916811	0.0740428	Il6st/Tgfb2/Nfib/Epha4/Tenm4/Sox9/Hmga2/Mdk	8
GO:0008038	neuron recognition	3/159	47/15625	0.012086	0.0916811	0.0740428	Ncam1/Nrp1/Epha4	3
GO:0048662	negative regulation of smooth muscle cell proliferation	3/159	47/15625	0.012086	0.0916811	0.0740428	Igfbp5/Comt/Cdkn1a	3
GO:0061005	cell differentiation involved in kidney development	3/159	47/15625	0.012086	0.0916811	0.0740428	Pax8/Wnt4/Lgr4	3
GO:0007409	axonogenesis	10/159	429/15625	0.0124667	0.0930866	0.0751779	Ncam1/Sema3c/Map1b/Nrp1/Tgfb2/Enah/Nfib/Epha4/Slit2/Lgr4	10
GO:0043542	endothelial cell migration	6/159	188/15625	0.0125646	0.0930866	0.0751779	Nrp1/Bcas3/Slit2/Igf2/Sparc/Rhob	6
GO:0003198	epithelial to mesenchymal transition involved in endocardial cushion formation	2/159	17/15625	0.0126601	0.0930866	0.0751779	Tgfb2/Msx1	2
GO:0010002	cardioblast differentiation	2/159	17/15625	0.0126601	0.0930866	0.0751779	Tbx2/Tgfb2	2
GO:0021756	striatum development	2/159	17/15625	0.0126601	0.0930866	0.0751779	Jakmip1/Aldh1a3	2
GO:0040015	negative regulation of multicellular organism growth	2/159	17/15625	0.0126601	0.0930866	0.0751779	Plac8/H19	2
GO:0042573	retinoic acid metabolic process	2/159	17/15625	0.0126601	0.0930866	0.0751779	Aldh1a3/Rbp1	2
GO:0045836	positive regulation of meiotic nuclear division	2/159	17/15625	0.0126601	0.0930866	0.0751779	Msx1/Wnt4	2
GO:0046886	positive regulation of hormone biosynthetic process	2/159	17/15625	0.0126601	0.0930866	0.0751779	Wnt4/Igf2	2
GO:0060973	cell migration involved in heart development	2/159	17/15625	0.0126601	0.0930866	0.0751779	Sema3c/Nrp1	2
GO:1904748	regulation of apoptotic process involved in development	2/159	17/15625	0.0126601	0.0930866	0.0751779	Pax8/Tgfb2	2
GO:0072006	nephron development	5/159	136/15625	0.0126956	0.0930866	0.0751779	Pax8/Sulf1/Wnt4/Sox9/Lgr4	5
GO:0006721	terpenoid metabolic process	3/159	48/15625	0.0127972	0.0930866	0.0751779	Aldh1a3/Rbp1/Rarres2	3
GO:0050922	negative regulation of chemotaxis	3/159	48/15625	0.0127972	0.0930866	0.0751779	Sema3c/Nrp1/Slit2	3
GO:0060351	cartilage development involved in endochondral bone morphogenesis	3/159	48/15625	0.0127972	0.0930866	0.0751779	Hspg2/Sox9/Axin2	3
GO:0035264	multicellular organism growth	6/159	189/15625	0.0128707	0.0931892	0.0752607	Plac8/Dlk1/Igf2/Meg3/H19/Hmga2	6
GO:0014066	regulation of phosphatidylinositol 3-kinase signaling	4/159	89/15625	0.0129166	0.0931892	0.0752607	Pdgfc/Tgfb2/Ptpn13/Sox9	4
GO:0060021	roof of mouth development	4/159	89/15625	0.0129166	0.0931892	0.0752607	Tbx2/Tgfb2/Msx1/Tshz1	4
GO:0048738	cardiac muscle tissue development	7/159	247/15625	0.0133042	0.0957255	0.0773091	Ncam1/Tbx2/Tgfb2/Meis1/Hspg2/Tenm4/Sorbs2	7
GO:0003206	cardiac chamber morphogenesis	5/159	138/15625	0.0134544	0.0965442	0.0779703	Sema3c/Tbx2/Nrp1/Tgfb2/Slit2	5
GO:0030510	regulation of BMP signaling pathway	4/159	91/15625	0.0139212	0.0983346	0.0794163	Sulf1/Msx1/Htra1/Sorl1	4
GO:0032970	regulation of actin filament-based process	9/159	372/15625	0.0139726	0.0983346	0.0794163	Nrp1/Tgfb2/Wnt4/Bcas3/Slit2/Rhob/Pam/Mdk/Id1	9
GO:0010759	positive regulation of macrophage chemotaxis	2/159	18/15625	0.0141483	0.0983346	0.0794163	Rarres2/Mdk	2
GO:0021783	preganglionic parasympathetic fiber development	2/159	18/15625	0.0141483	0.0983346	0.0794163	Nav2/Nrp1	2
GO:0031290	retinal ganglion cell axon guidance	2/159	18/15625	0.0141483	0.0983346	0.0794163	Nrp1/Slit2	2
GO:0033630	positive regulation of cell adhesion mediated by integrin	2/159	18/15625	0.0141483	0.0983346	0.0794163	Tgfb2/Podxl	2
GO:0051481	negative regulation of cytosolic calcium ion concentration	2/159	18/15625	0.0141483	0.0983346	0.0794163	Il6st/Atp2b1	2
GO:0060231	mesenchymal to epithelial transition	2/159	18/15625	0.0141483	0.0983346	0.0794163	Pax8/Wnt4	2
GO:0098743	cell aggregation	2/159	18/15625	0.0141483	0.0983346	0.0794163	Tgfb2/Sox9	2
GO:1904424	regulation of GTP binding	2/159	18/15625	0.0141483	0.0983346	0.0794163	Tgfb2/Epha4	2
GO:1904994	regulation of leukocyte adhesion to vascular endothelial cell	2/159	18/15625	0.0141483	0.0983346	0.0794163	Nfat5/Mdk	2
GO:2000251	positive regulation of actin cytoskeleton reorganization	2/159	18/15625	0.0141483	0.0983346	0.0794163	Nrp1/Bcas3	2
GO:1903707	negative regulation of hemopoiesis	5/159	140/15625	0.0142432	0.0987355	0.07974	Hmgb3/Meis1/Meis2/Tmem176b/Mdk	5
GO:0072080	nephron tubule development	4/159	92/15625	0.0144415	0.0998497	0.0806399	Pax8/Wnt4/Sox9/Lgr4	4
GO:0009267	cellular response to starvation	5/159	141/15625	0.014649	0.101021	0.081586	Comt/Rnase4/Wnt4/Cdkn1a/Jun	5
GO:0032963	collagen metabolic process	4/159	93/15625	0.0149741	0.102606	0.0828662	Ltbp1/Wnt4/Mmp23/Id1	4
GO:0045778	positive regulation of ossification	4/159	93/15625	0.0149741	0.102606	0.0828662	Il6st/Nell1/Atp2b1/Wnt4	4
GO:0007548	sex differentiation	7/159	253/15625	0.0150028	0.102606	0.0828662	Stra6/Tgfb2/Wnt4/Sox9/Lgr4/Nr0b1/Hmga2	7
GO:1904705	regulation of vascular smooth muscle cell proliferation	3/159	51/15625	0.0150721	0.102606	0.0828662	Igfbp5/Cdkn1a/Jun	3
GO:1990874	vascular smooth muscle cell proliferation	3/159	51/15625	0.0150721	0.102606	0.0828662	Igfbp5/Cdkn1a/Jun	3
GO:0060993	kidney morphogenesis	4/159	94/15625	0.0155189	0.105317	0.0850552	Pax8/Wnt4/Sox9/Lgr4	4
GO:0002313	mature B cell differentiation involved in immune response	2/159	19/15625	0.0157083	0.105317	0.0850552	Itm2a/Lgals1	2
GO:0003180	aortic valve morphogenesis	2/159	19/15625	0.0157083	0.105317	0.0850552	Sox9/Slit2	2
GO:0003215	cardiac right ventricle morphogenesis	2/159	19/15625	0.0157083	0.105317	0.0850552	Sema3c/Tgfb2	2
GO:0040037	negative regulation of fibroblast growth factor receptor signaling pathway	2/159	19/15625	0.0157083	0.105317	0.0850552	Sulf1/Wnt4	2
GO:0090030	regulation of steroid hormone biosynthetic process	2/159	19/15625	0.0157083	0.105317	0.0850552	Wnt4/Igf2	2
GO:0048639	positive regulation of developmental growth	6/159	198/15625	0.015864	0.105887	0.0855156	Ncam1/Tbx2/Map1b/Nrp1/Igf2/Hmga2	6
GO:0060560	developmental growth involved in morphogenesis	7/159	256/15625	0.0159077	0.105887	0.0855156	Sema3c/Tbx2/Map1b/Nrp1/Nkd1/Sox9/Slit2	7
GO:0030509	BMP signaling pathway	5/159	144/15625	0.015913	0.105887	0.0855156	Sulf1/Msx1/Htra1/Sorl1/Id1	5
GO:0046425	regulation of receptor signaling pathway via JAK-STAT	4/159	95/15625	0.016076	0.106704	0.0861758	Il6st/Stra6/Ptprd/Hmga2	4
GO:0007517	muscle organ development	9/159	383/15625	0.0165906	0.109846	0.0887127	Ncam1/Tbx2/Stra6/Tgfb2/Meis1/Msx1/Id3/Svil/Meg3	9
GO:0030199	collagen fibril organization	3/159	53/15625	0.0167074	0.110344	0.0891149	Tgfb2/Col5a2/Aebp1	3
GO:0002521	leukocyte differentiation	10/159	451/15625	0.0171208	0.112793	0.0910931	Itm2a/Hmgb3/Cd83/Wnt4/Lgals1/Rbp1/Cmtm7/Tmem176b/Mdk/Jun	10
GO:0010771	negative regulation of cell morphogenesis involved in differentiation	4/159	97/15625	0.0172276	0.112826	0.09112	Sema3c/Nrp1/Slit2/Id1	4
GO:0010996	response to auditory stimulus	2/159	20/15625	0.0173383	0.112826	0.09112	Stra6/Mdk	2
GO:0062009	secondary palate development	2/159	20/15625	0.0173383	0.112826	0.09112	Tgfb2/Tshz1	2
GO:0072079	nephron tubule formation	2/159	20/15625	0.0173383	0.112826	0.09112	Pax8/Sox9	2
GO:0095500	acetylcholine receptor signaling pathway	2/159	20/15625	0.0173383	0.112826	0.09112	Lypd1/Sorbs2	2
GO:0010665	regulation of cardiac muscle cell apoptotic process	3/159	54/15625	0.0175608	0.113717	0.0918394	Pax8/Acot1/Mdk	3
GO:0035019	somatic stem cell population maintenance	3/159	54/15625	0.0175608	0.113717	0.0918394	Pax8/Sox9/Hmga2	3
GO:0061326	renal tubule development	4/159	98/15625	0.0178223	0.115129	0.0929799	Pax8/Wnt4/Sox9/Lgr4	4
GO:0001942	hair follicle development	4/159	99/15625	0.0184296	0.118245	0.0954963	Igfbp5/Tgfb2/Sox9/Lgr4	4
GO:1904892	regulation of receptor signaling pathway via STAT	4/159	99/15625	0.0184296	0.118245	0.0954963	Il6st/Stra6/Ptprd/Hmga2	4
GO:0010463	mesenchymal cell proliferation	3/159	55/15625	0.0184382	0.118245	0.0954963	Msx1/Nfib/Sox9	3
GO:0032868	response to insulin	6/159	206/15625	0.0189029	0.12034	0.0971882	C1qtnf12/Atp2b1/Sorl1/Ptpre/Igf2/Rarres2	6
GO:0014912	negative regulation of smooth muscle cell migration	2/159	21/15625	0.0190369	0.12034	0.0971882	Igfbp5/Slit2	2
GO:0048486	parasympathetic nervous system development	2/159	21/15625	0.0190369	0.12034	0.0971882	Nav2/Nrp1	2
GO:0048857	neural nucleus development	2/159	21/15625	0.0190369	0.12034	0.0971882	Aldh1a3/Nfib	2
GO:0050687	negative regulation of defense response to virus	2/159	21/15625	0.0190369	0.12034	0.0971882	Sec14l1/Htra1	2
GO:1903055	positive regulation of extracellular matrix organization	2/159	21/15625	0.0190369	0.12034	0.0971882	Tgfb2/Sox9	2
GO:0048863	stem cell differentiation	6/159	207/15625	0.0193088	0.121769	0.0983423	Sema3c/Tbx2/Nrp1/Tgfb2/Msx1/Sox9	6
GO:0001659	temperature homeostasis	5/159	152/15625	0.0196337	0.122669	0.0990687	Pdgfc/Plac8/Mfap2/Lgr4/Id1	5
GO:0050870	positive regulation of T cell activation	5/159	152/15625	0.0196337	0.122669	0.0990687	Il6st/Cd83/Lgals1/Igf2/Mdk	5
GO:0022404	molting cycle process	4/159	101/15625	0.0196824	0.122669	0.0990687	Igfbp5/Tgfb2/Sox9/Lgr4	4
GO:0022405	hair cycle process	4/159	101/15625	0.0196824	0.122669	0.0990687	Igfbp5/Tgfb2/Sox9/Lgr4	4
GO:0098773	skin epidermis development	4/159	101/15625	0.0196824	0.122669	0.0990687	Igfbp5/Tgfb2/Sox9/Lgr4	4
GO:0010769	regulation of cell morphogenesis involved in differentiation	8/159	331/15625	0.0200991	0.124258	0.100352	Sema3c/Map1b/Nrp1/Epha4/Slit2/Ptprd/Mdk/Id1	8
GO:0010656	negative regulation of muscle cell apoptotic process	3/159	57/15625	0.020265	0.124258	0.100352	Pax8/Acot1/Mdk	3
GO:0010659	cardiac muscle cell apoptotic process	3/159	57/15625	0.020265	0.124258	0.100352	Pax8/Acot1/Mdk	3
GO:0010662	regulation of striated muscle cell apoptotic process	3/159	57/15625	0.020265	0.124258	0.100352	Pax8/Acot1/Mdk	3
GO:0051893	regulation of focal adhesion assembly	3/159	57/15625	0.020265	0.124258	0.100352	Nrp1/Wnt4/Bcas3	3
GO:0090109	regulation of cell-substrate junction assembly	3/159	57/15625	0.020265	0.124258	0.100352	Nrp1/Wnt4/Bcas3	3
GO:0150116	regulation of cell-substrate junction organization	3/159	57/15625	0.020265	0.124258	0.100352	Nrp1/Wnt4/Bcas3	3
GO:0072009	nephron epithelium development	4/159	102/15625	0.0203281	0.124357	0.100433	Pax8/Wnt4/Sox9/Lgr4	4
GO:0022407	regulation of cell-cell adhesion	8/159	332/15625	0.0204233	0.124652	0.100671	Il6st/Cd83/Nfat5/Wnt4/Lgals1/Podxl/Igf2/Mdk	8
GO:0071772	response to BMP	5/159	154/15625	0.0206458	0.124674	0.100688	Sulf1/Msx1/Htra1/Sorl1/Id1	5
GO:0071773	cellular response to BMP stimulus	5/159	154/15625	0.0206458	0.124674	0.100688	Sulf1/Msx1/Htra1/Sorl1/Id1	5
GO:0010893	positive regulation of steroid biosynthetic process	2/159	22/15625	0.0208024	0.124674	0.100688	Wnt4/Igf2	2
GO:0021544	subpallium development	2/159	22/15625	0.0208024	0.124674	0.100688	Jakmip1/Aldh1a3	2
GO:0048714	positive regulation of oligodendrocyte differentiation	2/159	22/15625	0.0208024	0.124674	0.100688	Tenm4/Mdk	2
GO:1905144	response to acetylcholine	2/159	22/15625	0.0208024	0.124674	0.100688	Lypd1/Sorbs2	2
GO:1905145	cellular response to acetylcholine	2/159	22/15625	0.0208024	0.124674	0.100688	Lypd1/Sorbs2	2
GO:1905523	positive regulation of macrophage migration	2/159	22/15625	0.0208024	0.124674	0.100688	Rarres2/Mdk	2
GO:0006939	smooth muscle contraction	4/159	103/15625	0.0209867	0.125403	0.101277	Atp2b1/Sulf1/Arhgap42/Cald1	4
GO:0001558	regulation of cell growth	9/159	399/15625	0.0210186	0.125403	0.101277	Igfbp5/Sema3c/Map1b/Nrp1/Tgfb2/Msx1/Cdkn1a/Slit2/Igfbp4	9
GO:0048286	lung alveolus development	3/159	58/15625	0.0212145	0.126005	0.101763	Igfbp5/Stra6/Meg3	3
GO:2000736	regulation of stem cell differentiation	3/159	58/15625	0.0212145	0.126005	0.101763	Sema3c/Tgfb2/Sox9	3
GO:0051251	positive regulation of lymphocyte activation	6/159	212/15625	0.0214279	0.126989	0.102558	Il6st/Cd83/Lgals1/Cdkn1a/Igf2/Mdk	6
GO:0030183	B cell differentiation	4/159	104/15625	0.0216583	0.128069	0.10343	Itm2a/Hmgb3/Lgals1/Cmtm7	4
GO:1903034	regulation of response to wounding	5/159	157/15625	0.022227	0.13095	0.105757	Wnt4/Cdkn1a/Epha4/Xylt1/Mdk	5
GO:0002698	negative regulation of immune effector process	4/159	105/15625	0.0223429	0.13095	0.105757	Tgfb2/Sec14l1/Htra1/Igf2	4
GO:0007565	female pregnancy	4/159	105/15625	0.0223429	0.13095	0.105757	Igfbp5/Comt/Wnt4/Prdx3	4
GO:2000181	negative regulation of blood vessel morphogenesis	4/159	105/15625	0.0223429	0.13095	0.105757	Tgfb2/Sulf1/Wnt4/Sparc	4
GO:0003176	aortic valve development	2/159	23/15625	0.0226334	0.131492	0.106194	Sox9/Slit2	2
GO:0036010	protein localization to endosome	2/159	23/15625	0.0226334	0.131492	0.106194	Nrp1/Sorl1	2
GO:0042474	middle ear morphogenesis	2/159	23/15625	0.0226334	0.131492	0.106194	Msx1/Tshz1	2
GO:1905939	regulation of gonad development	2/159	23/15625	0.0226334	0.131492	0.106194	Wnt4/Sox9	2
GO:0010658	striated muscle cell apoptotic process	3/159	60/15625	0.0231855	0.133821	0.108075	Pax8/Acot1/Mdk	3
GO:0035904	aorta development	3/159	60/15625	0.0231855	0.133821	0.108075	Tbx2/Tgfb2/Ltbp1	3
GO:0048008	platelet-derived growth factor receptor signaling pathway	3/159	60/15625	0.0231855	0.133821	0.108075	Pdgfc/Nrp1/Glrx	3
GO:0045927	positive regulation of growth	7/159	277/15625	0.0233544	0.134503	0.108626	Ncam1/Tbx2/Map1b/Nrp1/Tgfb2/Igf2/Hmga2	7
GO:1901214	regulation of neuron death	8/159	342/15625	0.0238724	0.137189	0.110795	Nrp1/Tgfb2/Ncoa7/Sorl1/Rras2/Prdx3/Mdk/Jun	8
GO:0007626	locomotory behavior	6/159	218/15625	0.0241725	0.137681	0.111192	Nav2/Selenop/Meis1/Aldh1a3/Epha4/Gprc5b	6
GO:0021537	telencephalon development	6/159	218/15625	0.0241725	0.137681	0.111192	Jakmip1/Nr2f1/Aldh1a3/Nfib/Slit2/Mdk	6
GO:0014911	positive regulation of smooth muscle cell migration	3/159	61/15625	0.0242071	0.137681	0.111192	Igfbp5/Il6st/Mdk	3
GO:0051058	negative regulation of small GTPase mediated signal transduction	3/159	61/15625	0.0242071	0.137681	0.111192	Tgfb2/Arhgap42/Slit2	3
GO:0050731	positive regulation of peptidyl-tyrosine phosphorylation	5/159	161/15625	0.0244548	0.137681	0.111192	Il6st/Nrp1/Epha4/Igf2/Gprc5b	5
GO:0030516	regulation of axon extension	4/159	108/15625	0.0244756	0.137681	0.111192	Sema3c/Map1b/Nrp1/Slit2	4
GO:0060349	bone morphogenesis	4/159	108/15625	0.0244756	0.137681	0.111192	Msx1/Hspg2/Sox9/Axin2	4
GO:0003272	endocardial cushion formation	2/159	24/15625	0.0245284	0.137681	0.111192	Tgfb2/Msx1	2
GO:0010758	regulation of macrophage chemotaxis	2/159	24/15625	0.0245284	0.137681	0.111192	Rarres2/Mdk	2
GO:0044342	type B pancreatic cell proliferation	2/159	24/15625	0.0245284	0.137681	0.111192	Igfbp5/Igfbp4	2
GO:0046426	negative regulation of receptor signaling pathway via JAK-STAT	2/159	24/15625	0.0245284	0.137681	0.111192	Ptprd/Hmga2	2
GO:0045766	positive regulation of angiogenesis	5/159	162/15625	0.0250334	0.140219	0.113243	Nrp1/Igf2/Rhob/Hmga2/Mdk	5
GO:0003002	regionalization	8/159	346/15625	0.0253606	0.141454	0.11424	Pax8/Sema3c/Nrp1/Nr2f1/Msx1/Axin2/Atp6ap2/Tshz1	8
GO:1903706	regulation of hemopoiesis	8/159	346/15625	0.0253606	0.141454	0.11424	Hmgb3/Cd83/Meis1/Meis2/Rbp1/Tmem176b/Mdk/Jun	8
GO:0035107	appendage morphogenesis	5/159	164/15625	0.0262169	0.14351	0.115901	Sema3c/Tbx2/Tgfb2/Msx1/Sox9	5
GO:0035108	limb morphogenesis	5/159	164/15625	0.0262169	0.14351	0.115901	Sema3c/Tbx2/Tgfb2/Msx1/Sox9	5
GO:0032233	positive regulation of actin filament bundle assembly	3/159	63/15625	0.0263225	0.14351	0.115901	Nrp1/Wnt4/Id1	3
GO:0048146	positive regulation of fibroblast proliferation	3/159	63/15625	0.0263225	0.14351	0.115901	Pdgfc/Cdkn1a/Jun	3
GO:0006929	substrate-dependent cell migration	2/159	25/15625	0.0264859	0.14351	0.115901	Nrp1/Slit2	2
GO:0008299	isoprenoid biosynthetic process	2/159	25/15625	0.0264859	0.14351	0.115901	Aldh1a3/Rbp1	2
GO:0014829	vascular smooth muscle contraction	2/159	25/15625	0.0264859	0.14351	0.115901	Atp2b1/Arhgap42	2
GO:0035094	response to nicotine	2/159	25/15625	0.0264859	0.14351	0.115901	Lypd1/Igf2	2
GO:0042744	hydrogen peroxide catabolic process	2/159	25/15625	0.0264859	0.14351	0.115901	Hbb-y/Prdx3	2
GO:0048745	smooth muscle tissue development	2/159	25/15625	0.0264859	0.14351	0.115901	Stra6/Sox9	2
GO:0051894	positive regulation of focal adhesion assembly	2/159	25/15625	0.0264859	0.14351	0.115901	Nrp1/Wnt4	2
GO:0060065	uterus development	2/159	25/15625	0.0264859	0.14351	0.115901	Stra6/Tgfb2	2
GO:0090022	regulation of neutrophil chemotaxis	2/159	25/15625	0.0264859	0.14351	0.115901	Slit2/Mdk	2
GO:1904893	negative regulation of receptor signaling pathway via STAT	2/159	25/15625	0.0264859	0.14351	0.115901	Ptprd/Hmga2	2
GO:0071375	cellular response to peptide hormone stimulus	6/159	224/15625	0.0271436	0.146682	0.118462	C1qtnf12/Atp2b1/Sorl1/Ptpre/Igf2/Rarres2	6
GO:0040013	negative regulation of locomotion	7/159	286/15625	0.0271818	0.146682	0.118462	Igfbp5/Sema3c/Nrp1/Sulf1/Wnt4/Slit2/Rhob	7
GO:0006940	regulation of smooth muscle contraction	3/159	64/15625	0.0274161	0.146933	0.118665	Atp2b1/Arhgap42/Cald1	3
GO:0045669	positive regulation of osteoblast differentiation	3/159	64/15625	0.0274161	0.146933	0.118665	Il6st/Nell1/Wnt4	3
GO:0090398	cellular senescence	3/159	64/15625	0.0274161	0.146933	0.118665	Tbx2/Cdkn1a/Hmga2	3
GO:0042303	molting cycle	4/159	112/15625	0.0275049	0.146933	0.118665	Igfbp5/Tgfb2/Sox9/Lgr4	4
GO:0042633	hair cycle	4/159	112/15625	0.0275049	0.146933	0.118665	Igfbp5/Tgfb2/Sox9/Lgr4	4
GO:0050730	regulation of peptidyl-tyrosine phosphorylation	6/159	225/15625	0.0276613	0.147471	0.1191	Pdgfc/Il6st/Nrp1/Epha4/Igf2/Gprc5b	6
GO:0051271	negative regulation of cellular component movement	7/159	288/15625	0.0280871	0.148906	0.120258	Igfbp5/Sema3c/Nrp1/Sulf1/Wnt4/Slit2/Rhob	7
GO:1901215	negative regulation of neuron death	6/159	226/15625	0.0281855	0.148906	0.120258	Nrp1/Ncoa7/Sorl1/Prdx3/Mdk/Jun	6
GO:0045662	negative regulation of myoblast differentiation	2/159	26/15625	0.0285044	0.148906	0.120258	Id3/Sox9	2
GO:0048843	negative regulation of axon extension involved in axon guidance	2/159	26/15625	0.0285044	0.148906	0.120258	Sema3c/Nrp1	2
GO:0060008	Sertoli cell differentiation	2/159	26/15625	0.0285044	0.148906	0.120258	Sox9/Nr0b1	2
GO:0060045	positive regulation of cardiac muscle cell proliferation	2/159	26/15625	0.0285044	0.148906	0.120258	Ncam1/Tbx2	2
GO:0061037	negative regulation of cartilage development	2/159	26/15625	0.0285044	0.148906	0.120258	Tgfb2/Sox9	2
GO:0150117	positive regulation of cell-substrate junction organization	2/159	26/15625	0.0285044	0.148906	0.120258	Nrp1/Wnt4	2
GO:0050771	negative regulation of axonogenesis	3/159	65/15625	0.0285338	0.148906	0.120258	Sema3c/Nrp1/Slit2	3
GO:0071674	mononuclear cell migration	3/159	65/15625	0.0285338	0.148906	0.120258	Slit2/Rarres2/Mdk	3
GO:0062012	regulation of small molecule metabolic process	7/159	289/15625	0.0285473	0.148906	0.120258	C1qtnf12/Comt/Mid1ip1/Wnt4/Igf2/Igfbp4/Zbtb20	7
GO:0007259	receptor signaling pathway via JAK-STAT	4/159	114/15625	0.0290998	0.15149	0.122345	Il6st/Stra6/Ptprd/Hmga2	4
GO:0043588	skin development	6/159	228/15625	0.0292535	0.151992	0.122751	Igfbp5/Tgfb2/Dact2/Col5a2/Sox9/Lgr4	6
GO:0043491	protein kinase B signaling	5/159	169/15625	0.0293306	0.152095	0.122834	C1qtnf12/Igfbp5/Cavin3/Sox9/Igf2	5
GO:0006720	isoprenoid metabolic process	3/159	66/15625	0.0296753	0.153284	0.123794	Aldh1a3/Rbp1/Rarres2	3
GO:0014068	positive regulation of phosphatidylinositol 3-kinase signaling	3/159	66/15625	0.0296753	0.153284	0.123794	Pdgfc/Tgfb2/Sox9	3
GO:0001889	liver development	4/159	115/15625	0.0299175	0.154235	0.124562	Sox9/Meg3/Mdk/Jun	4
GO:0003413	chondrocyte differentiation involved in endochondral bone morphogenesis	2/159	27/15625	0.0305825	0.156695	0.126548	Sox9/Axin2	2
GO:0060445	branching involved in salivary gland morphogenesis	2/159	27/15625	0.0305825	0.156695	0.126548	Sema3c/Nrp1	2
GO:0060571	morphogenesis of an epithelial fold	2/159	27/15625	0.0305825	0.156695	0.126548	Sulf1/Cecr2	2
GO:0001819	positive regulation of cytokine production	8/159	359/15625	0.0306443	0.156695	0.126548	Cd83/Dlk1/Sulf1/Sec14l1/Gprc5b/Atp6ap2/Zbtb20/Mdk	8
GO:0009791	post-embryonic development	4/159	116/15625	0.0307487	0.156695	0.126548	Sema3c/Dlk1/Selenop/Meg3	4
GO:1901343	negative regulation of vasculature development	4/159	116/15625	0.0307487	0.156695	0.126548	Tgfb2/Sulf1/Wnt4/Sparc	4
GO:0035051	cardiocyte differentiation	5/159	172/15625	0.0313064	0.159231	0.128597	Sema3c/Tbx2/Tgfb2/Tenm4/Sorbs2	5
GO:0007389	pattern specification process	9/159	429/15625	0.0315215	0.159713	0.128986	Pax8/Sema3c/Tbx2/Nrp1/Nr2f1/Msx1/Axin2/Atp6ap2/Tshz1	9
GO:0050808	synapse organization	9/159	429/15625	0.0315215	0.159713	0.128986	Nrp1/Sparcl1/Tuba1a/Tubb5/Epha4/Farp1/Sparc/Sorbs2/Ptprd	9
GO:0014065	phosphatidylinositol 3-kinase signaling	4/159	117/15625	0.0315935	0.159773	0.129034	Pdgfc/Tgfb2/Ptpn13/Sox9	4
GO:0051785	positive regulation of nuclear division	3/159	68/15625	0.03203	0.161672	0.130569	Msx1/Wnt4/Igf2	3
GO:0061008	hepaticobiliary system development	4/159	118/15625	0.0324518	0.163181	0.131787	Sox9/Meg3/Mdk/Jun	4
GO:0097696	receptor signaling pathway via STAT	4/159	118/15625	0.0324518	0.163181	0.131787	Il6st/Stra6/Ptprd/Hmga2	4
GO:0048813	dendrite morphogenesis	5/159	174/15625	0.032669	0.163287	0.131872	Nrp1/Epha4/Farp1/Ptprd/Id1	5
GO:0032967	positive regulation of collagen biosynthetic process	2/159	28/15625	0.0327188	0.163287	0.131872	Ltbp1/Wnt4	2
GO:0051446	positive regulation of meiotic cell cycle	2/159	28/15625	0.0327188	0.163287	0.131872	Msx1/Wnt4	2
GO:0060384	innervation	2/159	28/15625	0.0327188	0.163287	0.131872	Nrp1/Sulf1	2
GO:0050921	positive regulation of chemotaxis	4/159	119/15625	0.0333236	0.165993	0.134058	Nrp1/Slit2/Rarres2/Mdk	4
GO:1903037	regulation of leukocyte cell-cell adhesion	6/159	237/15625	0.0343886	0.170388	0.137608	Il6st/Cd83/Nfat5/Lgals1/Igf2/Mdk	6
GO:0048645	animal organ formation	3/159	70/15625	0.0344797	0.170388	0.137608	Pax8/Sulf1/Axin2	3
GO:0060350	endochondral bone morphogenesis	3/159	70/15625	0.0344797	0.170388	0.137608	Hspg2/Sox9/Axin2	3
GO:0010770	positive regulation of cell morphogenesis involved in differentiation	5/159	177/15625	0.0347815	0.170388	0.137608	Map1b/Nrp1/Epha4/Ptprd/Mdk	5
GO:0031069	hair follicle morphogenesis	2/159	29/15625	0.0349119	0.170388	0.137608	Igfbp5/Tgfb2	2
GO:0045940	positive regulation of steroid metabolic process	2/159	29/15625	0.0349119	0.170388	0.137608	Wnt4/Igf2	2
GO:0051491	positive regulation of filopodium assembly	2/159	29/15625	0.0349119	0.170388	0.137608	Nrp1/Bcas3	2
GO:0061036	positive regulation of cartilage development	2/159	29/15625	0.0349119	0.170388	0.137608	Sox9/Mdk	2
GO:0061082	myeloid leukocyte cytokine production	2/159	29/15625	0.0349119	0.170388	0.137608	Tgfb2/Gprc5b	2
GO:0099560	synaptic membrane adhesion	2/159	29/15625	0.0349119	0.170388	0.137608	Sparcl1/Ptprd	2
GO:1902003	regulation of amyloid-beta formation	2/159	29/15625	0.0349119	0.170388	0.137608	Sorl1/Epha4	2
GO:0030098	lymphocyte differentiation	7/159	304/15625	0.0360747	0.17574	0.14193	Itm2a/Hmgb3/Cd83/Wnt4/Lgals1/Cmtm7/Mdk	7
GO:0007568	aging	5/159	179/15625	0.0362358	0.17588	0.142042	Ncam1/Tbx2/Cdkn1a/Meg3/Hmga2	5
GO:0098742	cell-cell adhesion via plasma-membrane adhesion molecules	5/159	179/15625	0.0362358	0.17588	0.142042	Tgfb2/Sparcl1/Lgals1/Tenm4/Ptprd	5
GO:0008202	steroid metabolic process	6/159	241/15625	0.0368469	0.176812	0.142796	Comt/Hsd17b11/Wnt4/Sorl1/Igf2/Nr0b1	6
GO:0061387	regulation of extent of cell growth	4/159	123/15625	0.0369474	0.176812	0.142796	Sema3c/Map1b/Nrp1/Slit2	4
GO:1904018	positive regulation of vasculature development	5/159	180/15625	0.0369769	0.176812	0.142796	Nrp1/Igf2/Rhob/Hmga2/Mdk	5
GO:0005977	glycogen metabolic process	3/159	72/15625	0.0370238	0.176812	0.142796	Il6st/Igf2/Agl	3
GO:0006073	cellular glucan metabolic process	3/159	72/15625	0.0370238	0.176812	0.142796	Il6st/Igf2/Agl	3
GO:0034103	regulation of tissue remodeling	3/159	72/15625	0.0370238	0.176812	0.142796	Dlk1/Mdk/Klf6	3
GO:0044042	glucan metabolic process	3/159	72/15625	0.0370238	0.176812	0.142796	Il6st/Igf2/Agl	3
GO:0060395	SMAD protein signal transduction	3/159	72/15625	0.0370238	0.176812	0.142796	Tgfb2/Meg3/Jun	3
GO:0021884	forebrain neuron development	2/159	30/15625	0.0371606	0.176812	0.142796	Nrp1/Slit2	2
GO:0060317	cardiac epithelial to mesenchymal transition	2/159	30/15625	0.0371606	0.176812	0.142796	Tgfb2/Msx1	2
GO:0060561	apoptotic process involved in morphogenesis	2/159	30/15625	0.0371606	0.176812	0.142796	Pax8/Tgfb2	2
GO:1902105	regulation of leukocyte differentiation	6/159	242/15625	0.0374786	0.178007	0.14376	Hmgb3/Cd83/Rbp1/Tmem176b/Mdk/Jun	6
GO:0050920	regulation of chemotaxis	5/159	181/15625	0.0377273	0.178868	0.144456	Sema3c/Nrp1/Slit2/Rarres2/Mdk	5
GO:0002832	negative regulation of response to biotic stimulus	3/159	73/15625	0.038331	0.181083	0.146245	Sec14l1/Htra1/Igf2	3
GO:0055021	regulation of cardiac muscle tissue growth	3/159	73/15625	0.038331	0.181083	0.146245	Ncam1/Tbx2/Meis1	3
GO:0021915	neural tube development	5/159	182/15625	0.0384869	0.181497	0.146579	Sema3c/Tgfb2/Cecr2/Enah/Atp6ap2	5
GO:0070997	neuron death	8/159	376/15625	0.0386364	0.181879	0.146887	Nrp1/Tgfb2/Ncoa7/Sorl1/Rras2/Prdx3/Mdk/Jun	8
GO:0071496	cellular response to external stimulus	6/159	244/15625	0.0387628	0.182151	0.147107	Comt/Rnase4/Wnt4/Cdkn1a/Sox9/Jun	6
GO:0007026	negative regulation of microtubule depolymerization	2/159	31/15625	0.0394633	0.183816	0.148452	Map1b/Mid1ip1	2
GO:0010714	positive regulation of collagen metabolic process	2/159	31/15625	0.0394633	0.183816	0.148452	Ltbp1/Wnt4	2
GO:0021983	pituitary gland development	2/159	31/15625	0.0394633	0.183816	0.148452	Wnt4/Hmga2	2
GO:0040036	regulation of fibroblast growth factor receptor signaling pathway	2/159	31/15625	0.0394633	0.183816	0.148452	Sulf1/Wnt4	2
GO:1904646	cellular response to amyloid-beta	2/159	31/15625	0.0394633	0.183816	0.148452	Cacna2d1/Epha4	2
GO:0044706	multi-multicellular organism process	4/159	126/15625	0.0398087	0.1851	0.149489	Igfbp5/Comt/Wnt4/Prdx3	4
GO:0043410	positive regulation of MAPK cascade	9/159	450/15625	0.0407625	0.188819	0.152493	Pdgfc/Nrp1/Tgfb2/Tpd52l1/Cavin3/Epha4/Igf2/Igfbp4/Jun	9
GO:0006694	steroid biosynthetic process	4/159	127/15625	0.0407898	0.188819	0.152493	Hsd17b11/Wnt4/Igf2/Nr0b1	4
GO:0045637	regulation of myeloid cell differentiation	5/159	185/15625	0.0408219	0.188819	0.152493	Hmgb3/Meis1/Meis2/Rbp1/Jun	5
GO:0031669	cellular response to nutrient levels	5/159	186/15625	0.041619	0.1911	0.154334	Comt/Rnase4/Wnt4/Cdkn1a/Jun	5
GO:0048679	regulation of axon regeneration	2/159	32/15625	0.0418188	0.1911	0.154334	Epha4/Xylt1	2
GO:0048841	regulation of axon extension involved in axon guidance	2/159	32/15625	0.0418188	0.1911	0.154334	Sema3c/Nrp1	2
GO:0060487	lung epithelial cell differentiation	2/159	32/15625	0.0418188	0.1911	0.154334	Nfib/Sox9	2
GO:0060740	prostate gland epithelium morphogenesis	2/159	32/15625	0.0418188	0.1911	0.154334	Sulf1/Sox9	2
GO:0061756	leukocyte adhesion to vascular endothelial cell	2/159	32/15625	0.0418188	0.1911	0.154334	Nfat5/Mdk	2
GO:1905521	regulation of macrophage migration	2/159	32/15625	0.0418188	0.1911	0.154334	Rarres2/Mdk	2
GO:0048588	developmental cell growth	6/159	249/15625	0.0420954	0.19189	0.154973	Sema3c/Map1b/Nrp1/Sox9/Slit2/Sorbs2	6
GO:0010923	negative regulation of phosphatase activity	3/159	76/15625	0.0423924	0.19189	0.154973	Tgfb2/Farp1/Ppp1r15a	3
GO:0021675	nerve development	3/159	76/15625	0.0423924	0.19189	0.154973	Nav2/Nrp1/Sulf1	3
GO:0048041	focal adhesion assembly	3/159	76/15625	0.0423924	0.19189	0.154973	Nrp1/Wnt4/Bcas3	3
GO:0048736	appendage development	5/159	187/15625	0.0424255	0.19189	0.154973	Sema3c/Tbx2/Tgfb2/Msx1/Sox9	5
GO:0060173	limb development	5/159	187/15625	0.0424255	0.19189	0.154973	Sema3c/Tbx2/Tgfb2/Msx1/Sox9	5
GO:0030856	regulation of epithelial cell differentiation	4/159	129/15625	0.0427931	0.193224	0.15605	Pax8/Tgfb2/Sox9/Id1	4
GO:0099173	postsynapse organization	5/159	188/15625	0.0432413	0.194916	0.157417	Nrp1/Epha4/Farp1/Sorbs2/Ptprd	5
GO:0002696	positive regulation of leukocyte activation	6/159	251/15625	0.0434775	0.195374	0.157786	Il6st/Cd83/Lgals1/Cdkn1a/Igf2/Mdk	6
GO:0014015	positive regulation of gliogenesis	3/159	77/15625	0.0437923	0.195374	0.157786	Il6st/Tenm4/Mdk	3
GO:0048675	axon extension	4/159	130/15625	0.0438153	0.195374	0.157786	Sema3c/Map1b/Nrp1/Slit2	4
GO:0003401	axis elongation	2/159	33/15625	0.0442258	0.195374	0.157786	Nkd1/Sox9	2
GO:0031114	regulation of microtubule depolymerization	2/159	33/15625	0.0442258	0.195374	0.157786	Map1b/Mid1ip1	2
GO:0035909	aorta morphogenesis	2/159	33/15625	0.0442258	0.195374	0.157786	Tbx2/Tgfb2	2
GO:0046885	regulation of hormone biosynthetic process	2/159	33/15625	0.0442258	0.195374	0.157786	Wnt4/Igf2	2
GO:0048566	embryonic digestive tract development	2/159	33/15625	0.0442258	0.195374	0.157786	Stra6/Rarres2	2
GO:0060479	lung cell differentiation	2/159	33/15625	0.0442258	0.195374	0.157786	Nfib/Sox9	2
GO:0060512	prostate gland morphogenesis	2/159	33/15625	0.0442258	0.195374	0.157786	Sulf1/Sox9	2
GO:1902622	regulation of neutrophil migration	2/159	33/15625	0.0442258	0.195374	0.157786	Slit2/Mdk	2
GO:1902895	positive regulation of pri-miRNA transcription by RNA polymerase II	2/159	33/15625	0.0442258	0.195374	0.157786	Tgfb2/Jun	2
GO:0006112	energy reserve metabolic process	3/159	78/15625	0.0452152	0.199082	0.160781	Il6st/Igf2/Agl	3
GO:2000243	positive regulation of reproductive process	3/159	78/15625	0.0452152	0.199082	0.160781	Msx1/Wnt4/Sox9	3
GO:0009612	response to mechanical stimulus	4/159	132/15625	0.0459007	0.201765	0.162948	Stra6/Sox9/Mdk/Jun	4
GO:1901888	regulation of cell junction assembly	5/159	192/15625	0.0465991	0.20352	0.164365	Nrp1/Wnt4/Bcas3/Farp1/Ptprd	5
GO:0060420	regulation of heart growth	3/159	79/15625	0.0466609	0.20352	0.164365	Ncam1/Tbx2/Meis1	3
GO:0030201	heparan sulfate proteoglycan metabolic process	2/159	34/15625	0.0466831	0.20352	0.164365	Sulf1/Xylt1	2
GO:0048730	epidermis morphogenesis	2/159	34/15625	0.0466831	0.20352	0.164365	Igfbp5/Tgfb2	2
GO:0098926	postsynaptic signal transduction	2/159	34/15625	0.0466831	0.20352	0.164365	Lypd1/Sorbs2	2
GO:0034105	positive regulation of tissue remodeling	2/159	35/15625	0.0491893	0.212009	0.171221	Dlk1/Klf6	2
GO:0034205	amyloid-beta formation	2/159	35/15625	0.0491893	0.212009	0.171221	Sorl1/Epha4	2
GO:0040020	regulation of meiotic nuclear division	2/159	35/15625	0.0491893	0.212009	0.171221	Msx1/Wnt4	2
GO:0060441	epithelial tube branching involved in lung morphogenesis	2/159	35/15625	0.0491893	0.212009	0.171221	Sox9/Hmga2	2
GO:1902991	regulation of amyloid precursor protein catabolic process	2/159	35/15625	0.0491893	0.212009	0.171221	Sorl1/Epha4	2
GO:1904707	positive regulation of vascular smooth muscle cell proliferation	2/159	35/15625	0.0491893	0.212009	0.171221	Igfbp5/Jun	2
GO:1905209	positive regulation of cardiocyte differentiation	2/159	35/15625	0.0491893	0.212009	0.171221	Sema3c/Tgfb2	2
GO:0003073	regulation of systemic arterial blood pressure	3/159	81/15625	0.0496202	0.213174	0.172162	Nav2/Arhgap42/Atp6ap2	3
GO:0021761	limbic system development	3/159	81/15625	0.0496202	0.213174	0.172162	Nrp1/Aldh1a3/Mdk	3
GO:0045834	positive regulation of lipid metabolic process	4/159	136/15625	0.0502353	0.215468	0.174015	Mid1ip1/Wnt4/Igf2/Zbtb20	4
GO:0007264	small GTPase mediated signal transduction	9/159	469/15625	0.050577	0.216584	0.174916	Nrp1/Tgfb2/Arhgap42/Farp1/Ywhaq/Rras2/Slit2/Rhob/Jun	9
GO:0010470	regulation of gastrulation	2/159	36/15625	0.0517433	0.219454	0.177234	Col5a2/Tenm4	2
GO:0040019	positive regulation of embryonic development	2/159	36/15625	0.0517433	0.219454	0.177234	Wnt4/Tenm4	2
GO:0042417	dopamine metabolic process	2/159	36/15625	0.0517433	0.219454	0.177234	Comt/Tgfb2	2
GO:0048246	macrophage chemotaxis	2/159	36/15625	0.0517433	0.219454	0.177234	Rarres2/Mdk	2
GO:0070570	regulation of neuron projection regeneration	2/159	36/15625	0.0517433	0.219454	0.177234	Epha4/Xylt1	2
GO:1900026	positive regulation of substrate adhesion-dependent cell spreading	2/159	36/15625	0.0517433	0.219454	0.177234	Nrp1/Mdk	2
GO:0014032	neural crest cell development	3/159	83/15625	0.052669	0.223024	0.180117	Sema3c/Nrp1/Sox9	3
GO:0050770	regulation of axonogenesis	5/159	199/15625	0.0528398	0.223391	0.180414	Sema3c/Map1b/Nrp1/Epha4/Slit2	5
GO:0007159	leukocyte cell-cell adhesion	6/159	264/15625	0.0531548	0.224366	0.1812	Il6st/Cd83/Nfat5/Lgals1/Igf2/Mdk	6
GO:1902903	regulation of supramolecular fiber organization	7/159	332/15625	0.0534108	0.225088	0.181784	Map1b/Nrp1/Mid1ip1/Wnt4/Slit2/Aebp1/Id1	7
GO:0034614	cellular response to reactive oxygen species	4/159	139/15625	0.0536292	0.225294	0.18195	Rhob/Prdx3/Glrx/Jun	4
GO:0051896	regulation of protein kinase B signaling	4/159	139/15625	0.0536292	0.225294	0.18195	C1qtnf12/Igfbp5/Cavin3/Igf2	4
GO:0050867	positive regulation of cell activation	6/159	265/15625	0.0539494	0.226148	0.18264	Il6st/Cd83/Lgals1/Cdkn1a/Igf2/Mdk	6
GO:0001938	positive regulation of endothelial cell proliferation	3/159	84/15625	0.0542267	0.226148	0.18264	Igf2/Mdk/Jun	3
GO:0030513	positive regulation of BMP signaling pathway	2/159	37/15625	0.0543437	0.226148	0.18264	Sulf1/Msx1	2
GO:0033144	negative regulation of intracellular steroid hormone receptor signaling pathway	2/159	37/15625	0.0543437	0.226148	0.18264	Nr0b1/Hmga2	2
GO:0045746	negative regulation of Notch signaling pathway	2/159	37/15625	0.0543437	0.226148	0.18264	Tspan15/Dlk1	2
GO:1904645	response to amyloid-beta	2/159	37/15625	0.0543437	0.226148	0.18264	Cacna2d1/Epha4	2
GO:0051302	regulation of cell division	4/159	140/15625	0.0547876	0.227639	0.183844	Pdgfc/Tgfb2/Igf2/Mdk	4
GO:0008406	gonad development	5/159	202/15625	0.0556568	0.230429	0.186097	Tgfb2/Wnt4/Sox9/Nr0b1/Hmga2	5
GO:0042113	B cell activation	5/159	202/15625	0.0556568	0.230429	0.186097	Itm2a/Hmgb3/Lgals1/Cdkn1a/Cmtm7	5
GO:0016999	antibiotic metabolic process	3/159	85/15625	0.0558064	0.230429	0.186097	Akr7a5/Hbb-y/Prdx3	3
GO:0120162	positive regulation of cold-induced thermogenesis	3/159	85/15625	0.0558064	0.230429	0.186097	Pdgfc/Plac8/Mfap2	3
GO:0010092	specification of animal organ identity	2/159	38/15625	0.0569895	0.23386	0.188868	Pax8/Axin2	2
GO:0040018	positive regulation of multicellular organism growth	2/159	38/15625	0.0569895	0.23386	0.188868	Igf2/Hmga2	2
GO:0071514	genetic imprinting	2/159	38/15625	0.0569895	0.23386	0.188868	Meg3/H19	2
GO:1902742	apoptotic process involved in development	2/159	38/15625	0.0569895	0.23386	0.188868	Pax8/Tgfb2	2
GO:0001708	cell fate specification	3/159	86/15625	0.0574078	0.234489	0.189376	Tbx2/Tenm4/Sox9	3
GO:0007044	cell-substrate junction assembly	3/159	86/15625	0.0574078	0.234489	0.189376	Nrp1/Wnt4/Bcas3	3
GO:0150115	cell-substrate junction organization	3/159	86/15625	0.0574078	0.234489	0.189376	Nrp1/Wnt4/Bcas3	3
GO:0045638	negative regulation of myeloid cell differentiation	3/159	87/15625	0.059031	0.240379	0.194133	Hmgb3/Meis1/Meis2	3
GO:1902106	negative regulation of leukocyte differentiation	3/159	87/15625	0.059031	0.240379	0.194133	Hmgb3/Tmem176b/Mdk	3
GO:0045137	development of primary sexual characteristics	5/159	206/15625	0.0595457	0.240804	0.194476	Tgfb2/Wnt4/Sox9/Nr0b1/Hmga2	5
GO:0010559	regulation of glycoprotein biosynthetic process	2/159	39/15625	0.0596794	0.240804	0.194476	Itm2a/Itm2c	2
GO:0031128	developmental induction	2/159	39/15625	0.0596794	0.240804	0.194476	Wnt4/Sox9	2
GO:0033628	regulation of cell adhesion mediated by integrin	2/159	39/15625	0.0596794	0.240804	0.194476	Tgfb2/Podxl	2
GO:0060603	mammary gland duct morphogenesis	2/159	39/15625	0.0596794	0.240804	0.194476	Wnt4/Slit2	2
GO:0061098	positive regulation of protein tyrosine kinase activity	2/159	39/15625	0.0596794	0.240804	0.194476	Epha4/Gprc5b	2
GO:0002688	regulation of leukocyte chemotaxis	3/159	88/15625	0.0606757	0.243712	0.196825	Slit2/Rarres2/Mdk	3
GO:0014031	mesenchymal cell development	3/159	88/15625	0.0606757	0.243712	0.196825	Sema3c/Nrp1/Sox9	3
GO:0035305	negative regulation of dephosphorylation	3/159	88/15625	0.0606757	0.243712	0.196825	Tgfb2/Farp1/Ppp1r15a	3
GO:0048015	phosphatidylinositol-mediated signaling	4/159	145/15625	0.0607819	0.24377	0.196872	Pdgfc/Tgfb2/Ptpn13/Sox9	4
GO:0009611	response to wounding	8/159	415/15625	0.0619595	0.246952	0.199441	Tgfb2/Wnt4/Cdkn1a/Epha4/Nrep/Xylt1/Mdk/Jun	8
GO:0051249	regulation of lymphocyte activation	7/159	344/15625	0.0622084	0.246952	0.199441	Il6st/Hmgb3/Cd83/Lgals1/Cdkn1a/Igf2/Mdk	7
GO:0046849	bone remodeling	3/159	89/15625	0.0623417	0.246952	0.199441	Dlk1/Lgr4/Mdk	3
GO:0048864	stem cell development	3/159	89/15625	0.0623417	0.246952	0.199441	Sema3c/Nrp1/Sox9	3
GO:0061053	somite development	3/159	89/15625	0.0623417	0.246952	0.199441	Sema3c/Wnt4/Axin2	3
GO:0017001	antibiotic catabolic process	2/159	40/15625	0.0624123	0.246952	0.199441	Hbb-y/Prdx3	2
GO:0018198	peptidyl-cysteine modification	2/159	40/15625	0.0624123	0.246952	0.199441	Ncoa7/Prdx3	2
GO:0051930	regulation of sensory perception of pain	2/159	40/15625	0.0624123	0.246952	0.199441	Ncam1/Comt	2
GO:0060135	maternal process involved in female pregnancy	2/159	40/15625	0.0624123	0.246952	0.199441	Wnt4/Prdx3	2
GO:0051495	positive regulation of cytoskeleton organization	5/159	209/15625	0.0625621	0.247176	0.199622	Map1b/Nrp1/Wnt4/Bcas3/Id1	5
GO:0048017	inositol lipid-mediated signaling	4/159	147/15625	0.0632734	0.249615	0.201592	Pdgfc/Tgfb2/Ptpn13/Sox9	4
GO:0014033	neural crest cell differentiation	3/159	90/15625	0.0640289	0.251474	0.203094	Sema3c/Nrp1/Sox9	3
GO:0042737	drug catabolic process	3/159	90/15625	0.0640289	0.251474	0.203094	Comt/Hbb-y/Prdx3	3
GO:0071621	granulocyte chemotaxis	3/159	90/15625	0.0640289	0.251474	0.203094	Slit2/Rarres2/Mdk	3
GO:1901615	organic hydroxy compound metabolic process	8/159	419/15625	0.0647621	0.253399	0.204648	Pax8/Comt/Tgfb2/Abhd4/Wnt4/Sorl1/Rbp1/Akr7a5	8
GO:0018108	peptidyl-tyrosine phosphorylation	6/159	278/15625	0.0649373	0.253399	0.204648	Pdgfc/Il6st/Nrp1/Epha4/Igf2/Gprc5b	6
GO:0001662	behavioral fear response	2/159	41/15625	0.0651871	0.253399	0.204648	Lypd1/Mdk	2
GO:0003382	epithelial cell morphogenesis	2/159	41/15625	0.0651871	0.253399	0.204648	Dact2/Id1	2
GO:0032965	regulation of collagen biosynthetic process	2/159	41/15625	0.0651871	0.253399	0.204648	Ltbp1/Wnt4	2
GO:0051931	regulation of sensory perception	2/159	41/15625	0.0651871	0.253399	0.204648	Ncam1/Comt	2
GO:0055023	positive regulation of cardiac muscle tissue growth	2/159	41/15625	0.0651871	0.253399	0.204648	Ncam1/Tbx2	2
GO:0046677	response to antibiotic	5/159	212/15625	0.0656636	0.253992	0.205127	Id3/Rhob/Prdx3/Glrx/Id1	5
GO:0051897	positive regulation of protein kinase B signaling	3/159	91/15625	0.0657371	0.253992	0.205127	C1qtnf12/Igfbp5/Igf2	3
GO:0007612	learning	4/159	149/15625	0.065818	0.253992	0.205127	Comt/Stra6/Meis2/Jun	4
GO:0008217	regulation of blood pressure	4/159	149/15625	0.065818	0.253992	0.205127	Nav2/Atp2b1/Arhgap42/Atp6ap2	4
GO:0048660	regulation of smooth muscle cell proliferation	4/159	149/15625	0.065818	0.253992	0.205127	Igfbp5/Comt/Cdkn1a/Jun	4
GO:0031668	cellular response to extracellular stimulus	5/159	213/15625	0.0667163	0.257085	0.207625	Comt/Rnase4/Wnt4/Cdkn1a/Jun	5
GO:0046890	regulation of lipid biosynthetic process	4/159	150/15625	0.0671101	0.258228	0.208548	Mid1ip1/Wnt4/Igf2/Zbtb20	4
GO:0048709	oligodendrocyte differentiation	3/159	92/15625	0.0674662	0.259222	0.209351	Tenm4/Sox9/Mdk	3
GO:0018212	peptidyl-tyrosine modification	6/159	281/15625	0.067647	0.259542	0.209609	Pdgfc/Il6st/Nrp1/Epha4/Igf2/Gprc5b	6
GO:0009952	anterior/posterior pattern specification	5/159	214/15625	0.0677785	0.259671	0.209713	Sema3c/Msx1/Axin2/Atp6ap2/Tshz1	5
GO:0002209	behavioral defense response	2/159	42/15625	0.0680025	0.260154	0.210103	Lypd1/Mdk	2
GO:0002694	regulation of leukocyte activation	8/159	424/15625	0.0683752	0.261203	0.210951	Il6st/Hmgb3/Cd83/Lgals1/Cdkn1a/Ptpre/Igf2/Mdk	8
GO:0016358	dendrite development	6/159	282/15625	0.0685647	0.261551	0.211232	Map1b/Nrp1/Epha4/Farp1/Ptprd/Id1	6
GO:0010660	regulation of muscle cell apoptotic process	3/159	93/15625	0.0692159	0.263278	0.212627	Pax8/Acot1/Mdk	3
GO:0018958	phenol-containing compound metabolic process	3/159	93/15625	0.0692159	0.263278	0.212627	Pax8/Comt/Tgfb2	3
GO:0001569	branching involved in blood vessel morphogenesis	2/159	43/15625	0.0708576	0.267226	0.215815	Nrp1/Mdk	2
GO:0031952	regulation of protein autophosphorylation	2/159	43/15625	0.0708576	0.267226	0.215815	Pdgfc/Jun	2
GO:0043627	response to estrogen	2/159	43/15625	0.0708576	0.267226	0.215815	Tgfb2/Bcas3	2
GO:0048713	regulation of oligodendrocyte differentiation	2/159	43/15625	0.0708576	0.267226	0.215815	Tenm4/Mdk	2
GO:0120163	negative regulation of cold-induced thermogenesis	2/159	43/15625	0.0708576	0.267226	0.215815	Lgr4/Id1	2
GO:1903018	regulation of glycoprotein metabolic process	2/159	43/15625	0.0708576	0.267226	0.215815	Itm2a/Itm2c	2
GO:0030099	myeloid cell differentiation	7/159	355/15625	0.0710106	0.267423	0.215974	Hmgb3/Meis1/Mfap2/Meis2/Rbp1/Prdx3/Jun	7
GO:0048659	smooth muscle cell proliferation	4/159	154/15625	0.0724099	0.272306	0.219918	Igfbp5/Comt/Cdkn1a/Jun	4
GO:0044264	cellular polysaccharide metabolic process	3/159	95/15625	0.0727767	0.273299	0.220719	Il6st/Igf2/Agl	3
GO:0043434	response to peptide hormone	6/159	287/15625	0.0732621	0.274243	0.221482	C1qtnf12/Atp2b1/Sorl1/Ptpre/Igf2/Rarres2	6
GO:0007588	excretion	2/159	44/15625	0.0737512	0.274243	0.221482	Comt/Mdk	2
GO:0031111	negative regulation of microtubule polymerization or depolymerization	2/159	44/15625	0.0737512	0.274243	0.221482	Map1b/Mid1ip1	2
GO:0042743	hydrogen peroxide metabolic process	2/159	44/15625	0.0737512	0.274243	0.221482	Hbb-y/Prdx3	2
GO:0042987	amyloid precursor protein catabolic process	2/159	44/15625	0.0737512	0.274243	0.221482	Sorl1/Epha4	2
GO:0051489	regulation of filopodium assembly	2/159	44/15625	0.0737512	0.274243	0.221482	Nrp1/Bcas3	2
GO:0060421	positive regulation of heart growth	2/159	44/15625	0.0737512	0.274243	0.221482	Ncam1/Tbx2	2
GO:0042472	inner ear morphogenesis	3/159	96/15625	0.0745874	0.276577	0.223367	Pax8/Aldh1a3/Sox9	3
GO:0055024	regulation of cardiac muscle tissue development	3/159	96/15625	0.0745874	0.276577	0.223367	Ncam1/Tbx2/Meis1	3
GO:0006892	post-Golgi vesicle-mediated transport	3/159	97/15625	0.076418	0.279658	0.225856	Sorl1/Myo1b/Vps35l	3
GO:0010657	muscle cell apoptotic process	3/159	97/15625	0.076418	0.279658	0.225856	Pax8/Acot1/Mdk	3
GO:0031532	actin cytoskeleton reorganization	3/159	97/15625	0.076418	0.279658	0.225856	Nrp1/Bcas3/Mdk	3
GO:1901861	regulation of muscle tissue development	4/159	157/15625	0.0765211	0.279658	0.225856	Ncam1/Igfbp5/Tbx2/Meis1	4
GO:2000241	regulation of reproductive process	4/159	157/15625	0.0765211	0.279658	0.225856	Sulf1/Msx1/Wnt4/Sox9	4
GO:0001960	negative regulation of cytokine-mediated signaling pathway	2/159	45/15625	0.0766822	0.279658	0.225856	Il6st/Slit2	2
GO:0010464	regulation of mesenchymal cell proliferation	2/159	45/15625	0.0766822	0.279658	0.225856	Nfib/Sox9	2
GO:0042596	fear response	2/159	45/15625	0.0766822	0.279658	0.225856	Lypd1/Mdk	2
GO:0060412	ventricular septum morphogenesis	2/159	45/15625	0.0766822	0.279658	0.225856	Tgfb2/Slit2	2
GO:0060612	adipose tissue development	2/159	45/15625	0.0766822	0.279658	0.225856	Sorl1/Hmga2	2
GO:0099054	presynapse assembly	2/159	45/15625	0.0766822	0.279658	0.225856	Farp1/Ptprd	2
GO:1905517	macrophage migration	2/159	45/15625	0.0766822	0.279658	0.225856	Rarres2/Mdk	2
GO:0035282	segmentation	3/159	98/15625	0.0782684	0.284661	0.229896	Sema3c/Nrp1/Axin2	3
GO:0048145	regulation of fibroblast proliferation	3/159	98/15625	0.0782684	0.284661	0.229896	Pdgfc/Cdkn1a/Jun	3
GO:0001890	placenta development	4/159	159/15625	0.0793261	0.287323	0.232046	Htra1/Peg10/Igf2/Prdx3	4
GO:0021545	cranial nerve development	2/159	46/15625	0.0796497	0.287323	0.232046	Nav2/Nrp1	2
GO:0032456	endocytic recycling	2/159	46/15625	0.0796497	0.287323	0.232046	Sorl1/Vps35l	2
GO:0045620	negative regulation of lymphocyte differentiation	2/159	46/15625	0.0796497	0.287323	0.232046	Hmgb3/Mdk	2
GO:0048010	vascular endothelial growth factor receptor signaling pathway	2/159	46/15625	0.0796497	0.287323	0.232046	Nrp1/Sulf1	2
GO:1903202	negative regulation of oxidative stress-induced cell death	2/159	46/15625	0.0796497	0.287323	0.232046	Ncoa7/Glrx	2
GO:0034446	substrate adhesion-dependent cell spreading	3/159	99/15625	0.0801383	0.288303	0.232837	Nrp1/Hspg2/Mdk	3
GO:0090263	positive regulation of canonical Wnt signaling pathway	3/159	99/15625	0.0801383	0.288303	0.232837	Bambi/Gprc5b/Lgr4	3
GO:0042692	muscle cell differentiation	7/159	366/15625	0.0805216	0.289289	0.233634	Igfbp5/Tbx2/Msx1/Wnt4/Sox9/Igf2/Sorbs2	7
GO:0002791	regulation of peptide secretion	8/159	440/15625	0.0807609	0.289757	0.234011	C1qtnf12/Pax8/Tgfb2/Lgr4/Glrx/Hmga2/Pam/Mdk	8
GO:0007569	cell aging	3/159	100/15625	0.0820277	0.292876	0.23653	Tbx2/Cdkn1a/Hmga2	3
GO:0048144	fibroblast proliferation	3/159	100/15625	0.0820277	0.292876	0.23653	Pdgfc/Cdkn1a/Jun	3
GO:0090100	positive regulation of transmembrane receptor protein serine/threonine kinase signaling pathway	3/159	100/15625	0.0820277	0.292876	0.23653	Tgfb2/Sulf1/Msx1	3
GO:0006109	regulation of carbohydrate metabolic process	4/159	161/15625	0.0821818	0.292876	0.23653	C1qtnf12/Igf2/Igfbp4/Zbtb20	4
GO:0071229	cellular response to acid chemical	4/159	161/15625	0.0821818	0.292876	0.23653	Pdgfc/Id3/Col5a2/Sox9	4
GO:0048483	autonomic nervous system development	2/159	47/15625	0.0826525	0.293372	0.236931	Nav2/Nrp1	2
GO:0050435	amyloid-beta metabolic process	2/159	47/15625	0.0826525	0.293372	0.236931	Sorl1/Epha4	2
GO:1900408	negative regulation of cellular response to oxidative stress	2/159	47/15625	0.0826525	0.293372	0.236931	Ncoa7/Glrx	2
GO:0043393	regulation of protein binding	5/159	228/15625	0.0836302	0.296446	0.239414	Bambi/Sorl1/Epha4/Cald1/Id1	5
GO:0016525	negative regulation of angiogenesis	3/159	101/15625	0.0839362	0.296739	0.23965	Tgfb2/Sulf1/Sparc	3
GO:0032231	regulation of actin filament bundle assembly	3/159	101/15625	0.0839362	0.296739	0.23965	Nrp1/Wnt4/Id1	3
GO:0003012	muscle system process	7/159	370/15625	0.0841556	0.29699	0.239853	Igfbp5/Atp2b1/Sulf1/Cacna2d1/Arhgap42/Cald1/Sorbs2	7
GO:0009636	response to toxic substance	6/159	298/15625	0.0842311	0.29699	0.239853	Lypd1/Igf2/Gstm2/Rhob/Prdx3/Glrx	6
GO:0019216	regulation of lipid metabolic process	6/159	299/15625	0.0852713	0.299564	0.241932	Mid1ip1/Wnt4/Sorl1/Igf2/Rarres2/Zbtb20	6
GO:0001974	blood vessel remodeling	2/159	48/15625	0.0856897	0.299564	0.241932	Sema3c/Tgfb2	2
GO:0007019	microtubule depolymerization	2/159	48/15625	0.0856897	0.299564	0.241932	Map1b/Mid1ip1	2
GO:0010712	regulation of collagen metabolic process	2/159	48/15625	0.0856897	0.299564	0.241932	Ltbp1/Wnt4	2
GO:0030514	negative regulation of BMP signaling pathway	2/159	48/15625	0.0856897	0.299564	0.241932	Htra1/Sorl1	2
GO:0048806	genitalia development	2/159	48/15625	0.0856897	0.299564	0.241932	Stra6/Lgr4	2
GO:0021987	cerebral cortex development	3/159	102/15625	0.0858637	0.299564	0.241932	Nr2f1/Slit2/Mdk	3
GO:0050671	positive regulation of lymphocyte proliferation	3/159	102/15625	0.0858637	0.299564	0.241932	Il6st/Cdkn1a/Igf2	3
GO:0042593	glucose homeostasis	5/159	231/15625	0.0872625	0.304044	0.24555	C1qtnf12/Igfbp5/Aspscr1/Gprc5b/Zbtb20	5
GO:0032092	positive regulation of protein binding	3/159	103/15625	0.08781	0.305551	0.246767	Bambi/Epha4/Cald1	3
GO:0120032	regulation of plasma membrane bounded cell projection assembly	4/159	165/15625	0.0880439	0.305653	0.246849	Nrp1/Bcas3/Slit2/Podxl	4
GO:0031347	regulation of defense response	8/159	449/15625	0.0882807	0.305653	0.246849	C1qtnf12/Hmgb3/Sec14l1/Htra1/Slit2/Igf2/Gprc5b/Mdk	8
GO:0033500	carbohydrate homeostasis	5/159	232/15625	0.0884914	0.305653	0.246849	C1qtnf12/Igfbp5/Aspscr1/Gprc5b/Zbtb20	5
GO:0043618	regulation of transcription from RNA polymerase II promoter in response to stress	2/159	49/15625	0.0887602	0.305653	0.246849	Ppp1r15a/Jun	2
GO:0046850	regulation of bone remodeling	2/159	49/15625	0.0887602	0.305653	0.246849	Dlk1/Mdk	2
GO:0050994	regulation of lipid catabolic process	2/159	49/15625	0.0887602	0.305653	0.246849	Sorl1/Rarres2	2
GO:0051187	cofactor catabolic process	2/159	49/15625	0.0887602	0.305653	0.246849	Hbb-y/Prdx3	2
GO:0060761	negative regulation of response to cytokine stimulus	2/159	49/15625	0.0887602	0.305653	0.246849	Il6st/Slit2	2
GO:0005976	polysaccharide metabolic process	3/159	104/15625	0.0897749	0.307949	0.248703	Il6st/Igf2/Agl	3
GO:0032946	positive regulation of mononuclear cell proliferation	3/159	104/15625	0.0897749	0.307949	0.248703	Il6st/Cdkn1a/Igf2	3
GO:0042476	odontogenesis	3/159	104/15625	0.0897749	0.307949	0.248703	Msx1/Id3/Axin2	3
GO:0035690	cellular response to drug	6/159	304/15625	0.0905791	0.310306	0.250607	Lypd1/Sox9/Slit2/Rhob/Glrx/Sorbs2	6
GO:0060491	regulation of cell projection assembly	4/159	167/15625	0.0910491	0.311515	0.251583	Nrp1/Bcas3/Slit2/Podxl	4
GO:1901890	positive regulation of cell junction assembly	3/159	105/15625	0.0917582	0.311888	0.251885	Nrp1/Wnt4/Ptprd	3
GO:0006584	catecholamine metabolic process	2/159	50/15625	0.0918632	0.311888	0.251885	Comt/Tgfb2	2
GO:0009712	catechol-containing compound metabolic process	2/159	50/15625	0.0918632	0.311888	0.251885	Comt/Tgfb2	2
GO:0030850	prostate gland development	2/159	50/15625	0.0918632	0.311888	0.251885	Sulf1/Sox9	2
GO:0032964	collagen biosynthetic process	2/159	50/15625	0.0918632	0.311888	0.251885	Ltbp1/Wnt4	2
GO:1902883	negative regulation of response to oxidative stress	2/159	50/15625	0.0918632	0.311888	0.251885	Ncoa7/Glrx	2
GO:0042180	cellular ketone metabolic process	4/159	168/15625	0.0925701	0.312972	0.25276	Comt/Mid1ip1/Wnt4/Akr7a5	4
GO:0010906	regulation of glucose metabolic process	3/159	106/15625	0.0937597	0.312972	0.25276	C1qtnf12/Igf2/Igfbp4	3
GO:0009100	glycoprotein metabolic process	6/159	307/15625	0.0938487	0.312972	0.25276	Itm2a/Sulf1/Dad1/Xylt1/Galnt1/Itm2c	6
GO:0001954	positive regulation of cell-matrix adhesion	2/159	51/15625	0.0949975	0.312972	0.25276	Nrp1/Wnt4	2
GO:0045661	regulation of myoblast differentiation	2/159	51/15625	0.0949975	0.312972	0.25276	Id3/Sox9	2
GO:0051591	response to cAMP	2/159	51/15625	0.0949975	0.312972	0.25276	Igfbp5/Jun	2
GO:1900024	regulation of substrate adhesion-dependent cell spreading	2/159	51/15625	0.0949975	0.312972	0.25276	Nrp1/Mdk	2
GO:0043524	negative regulation of neuron apoptotic process	4/159	170/15625	0.0956483	0.312972	0.25276	Nrp1/Prdx3/Mdk/Jun	4
GO:0097530	granulocyte migration	3/159	107/15625	0.0957792	0.312972	0.25276	Slit2/Rarres2/Mdk	3
GO:0045165	cell fate commitment	5/159	238/15625	0.0960541	0.312972	0.25276	Tbx2/Tgfb2/Wnt4/Tenm4/Sox9	5
GO:0003149	membranous septum morphogenesis	1/159	10/15625	0.0972512	0.312972	0.25276	Tgfb2	1
GO:0010288	response to lead ion	1/159	10/15625	0.0972512	0.312972	0.25276	Ncam1	1
GO:0010692	regulation of alkaline phosphatase activity	1/159	10/15625	0.0972512	0.312972	0.25276	Tgfb2	1
GO:0010838	positive regulation of keratinocyte proliferation	1/159	10/15625	0.0972512	0.312972	0.25276	Mdk	1
GO:0021554	optic nerve development	1/159	10/15625	0.0972512	0.312972	0.25276	Nav2	1
GO:0021559	trigeminal nerve development	1/159	10/15625	0.0972512	0.312972	0.25276	Nrp1	1
GO:0021612	facial nerve structural organization	1/159	10/15625	0.0972512	0.312972	0.25276	Nrp1	1
GO:0031943	regulation of glucocorticoid metabolic process	1/159	10/15625	0.0972512	0.312972	0.25276	Wnt4	1
GO:0032342	aldosterone biosynthetic process	1/159	10/15625	0.0972512	0.312972	0.25276	Wnt4	1
GO:0032353	negative regulation of hormone biosynthetic process	1/159	10/15625	0.0972512	0.312972	0.25276	Wnt4	1
GO:0033327	Leydig cell differentiation	1/159	10/15625	0.0972512	0.312972	0.25276	Nr0b1	1
GO:0033572	transferrin transport	1/159	10/15625	0.0972512	0.312972	0.25276	Myo1b	1
GO:0039532	negative regulation of viral-induced cytoplasmic pattern recognition receptor signaling pathway	1/159	10/15625	0.0972512	0.312972	0.25276	Sec14l1	1
GO:0046532	regulation of photoreceptor cell differentiation	1/159	10/15625	0.0972512	0.312972	0.25276	Sox9	1
GO:0051280	negative regulation of release of sequestered calcium ion into cytosol	1/159	10/15625	0.0972512	0.312972	0.25276	Tgfb2	1
GO:0051798	positive regulation of hair follicle development	1/159	10/15625	0.0972512	0.312972	0.25276	Tgfb2	1
GO:0060013	righting reflex	1/159	10/15625	0.0972512	0.312972	0.25276	Aldh1a3	1
GO:0060056	mammary gland involution	1/159	10/15625	0.0972512	0.312972	0.25276	Igfbp5	1
GO:0060379	cardiac muscle cell myoblast differentiation	1/159	10/15625	0.0972512	0.312972	0.25276	Tbx2	1
GO:0060430	lung saccule development	1/159	10/15625	0.0972512	0.312972	0.25276	Stra6	1
GO:0060513	prostatic bud formation	1/159	10/15625	0.0972512	0.312972	0.25276	Sulf1	1
GO:0060982	coronary artery morphogenesis	1/159	10/15625	0.0972512	0.312972	0.25276	Nrp1	1
GO:0061309	cardiac neural crest cell development involved in outflow tract morphogenesis	1/159	10/15625	0.0972512	0.312972	0.25276	Sema3c	1
GO:0061577	calcium ion transmembrane transport via high voltage-gated calcium channel	1/159	10/15625	0.0972512	0.312972	0.25276	Cacna2d1	1
GO:0071600	otic vesicle morphogenesis	1/159	10/15625	0.0972512	0.312972	0.25276	Sox9	1
GO:0071838	cell proliferation in bone marrow	1/159	10/15625	0.0972512	0.312972	0.25276	Hmga2	1
GO:0097709	connective tissue replacement	1/159	10/15625	0.0972512	0.312972	0.25276	Klf6	1
GO:1900115	extracellular regulation of signal transduction	1/159	10/15625	0.0972512	0.312972	0.25276	Ltbp1	1
GO:1900116	extracellular negative regulation of signal transduction	1/159	10/15625	0.0972512	0.312972	0.25276	Ltbp1	1
GO:1903800	positive regulation of production of miRNAs involved in gene silencing by miRNA	1/159	10/15625	0.0972512	0.312972	0.25276	Nr2f1	1
GO:1903867	extraembryonic membrane development	1/159	10/15625	0.0972512	0.312972	0.25276	Htra1	1
GO:1905097	regulation of guanyl-nucleotide exchange factor activity	1/159	10/15625	0.0972512	0.312972	0.25276	Epha4	1
GO:2001135	regulation of endocytic recycling	1/159	10/15625	0.0972512	0.312972	0.25276	Sorl1	1
GO:0001843	neural tube closure	3/159	108/15625	0.0978164	0.31365	0.253308	Tgfb2/Cecr2/Enah	3
GO:0001952	regulation of cell-matrix adhesion	3/159	108/15625	0.0978164	0.31365	0.253308	Nrp1/Wnt4/Bcas3	3
GO:0070665	positive regulation of leukocyte proliferation	3/159	108/15625	0.0978164	0.31365	0.253308	Il6st/Cdkn1a/Igf2	3
GO:0055025	positive regulation of cardiac muscle tissue development	2/159	52/15625	0.0981623	0.314001	0.253591	Ncam1/Tbx2	2
GO:0099172	presynapse organization	2/159	52/15625	0.0981623	0.314001	0.253591	Farp1/Ptprd	2
GO:0050865	regulation of cell activation	8/159	462/15625	0.0998423	0.317443	0.25637	Il6st/Hmgb3/Cd83/Lgals1/Cdkn1a/Ptpre/Igf2/Mdk	8
GO:0008037	cell recognition	3/159	109/15625	0.0998712	0.317443	0.25637	Ncam1/Nrp1/Epha4	3
GO:0043534	blood vessel endothelial cell migration	3/159	109/15625	0.0998712	0.317443	0.25637	Nrp1/Slit2/Igf2	3
GO:0046620	regulation of organ growth	3/159	109/15625	0.0998712	0.317443	0.25637	Ncam1/Tbx2/Meis1	3
GO:0060606	tube closure	3/159	109/15625	0.0998712	0.317443	0.25637	Tgfb2/Cecr2/Enah	3
GO:0030336	negative regulation of cell migration	5/159	241/15625	0.0999555	0.317443	0.25637	Igfbp5/Sulf1/Wnt4/Slit2/Rhob	5
GO:0048705	skeletal system morphogenesis	5/159	242/15625	0.101274	0.31897	0.257604	Tgfb2/Msx1/Hspg2/Sox9/Axin2	5
GO:0002042	cell migration involved in sprouting angiogenesis	2/159	53/15625	0.101357	0.31897	0.257604	Nrp1/Slit2	2
GO:0003407	neural retina development	2/159	53/15625	0.101357	0.31897	0.257604	Tgfb2/Sox9	2
GO:0006081	cellular aldehyde metabolic process	2/159	53/15625	0.101357	0.31897	0.257604	Aldh1a3/Wnt4	2
GO:0019748	secondary metabolic process	2/159	53/15625	0.101357	0.31897	0.257604	Akr7a5/Pam	2
GO:0045773	positive regulation of axon extension	2/159	53/15625	0.101357	0.31897	0.257604	Map1b/Nrp1	2
GO:2001235	positive regulation of apoptotic signaling pathway	4/159	174/15625	0.101948	0.31897	0.257604	Tgfb2/Msx1/Tpd52l1/Itm2c	4
GO:0048814	regulation of dendrite morphogenesis	3/159	111/15625	0.104033	0.31897	0.257604	Epha4/Ptprd/Id1	3
GO:0042246	tissue regeneration	2/159	54/15625	0.10458	0.31897	0.257604	Cdkn1a/Mdk	2
GO:0043620	regulation of DNA-templated transcription in response to stress	2/159	54/15625	0.10458	0.31897	0.257604	Ppp1r15a/Jun	2
GO:0046622	positive regulation of organ growth	2/159	54/15625	0.10458	0.31897	0.257604	Ncam1/Tbx2	2
GO:0050775	positive regulation of dendrite morphogenesis	2/159	54/15625	0.10458	0.31897	0.257604	Epha4/Ptprd	2
GO:0051496	positive regulation of stress fiber assembly	2/159	54/15625	0.10458	0.31897	0.257604	Nrp1/Wnt4	2
GO:0010565	regulation of cellular ketone metabolic process	3/159	112/15625	0.106139	0.31897	0.257604	Comt/Mid1ip1/Wnt4	3
GO:0042542	response to hydrogen peroxide	3/159	112/15625	0.106139	0.31897	0.257604	Rhob/Prdx3/Glrx	3
GO:0032103	positive regulation of response to external stimulus	6/159	318/15625	0.106374	0.31897	0.257604	Hmgb3/Nrp1/Slit2/Gprc5b/Rarres2/Mdk	6
GO:0001991	regulation of systemic arterial blood pressure by circulatory renin-angiotensin	1/159	11/15625	0.106443	0.31897	0.257604	Atp6ap2	1
GO:0002689	negative regulation of leukocyte chemotaxis	1/159	11/15625	0.106443	0.31897	0.257604	Slit2	1
GO:0006527	arginine catabolic process	1/159	11/15625	0.106443	0.31897	0.257604	Ddah2	1
GO:0006590	thyroid hormone generation	1/159	11/15625	0.106443	0.31897	0.257604	Pax8	1
GO:0006705	mineralocorticoid biosynthetic process	1/159	11/15625	0.106443	0.31897	0.257604	Wnt4	1
GO:0006977	DNA damage response, signal transduction by p53 class mediator resulting in cell cycle arrest	1/159	11/15625	0.106443	0.31897	0.257604	Cdkn1a	1
GO:0010896	regulation of triglyceride catabolic process	1/159	11/15625	0.106443	0.31897	0.257604	Sorl1	1
GO:0014831	gastro-intestinal system smooth muscle contraction	1/159	11/15625	0.106443	0.31897	0.257604	Sulf1	1
GO:0021794	thalamus development	1/159	11/15625	0.106443	0.31897	0.257604	Ncam1	1
GO:0030206	chondroitin sulfate biosynthetic process	1/159	11/15625	0.106443	0.31897	0.257604	Xylt1	1
GO:0030277	maintenance of gastrointestinal epithelium	1/159	11/15625	0.106443	0.31897	0.257604	Sox9	1
GO:0031953	negative regulation of protein autophosphorylation	1/159	11/15625	0.106443	0.31897	0.257604	Jun	1
GO:0032341	aldosterone metabolic process	1/159	11/15625	0.106443	0.31897	0.257604	Wnt4	1
GO:0032351	negative regulation of hormone metabolic process	1/159	11/15625	0.106443	0.31897	0.257604	Wnt4	1
[truncated: 1,789 more rows]

## Sheet: SLC_XXvsSupp_all_GO_terms
ID	Description	GeneRatio	BgRatio	pvalue	p.adjust	qvalue	geneID	Count
[truncated: 3,401 more rows]

## Sheet: Supp_XXvsSLC_early_GO_terms
ID	Description	GeneRatio	BgRatio	pvalue	p.adjust	qvalue	geneID	Count
[truncated: 3,433 more rows]

[truncated: 2 more sheets: Supp_XXvsSLC_late_GO_terms, Supp_XXvsSLC_all_GO_terms]
