# Supplementary material for: Origin, specification and differentiation of a rare supporting-like lineage in the developing mouse gonad
Source: Sci Adv. 2022 May 25;8(21):eabm0972. doi: 10.1126/sciadv.abm0972 (PMC10942771; doi:10.1126/sciadv.abm0972)
Supplement: Supplementary file 2 — Data files S1 to S5 [file sciadv.abm0972_data_s1_to_s5.zip › sciadv.abm0972_data_s5.xlsx]

## Sheet: markers_EarlSLCXXvsEarlSLCXY
Supplementary Data 5: Genes found differentially expressed between XX SLCs and XY SLCs. Negative values in avg_logFC means the gene is overexpressed in XY cells.
	p_val	avg_logFC	pct.1	pct.2	p_val_adj	geneSymbol
Xist	3.65003e-111	2.26602	0.988	0.035	8.26148e-107	Xist
Ddx3y	8.85298e-64	-0.790216	0.023	0.768	2.00378e-59	Ddx3y
Eif2s3y	5.18675e-52	-0.584639	0.012	0.664	1.17397e-47	Eif2s3y
Cox7b	3.80033e-14	0.315302	0.994	0.986	8.60166e-10	Cox7b
Gm28438	1.01739e-10	0.273447	0.994	0.972	2.30275e-06	Gm28438
Scand1	6.67047e-09	-0.294033	0.731	0.858	0.000150979	Scand1
H19	3.21466e-08	0.256624	1	1	0.000727606	H19
Dusp1	9.27611e-08	-0.383611	0.789	0.848	0.00209955	Dusp1
Rpl14-ps1	1.76832e-07	0.299558	0.965	0.848	0.00400242	Rpl14-ps1
Gm10320	2.30235e-07	0.447911	0.404	0.263	0.00521114	Gm10320
B930036N10Rik	2.82194e-07	-0.359673	0.251	0.446	0.00638717	B930036N10Rik
Fos	3.5855e-07	-0.591036	0.807	0.875	0.00811542	Fos

## Sheet: markers_LateSLCXXvsLateSLCXY
Gene	p_val	avg_logFC	pct.1	pct.2	p_val_adj	geneSymbol
Hmga2	2.65452e-82	-1.10002	0.462	0.926	6.00824e-78	Hmga2
Tpm1	6.41114e-64	-0.93286	0.812	0.955	1.4511e-59	Tpm1
Aldh1a1	1.10217e-54	-0.888329	0.197	0.667	2.49465e-50	Aldh1a1
Crispld2	1.33406e-82	-0.836187	0.074	0.673	3.01951e-78	Crispld2
AC167229.2	1.20384e-19	-0.816556	0.524	0.731	2.72476e-15	AC167229.2
Id2	4.40213e-44	-0.796798	0.778	0.971	9.96377e-40	Id2
Ptch1	6.84991e-52	-0.769444	0.291	0.74	1.55041e-47	Ptch1
Ncam1	7.88004e-45	-0.76799	0.781	0.962	1.78357e-40	Ncam1
1500015O10Rik	1.06674e-22	-0.732671	0.028	0.24	2.41445e-18	1500015O10Rik
Ybx1	3.29856e-54	-0.730289	0.769	0.939	7.46595e-50	Ybx1
Ddx3y	1.14248e-131	-0.714643	0	0.689	2.58589e-127	Ddx3y
Mmp2	7.35403e-59	-0.688306	0.212	0.744	1.66451e-54	Mmp2
Sparc	4.01732e-61	-0.684038	0.966	1	9.09279e-57	Sparc
Rpsa-ps10	2.13994e-29	-0.679134	0.595	0.772	4.84355e-25	Rpsa-ps10
Rps24-ps3	4.13682e-18	-0.675849	0.648	0.792	9.36327e-14	Rps24-ps3
Ctgf	4.75753e-36	-0.672215	0.117	0.497	1.07682e-31	Ctgf
Tmem184a	1.81133e-43	-0.670637	0.224	0.644	4.09975e-39	Tmem184a
Mical2	2.26827e-52	-0.665359	0.288	0.728	5.134e-48	Mical2
Tnfrsf12a	3.80211e-33	-0.663443	0.152	0.532	8.6057e-29	Tnfrsf12a
Eif2s3y	1.38232e-120	-0.636766	0.002	0.66	3.12874e-116	Eif2s3y
Sox9	3.0837e-36	-0.627239	0.428	0.824	6.97964e-32	Sox9
Ier3	2.15014e-24	-0.625862	0.445	0.734	4.86662e-20	Ier3
Bok	3.29991e-49	-0.625774	0.379	0.795	7.46901e-45	Bok
Cxxc5	5.44624e-52	-0.622305	0.576	0.917	1.2327e-47	Cxxc5
GFP	4.87419e-12	-0.605928	0.967	0.974	1.10322e-07	GFP
Aard	2.86735e-32	-0.604206	0.11	0.449	6.48996e-28	Aard
Igf1r	2.43872e-40	-0.595637	0.543	0.875	5.51981e-36	Igf1r
Ccnd2	1.77374e-26	-0.580502	0.55	0.84	4.01468e-22	Ccnd2
Fbln2	5.48208e-36	-0.561738	0.166	0.548	1.24081e-31	Fbln2
Sdc4	8.72983e-25	-0.547528	0.464	0.763	1.97591e-20	Sdc4
Col4a1	6.79334e-29	-0.536988	0.245	0.574	1.53761e-24	Col4a1
Tagln	6.41865e-14	-0.534358	0.084	0.247	1.4528e-09	Tagln
Nrep	1.37916e-39	-0.526907	0.641	0.933	3.12158e-35	Nrep
Ccl17	1.56421e-32	-0.522785	0.024	0.298	3.54043e-28	Ccl17
Smad7	6.56967e-39	-0.522443	0.345	0.753	1.48698e-34	Smad7
Tiparp	5.19435e-22	-0.518433	0.552	0.728	1.17569e-17	Tiparp
Cdc42ep3	1.34348e-28	-0.51371	0.278	0.654	3.04084e-24	Cdc42ep3
Gm8730	2.62552e-14	-0.512352	0.922	0.962	5.9426e-10	Gm8730
Hmgb2	4.65995e-15	-0.509217	0.624	0.808	1.05473e-10	Hmgb2
Maff	2.22466e-21	-0.506343	0.176	0.465	5.0353e-17	Maff
H2afz	4.81982e-27	-0.505235	0.981	0.997	1.09092e-22	H2afz
Defb19	1.06007e-15	-0.492699	0.169	0.413	2.39935e-11	Defb19
Pclaf	1.66549e-16	-0.490954	0.086	0.311	3.76967e-12	Pclaf
Jund	6.34307e-11	-0.487285	0.666	0.795	1.43569e-06	Jund
Phlda1	3.22119e-10	-0.483731	0.486	0.667	7.29085e-06	Phlda1
Sept11	2.68766e-42	-0.481804	0.274	0.718	6.08326e-38	Sept11
Htra1	4.72687e-18	-0.475177	0.378	0.654	1.06988e-13	Htra1
Rnd3	9.97952e-23	-0.472667	0.372	0.689	2.25877e-18	Rnd3
Meg3	9.38026e-12	-0.461409	0.919	0.962	2.12313e-07	Meg3
Timp3	2.02345e-14	-0.459464	0.547	0.75	4.57988e-10	Timp3
Cpe	8.75439e-23	-0.455803	0.71	0.907	1.98147e-18	Cpe
Lsp1	1.46675e-09	-0.453201	0.572	0.696	3.31984e-05	Lsp1
Gnas	6.02455e-21	-0.451795	0.897	0.971	1.3636e-16	Gnas
Gm14303	4.30589e-19	-0.451551	0.745	0.782	9.74595e-15	Gm14303
Odc1	1.32657e-23	-0.450912	0.493	0.756	3.00256e-19	Odc1
Smad6	5.34349e-39	-0.450684	0.147	0.551	1.20945e-34	Smad6
Mdk	1.14198e-29	-0.450674	0.841	0.984	2.58476e-25	Mdk
St3gal4	1.75535e-28	-0.450322	0.274	0.609	3.97306e-24	St3gal4
Ptn	3.33018e-09	-0.448499	0.283	0.474	7.53754e-05	Ptn
Klf6	2.20308e-16	-0.444528	0.603	0.821	4.98645e-12	Klf6
Rnf213	2.3721e-20	-0.444516	0.467	0.699	5.36901e-16	Rnf213
Rrbp1	1.99811e-21	-0.438988	0.697	0.856	4.52253e-17	Rrbp1
Csrp1	2.26232e-22	-0.437932	0.148	0.439	5.12054e-18	Csrp1
Gm26917	7.32401e-27	-0.4369	0.733	0.926	1.65772e-22	Gm26917
Mef2c	1.85391e-35	-0.431278	0.06	0.397	4.19615e-31	Mef2c
Gadd45b	1.69584e-19	-0.430671	0.367	0.679	3.83837e-15	Gadd45b
Gldn	2.82793e-48	-0.429741	0.033	0.413	6.40073e-44	Gldn
Serpina3a	3.00346e-08	-0.42823	0.191	0.343	0.000679804	Serpina3a
Cks2	2.25402e-14	-0.424498	0.436	0.696	5.10174e-10	Cks2
Zmiz1	9.1999e-25	-0.421041	0.417	0.708	2.08231e-20	Zmiz1
F3	1.24331e-31	-0.414784	0.06	0.375	2.81412e-27	F3
Tesc	3.1536e-23	-0.412217	0.031	0.244	7.13786e-19	Tesc
Sertad2	1.86025e-19	-0.410172	0.429	0.696	4.21049e-15	Sertad2
Rpl14-ps1	1.7215e-16	-0.409767	0.533	0.737	3.89645e-12	Rpl14-ps1
Bhlhe40	1.32344e-33	-0.409346	0.136	0.516	2.99548e-29	Bhlhe40
Ube2c	4.09236e-15	-0.408152	0.11	0.333	9.26265e-11	Ube2c
Ccnl1	2.51688e-15	-0.406289	0.784	0.862	5.6967e-11	Ccnl1
Col18a1	7.98254e-17	-0.403284	0.545	0.657	1.80677e-12	Col18a1
Rbms1	2.15101e-25	-0.401863	0.66	0.875	4.8686e-21	Rbms1
Rtn4	2.47979e-14	-0.401349	0.648	0.792	5.61277e-10	Rtn4
Nedd9	2.69299e-27	-0.401265	0.202	0.548	6.09531e-23	Nedd9
Jsrp1	1.04343e-28	-0.399501	0.083	0.391	2.36169e-24	Jsrp1
Unc5b	8.40041e-44	-0.398799	0.043	0.407	1.90135e-39	Unc5b
Kazald1	5.37899e-19	-0.397869	0.136	0.391	1.21748e-14	Kazald1
Ppfibp2	3.76804e-25	-0.39564	0.517	0.827	8.52857e-21	Ppfibp2
Mcl1	7.36576e-21	-0.395084	0.51	0.772	1.66717e-16	Mcl1
Srsf10	3.09533e-20	-0.392432	0.805	0.907	7.00597e-16	Srsf10
Ccnd1	6.60061e-22	-0.392236	0.124	0.397	1.49398e-17	Ccnd1
Tpm3-rs7	1.70358e-26	-0.391416	0.122	0.446	3.85589e-22	Tpm3-rs7
Hspb1	1.70395e-11	-0.390116	0.357	0.551	3.85671e-07	Hspb1
Wwc2	3.27718e-19	-0.38869	0.478	0.715	7.41757e-15	Wwc2
Serpine2	1.12001e-29	-0.387118	0.081	0.401	2.53504e-25	Serpine2
F2r	2.89816e-27	-0.386583	0.174	0.51	6.55969e-23	F2r
Irs2	9.1411e-31	-0.386321	0.15	0.516	2.069e-26	Irs2
Socs2	1.72529e-21	-0.386247	0.183	0.494	3.90502e-17	Socs2
Mapk13	7.68547e-22	-0.386059	0.169	0.458	1.73953e-17	Mapk13
Fabp5	6.22553e-19	-0.385993	0.233	0.519	1.40909e-14	Fabp5
Actn1	2.00832e-19	-0.385215	0.302	0.599	4.54563e-15	Actn1
Adamts1	9.9915e-13	-0.383422	0.326	0.551	2.26148e-08	Adamts1
Mylk	6.41632e-29	-0.38196	0.107	0.439	1.45227e-24	Mylk
Sct	4.08e-20	-0.380012	0.031	0.221	9.23467e-16	Sct
Lmna	1.25505e-24	-0.379867	0.276	0.615	2.84067e-20	Lmna
Calr	1.16956e-20	-0.379657	0.866	0.949	2.64717e-16	Calr
Amotl2	6.09389e-21	-0.379116	0.524	0.804	1.37929e-16	Amotl2
Fam60a	5.96027e-24	-0.377648	0.384	0.724	1.34905e-19	Fam60a
Gas7	9.23873e-13	-0.377238	0.307	0.503	2.09109e-08	Gas7
Rian	4.64019e-15	-0.372335	0.638	0.83	1.05026e-10	Rian
Dusp5	2.91922e-19	-0.37197	0.336	0.647	6.60736e-15	Dusp5
Bex3	1.9062e-23	-0.371167	0.902	0.984	4.3145e-19	Bex3
St6gal1	7.0748e-21	-0.370634	0.347	0.66	1.60131e-16	St6gal1
Gpc3	2.40101e-10	-0.370402	0.54	0.708	5.43444e-06	Gpc3
Ptgds	2.85443e-23	-0.369041	0.088	0.359	6.46072e-19	Ptgds
Qk	1.26636e-21	-0.368437	0.664	0.878	2.86628e-17	Qk
Klf4	1.98475e-10	-0.367055	0.522	0.708	4.49229e-06	Klf4
Vnn1	4.67812e-29	-0.366994	0.103	0.436	1.05885e-24	Vnn1
Nbl1	3.64387e-16	-0.365568	0.286	0.551	8.24754e-12	Nbl1
Tra2b	2.70666e-17	-0.365311	0.931	0.978	6.12624e-13	Tra2b
Edn1	4.16356e-19	-0.364087	0.059	0.285	9.42379e-15	Edn1
Basp1	1.52433e-19	-0.364068	0.255	0.545	3.45017e-15	Basp1
Hsp90b1	1.04913e-11	-0.362737	0.836	0.901	2.3746e-07	Hsp90b1
Mmd2	1.38852e-39	-0.360946	0.016	0.317	3.14277e-35	Mmd2
Sox4	1.34096e-21	-0.360351	0.936	0.99	3.03513e-17	Sox4
Dab2	1.00751e-20	-0.359203	0.312	0.622	2.2804e-16	Dab2
Cebpd	4.68061e-12	-0.359163	0.198	0.404	1.05941e-07	Cebpd
Ckap4	4.94279e-20	-0.358249	0.505	0.756	1.11875e-15	Ckap4
Spry1	1.86324e-21	-0.358031	0.181	0.497	4.21726e-17	Spry1
Col4a2	3.33707e-15	-0.357116	0.26	0.481	7.55313e-11	Col4a2
Aspscr1	2.3152e-07	-0.356583	0.564	0.651	0.00524023	Aspscr1
Dusp6	5.35507e-25	-0.355631	0.207	0.551	1.21207e-20	Dusp6
Mafk	6.98469e-28	-0.355357	0.122	0.452	1.58091e-23	Mafk
Pmp22	1.73939e-16	-0.354911	0.497	0.734	3.93693e-12	Pmp22
Cnmd	2.45667e-28	-0.354859	0.01	0.231	5.56042e-24	Cnmd
Fstl1	1.77122e-20	-0.354223	0.741	0.913	4.00897e-16	Fstl1
Ddah1	9.79917e-21	-0.353959	0.248	0.567	2.21795e-16	Ddah1
Etv5	5.6935e-43	-0.35068	0.041	0.407	1.28867e-38	Etv5
Gm14226	1.15535e-13	-0.350578	0.162	0.372	2.61502e-09	Gm14226
Cnn3	8.16197e-19	-0.350065	0.897	0.978	1.84738e-14	Cnn3
Vim	7.53344e-14	-0.348742	0.99	1	1.70512e-09	Vim
Amh	3.1727e-35	-0.347889	0.012	0.282	7.18109e-31	Amh
Csrnp1	1.44594e-21	-0.344237	0.167	0.468	3.27275e-17	Csrnp1
Pappa	4.2969e-27	-0.340701	0.062	0.349	9.7256e-23	Pappa
Igfbp5	8.52672e-13	-0.33998	0.976	0.958	1.92994e-08	Igfbp5
Dek	7.42635e-15	-0.339128	0.707	0.865	1.68088e-10	Dek
Heyl	3.42132e-33	-0.338079	0.071	0.413	7.74382e-29	Heyl
Myef2	3.9435e-16	-0.337894	0.46	0.718	8.92571e-12	Myef2
Dusp1	3.84476e-12	-0.337752	0.574	0.798	8.70224e-08	Dusp1
Sh3bp5	1.80736e-19	-0.336861	0.338	0.644	4.09079e-15	Sh3bp5
Epha4	5.58201e-13	-0.333652	0.266	0.51	1.26343e-08	Epha4
Nid1	5.09583e-18	-0.333023	0.174	0.429	1.15339e-13	Nid1
Zeb2	2.641e-15	-0.332576	0.253	0.519	5.97763e-11	Zeb2
Ctsl	2.40767e-11	-0.331998	0.567	0.756	5.44951e-07	Ctsl
Ube2e3	6.48564e-21	-0.331532	0.803	0.885	1.46796e-16	Ube2e3
Mtch1	6.59814e-17	-0.331261	0.384	0.651	1.49342e-12	Mtch1
Ankrd1	1.32415e-14	-0.329257	0.024	0.173	2.99708e-10	Ankrd1
Ankrd11	3.94614e-16	-0.326923	0.7	0.869	8.9317e-12	Ankrd11
Fxyd6	9.91176e-12	-0.326662	0.497	0.702	2.24343e-07	Fxyd6
mt-Nd2	1.35376e-18	-0.326459	1	0.997	3.0641e-14	mt-Nd2
Lmo4	5.36977e-18	-0.325962	0.238	0.532	1.21539e-13	Lmo4
Zbtb20	1.08704e-08	-0.325713	0.569	0.721	0.000246041	Zbtb20
Rpl37rt	1.48014e-06	-0.324605	0.941	0.939	0.0335015	Rpl37rt
Hnrnpab	2.96232e-17	-0.323785	0.819	0.936	6.70492e-13	Hnrnpab
Cks1b	5.96489e-12	-0.323684	0.657	0.798	1.35009e-07	Cks1b
Atp8a1	9.62792e-18	-0.322372	0.264	0.545	2.17918e-13	Atp8a1
Rdx	8.61515e-17	-0.322114	0.764	0.904	1.94995e-12	Rdx
Birc5	1.50931e-13	-0.32116	0.145	0.356	3.41618e-09	Birc5
Ifrd1	2.9899e-12	-0.320516	0.441	0.67	6.76734e-08	Ifrd1
Tpd52l1	6.35957e-18	-0.320386	0.616	0.859	1.43942e-13	Tpd52l1
Vasn	7.06612e-20	-0.320265	0.276	0.577	1.59935e-15	Vasn
Pdap1	1.35708e-16	-0.319101	0.912	0.971	3.07161e-12	Pdap1
Pdlim4	7.58728e-15	-0.317909	0.334	0.577	1.7173e-10	Pdlim4
Lamc2	1.16271e-29	-0.317232	0.045	0.33	2.63168e-25	Lamc2
Strn3	5.79659e-15	-0.315225	0.484	0.712	1.312e-10	Strn3
Nudt4	3.25886e-17	-0.314215	0.379	0.644	7.3761e-13	Nudt4
Syne2	1.72071e-13	-0.31334	0.41	0.631	3.89466e-09	Syne2
Atp1a1	3.10039e-16	-0.310988	0.543	0.788	7.01741e-12	Atp1a1
Lbh	3.38321e-14	-0.310614	0.417	0.676	7.65757e-10	Lbh
Trim47	3.05497e-42	-0.3105	0.017	0.343	6.91463e-38	Trim47
Arid5b	2.76292e-13	-0.310284	0.445	0.679	6.25358e-09	Arid5b
Gm26735	8.02533e-18	-0.309648	0.126	0.353	1.81645e-13	Gm26735
Nfib	3.09834e-15	-0.309422	0.795	0.936	7.01278e-11	Nfib
Tle4	1.03076e-19	-0.308648	0.16	0.442	2.33302e-15	Tle4
Hbegf	1.35539e-15	-0.307564	0.048	0.237	3.06779e-11	Hbegf
Myh9	2.53544e-18	-0.307529	0.203	0.478	5.73871e-14	Myh9
Skil	3.64492e-20	-0.306866	0.305	0.628	8.24992e-16	Skil
Myc	2.85374e-19	-0.305262	0.119	0.375	6.45915e-15	Myc
mt-Atp6	6.14946e-07	-0.302851	0.907	0.958	0.0139187	mt-Atp6
Tagln2	1.70223e-24	-0.302741	0.06	0.33	3.85283e-20	Tagln2
Cltb	9.89339e-19	-0.30206	0.255	0.529	2.23927e-14	Cltb
Arglu1	8.78592e-13	-0.301636	0.572	0.772	1.9886e-08	Arglu1
Mapre1	3.84665e-15	-0.300608	0.767	0.913	8.70651e-11	Mapre1
Fermt2	4.86908e-12	-0.300384	0.595	0.74	1.10207e-07	Fermt2
Grb10	1.1356e-14	-0.29966	0.688	0.872	2.57031e-10	Grb10
Top2a	8.21155e-07	-0.299505	0.109	0.224	0.018586	Top2a
Ptp4a2	1.99558e-13	-0.297749	0.797	0.91	4.5168e-09	Ptp4a2
Hk2	6.0251e-12	-0.296556	0.281	0.503	1.36372e-07	Hk2
Gm10443	5.32969e-10	-0.295877	0.529	0.558	1.20632e-05	Gm10443
Rasl11b	1.26616e-14	-0.295242	0.248	0.51	2.86583e-10	Rasl11b
Sgms1	1.10707e-16	-0.294708	0.328	0.612	2.50574e-12	Sgms1
Scd2	3.05584e-12	-0.29452	0.805	0.923	6.91658e-08	Scd2
Tubb2b	1.10613e-10	-0.294476	0.491	0.718	2.50362e-06	Tubb2b
Slc24a5	1.28923e-10	-0.293179	0.286	0.487	2.91805e-06	Slc24a5
Cst9	2.12625e-19	-0.292831	0.036	0.24	4.81256e-15	Cst9
Prkci	2.75543e-17	-0.288614	0.233	0.506	6.23663e-13	Prkci
Ddx5	5.51779e-15	-0.287655	0.971	0.994	1.2489e-10	Ddx5
Zc3h15	2.15771e-15	-0.287228	0.826	0.929	4.88376e-11	Zc3h15
Hsd11b2	2.17015e-34	-0.287185	0.014	0.282	4.91191e-30	Hsd11b2
Vcan	4.79638e-12	-0.286275	0.212	0.436	1.08561e-07	Vcan
Meis2	2.24274e-15	-0.28457	0.359	0.644	5.07622e-11	Meis2
Srsf9	1.88429e-11	-0.284043	0.464	0.647	4.26489e-07	Srsf9
Cyp1b1	2.11541e-17	-0.28378	0.083	0.314	4.78802e-13	Cyp1b1
Vcl	3.024e-13	-0.283376	0.434	0.686	6.84452e-09	Vcl
Eif3a	3.09298e-14	-0.282518	0.85	0.952	7.00064e-10	Eif3a
Ext1	2.7905e-16	-0.282137	0.398	0.683	6.31602e-12	Ext1
Tmem64	3.50255e-19	-0.281936	0.238	0.542	7.92768e-15	Tmem64
6030408B16Rik	1.97343e-14	-0.281127	0.271	0.522	4.46666e-10	6030408B16Rik
Ppp3ca	2.29739e-12	-0.280398	0.584	0.766	5.19991e-08	Ppp3ca
Creb3l2	3.18847e-14	-0.280163	0.543	0.779	7.21679e-10	Creb3l2
Psip1	5.12345e-13	-0.279496	0.534	0.728	1.15964e-08	Psip1
Myh10	3.6581e-12	-0.279204	0.619	0.808	8.27975e-08	Myh10
Cxcl12	4.96973e-23	-0.279136	0.036	0.269	1.12485e-18	Cxcl12
Gnl3	3.17741e-12	-0.278941	0.414	0.612	7.19174e-08	Gnl3
Fgfr1	7.59961e-17	-0.278614	0.145	0.401	1.7201e-12	Fgfr1
Rbms3	8.11822e-12	-0.278235	0.443	0.67	1.83748e-07	Rbms3
Hnrnpm	3.67247e-13	-0.278171	0.703	0.856	8.31228e-09	Hnrnpm
Selenom	3.89419e-13	-0.277521	0.207	0.436	8.81411e-09	Selenom
AC129022.1	7.55988e-08	-0.277349	0.224	0.401	0.0017111	AC129022.1
Dpf3	3.08479e-16	-0.276629	0.267	0.551	6.98211e-12	Dpf3
Lhfpl2	4.22515e-15	-0.276561	0.269	0.529	9.5632e-11	Lhfpl2
Ssh1	6.21081e-17	-0.275948	0.288	0.577	1.40576e-12	Ssh1
Nktr	7.07211e-10	-0.275732	0.76	0.872	1.6007e-05	Nktr
Hnrnpa0	1.0793e-10	-0.275624	0.626	0.792	2.4429e-06	Hnrnpa0
Rlim	3.65457e-08	-0.274997	0.602	0.753	0.000827176	Rlim
Tmpo	1.70425e-13	-0.274924	0.467	0.715	3.8574e-09	Tmpo
Tpm4	1.54283e-11	-0.2748	0.605	0.792	3.49205e-07	Tpm4
Atf3	3.25907e-12	-0.274708	0.314	0.564	7.37658e-08	Atf3
Smarca2	4.99689e-15	-0.274164	0.547	0.798	1.131e-10	Smarca2
Tinagl1	1.23205e-14	-0.273501	0.169	0.413	2.78863e-10	Tinagl1
Pcsk5	2.78453e-24	-0.273409	0.112	0.417	6.3025e-20	Pcsk5
Lsm6	7.0481e-14	-0.273341	0.669	0.837	1.59527e-09	Lsm6
Tacc1	1.20448e-15	-0.273323	0.195	0.449	2.72623e-11	Tacc1
Man1a2	1.07502e-14	-0.273285	0.386	0.647	2.43321e-10	Man1a2
Fam198b	1.48381e-11	-0.270557	0.369	0.596	3.35845e-07	Fam198b
Thbd	8.92333e-17	-0.270457	0.021	0.183	2.01971e-12	Thbd
Gm4258	4.26554e-13	-0.270267	0.216	0.449	9.65462e-09	Gm4258
Hspa5	3.47032e-07	-0.269939	0.866	0.92	0.00785472	Hspa5
Eif2s2	1.04165e-11	-0.269617	0.929	0.981	2.35767e-07	Eif2s2
Cd24a	1.03441e-12	-0.268431	0.288	0.542	2.34129e-08	Cd24a
Cttn	1.67579e-12	-0.267953	0.602	0.772	3.79299e-08	Cttn
Dst	3.66699e-09	-0.267598	0.603	0.689	8.29987e-05	Dst
Metap2	1.32318e-12	-0.267428	0.91	0.974	2.99488e-08	Metap2
Fat1	5.54008e-18	-0.265179	0.217	0.51	1.25394e-13	Fat1
Ppp2ca	2.09056e-11	-0.264287	0.493	0.689	4.73176e-07	Ppp2ca
Ptms	1.75365e-08	-0.263974	0.688	0.756	0.00039692	Ptms
Tceal9	3.54106e-18	-0.263126	0.99	1	8.01483e-14	Tceal9
Eif5	9.06148e-15	-0.262244	0.879	0.971	2.05098e-10	Eif5
Slc25a5	2.1213e-08	-0.261287	0.862	0.91	0.000480136	Slc25a5
Cbx3	8.58017e-10	-0.261104	0.752	0.885	1.94204e-05	Cbx3
Cenpa	1.79591e-07	-0.26087	0.148	0.301	0.00406485	Cenpa
Bmp4	6.15706e-08	-0.260818	0.252	0.439	0.00139359	Bmp4
Nr2f1	3.52719e-15	-0.260582	0.233	0.503	7.98345e-11	Nr2f1
Rnf11	1.4248e-09	-0.260019	0.321	0.494	3.22489e-05	Rnf11
Spats2l	3.05494e-14	-0.25993	0.155	0.394	6.91454e-10	Spats2l
Gpr37	2.06411e-13	-0.259544	0.16	0.388	4.67191e-09	Gpr37
Itgb1	8.48185e-13	-0.259332	0.607	0.824	1.91978e-08	Itgb1
Nisch	7.34246e-13	-0.259127	0.938	0.968	1.66189e-08	Nisch
Flna	9.45715e-10	-0.259048	0.557	0.734	2.14053e-05	Flna
Cystm1	9.77741e-15	-0.258792	0.069	0.253	2.21302e-10	Cystm1
Tgfb3	4.42024e-11	-0.257664	0.186	0.381	1.00048e-06	Tgfb3
Tmem245	2.23641e-11	-0.256295	0.331	0.558	5.06189e-07	Tmem245
Nucks1	2.73899e-08	-0.256172	0.634	0.756	0.000619944	Nucks1
Smc2	1.81822e-11	-0.255405	0.198	0.401	4.11536e-07	Smc2
Bex2	3.65181e-08	-0.255081	0.712	0.869	0.000826551	Bex2
Ddx21	1.36802e-11	-0.252443	0.334	0.561	3.09637e-07	Ddx21
Dhh	9.51647e-31	-0.252267	0.005	0.228	2.15396e-26	Dhh
Tenm4	7.00667e-09	-0.251937	0.5	0.686	0.000158589	Tenm4
Anp32b	1.36329e-07	-0.251053	0.845	0.894	0.00308568	Anp32b
Col1a2	2.34071e-10	-0.250804	0.131	0.311	5.29796e-06	Col1a2
Sulf2	1.66573e-22	-0.250178	0.052	0.298	3.77021e-18	Sulf2
Rest	1.44375e-13	-0.25008	0.669	0.862	3.26779e-09	Rest
Rps4l	6.70972e-07	0.250581	0.666	0.599	0.0151868	Rps4l
Mkrn1	5.46327e-10	0.25159	0.771	0.679	1.23656e-05	Mkrn1
S100a1	1.76358e-10	0.25187	0.626	0.436	3.99168e-06	S100a1
Tmem37	1.21547e-10	0.253292	0.433	0.25	2.75109e-06	Tmem37
Myo5b	6.07348e-13	0.25339	0.412	0.189	1.37467e-08	Myo5b
Nrn1	1.80511e-14	0.255543	0.253	0.061	4.08568e-10	Nrn1
Wbp1	1.2371e-12	0.255975	0.747	0.67	2.80004e-08	Wbp1
Tpi1	2.24713e-12	0.256042	0.95	0.936	5.08616e-08	Tpi1
Rbp1	1.90684e-06	0.256073	0.702	0.596	0.0431594	Rbp1
Atp6v1g1	7.77338e-15	0.256965	0.988	0.987	1.75943e-10	Atp6v1g1
Gamt	6.86359e-12	0.257827	0.678	0.58	1.5535e-07	Gamt
Med10	2.36635e-10	0.258511	0.75	0.683	5.35599e-06	Med10
Jpt1	1.6543e-09	0.258654	0.878	0.827	3.74435e-05	Jpt1
Nsg1	1.36298e-10	0.259389	0.35	0.176	3.08497e-06	Nsg1
Igfbp2	1.10068e-06	0.259695	0.39	0.266	0.0249128	Igfbp2
Gja1	1.0569e-08	0.261109	0.55	0.42	0.000239218	Gja1
Adam8	1.86319e-11	0.261333	0.212	0.061	4.21715e-07	Adam8
Colec12	1.89704e-10	0.261499	0.709	0.577	4.29376e-06	Colec12
H2afy2	3.00574e-11	0.261911	0.752	0.628	6.80319e-07	H2afy2
Dact2	3.2033e-15	0.262301	0.329	0.103	7.25034e-11	Dact2
Bad	1.2262e-12	0.263319	0.793	0.699	2.77537e-08	Bad
Ifitm3	1.38896e-07	0.264068	0.291	0.144	0.00314378	Ifitm3
Nenf	2.83321e-14	0.264616	0.981	0.955	6.41269e-10	Nenf
Cyba	1.66542e-10	0.266129	0.791	0.724	3.76952e-06	Cyba
Dhrs7	3.91232e-11	0.266341	0.481	0.288	8.85515e-07	Dhrs7
Emp3	2.48651e-10	0.266479	0.814	0.686	5.62798e-06	Emp3
Atp6ap2	3.91891e-09	0.267206	0.502	0.369	8.87005e-05	Atp6ap2
Hist3h2a	1.18743e-10	0.267442	0.721	0.619	2.68764e-06	Hist3h2a
Lbx2	2.94427e-18	0.268316	0.321	0.08	6.66406e-14	Lbx2
Ndufa11	9.3449e-16	0.268693	0.947	0.926	2.11512e-11	Ndufa11
Dapk1	1.57138e-14	0.269095	0.407	0.212	3.55667e-10	Dapk1
G0s2	7.62953e-12	0.269902	0.314	0.141	1.72687e-07	G0s2
Rsrp1	3.48536e-11	0.270014	0.978	0.968	7.88877e-07	Rsrp1
Aldh1b1	4.68406e-13	0.270495	0.259	0.08	1.06019e-08	Aldh1b1
Kank3	8.91064e-13	0.272257	0.422	0.208	2.01684e-08	Kank3
Lhpp	4.7964e-24	0.273015	0.305	0.048	1.08562e-19	Lhpp
Smpx	1.00665e-08	0.273297	0.495	0.324	0.000227845	Smpx
Hadhb	4.16108e-11	0.274342	0.674	0.526	9.41819e-07	Hadhb
AC154176.2	7.25123e-18	0.274344	0.267	0.051	1.64124e-13	AC154176.2
Rasa3	3.23144e-17	0.274586	0.383	0.157	7.31404e-13	Rasa3
Ech1	1.46303e-11	0.275721	0.79	0.718	3.31142e-07	Ech1
Calm1	1.28849e-11	0.278284	0.959	0.939	2.91636e-07	Calm1
Tmem176a	1.48739e-12	0.278473	0.747	0.609	3.36657e-08	Tmem176a
Ccdc61	1.04668e-12	0.279729	0.34	0.157	2.36906e-08	Ccdc61
Use1	4.00728e-14	0.279786	0.933	0.878	9.07007e-10	Use1
Gprc5b	4.95779e-14	0.280496	0.536	0.324	1.12215e-09	Gprc5b
Peg3	5.41212e-18	0.280992	0.993	0.968	1.22498e-13	Peg3
C1qtnf4	2.46757e-11	0.281266	0.645	0.429	5.58509e-07	C1qtnf4
9030624J02Rik	4.5591e-12	0.281809	0.555	0.369	1.03191e-07	9030624J02Rik
2810001G20Rik	1.77978e-11	0.28203	0.514	0.356	4.02836e-07	2810001G20Rik
Rbms2	9.86683e-14	0.282335	0.671	0.567	2.23326e-09	Rbms2
Npdc1	5.79208e-13	0.282994	0.479	0.263	1.31098e-08	Npdc1
Eif3e	1.25686e-20	0.283851	0.993	0.99	2.84479e-16	Eif3e
Tmem178	3.87647e-18	0.284589	0.338	0.093	8.77401e-14	Tmem178
Tmem176b	4.48272e-12	0.284614	0.96	0.913	1.01462e-07	Tmem176b
Bambi	3.88144e-07	0.285183	0.819	0.721	0.00878526	Bambi
Cacna1d	1.70919e-13	0.28595	0.329	0.122	3.86858e-09	Cacna1d
Itpr2	6.88268e-14	0.286088	0.455	0.237	1.55783e-09	Itpr2
Gxylt2	7.1332e-13	0.286131	0.54	0.388	1.61453e-08	Gxylt2
Dap	1.46029e-16	0.286962	0.738	0.705	3.30522e-12	Dap
Pank1	6.84799e-13	0.287331	0.467	0.266	1.54997e-08	Pank1
Cryl1	1.3757e-11	0.288244	0.51	0.304	3.11377e-07	Cryl1
Aldh1a2	3.05964e-14	0.289665	0.466	0.215	6.92519e-10	Aldh1a2
Tmem141	6.66982e-15	0.289972	0.55	0.365	1.50965e-10	Tmem141
Reep1	6.44463e-12	0.290678	0.49	0.308	1.45868e-07	Reep1
Foxl2	2.08788e-18	0.290774	0.366	0.103	4.72571e-14	Foxl2
AC154597.1	8.60528e-10	0.294454	0.548	0.404	1.94772e-05	AC154597.1
Ifngr2	1.41167e-11	0.294937	0.733	0.631	3.19517e-07	Ifngr2
Dcaf12l1	1.12589e-12	0.297049	0.483	0.333	2.54834e-08	Dcaf12l1
Marc2	2.30377e-13	0.298709	0.686	0.506	5.21434e-09	Marc2
Selenop	6.3336e-11	0.298947	0.731	0.558	1.43355e-06	Selenop
Cox7a2l	3.52882e-27	0.300434	0.998	0.99	7.98714e-23	Cox7a2l
Aldh2	6.24866e-13	0.300545	0.879	0.827	1.41432e-08	Aldh2
Csgalnact1	4.39152e-19	0.301169	0.329	0.083	9.93977e-15	Csgalnact1
Gm42583	1.76524e-18	0.302682	0.393	0.135	3.99545e-14	Gm42583
Mgst3	4.84287e-14	0.305104	0.626	0.49	1.09613e-09	Mgst3
Stum	6.15265e-18	0.307411	0.402	0.151	1.39259e-13	Stum
Xylt1	1.10049e-13	0.309375	0.448	0.298	2.49085e-09	Xylt1
Ifnar1	1.48482e-16	0.309947	0.503	0.288	3.36075e-12	Ifnar1
Dlgap4	2.92149e-15	0.31044	0.698	0.51	6.61249e-11	Dlgap4
Cdk5	5.13266e-14	0.311947	0.557	0.353	1.16173e-09	Cdk5
Cldn11	1.40022e-12	0.312999	0.316	0.119	3.16926e-08	Cldn11
Etfb	3.51047e-15	0.314242	0.879	0.744	7.94559e-11	Etfb
Sorbs2	8.94668e-11	0.315253	0.676	0.455	2.02499e-06	Sorbs2
Klf7	7.43966e-11	0.317653	0.691	0.535	1.68389e-06	Klf7
Gdi1	2.30646e-14	0.322061	0.698	0.58	5.22043e-10	Gdi1
Sod2	3.15614e-17	0.324235	0.762	0.619	7.14362e-13	Sod2
Lgr4	1.07421e-09	0.324971	0.722	0.599	2.43137e-05	Lgr4
Smim10l2a	1.43073e-16	0.325017	0.288	0.08	3.23832e-12	Smim10l2a
H1f0	2.12987e-11	0.326676	0.769	0.663	4.82074e-07	H1f0
Pde1a	1.34429e-13	0.328192	0.593	0.353	3.04267e-09	Pde1a
Desi2	9.73772e-13	0.33115	0.69	0.526	2.20404e-08	Desi2
Lef1	4.943e-21	0.331892	0.576	0.256	1.1188e-16	Lef1
Amhr2	1.42063e-14	0.333632	0.862	0.795	3.21546e-10	Amhr2
Gm15772	1.96192e-45	0.334972	1	1	4.44062e-41	Gm15772
Gng13	1.09798e-10	0.337644	0.195	0.048	2.48516e-06	Gng13
Sp5	3.62607e-14	0.33778	0.467	0.24	8.20724e-10	Sp5
Fkbp9	8.27902e-11	0.339119	0.772	0.769	1.87387e-06	Fkbp9
Dynll2	1.1856e-22	0.339706	0.903	0.843	2.68349e-18	Dynll2
Fmnl2	6.67404e-19	0.340321	0.428	0.205	1.5106e-14	Fmnl2
Tmsb4x	1.13664e-10	0.342747	0.997	1	2.57267e-06	Tmsb4x
Igf2	3.83546e-17	0.344857	0.928	0.769	8.68119e-13	Igf2
Kitl	2.76489e-12	0.346725	0.617	0.5	6.25805e-08	Kitl
Prdx1	2.8442e-15	0.34686	0.99	0.981	6.43755e-11	Prdx1
Rnase4	7.49179e-07	0.349245	0.529	0.365	0.0169569	Rnase4
Fos	1.78144e-12	0.35311	0.838	0.869	4.03211e-08	Fos
Tgfb1i1	1.74043e-16	0.356006	0.603	0.404	3.93928e-12	Tgfb1i1
Dhrs3	5.72017e-24	0.356021	0.359	0.071	1.2947e-19	Dhrs3
Timm8a1	1.60604e-13	0.356821	0.681	0.506	3.63511e-09	Timm8a1
Smpdl3b	1.15868e-24	0.361631	0.431	0.141	2.62255e-20	Smpdl3b
Mid1ip1	3.16752e-13	0.362608	0.84	0.673	7.16937e-09	Mid1ip1
Axin2	1.03243e-19	0.366136	0.61	0.34	2.33681e-15	Axin2
Prcd	2.75963e-17	0.367846	0.753	0.58	6.24616e-13	Prcd
Dnajc15	4.90533e-18	0.36927	0.803	0.689	1.11027e-13	Dnajc15
Tnfrsf19	5.09018e-22	0.371774	0.519	0.24	1.15211e-17	Tnfrsf19
Oat	9.81151e-20	0.373254	0.679	0.548	2.22074e-15	Oat
Cdkn1c	3.37995e-15	0.375477	0.986	0.958	7.65018e-11	Cdkn1c
Lrrn1	1.24219e-21	0.375563	0.622	0.324	2.81157e-17	Lrrn1
Emx2os	4.39884e-20	0.376864	0.452	0.189	9.95634e-16	Emx2os
Gm5617	2.09224e-22	0.381771	0.853	0.747	4.73558e-18	Gm5617
Tspan13	4.86326e-13	0.382003	0.548	0.375	1.10075e-08	Tspan13
Pcbd1	2.93618e-22	0.38619	0.716	0.429	6.64575e-18	Pcbd1
Cyb5a	6.19478e-20	0.387465	0.922	0.869	1.40213e-15	Cyb5a
Glo1	6.64135e-16	0.388182	0.897	0.801	1.5032e-11	Glo1
Cox6b2	6.78371e-16	0.395127	0.612	0.417	1.53543e-11	Cox6b2
Angptl4	1.43084e-19	0.397215	0.457	0.205	3.23857e-15	Angptl4
Itm2c	1.25117e-17	0.39965	0.874	0.788	2.83189e-13	Itm2c
Myo1b	1.18457e-22	0.403822	0.559	0.304	2.68115e-18	Myo1b
Tgfbi	2.72074e-15	0.406523	0.778	0.574	6.15812e-11	Tgfbi
Tcf12	2.51365e-24	0.407659	0.766	0.676	5.6894e-20	Tcf12
Tpst2	1.40988e-20	0.409861	0.678	0.516	3.19112e-16	Tpst2
Tmx2	1.27503e-23	0.411627	0.631	0.465	2.88589e-19	Tmx2
Gapdh	8.26465e-25	0.412758	0.998	0.997	1.87062e-20	Gapdh
Eif3f	2.4883e-28	0.413974	0.993	0.958	5.63202e-24	Eif3f
Jun	5.90048e-11	0.415163	0.9	0.933	1.33551e-06	Jun
Gabrb1	2.25716e-27	0.41631	0.476	0.147	5.10887e-23	Gabrb1
Adk	1.91121e-22	0.41934	0.802	0.58	4.32582e-18	Adk
Lzts1	3.46923e-26	0.419805	0.424	0.109	7.85224e-22	Lzts1
Acot1	7.43331e-20	0.420899	0.898	0.804	1.68246e-15	Acot1
Itga6	9.50196e-22	0.421562	0.819	0.58	2.15067e-17	Itga6
Ifi27	8.46158e-17	0.425765	0.55	0.381	1.91519e-12	Ifi27
Slc41a3	9.09613e-23	0.431427	0.355	0.099	2.05882e-18	Slc41a3
2010204K13Rik	3.203e-11	0.436245	0.567	0.442	7.24966e-07	2010204K13Rik
Fndc5	8.28919e-25	0.43877	0.619	0.327	1.87617e-20	Fndc5
Nkd1	4.1061e-24	0.44238	0.784	0.529	9.29374e-20	Nkd1
Eva1b	2.41648e-33	0.44327	0.959	0.853	5.46946e-29	Eva1b
Lgals1	1.50794e-30	0.446919	0.993	0.978	3.41308e-26	Lgals1
Ogt	5.25945e-25	0.453967	0.91	0.878	1.19042e-20	Ogt
Cox6c	1.07481e-50	0.454541	1	1	2.43273e-46	Cox6c
Pam	3.22713e-15	0.460149	0.726	0.526	7.30428e-11	Pam
Runx1	1.05251e-26	0.461836	0.621	0.308	2.38225e-22	Runx1
Gm29521	2.2317e-29	0.464951	0.529	0.17	5.05123e-25	Gm29521
Itm2a	5.66923e-09	0.469179	0.831	0.772	0.000128317	Itm2a
Ifitm2	1.27606e-37	0.471399	0.991	0.978	2.88823e-33	Ifitm2
Fam136a	7.34896e-33	0.476022	0.89	0.676	1.66336e-28	Fam136a
Prdx3	1.91744e-29	0.479586	0.928	0.804	4.33993e-25	Prdx3
Ier2	2.4404e-17	0.480784	0.903	0.853	5.52361e-13	Ier2
Acaa2	4.39771e-23	0.486585	0.852	0.728	9.95377e-19	Acaa2
Bhlhe41	4.44607e-20	0.488309	0.348	0.093	1.00632e-15	Bhlhe41
Arf3	1.78779e-26	0.499292	0.712	0.538	4.04649e-22	Arf3
Il6st	6.09083e-25	0.508863	0.819	0.59	1.3786e-20	Il6st
Glrx	5.92521e-30	0.519883	0.757	0.481	1.34111e-25	Glrx
Jakmip1	2.99943e-46	0.521723	0.45	0.035	6.78891e-42	Jakmip1
Emx2	2.66739e-31	0.528247	0.781	0.529	6.03738e-27	Emx2
Rpp25	4.25524e-27	0.528753	0.693	0.404	9.63131e-23	Rpp25
Gabra4	3.36418e-34	0.53093	0.664	0.288	7.61448e-30	Gabra4
Msx1	7.79538e-23	0.542905	0.597	0.276	1.76441e-18	Msx1
Wnt4	4.50191e-32	0.547214	0.857	0.513	1.01896e-27	Wnt4
E330013P04Rik	8.85967e-33	0.565141	0.688	0.362	2.0053e-28	E330013P04Rik
Hsd17b11	5.27658e-29	0.574811	0.666	0.346	1.1943e-24	Hsd17b11
Selenbp1	2.22569e-34	0.576945	0.697	0.33	5.03763e-30	Selenbp1
1110065P20Rik	1.87037e-49	0.583439	0.947	0.747	4.23339e-45	1110065P20Rik
Cd83	1.19551e-48	0.584538	0.464	0.032	2.70592e-44	Cd83
Hbb-bs	1.28038e-13	0.587576	0.721	0.904	2.89801e-09	Hbb-bs
Laptm4b	1.58265e-29	0.588463	0.731	0.625	3.58218e-25	Laptm4b
Egfl6	2.1419e-33	0.588808	0.683	0.314	4.84799e-29	Egfl6
Cib2	1.23736e-43	0.598007	0.778	0.433	2.80064e-39	Cib2
Dnajb1	2.21193e-18	0.604251	0.788	0.699	5.00647e-14	Dnajb1
Arhgap29	1.29773e-39	0.605838	0.845	0.59	2.93728e-35	Arhgap29
Lgals7	1.99955e-34	0.607118	0.993	0.965	4.52578e-30	Lgals7
Gas6	1.80862e-33	0.665453	0.897	0.708	4.09364e-29	Gas6
Wnt6	1.23047e-30	0.678922	0.693	0.362	2.78505e-26	Wnt6
Micu1	6.1273e-51	0.707093	0.75	0.333	1.38685e-46	Micu1
Hmgcs2	2.82438e-28	0.723662	0.65	0.308	6.39269e-24	Hmgcs2
Bmyc	9.96562e-36	0.734978	0.867	0.699	2.25562e-31	Bmyc
Peg10	1.85506e-45	0.775432	0.705	0.321	4.19873e-41	Peg10
H19	2.53136e-74	0.781754	0.997	0.949	5.72949e-70	H19
Cdkn1a	3.5288e-38	0.782789	0.678	0.282	7.9871e-34	Cdkn1a
Ube2l6	1.19692e-53	0.791884	0.638	0.154	2.70911e-49	Ube2l6
Lypd1	1.92237e-47	0.800449	0.459	0.038	4.3511e-43	Lypd1
Irx3	3.84157e-44	0.840714	0.416	0.026	8.69501e-40	Irx3
Fst	6.00561e-53	0.913212	0.56	0.096	1.35931e-48	Fst
Myl9	2.05079e-49	0.929366	0.924	0.804	4.64176e-45	Myl9
Hbb-y	7.7406e-08	1.20514	0.969	0.869	0.00175201	Hbb-y
Kctd14	2.79609e-72	1.2468	0.928	0.622	6.32866e-68	Kctd14
Ifitm1	5.63973e-115	1.67814	0.947	0.593	1.2765e-110	Ifitm1
Xist	1.77943e-254	3.26414	0.99	0.01	4.02756e-250	Xist

## Sheet: markers_SLCXXvsSLCXY
Gene	p_val	avg_logFC	pct.1	pct.2	p_val_adj	geneSymbol
Xist	0	2.97847	0.989	0.022	0	Xist
Ddx3y	1.79091e-208	-0.757067	0.005	0.727	4.05354e-204	Ddx3y
Eif2s3y	1.50768e-182	-0.614178	0.004	0.662	3.41248e-178	Eif2s3y
Ifitm1	4.31392e-87	1.15919	0.92	0.72	9.76412e-83	Ifitm1
Hmga2	3.01929e-78	-0.744857	0.577	0.93	6.83386e-74	Hmga2
Kctd14	3.01869e-74	1.10991	0.864	0.642	6.83251e-70	Kctd14
Crispld2	1.92226e-73	-0.624118	0.22	0.697	4.35085e-69	Crispld2
H19	1.07818e-69	0.549457	0.997	0.973	2.44036e-65	H19
Fst	2.92392e-67	0.781866	0.469	0.083	6.61801e-63	Fst
Mmp2	9.56881e-63	-0.533035	0.33	0.764	2.1658e-58	Mmp2
Cox6c	3.03088e-60	0.510865	1	1	6.8601e-56	Cox6c
Lypd1	4.40692e-58	0.668794	0.36	0.033	9.97462e-54	Lypd1
Ube2l6	6.01746e-58	0.646957	0.542	0.186	1.36199e-53	Ube2l6
Jakmip1	1.10422e-56	0.428901	0.353	0.033	2.4993e-52	Jakmip1
Irx3	1.25588e-56	0.710414	0.326	0.022	2.84255e-52	Irx3
Cib2	7.89857e-55	0.52898	0.698	0.404	1.78776e-50	Cib2
Myl9	1.62671e-53	0.800005	0.92	0.82	3.68189e-49	Myl9
1110065P20Rik	2.82401e-53	0.48324	0.928	0.794	6.39185e-49	1110065P20Rik
Cd83	2.03232e-52	0.467854	0.385	0.055	4.59995e-48	Cd83
Sparc	6.4758e-52	-0.467681	0.971	1	1.46573e-47	Sparc
Ncam1	6.44551e-49	-0.573958	0.824	0.963	1.45888e-44	Ncam1
Gm15772	1.88847e-47	0.282326	1	1	4.27436e-43	Gm15772
Gas6	1.10523e-46	0.691257	0.818	0.637	2.50158e-42	Gas6
Micu1	2.60799e-44	0.491098	0.723	0.459	5.90293e-40	Micu1
Hmgcs2	7.94866e-44	0.732747	0.517	0.185	1.7991e-39	Hmgcs2
Lgals7	6.16717e-43	0.684004	0.961	0.905	1.39588e-38	Lgals7
Arhgap29	3.00765e-41	0.477985	0.816	0.637	6.80752e-37	Arhgap29
Bmyc	3.04406e-41	0.63689	0.831	0.722	6.88992e-37	Bmyc
Gm29521	2.82789e-40	0.408815	0.447	0.148	6.40065e-36	Gm29521
Il6st	5.02434e-40	0.544428	0.73	0.494	1.13721e-35	Il6st
Emx2	6.30312e-40	0.484672	0.7	0.458	1.42665e-35	Emx2
Wnt6	7.63168e-40	0.620874	0.611	0.338	1.72735e-35	Wnt6
Gabra4	2.99737e-39	0.436059	0.618	0.333	6.78425e-35	Gabra4
Tpm1	6.91887e-39	-0.578199	0.847	0.94	1.56602e-34	Tpm1
Gldn	1.42467e-38	-0.275622	0.036	0.271	3.22459e-34	Gldn
Sept11	1.39388e-37	-0.3522	0.37	0.696	3.15491e-33	Sept11
Egfl6	1.90572e-37	0.491857	0.599	0.306	4.3134e-33	Egfl6
Hsd17b11	2.99994e-36	0.489163	0.602	0.378	6.79006e-32	Hsd17b11
Gm8730	6.75245e-36	-0.577573	0.94	0.98	1.52835e-31	Gm8730
Ifitm2	8.10106e-36	0.383105	0.988	0.982	1.83359e-31	Ifitm2
Mdk	1.28994e-35	-0.318577	0.876	0.992	2.91965e-31	Mdk
Ptch1	1.52652e-35	-0.487845	0.357	0.647	3.45512e-31	Ptch1
Tpm3-rs7	2.07199e-35	-0.350589	0.285	0.624	4.68975e-31	Tpm3-rs7
Mical2	2.12985e-35	-0.428863	0.297	0.569	4.82071e-31	Mical2
Igf1r	3.41473e-34	-0.399185	0.605	0.855	7.7289e-30	Igf1r
Cxxc5	5.66891e-34	-0.387089	0.636	0.86	1.2831e-29	Cxxc5
Id2	6.16152e-34	-0.491894	0.828	0.967	1.3946e-29	Id2
Ogt	6.46418e-34	0.468661	0.87	0.822	1.4631e-29	Ogt
Bok	1.17007e-33	-0.412971	0.406	0.682	2.64833e-29	Bok
Cdkn1a	3.88338e-33	0.555099	0.644	0.366	8.78965e-29	Cdkn1a
Peg10	7.41959e-33	0.473449	0.707	0.441	1.67935e-28	Peg10
Aldh1a1	7.75368e-33	-0.562251	0.196	0.451	1.75497e-28	Aldh1a1
Gabrb1	1.23622e-32	0.343206	0.426	0.166	2.79807e-28	Gabrb1
Nrep	1.79108e-32	-0.351763	0.691	0.915	4.05394e-28	Nrep
E330013P04Rik	1.79832e-32	0.424202	0.655	0.436	4.07033e-28	E330013P04Rik
Fndc5	4.21545e-32	0.386575	0.545	0.293	9.54125e-28	Fndc5
Sox9	4.59228e-32	-0.454546	0.511	0.799	1.03942e-27	Sox9
Glrx	4.80609e-32	0.404613	0.738	0.557	1.08781e-27	Glrx
Fam60a	5.22196e-32	-0.303367	0.481	0.789	1.18194e-27	Fam60a
Laptm4b	6.99032e-32	0.448523	0.7	0.649	1.58219e-27	Laptm4b
Vnn1	9.28224e-31	-0.31954	0.218	0.521	2.10094e-26	Vnn1
Unc5b	2.50162e-30	-0.253045	0.075	0.303	5.66218e-26	Unc5b
Eva1b	2.71985e-30	0.337433	0.945	0.877	6.15611e-26	Eva1b
Myo1b	6.39069e-30	0.352263	0.485	0.258	1.44647e-25	Myo1b
Bex3	9.98938e-30	-0.306763	0.924	0.99	2.261e-25	Bex3
Itga6	1.00242e-29	0.411892	0.743	0.522	2.26887e-25	Itga6
Tmx2	1.03389e-29	0.330886	0.578	0.476	2.3401e-25	Tmx2
Lrrn1	1.16733e-29	0.346322	0.513	0.26	2.64213e-25	Lrrn1
Smad7	1.99828e-29	-0.33845	0.389	0.677	4.52292e-25	Smad7
Lzts1	7.18835e-29	0.331419	0.35	0.116	1.62701e-24	Lzts1
Fam136a	1.26782e-28	0.340464	0.875	0.74	2.86959e-24	Fam136a
Ybx1	2.34193e-28	-0.42509	0.798	0.922	5.30072e-24	Ybx1
Foxl2	2.63704e-28	0.25964	0.284	0.062	5.96868e-24	Foxl2
Tmem184a	3.11864e-28	-0.410938	0.256	0.522	7.05872e-24	Tmem184a
Stum	3.29314e-28	0.277142	0.336	0.105	7.45369e-24	Stum
Hspa8	3.90828e-28	-0.365328	0.996	1	8.846e-24	Hspa8
Tcf12	3.9131e-27	0.327724	0.747	0.684	8.85691e-23	Tcf12
Tpst2	1.0617e-26	0.359708	0.635	0.489	2.40304e-22	Tpst2
Csgalnact1	1.45181e-26	0.258259	0.292	0.077	3.28604e-22	Csgalnact1
Runx1	1.59403e-26	0.357051	0.569	0.333	3.60793e-22	Runx1
Jsrp1	1.92666e-26	-0.280578	0.166	0.426	4.36081e-22	Jsrp1
Tra2b	3.91492e-26	-0.309979	0.944	0.985	8.86103e-22	Tra2b
Gm5617	4.0142e-26	0.329218	0.843	0.747	9.08573e-22	Gm5617
Slc41a3	4.46483e-26	0.342662	0.304	0.103	1.01057e-21	Slc41a3
H2afz	5.37301e-26	-0.363179	0.985	0.997	1.21613e-21	H2afz
Ddx5	3.38438e-25	-0.277074	0.977	0.997	7.66021e-21	Ddx5
Mef2c	3.67223e-25	-0.254502	0.067	0.271	8.31172e-21	Mef2c
Pcbd1	6.72839e-25	0.314864	0.666	0.446	1.5229e-20	Pcbd1
Tnfrsf12a	7.42194e-25	-0.434992	0.218	0.478	1.67988e-20	Tnfrsf12a
F3	8.04955e-25	-0.279924	0.149	0.398	1.82194e-20	F3
Ifi27	9.13112e-25	0.404817	0.469	0.293	2.06674e-20	Ifi27
Prcd	1.20396e-24	0.344418	0.711	0.546	2.72505e-20	Prcd
Irs2	1.23079e-24	-0.257555	0.244	0.507	2.78578e-20	Irs2
Emx2os	1.24672e-24	0.307248	0.403	0.193	2.82183e-20	Emx2os
Cdc42ep3	1.51556e-24	-0.347406	0.326	0.601	3.43032e-20	Cdc42ep3
Bhlhe41	2.10667e-24	0.401779	0.298	0.098	4.76824e-20	Bhlhe41
Gprc5b	3.72896e-24	0.277527	0.478	0.265	8.44012e-20	Gprc5b
Serpine2	3.90177e-24	-0.259215	0.109	0.329	8.83126e-20	Serpine2
St3gal4	3.94518e-24	-0.309107	0.324	0.572	8.92952e-20	St3gal4
Rbms1	4.01298e-24	-0.30492	0.708	0.874	9.08297e-20	Rbms1
Dbi	4.15313e-24	0.350151	0.963	0.917	9.4002e-20	Dbi
Dnajc15	4.28859e-24	0.317239	0.779	0.709	9.7068e-20	Dnajc15
Pam	6.72877e-24	0.458678	0.635	0.424	1.52299e-19	Pam
Tmsb4x	6.79841e-24	0.466754	0.997	1	1.53875e-19	Tmsb4x
Meis2	8.3202e-24	-0.258106	0.474	0.747	1.88319e-19	Meis2
Lgals1	9.55575e-24	0.322046	0.993	0.98	2.16285e-19	Lgals1
Cyb5a	1.06914e-23	0.355359	0.912	0.862	2.4199e-19	Cyb5a
Angptl4	1.72267e-23	0.323721	0.394	0.185	3.8991e-19	Angptl4
Ctgf	3.56192e-23	-0.415482	0.144	0.363	8.06205e-19	Ctgf
Bhlhe40	4.09829e-23	-0.256675	0.17	0.408	9.27607e-19	Bhlhe40
Acaa2	4.57138e-23	0.362697	0.862	0.784	1.03469e-18	Acaa2
Rnd3	8.02677e-23	-0.323597	0.471	0.725	1.81678e-18	Rnd3
Ccl17	1.06689e-22	-0.306111	0.02	0.165	2.41479e-18	Ccl17
Msx1	1.5005e-22	0.427322	0.533	0.295	3.39624e-18	Msx1
Smpdl3b	1.67345e-22	0.262526	0.394	0.19	3.78768e-18	Smpdl3b
Smad6	2.26176e-22	-0.258374	0.182	0.403	5.11927e-18	Smad6
Skil	2.59546e-22	-0.263712	0.39	0.651	5.87456e-18	Skil
Calr	2.85976e-22	-0.287308	0.888	0.963	6.47278e-18	Calr
S100a1	2.89906e-22	0.291629	0.542	0.318	6.56174e-18	S100a1
Guk1	4.71109e-22	0.267151	0.783	0.696	1.06631e-17	Guk1
Tspan13	5.72761e-22	0.37473	0.497	0.313	1.29639e-17	Tspan13
Cox6b2	6.21621e-22	0.353667	0.566	0.388	1.40698e-17	Cox6b2
Tgfb1i1	7.87514e-22	0.296017	0.587	0.441	1.78246e-17	Tgfb1i1
Zmiz1	9.82503e-22	-0.286386	0.506	0.737	2.2238e-17	Zmiz1
Ifrd1	1.11119e-21	-0.32622	0.531	0.76	2.51507e-17	Ifrd1
Dynll2	1.12651e-21	0.275255	0.901	0.835	2.54975e-17	Dynll2
Tmem141	1.20292e-21	0.258871	0.515	0.351	2.72268e-17	Tmem141
Gpc3	3.00278e-21	-0.443536	0.638	0.822	6.7965e-17	Gpc3
Fmnl2	3.09285e-21	0.272373	0.385	0.198	7.00035e-17	Fmnl2
Lef1	3.10194e-21	0.255066	0.591	0.346	7.02093e-17	Lef1
Cnn3	3.20747e-21	-0.263722	0.915	0.982	7.25979e-17	Cnn3
Cacna1d	3.68695e-21	0.255017	0.269	0.088	8.34503e-17	Cacna1d
Col4a1	7.89291e-21	-0.335831	0.285	0.509	1.78648e-16	Col4a1
Nkd1	1.02745e-20	0.309318	0.766	0.601	2.32554e-16	Nkd1
Dap	1.09564e-20	0.266532	0.706	0.657	2.47986e-16	Dap
F2r	1.27722e-20	-0.25418	0.246	0.469	2.89085e-16	F2r
Dusp5	1.33059e-20	-0.313353	0.419	0.662	3.01166e-16	Dusp5
Gxylt2	1.34491e-20	0.282575	0.482	0.318	3.04408e-16	Gxylt2
Fbln2	2.41259e-20	-0.325833	0.166	0.366	5.46066e-16	Fbln2
Aard	2.71302e-20	-0.361443	0.115	0.3	6.14064e-16	Aard
Ndufa11	3.96052e-20	0.252374	0.939	0.917	8.96424e-16	Ndufa11
Pmp22	5.5026e-20	-0.291954	0.559	0.765	1.24546e-15	Pmp22
Coa3	6.10395e-20	0.252045	0.786	0.682	1.38157e-15	Coa3
Nedd9	8.00015e-20	-0.25331	0.23	0.454	1.81075e-15	Nedd9
Atp6v1g1	1.1331e-19	0.262234	0.991	0.975	2.56467e-15	Atp6v1g1
Tiparp	1.35393e-19	-0.360075	0.605	0.74	3.06447e-15	Tiparp
Csrnp1	1.70846e-19	-0.262622	0.237	0.469	3.86693e-15	Csrnp1
Dusp1	2.00195e-19	-0.346138	0.623	0.822	4.5312e-15	Dusp1
Cpe	2.12336e-19	-0.323817	0.732	0.882	4.80601e-15	Cpe
Itpr2	2.3701e-19	0.250785	0.397	0.211	5.36448e-15	Itpr2
Rpp25	2.37274e-19	0.329263	0.682	0.519	5.37045e-15	Rpp25
Cd24a	2.55984e-19	-0.287801	0.387	0.637	5.79393e-15	Cd24a
Cdkn1c	3.52135e-19	0.367928	0.987	0.963	7.97022e-15	Cdkn1c
Axin2	3.83354e-19	0.274524	0.551	0.366	8.67684e-15	Axin2
Glo1	3.99287e-19	0.327771	0.909	0.842	9.03746e-15	Glo1
Tnfrsf19	5.29769e-19	0.251071	0.513	0.343	1.19908e-14	Tnfrsf19
Lmna	9.81298e-19	-0.259335	0.35	0.584	2.22107e-14	Lmna
Hspa5	9.90022e-19	-0.318141	0.892	0.952	2.24082e-14	Hspa5
Eif3f	1.12628e-18	0.306164	0.985	0.97	2.54922e-14	Eif3f
Rian	1.35818e-18	-0.294868	0.7	0.862	3.07411e-14	Rian
Sox4	1.41398e-18	-0.263409	0.949	0.987	3.20039e-14	Sox4
9030624J02Rik	1.4827e-18	0.260026	0.525	0.359	3.35594e-14	9030624J02Rik
Hsp90aa1	2.17211e-18	-0.2747	0.983	0.997	4.91636e-14	Hsp90aa1
Rrbp1	2.30145e-18	-0.306029	0.72	0.849	5.2091e-14	Rrbp1
Marc2	3.01179e-18	0.267114	0.659	0.502	6.81689e-14	Marc2
Gadd45b	9.90497e-18	-0.323879	0.426	0.656	2.24189e-13	Gadd45b
Arf3	1.38803e-17	0.306787	0.708	0.616	3.14166e-13	Arf3
Pde1a	1.47214e-17	0.290419	0.51	0.298	3.33205e-13	Pde1a
Gnas	1.72578e-17	-0.302726	0.913	0.968	3.90613e-13	Gnas
Mgst3	1.75043e-17	0.252705	0.587	0.488	3.96192e-13	Mgst3
Amotl2	1.91231e-17	-0.255614	0.583	0.785	4.32833e-13	Amotl2
Rpsa-ps10	1.91643e-17	-0.417021	0.658	0.802	4.33766e-13	Rpsa-ps10
C1qtnf4	2.13651e-17	0.271773	0.601	0.408	4.83579e-13	C1qtnf4
Ppfibp2	2.33175e-17	-0.256097	0.535	0.74	5.27769e-13	Ppfibp2
Oat	2.40091e-17	0.25631	0.68	0.601	5.43422e-13	Oat
Srsf10	2.47237e-17	-0.272602	0.83	0.917	5.59596e-13	Srsf10
Epha4	2.5125e-17	-0.297087	0.318	0.546	5.6868e-13	Epha4
Atf3	2.94688e-17	-0.311843	0.406	0.642	6.66997e-13	Atf3
Ndufa4	3.52579e-17	0.259639	0.999	0.997	7.98027e-13	Ndufa4
AC129016.2	4.0847e-17	-0.260636	0.714	0.867	9.24532e-13	AC129016.2
Itm2c	5.03237e-17	0.304456	0.879	0.807	1.13903e-12	Itm2c
Uqcc2	5.62903e-17	0.269755	0.87	0.757	1.27407e-12	Uqcc2
Dcaf12l1	6.18452e-17	0.266757	0.431	0.273	1.3998e-12	Dcaf12l1
Zeb2	2.05225e-16	-0.264267	0.344	0.562	4.64507e-12	Zeb2
2810001G20Rik	2.7722e-16	0.252665	0.475	0.331	6.2746e-12	2810001G20Rik
Hmgb2	3.89402e-16	-0.387476	0.686	0.834	8.81373e-12	Hmgb2
Aldh2	4.37194e-16	0.267064	0.876	0.829	9.89545e-12	Aldh2
Csrp1	6.85614e-16	-0.288023	0.212	0.408	1.55182e-11	Csrp1
1500015O10Rik	7.61034e-16	-0.44439	0.021	0.133	1.72253e-11	1500015O10Rik
Knop1	8.29847e-16	0.258531	0.933	0.9	1.87827e-11	Knop1
Klf6	8.44578e-16	-0.32168	0.676	0.834	1.91162e-11	Klf6
Klf7	1.11991e-15	0.281833	0.699	0.562	2.53481e-11	Klf7
Nbl1	1.33731e-15	-0.257282	0.349	0.562	3.02686e-11	Nbl1
Gm26917	1.34873e-15	-0.276054	0.746	0.849	3.05273e-11	Gm26917
Mid1ip1	1.45925e-15	0.3128	0.819	0.689	3.30286e-11	Mid1ip1
Meg3	2.68905e-15	-0.340395	0.937	0.977	6.0864e-11	Meg3
Sorbs2	2.89777e-15	0.313943	0.586	0.383	6.55882e-11	Sorbs2
Prdx3	3.6419e-15	0.25457	0.929	0.869	8.24307e-11	Prdx3
Ier2	3.83062e-15	0.346794	0.911	0.885	8.67023e-11	Ier2
Tmem176b	4.15407e-15	0.250172	0.96	0.91	9.40232e-11	Tmem176b
Actn1	4.38526e-15	-0.252423	0.364	0.567	9.92559e-11	Actn1
Ifngr2	4.87902e-15	0.263709	0.699	0.614	1.10432e-10	Ifngr2
Gng13	5.88874e-15	0.277695	0.157	0.037	1.33286e-10	Gng13
GFP	6.51439e-15	-0.443345	0.964	0.977	1.47447e-10	GFP
Mcl1	7.9025e-15	-0.253753	0.569	0.73	1.78865e-10	Mcl1
Acot1	8.59223e-15	0.279471	0.899	0.854	1.94476e-10	Acot1
Sertad2	1.06838e-14	-0.2601	0.514	0.694	2.41818e-10	Sertad2
Ccnd2	1.37268e-14	-0.354677	0.557	0.737	3.10693e-10	Ccnd2
Maff	1.5348e-14	-0.305236	0.173	0.348	3.47387e-10	Maff
Htra1	1.61794e-14	-0.314722	0.369	0.567	3.66204e-10	Htra1
Klf4	1.96574e-14	-0.31619	0.571	0.739	4.44927e-10	Klf4
Ctsl	2.49041e-14	-0.261836	0.625	0.792	5.6368e-10	Ctsl
Rnf213	2.63735e-14	-0.276521	0.507	0.671	5.96938e-10	Rnf213
Spry2	2.82302e-14	-0.269693	0.172	0.348	6.38963e-10	Spry2
Pclaf	7.02117e-14	-0.360148	0.133	0.303	1.58917e-09	Pclaf
Kitl	1.05771e-13	0.284717	0.558	0.463	2.39403e-09	Kitl
Rps24-ps3	2.30823e-13	-0.432827	0.688	0.812	5.22444e-09	Rps24-ps3
Cks2	2.4793e-13	-0.314642	0.499	0.692	5.61165e-09	Cks2
Igfbp2	2.75376e-13	0.272306	0.345	0.196	6.23285e-09	Igfbp2
Selenbp1	3.37538e-13	0.254739	0.722	0.544	7.63984e-09	Selenbp1
H1f0	3.67365e-13	0.277498	0.771	0.669	8.31494e-09	H1f0
Adamts1	4.17375e-13	-0.267438	0.429	0.617	9.44686e-09	Adamts1
Prdx1	6.08497e-13	0.255492	0.984	0.97	1.37727e-08	Prdx1
Hsp90b1	1.68611e-12	-0.268625	0.864	0.93	3.81635e-08	Hsp90b1
Timm8a1	2.96126e-12	0.256212	0.682	0.554	6.70251e-08	Timm8a1
Odc1	3.19915e-12	-0.254157	0.539	0.691	7.24096e-08	Odc1
Rnase4	6.58386e-12	0.372301	0.47	0.318	1.49019e-07	Rnase4
Timp3	7.42202e-12	-0.308494	0.578	0.727	1.6799e-07	Timp3
Ier3	8.74828e-12	-0.367052	0.419	0.567	1.98008e-07	Ier3
Rpl14-ps1	1.3493e-11	-0.289852	0.631	0.79	3.05402e-07	Rpl14-ps1
Jund	2.52194e-11	-0.326202	0.719	0.827	5.70816e-07	Jund
2010204K13Rik	2.53113e-11	0.315399	0.542	0.466	5.72895e-07	2010204K13Rik
Ccnl1	2.62536e-11	-0.260719	0.808	0.864	5.94224e-07	Ccnl1
Sdc4	3.38459e-11	-0.315235	0.446	0.591	7.66068e-07	Sdc4
Dlk1	5.08095e-11	-0.378158	0.731	0.847	1.15002e-06	Dlk1
Birc5	8.88395e-11	-0.259894	0.18	0.328	2.01079e-06	Birc5
Itm2a	1.33598e-10	0.433968	0.79	0.737	3.02385e-06	Itm2a
Tagln	2.69595e-10	-0.331102	0.116	0.223	6.10201e-06	Tagln
Phlda1	4.1844e-10	-0.289329	0.553	0.714	9.47097e-06	Phlda1
RMST_1	8.71826e-10	0.286594	0.513	0.354	1.97329e-05	RMST_1
Hspb1	3.3035e-09	-0.296766	0.405	0.522	7.47714e-05	Hspb1
Ptn	2.07511e-08	-0.327443	0.316	0.461	0.000469681	Ptn
Hbb-y	5.43585e-08	1.08026	0.925	0.827	0.00123035	Hbb-y
AC167229.2	8.31549e-08	-0.497911	0.454	0.521	0.00188213	AC167229.2
Tuba1a	1.51648e-07	0.280174	0.907	0.894	0.0034324	Tuba1a
Defb19	1.64258e-07	-0.272244	0.144	0.251	0.00371782	Defb19
Bst2	1.76477e-07	0.316851	0.418	0.339	0.00399438	Bst2
Gm14303	1.92786e-07	-0.255411	0.756	0.787	0.00436351	Gm14303
Nr4a1	5.03733e-07	-0.262605	0.526	0.649	0.0114015	Nr4a1
Gtpbp4	1.16532e-06	-0.25503	0.603	0.722	0.0263758	Gtpbp4

## Sheet: SLC_XX_vs_XY_early_GO_terms
ID	Description	GeneRatio	BgRatio	pvalue	p.adjust	qvalue	geneID	Count
GO:0071514	genetic imprinting	2/3	38/15625	1.72515e-05	0.000448539	0.000127116	Xist/H19	2
GO:0040015	negative regulation of multicellular organism growth	1/3	17/15625	0.00326066	0.0186853	0.00529542	H19	1
GO:0060712	spongiotrophoblast layer development	1/3	18/15625	0.00345224	0.0186853	0.00529542	Xist	1
GO:0006349	regulation of gene expression by genetic imprinting	1/3	21/15625	0.00402684	0.0186853	0.00529542	Xist	1
GO:0009048	dosage compensation by inactivation of X chromosome	1/3	24/15625	0.00460122	0.0186853	0.00529542	Xist	1
GO:0007549	dosage compensation	1/3	26/15625	0.00498402	0.0186853	0.00529542	Xist	1
GO:0060706	cell differentiation involved in embryonic placenta development	1/3	29/15625	0.00555803	0.0186853	0.00529542	Xist	1
GO:0044030	regulation of DNA methylation	1/3	30/15625	0.00574932	0.0186853	0.00529542	H19	1
GO:0006305	DNA alkylation	1/3	67/15625	0.0128097	0.0333053	0.00943875	H19	1
GO:0006306	DNA methylation	1/3	67/15625	0.0128097	0.0333053	0.00943875	H19	1
GO:0040014	regulation of multicellular organism growth	1/3	80/15625	0.0152825	0.0335238	0.00950066	H19	1
GO:0044728	DNA methylation or demethylation	1/3	81/15625	0.0154725	0.0335238	0.00950066	H19	1
GO:0006304	DNA modification	1/3	92/15625	0.0175613	0.0351226	0.00995378	H19	1
GO:0001892	embryonic placenta development	1/3	104/15625	0.0198366	0.0368395	0.0104403	Xist	1
GO:0048640	negative regulation of developmental growth	1/3	120/15625	0.022865	0.0396326	0.0112319	H19	1
GO:0001890	placenta development	1/3	159/15625	0.0302203	0.049108	0.0139173	Xist	1
GO:0035264	multicellular organism growth	1/3	189/15625	0.0358531	0.0517878	0.0146767	H19	1
GO:0040029	regulation of gene expression, epigenetic	1/3	189/15625	0.0358531	0.0517878	0.0146767	Xist	1
GO:0045926	negative regulation of growth	1/3	243/15625	0.0459371	0.0628612	0.0178149	H19	1
GO:0043414	macromolecule methylation	1/3	271/15625	0.051138	0.0664794	0.0188403	H19	1
GO:0032259	methylation	1/3	318/15625	0.0598256	0.0740698	0.0209914	H19	1
GO:0051052	regulation of DNA metabolic process	1/3	343/15625	0.0644249	0.0761386	0.0215777	H19	1
GO:0048638	regulation of developmental growth	1/3	368/15625	0.0690093	0.0780105	0.0221082	H19	1
GO:0048608	reproductive structure development	1/3	423/15625	0.0790421	0.0827707	0.0234573	Xist	1
GO:0061458	reproductive system development	1/3	426/15625	0.0795872	0.0827707	0.0234573	Xist	1
GO:0048568	embryonic organ development	1/3	446/15625	0.0832161	0.0832161	0.0235835	Xist	1

## Sheet: SLC_XX_vs_XY_late_GO_terms
ID	Description	GeneRatio	BgRatio	pvalue	p.adjust	qvalue	geneID	Count
GO:1902105	regulation of leukocyte differentiation	13/183	242/15625	5.58342e-06	0.00992629	0.00876571	Cd83/Gas6/Runx1/Lef1/Tmem178/Bad/Tmem176a/Fos/Kitl/Tmem176b/Adam8/Jun/Rbp1	13
GO:0035455	response to interferon-alpha	5/183	24/15625	7.40215e-06	0.00992629	0.00876571	Ifitm1/Ifitm2/Gas6/Ifnar1/Ifitm3	5
GO:0042743	hydrogen peroxide metabolic process	6/183	44/15625	1.15975e-05	0.0103681	0.0091559	Prdx3/Sod2/Prdx1/Hbb-b1/Cyba/Hbb-y	6
GO:0002521	leukocyte differentiation	17/183	451/15625	2.30379e-05	0.0121854	0.0107607	Cd83/Gas6/Wnt4/Lgals1/Runx1/Lef1/Tmem178/Glo1/Bad/Tmem176a/Fos/Kitl/Tmem176b/Adam8/Jun/Itm2a/Rbp1	17
GO:0022409	positive regulation of cell-cell adhesion	11/183	202/15625	2.63309e-05	0.0121854	0.0107607	Cd83/Lgals1/Runx1/Il6st/Adk/Itga6/Lef1/Igf2/Bad/Adam8/Igfbp2	11
GO:0002761	regulation of myeloid leukocyte differentiation	8/183	104/15625	3.00264e-05	0.0121854	0.0107607	Runx1/Lef1/Tmem178/Fos/Kitl/Adam8/Jun/Rbp1	8
GO:1902107	positive regulation of leukocyte differentiation	9/183	136/15625	3.18039e-05	0.0121854	0.0107607	Cd83/Gas6/Runx1/Lef1/Bad/Fos/Kitl/Adam8/Jun	9
GO:0051251	positive regulation of lymphocyte activation	11/183	212/15625	4.10398e-05	0.0127663	0.0112736	Cd83/Cdkn1a/Gas6/Lgals1/Runx1/Il6st/Adk/Igf2/Bad/Adam8/Igfbp2	11
GO:0031668	cellular response to extracellular stimulus	11/183	213/15625	4.28398e-05	0.0127663	0.0112736	Cib2/Cdkn1a/Gas6/Wnt4/Itga6/Angptl4/Dnajc15/Dap/Fos/Jun/Rnase4	11
GO:0009991	response to extracellular stimulus	14/183	343/15625	5.32299e-05	0.0142763	0.0126071	Cib2/Cdkn1a/Gas6/Wnt4/Itga6/Angptl4/Dnajc15/Sod2/Dap/Nenf/Fos/Jun/Rnase4/Rbp1	14
GO:0050870	positive regulation of T cell activation	9/183	152/15625	7.59157e-05	0.0185096	0.0163455	Cd83/Lgals1/Runx1/Il6st/Adk/Igf2/Bad/Adam8/Igfbp2	9
GO:0032787	monocarboxylic acid metabolic process	16/183	452/15625	8.49785e-05	0.0189927	0.0167721	Ogt/Gapdh/Acaa2/Cyb5a/Acot1/Glo1/Pam/Etfb/Aldh1a2/Mid1ip1/Tpi1/Gamt/Cryl1/Ech1/Hadhb/Rbp1	16
GO:0071496	cellular response to external stimulus	11/183	244/15625	0.000144478	0.0283094	0.0249995	Cib2/Cdkn1a/Gas6/Wnt4/Itga6/Angptl4/Dnajc15/Dap/Fos/Jun/Rnase4	11
GO:1903039	positive regulation of leukocyte cell-cell adhesion	9/183	167/15625	0.000155846	0.0283094	0.0249995	Cd83/Lgals1/Runx1/Il6st/Adk/Igf2/Bad/Adam8/Igfbp2	9
GO:0051186	cofactor metabolic process	13/183	337/15625	0.000173145	0.0283094	0.0249995	Prdx3/Hmgcs2/Acaa2/Pcbd1/Acot1/Sod2/Glo1/Prdx1/Hbb-b1/Pank1/Gamt/Cyba/Hbb-y	13
GO:0002696	positive regulation of leukocyte activation	11/183	251/15625	0.000184962	0.0283094	0.0249995	Cd83/Cdkn1a/Gas6/Lgals1/Runx1/Il6st/Adk/Igf2/Bad/Adam8/Igfbp2	11
GO:1903708	positive regulation of hemopoiesis	9/183	171/15625	0.000186268	0.0283094	0.0249995	Cd83/Gas6/Runx1/Lef1/Bad/Fos/Kitl/Adam8/Jun	9
GO:0042744	hydrogen peroxide catabolic process	4/183	25/15625	0.000189996	0.0283094	0.0249995	Prdx3/Prdx1/Hbb-b1/Hbb-y	4
GO:1903706	regulation of hemopoiesis	13/183	346/15625	0.000224008	0.0296651	0.0261967	Cd83/Gas6/Runx1/Lef1/Tmem178/Bad/Tmem176a/Fos/Kitl/Tmem176b/Adam8/Jun/Rbp1	13
GO:0046718	viral entry into host cell	5/183	48/15625	0.000237548	0.0296651	0.0261967	Ifitm1/Ifitm2/Gas6/Lgals1/Ifitm3	5
GO:0003093	regulation of glomerular filtration	3/183	11/15625	0.000243338	0.0296651	0.0261967	Gas6/Cyba/Gja1	3
GO:0016114	terpenoid biosynthetic process	3/183	11/15625	0.000243338	0.0296651	0.0261967	Hmgcs2/Aldh1a2/Rbp1	3
GO:0009267	cellular response to starvation	8/183	141/15625	0.000255671	0.0298134	0.0263277	Cdkn1a/Gas6/Wnt4/Angptl4/Dnajc15/Dap/Jun/Rnase4	8
GO:0051701	interaction with host	7/183	108/15625	0.000277775	0.0300973	0.0265784	Ifitm1/Ifitm2/Gas6/Lgals1/Gapdh/Bad/Ifitm3	7
GO:0050867	positive regulation of cell activation	11/183	265/15625	0.000295305	0.0300973	0.0265784	Cd83/Cdkn1a/Gas6/Lgals1/Runx1/Il6st/Adk/Igf2/Bad/Adam8/Igfbp2	11
GO:0046596	regulation of viral entry into host cell	4/183	28/15625	0.000299205	0.0300973	0.0265784	Ifitm1/Ifitm2/Lgals1/Ifitm3	4
GO:0002763	positive regulation of myeloid leukocyte differentiation	5/183	51/15625	0.000316782	0.0300973	0.0265784	Runx1/Lef1/Fos/Kitl/Jun	5
GO:0002573	myeloid leukocyte differentiation	9/183	184/15625	0.000321285	0.0300973	0.0265784	Runx1/Lef1/Tmem178/Glo1/Fos/Kitl/Adam8/Jun/Rbp1	9
GO:0031667	response to nutrient levels	12/183	315/15625	0.00034506	0.0300973	0.0265784	Cib2/Cdkn1a/Gas6/Wnt4/Angptl4/Dnajc15/Sod2/Dap/Nenf/Jun/Rnase4/Rbp1	12
GO:0044409	entry into host	5/183	52/15625	0.00034719	0.0300973	0.0265784	Ifitm1/Ifitm2/Gas6/Lgals1/Ifitm3	5
GO:0031669	cellular response to nutrient levels	9/183	186/15625	0.000347881	0.0300973	0.0265784	Cib2/Cdkn1a/Gas6/Wnt4/Angptl4/Dnajc15/Dap/Jun/Rnase4	9
GO:0045785	positive regulation of cell adhesion	13/183	365/15625	0.000374693	0.031404	0.0277322	Cd83/Egfl6/Wnt4/Lgals1/Runx1/Il6st/Adk/Itga6/Lef1/Igf2/Bad/Adam8/Igfbp2	13
GO:0001977	renal system process involved in regulation of blood volume	3/183	13/15625	0.000414561	0.0336925	0.0297531	Gas6/Cyba/Gja1	3
GO:0016999	antibiotic metabolic process	6/183	85/15625	0.000483373	0.0381296	0.0336715	Prdx3/Sod2/Prdx1/Hbb-b1/Cyba/Hbb-y	6
GO:0022407	regulation of cell-cell adhesion	12/183	332/15625	0.000552087	0.0423056	0.0373593	Cd83/Wnt4/Lgals1/Runx1/Il6st/Adk/Itga6/Lef1/Igf2/Bad/Adam8/Igfbp2	12
GO:0052372	modulation by symbiont of entry into host	4/183	33/15625	0.000571297	0.0425617	0.0375854	Ifitm1/Ifitm2/Lgals1/Ifitm3	4
GO:0042594	response to starvation	8/183	161/15625	0.000621935	0.0441219	0.0389632	Cdkn1a/Gas6/Wnt4/Angptl4/Dnajc15/Dap/Jun/Rnase4	8
GO:0060337	type I interferon signaling pathway	4/183	34/15625	0.000641594	0.0441219	0.0389632	Ifitm1/Ifitm2/Ifnar1/Ifitm3	4
GO:0071357	cellular response to type I interferon	4/183	34/15625	0.000641594	0.0441219	0.0389632	Ifitm1/Ifitm2/Ifnar1/Ifitm3	4
GO:0042110	T cell activation	13/183	392/15625	0.000731758	0.0490644	0.0433278	Cd83/Wnt4/Lgals1/Runx1/Il6st/Adk/Lef1/Igf2/Ifnar1/Bad/Adam8/Gja1/Igfbp2	13
GO:0030852	regulation of granulocyte differentiation	3/183	16/15625	0.000790986	0.0517421	0.0456924	Runx1/Lef1/Rbp1	3
GO:0010817	regulation of hormone levels	14/183	448/15625	0.000821297	0.052105	0.0460129	Wnt4/Glrx/Hsd17b11/Runx1/Dhrs3/Foxl2/Igf2/Aldh1a2/Cacna1d/Bad/Klf7/Atp6ap2/Gja1/Rbp1	14
GO:0048762	mesenchymal cell differentiation	9/183	210/15625	0.000835389	0.052105	0.0460129	Wnt4/Msx1/Lef1/Axin2/Tgfb1i1/Aldh1a2/Kitl/Gja1/Bambi	9
GO:0030099	myeloid cell differentiation	12/183	355/15625	0.000990784	0.0603928	0.0533317	Prdx3/Runx1/Lef1/Tmem178/Glo1/Cdkn1c/Hbb-b1/Fos/Kitl/Adam8/Jun/Rbp1	12
GO:0034340	response to type I interferon	4/183	39/15625	0.00108726	0.0648006	0.0572241	Ifitm1/Ifitm2/Ifnar1/Ifitm3	4
GO:0043903	regulation of interspecies interactions between organisms	8/183	177/15625	0.00115186	0.0671585	0.0593063	Ifitm1/Ifitm2/Lgals1/Gapdh/Lef1/Bad/Jun/Ifitm3	8
GO:0017001	antibiotic catabolic process	4/183	40/15625	0.00119712	0.0683125	0.0603254	Prdx3/Prdx1/Hbb-b1/Hbb-y	4
GO:0003094	glomerular filtration	3/183	19/15625	0.00133377	0.0730037	0.0644681	Gas6/Cyba/Gja1	3
GO:0046597	negative regulation of viral entry into host cell	3/183	19/15625	0.00133377	0.0730037	0.0644681	Ifitm1/Ifitm2/Ifitm3	3
GO:0042476	odontogenesis	6/183	104/15625	0.00139701	0.0749355	0.0661741	Fst/Wnt6/Msx1/Itga6/Lef1/Axin2	6
GO:0048608	reproductive structure development	13/183	423/15625	0.00145989	0.0767728	0.0677966	Xist/Fst/Peg10/Wnt4/Prdx3/Runx1/Lef1/Foxl2/Igf2/Cdkn1c/Kitl/Lgr4/Gja1	13
GO:0045637	regulation of myeloid cell differentiation	8/183	185/15625	0.0015269	0.0772666	0.0682326	Runx1/Lef1/Tmem178/Fos/Kitl/Adam8/Jun/Rbp1	8
GO:0061458	reproductive system development	13/183	426/15625	0.0015546	0.0772666	0.0682326	Xist/Fst/Peg10/Wnt4/Prdx3/Runx1/Lef1/Foxl2/Igf2/Cdkn1c/Kitl/Lgr4/Gja1	13
GO:0097205	renal filtration	3/183	20/15625	0.0015557	0.0772666	0.0682326	Gas6/Cyba/Gja1	3
GO:0007389	pattern specification process	13/183	429/15625	0.00165437	0.0806733	0.071241	Ifitm1/Fst/Irx3/Emx2/Wnt6/Msx1/Lef1/Bhlhe41/Axin2/Amhr2/Aldh1a2/Atp6ap2/Gja1	13
GO:0070665	positive regulation of leukocyte proliferation	6/183	108/15625	0.00169542	0.0806825	0.0712491	Cdkn1a/Il6st/Adk/Igf2/Kitl/Igfbp2	6
GO:0010718	positive regulation of epithelial to mesenchymal transition	4/183	44/15625	0.00171473	0.0806825	0.0712491	Lef1/Axin2/Tgfb1i1/Bambi	4
GO:0042475	odontogenesis of dentin-containing tooth	5/183	74/15625	0.00174949	0.0808986	0.07144	Fst/Wnt6/Msx1/Itga6/Lef1	5
GO:0003071	renal system process involved in regulation of systemic arterial blood pressure	3/183	21/15625	0.00179945	0.0817986	0.0722347	Gas6/Cyba/Gja1	3
GO:0052126	movement in host environment	5/183	75/15625	0.00185694	0.0830054	0.0733004	Ifitm1/Ifitm2/Gas6/Lgals1/Ifitm3	5
GO:1903037	regulation of leukocyte cell-cell adhesion	9/183	237/15625	0.00193579	0.0851112	0.07516	Cd83/Lgals1/Runx1/Il6st/Adk/Igf2/Bad/Adam8/Igfbp2	9
GO:0072521	purine-containing compound metabolic process	11/183	335/15625	0.00201215	0.0870415	0.0768646	Hmgcs2/Ogt/Gapdh/Acaa2/Adk/Acot1/Pde1a/Pank1/Bad/Tpi1/Gamt	11
GO:0001503	ossification	11/183	339/15625	0.00220695	0.0939529	0.082968	Ifitm1/Wnt4/Il6st/Dhrs3/Lef1/Axin2/Csgalnact1/Igf2/Xylt1/Lgr4/Gja1	11
GO:0034754	cellular hormone metabolic process	5/183	79/15625	0.00233556	0.0963164	0.0850551	Wnt4/Hsd17b11/Dhrs3/Aldh1a2/Rbp1	5
GO:0006721	terpenoid metabolic process	4/183	48/15625	0.0023702	0.0963164	0.0850551	Hmgcs2/Dhrs3/Aldh1a2/Rbp1	4
GO:0048066	developmental pigmentation	4/183	48/15625	0.0023702	0.0963164	0.0850551	Lef1/Sod2/Kitl/Atp6ap2	4
GO:0051249	regulation of lymphocyte activation	11/183	344/15625	0.00247174	0.0979345	0.086484	Cd83/Cdkn1a/Gas6/Lgals1/Runx1/Il6st/Adk/Igf2/Bad/Adam8/Igfbp2	11
GO:0051187	cofactor catabolic process	4/183	49/15625	0.00255759	0.0979345	0.086484	Prdx3/Prdx1/Hbb-b1/Hbb-y	4
GO:0003073	regulation of systemic arterial blood pressure	5/183	81/15625	0.00260587	0.0979345	0.086484	Gas6/Sod2/Cyba/Atp6ap2/Gja1	5
GO:0045639	positive regulation of myeloid cell differentiation	5/183	81/15625	0.00260587	0.0979345	0.086484	Runx1/Lef1/Fos/Kitl/Jun	5
GO:0006790	sulfur compound metabolic process	9/183	248/15625	0.00262911	0.0979345	0.086484	Hmgcs2/Acaa2/Tpst2/Acot1/Csgalnact1/Sod2/Glo1/Xylt1/Gamt	9
GO:0050863	regulation of T cell activation	9/183	248/15625	0.00262911	0.0979345	0.086484	Cd83/Lgals1/Runx1/Il6st/Adk/Igf2/Bad/Adam8/Igfbp2	9
GO:0070661	leukocyte proliferation	9/183	251/15625	0.00284884	0.104665	0.092428	Cdkn1a/Wnt4/Il6st/Adk/Lef1/Igf2/Kitl/Gja1/Igfbp2	9
GO:0008299	isoprenoid biosynthetic process	3/183	25/15625	0.00300675	0.104729	0.0924839	Hmgcs2/Aldh1a2/Rbp1	3
GO:0034390	smooth muscle cell apoptotic process	3/183	25/15625	0.00300675	0.104729	0.0924839	Gapdh/Sod2/Pde1a	3
GO:0034391	regulation of smooth muscle cell apoptotic process	3/183	25/15625	0.00300675	0.104729	0.0924839	Gapdh/Sod2/Pde1a	3
GO:0035094	response to nicotine	3/183	25/15625	0.00300675	0.104729	0.0924839	Lypd1/Igf2/Bad	3
GO:0006163	purine nucleotide metabolic process	10/183	304/15625	0.00315025	0.10832	0.0956552	Hmgcs2/Ogt/Gapdh/Acaa2/Adk/Acot1/Pde1a/Pank1/Bad/Tpi1	10
GO:0044403	symbiotic process	10/183	306/15625	0.0033006	0.112053	0.098952	Ifitm1/Ifitm2/Gas6/Lgals1/Eif3f/Gapdh/Lef1/Bad/Jun/Ifitm3	10
GO:0006081	cellular aldehyde metabolic process	4/183	53/15625	0.00340897	0.114286	0.100923	Wnt4/Glo1/Aldh1a2/Tpi1	4
GO:0051047	positive regulation of secretion	12/183	413/15625	0.00348674	0.11545	0.101952	Glrx/Runx1/Gapdh/Foxl2/Ifnar1/Cdk5/Cacna1d/Myo5b/Bad/C1qtnf4/Cyba/Gja1	12
GO:0009952	anterior/posterior pattern specification	8/183	214/15625	0.003759	0.119768	0.105765	Ifitm1/Emx2/Msx1/Lef1/Bhlhe41/Axin2/Aldh1a2/Atp6ap2	8
GO:0016032	viral process	9/183	262/15625	0.00378166	0.119768	0.105765	Ifitm1/Ifitm2/Gas6/Lgals1/Eif3f/Lef1/Bad/Jun/Ifitm3	9
GO:0019221	cytokine-mediated signaling pathway	9/183	263/15625	0.0038771	0.119768	0.105765	Ifitm1/Ifitm2/Gas6/Il6st/Ifnar1/Bad/Ifngr2/C1qtnf4/Ifitm3	9
GO:0060485	mesenchyme development	9/183	263/15625	0.0038771	0.119768	0.105765	Wnt4/Msx1/Lef1/Axin2/Tgfb1i1/Aldh1a2/Kitl/Gja1/Bambi	9
GO:0045621	positive regulation of lymphocyte differentiation	5/183	89/15625	0.00391714	0.119768	0.105765	Cd83/Gas6/Runx1/Bad/Adam8	5
GO:0061053	somite development	5/183	89/15625	0.00391714	0.119768	0.105765	Ifitm1/Wnt4/Lef1/Axin2/Aldh1a2	5
GO:0007178	transmembrane receptor protein serine/threonine kinase signaling pathway	10/183	314/15625	0.00396018	0.119768	0.105765	Fst/Peg10/Msx1/Lef1/Tgfb1i1/Dact2/Amhr2/Fos/Jun/Bambi	10
GO:0007159	leukocyte cell-cell adhesion	9/183	264/15625	0.00397441	0.119768	0.105765	Cd83/Lgals1/Runx1/Il6st/Adk/Igf2/Bad/Adam8/Igfbp2	9
GO:0046887	positive regulation of hormone secretion	6/183	129/15625	0.00412222	0.120372	0.106298	Glrx/Runx1/Foxl2/Cacna1d/Bad/Gja1	6
GO:0019080	viral gene expression	4/183	56/15625	0.00416139	0.120372	0.106298	Eif3f/Lef1/Jun/Ifitm3	4
GO:0042445	hormone metabolic process	7/183	172/15625	0.00416907	0.120372	0.106298	Wnt4/Hsd17b11/Dhrs3/Igf2/Aldh1a2/Atp6ap2/Rbp1	7
GO:1990126	retrograde transport, endosome to plasma membrane	3/183	28/15625	0.00417396	0.120372	0.106298	Myo5b/Vps35l/Nsg1	3
GO:0001837	epithelial to mesenchymal transition	6/183	130/15625	0.00428062	0.122134	0.107854	Msx1/Lef1/Axin2/Tgfb1i1/Gja1/Bambi	6
GO:0001649	osteoblast differentiation	7/183	174/15625	0.00444006	0.12535	0.110694	Wnt4/Il6st/Lef1/Axin2/Igf2/Lgr4/Gja1	7
GO:0045454	cell redox homeostasis	4/183	58/15625	0.00472087	0.131889	0.116469	Glrx/Prdx3/Tmx2/Prdx1	4
GO:0031214	biomineral tissue development	6/183	134/15625	0.00495948	0.135728	0.119859	Gas6/Wnt4/Wnt6/Axin2/Lgr4/Gja1	6
GO:0110148	biomineralization	6/183	134/15625	0.00495948	0.135728	0.119859	Gas6/Wnt4/Wnt6/Axin2/Lgr4/Gja1	6
GO:0055086	nucleobase-containing small molecule metabolic process	12/183	435/15625	0.00525297	0.142308	0.125669	Hmgcs2/Ogt/Gapdh/Acaa2/Adk/Acot1/Csgalnact1/Pde1a/Pank1/Bad/Tpi1/Gamt	12
GO:0060669	embryonic placenta morphogenesis	3/183	31/15625	0.00558196	0.146773	0.129612	Lef1/Igf2/Cdkn1c	3
GO:0090313	regulation of protein targeting to membrane	3/183	31/15625	0.00558196	0.146773	0.129612	Ogt/Gdi1/Cdk5	3
GO:1905476	negative regulation of protein localization to membrane	3/183	31/15625	0.00558196	0.146773	0.129612	Lypd1/Ogt/Gdi1	3
GO:0051712	positive regulation of killing of cells of other organism	2/183	10/15625	0.00577127	0.148473	0.131114	Gapdh/Bad	2
GO:0072173	metanephric tubule morphogenesis	2/183	10/15625	0.00577127	0.148473	0.131114	Wnt4/Lgr4	2
GO:0035282	segmentation	5/183	98/15625	0.00589248	0.148473	0.131114	Ifitm1/Irx3/Lef1/Axin2/Aldh1a2	5
GO:0034614	cellular response to reactive oxygen species	6/183	139/15625	0.0059155	0.148473	0.131114	Glrx/Prdx3/Sod2/Prdx1/Fos/Jun	6
GO:0046651	lymphocyte proliferation	8/183	231/15625	0.00592342	0.148473	0.131114	Cdkn1a/Wnt4/Il6st/Adk/Lef1/Igf2/Gja1/Igfbp2	8
GO:0009150	purine ribonucleotide metabolic process	9/183	282/15625	0.00607664	0.150266	0.132697	Hmgcs2/Ogt/Gapdh/Acaa2/Acot1/Pde1a/Pank1/Bad/Tpi1	9
GO:0030851	granulocyte differentiation	3/183	32/15625	0.00610699	0.150266	0.132697	Runx1/Lef1/Rbp1	3
GO:0032943	mononuclear cell proliferation	8/183	233/15625	0.00622993	0.151897	0.134137	Cdkn1a/Wnt4/Il6st/Adk/Lef1/Igf2/Gja1/Igfbp2	8
GO:0072001	renal system development	9/183	284/15625	0.00635489	0.153548	0.135595	Irx3/Wnt4/Emx2/Wnt6/Itga6/Dact2/Cdkn1c/Aldh1a2/Lgr4	9
GO:0098801	regulation of renal system process	3/183	33/15625	0.00666056	0.158606	0.140061	Gas6/Cyba/Gja1	3
GO:1903532	positive regulation of secretion by cell	11/183	393/15625	0.00668249	0.158606	0.140061	Glrx/Runx1/Gapdh/Foxl2/Ifnar1/Cdk5/Cacna1d/Myo5b/Bad/C1qtnf4/Gja1	11
GO:0050671	positive regulation of lymphocyte proliferation	5/183	102/15625	0.00696267	0.159095	0.140494	Cdkn1a/Il6st/Adk/Igf2/Igfbp2	5
GO:0030206	chondroitin sulfate biosynthetic process	2/183	11/15625	0.0069997	0.159095	0.140494	Csgalnact1/Xylt1	2
GO:0051709	regulation of killing of cells of other organism	2/183	11/15625	0.0069997	0.159095	0.140494	Gapdh/Bad	2
GO:1905288	vascular associated smooth muscle cell apoptotic process	2/183	11/15625	0.0069997	0.159095	0.140494	Gapdh/Sod2	2
GO:1905459	regulation of vascular associated smooth muscle cell apoptotic process	2/183	11/15625	0.0069997	0.159095	0.140494	Gapdh/Sod2	2
GO:0062197	cellular response to chemical stress	9/183	290/15625	0.00724883	0.162363	0.14338	Micu1/Glrx/Prdx3/Sod2/Prdx1/Dapk1/Bad/Fos/Jun	9
GO:0016055	Wnt signaling pathway	11/183	398/15625	0.00731834	0.162363	0.14338	Wnt4/Wnt6/Nkd1/Lef1/Axin2/Tgfb1i1/Dact2/Gprc5b/Lgr4/Atp6ap2/Bambi	11
GO:0198738	cell-cell signaling by wnt	11/183	399/15625	0.00745101	0.162363	0.14338	Wnt4/Wnt6/Nkd1/Lef1/Axin2/Tgfb1i1/Dact2/Gprc5b/Lgr4/Atp6ap2/Bambi	11
GO:0006720	isoprenoid metabolic process	4/183	66/15625	0.00746122	0.162363	0.14338	Hmgcs2/Dhrs3/Aldh1a2/Rbp1	4
GO:0032946	positive regulation of mononuclear cell proliferation	5/183	104/15625	0.00754571	0.162363	0.14338	Cdkn1a/Il6st/Adk/Igf2/Igfbp2	5
GO:0090101	negative regulation of transmembrane receptor protein serine/threonine kinase signaling pathway	5/183	104/15625	0.00754571	0.162363	0.14338	Fst/Peg10/Tgfb1i1/Dact2/Bambi	5
GO:0009259	ribonucleotide metabolic process	9/183	292/15625	0.00756727	0.162363	0.14338	Hmgcs2/Ogt/Gapdh/Acaa2/Acot1/Pde1a/Pank1/Bad/Tpi1	9
GO:0071560	cellular response to transforming growth factor beta stimulus	7/183	193/15625	0.00772453	0.164422	0.145198	Peg10/Runx1/Tgfb1i1/Amhr2/Fos/Jun/Bambi	7
GO:0008585	female gonad development	5/183	105/15625	0.00784962	0.165769	0.146387	Fst/Wnt4/Runx1/Foxl2/Kitl	5
GO:0032926	negative regulation of activin receptor signaling pathway	2/183	12/15625	0.00833531	0.168585	0.148874	Fst/Dact2	2
GO:0035457	cellular response to interferon-alpha	2/183	12/15625	0.00833531	0.168585	0.148874	Gas6/Ifnar1	2
GO:0036296	response to increased oxygen levels	2/183	12/15625	0.00833531	0.168585	0.148874	Sod2/Atp6v1g1	2
GO:0097201	negative regulation of transcription from RNA polymerase II promoter in response to stress	2/183	12/15625	0.00833531	0.168585	0.148874	Dnajb1/Jun	2
GO:0099639	neurotransmitter receptor transport, endosome to plasma membrane	2/183	12/15625	0.00833531	0.168585	0.148874	Myo5b/Nsg1	2
GO:0070588	calcium ion transmembrane transport	8/183	246/15625	0.00852561	0.168585	0.148874	Micu1/Gas6/Itpr2/Cacna1d/Tspan13/Tmem37/Cyba/S100a1	8
GO:0006631	fatty acid metabolic process	9/183	298/15625	0.00858704	0.168585	0.148874	Acaa2/Cyb5a/Acot1/Pam/Etfb/Mid1ip1/Cryl1/Ech1/Hadhb	9
GO:0009636	response to toxic substance	9/183	298/15625	0.00858704	0.168585	0.148874	Lypd1/Glrx/Prdx3/Gabrb1/Sod2/Igf2/Prdx1/Itpr2/Bad	9
GO:0071559	response to transforming growth factor beta	7/183	197/15625	0.00859878	0.168585	0.148874	Peg10/Runx1/Tgfb1i1/Amhr2/Fos/Jun/Bambi	7
GO:0046545	development of primary female sexual characteristics	5/183	108/15625	0.00881227	0.168585	0.148874	Fst/Wnt4/Runx1/Foxl2/Kitl	5
GO:0060349	bone morphogenesis	5/183	108/15625	0.00881227	0.168585	0.148874	Dhrs3/Msx1/Axin2/Csgalnact1/Sp5	5
GO:0071453	cellular response to oxygen levels	5/183	108/15625	0.00881227	0.168585	0.148874	Ogt/Acaa2/Atp6v1g1/Bad/Adam8	5
GO:0050708	regulation of protein secretion	11/183	409/15625	0.00888363	0.168585	0.148874	Gas6/Glrx/Gapdh/Ifnar1/Pam/Cacna1d/Bad/C1qtnf4/Klf7/Lgr4/Gja1	11
GO:0019693	ribose phosphate metabolic process	9/183	302/15625	0.00932283	0.168585	0.148874	Hmgcs2/Ogt/Gapdh/Acaa2/Acot1/Pde1a/Pank1/Bad/Tpi1	9
GO:0034341	response to interferon-gamma	5/183	110/15625	0.00949759	0.168585	0.148874	Ifitm1/Ifitm2/Gapdh/Dapk1/Ifitm3	5
GO:0001756	somitogenesis	4/183	71/15625	0.00961638	0.168585	0.148874	Ifitm1/Lef1/Axin2/Aldh1a2	4
GO:0030098	lymphocyte differentiation	9/183	304/15625	0.00970817	0.168585	0.148874	Cd83/Gas6/Wnt4/Lgals1/Runx1/Lef1/Bad/Adam8/Itm2a	9
GO:0010561	negative regulation of glycoprotein biosynthetic process	2/183	13/15625	0.00977545	0.168585	0.148874	Itm2c/Itm2a	2
GO:0015669	gas transport	2/183	13/15625	0.00977545	0.168585	0.148874	Hbb-b1/Hbb-y	2
GO:0021542	dentate gyrus development	2/183	13/15625	0.00977545	0.168585	0.148874	Emx2/Lef1	2
GO:0034350	regulation of glial cell apoptotic process	2/183	13/15625	0.00977545	0.168585	0.148874	Gas6/Cdk5	2
GO:0042983	amyloid precursor protein biosynthetic process	2/183	13/15625	0.00977545	0.168585	0.148874	Itm2c/Itm2a	2
GO:0042984	regulation of amyloid precursor protein biosynthetic process	2/183	13/15625	0.00977545	0.168585	0.148874	Itm2c/Itm2a	2
GO:0047484	regulation of response to osmotic stress	2/183	13/15625	0.00977545	0.168585	0.148874	Micu1/Bad	2
GO:0050665	hydrogen peroxide biosynthetic process	2/183	13/15625	0.00977545	0.168585	0.148874	Sod2/Cyba	2
GO:0070102	interleukin-6-mediated signaling pathway	2/183	13/15625	0.00977545	0.168585	0.148874	Il6st/C1qtnf4	2
GO:0017144	drug metabolic process	11/183	415/15625	0.00984051	0.168585	0.148874	Wnt4/Prdx3/Adk/Pcbd1/Sod2/Prdx1/Aldh1a2/Hbb-b1/Gamt/Cyba/Hbb-y	11
GO:0006816	calcium ion transport	10/183	359/15625	0.00984074	0.168585	0.148874	Micu1/Gas6/Cdk5/Itpr2/Cacna1d/Tspan13/Tmem37/Cyba/S100a1/Gja1	10
GO:0003044	regulation of systemic arterial blood pressure mediated by a chemical signal	3/183	38/15625	0.00986869	0.168585	0.148874	Sod2/Cyba/Atp6ap2	3
GO:0071514	genetic imprinting	3/183	38/15625	0.00986869	0.168585	0.148874	Xist/H19/Cdkn1c	3
GO:0007548	sex differentiation	8/183	253/15625	0.00999814	0.169715	0.149872	Fst/Wnt4/Runx1/Foxl2/Amhr2/Kitl/Lgr4/Gja1	8
GO:0072593	reactive oxygen species metabolic process	8/183	255/15625	0.0104517	0.175497	0.154978	Cdkn1a/Prdx3/Ogt/Sod2/Prdx1/Hbb-b1/Cyba/Hbb-y	8
GO:0032024	positive regulation of insulin secretion	4/183	73/15625	0.0105805	0.175497	0.154978	Glrx/Cacna1d/Bad/Gja1	4
GO:0042102	positive regulation of T cell proliferation	4/183	73/15625	0.0105805	0.175497	0.154978	Il6st/Adk/Igf2/Igfbp2	4
GO:0046825	regulation of protein export from nucleus	3/183	39/15625	0.0106005	0.175497	0.154978	Gas6/Ifi27/Cdk5	3
GO:0007179	transforming growth factor beta receptor signaling pathway	6/183	158/15625	0.0107936	0.177598	0.156833	Peg10/Tgfb1i1/Amhr2/Fos/Jun/Bambi	6
GO:0045087	innate immune response	12/183	479/15625	0.0108889	0.178074	0.157254	Ifitm1/Ifitm2/Gapdh/Smpdl3b/Igf2/Ifnar1/Prdx1/Dapk1/Adam8/Cyba/Lgr4/Ifitm3	12
GO:0001890	placenta development	6/183	159/15625	0.011111	0.179158	0.158211	Xist/Peg10/Prdx3/Lef1/Igf2/Cdkn1c	6
GO:0044068	modulation by symbiont of host cellular process	2/183	14/15625	0.0113175	0.179158	0.158211	Gapdh/Bad	2
GO:0051152	positive regulation of smooth muscle cell differentiation	2/183	14/15625	0.0113175	0.179158	0.158211	Sod2/Tmsb4x	2
GO:0051883	killing of cells in other organism involved in symbiotic interaction	2/183	14/15625	0.0113175	0.179158	0.158211	Gapdh/Bad	2
GO:0035456	response to interferon-beta	3/183	40/15625	0.0113629	0.179158	0.158211	Ifitm1/Ifitm2/Ifitm3	3
GO:0046782	regulation of viral transcription	3/183	40/15625	0.0113629	0.179158	0.158211	Lef1/Jun/Ifitm3	3
GO:0002694	regulation of leukocyte activation	11/183	424/15625	0.0114228	0.179158	0.158211	Cd83/Cdkn1a/Gas6/Lgals1/Runx1/Il6st/Adk/Igf2/Bad/Adam8/Igfbp2	11
GO:0072078	nephron tubule morphogenesis	4/183	75/15625	0.011605	0.179911	0.158876	Irx3/Wnt4/Wnt6/Lgr4	4
GO:1903035	negative regulation of response to wounding	4/183	75/15625	0.011605	0.179911	0.158876	Cdkn1a/Wnt4/Xylt1/Gja1	4
GO:0070482	response to oxygen levels	7/183	210/15625	0.0119451	0.184119	0.162592	Ogt/Acaa2/Sod2/Atp6v1g1/Itpr2/Bad/Adam8	7
GO:0001936	regulation of endothelial cell proliferation	5/183	117/15625	0.0121841	0.185734	0.164018	Igf2/Aldh1a2/Jun/Cyba/Gja1	5
GO:0009117	nucleotide metabolic process	10/183	371/15625	0.0121884	0.185734	0.164018	Hmgcs2/Ogt/Gapdh/Acaa2/Adk/Acot1/Pde1a/Pank1/Bad/Tpi1	10
GO:1905114	cell surface receptor signaling pathway involved in cell-cell signaling	12/183	488/15625	0.012473	0.187171	0.165287	Wnt4/Wnt6/Nkd1/Lef1/Axin2/Tgfb1i1/Dact2/Gprc5b/Cdk5/Lgr4/Atp6ap2/Bambi	12
GO:0060348	bone development	7/183	212/15625	0.0125331	0.187171	0.165287	Dhrs3/Msx1/Axin2/Csgalnact1/Sp5/Xylt1/Gja1	7
GO:0045582	positive regulation of T cell differentiation	4/183	77/15625	0.0126913	0.187171	0.165287	Cd83/Runx1/Bad/Adam8	4
GO:0050886	endocrine process	4/183	77/15625	0.0126913	0.187171	0.165287	Runx1/Foxl2/Cyba/Atp6ap2	4
GO:0072088	nephron epithelium morphogenesis	4/183	77/15625	0.0126913	0.187171	0.165287	Irx3/Wnt4/Wnt6/Lgr4	4
GO:0050792	regulation of viral process	6/183	164/15625	0.0127975	0.187171	0.165287	Ifitm1/Ifitm2/Lgals1/Lef1/Jun/Ifitm3	6
GO:0099638	endosome to plasma membrane protein transport	2/183	15/15625	0.0129589	0.187171	0.165287	Myo5b/Nsg1	2
GO:1903019	negative regulation of glycoprotein metabolic process	2/183	15/15625	0.0129589	0.187171	0.165287	Itm2c/Itm2a	2
GO:0001523	retinoid metabolic process	3/183	42/15625	0.0129805	0.187171	0.165287	Dhrs3/Aldh1a2/Rbp1	3
GO:0090317	negative regulation of intracellular protein transport	3/183	42/15625	0.0129805	0.187171	0.165287	Ogt/Gdi1/Cdk5	3
GO:0051817	modulation of process of other organism involved in symbiotic interaction	4/183	78/15625	0.0132579	0.188282	0.166268	Gapdh/Lef1/Bad/Jun	4
GO:0072028	nephron morphogenesis	4/183	78/15625	0.0132579	0.188282	0.166268	Irx3/Wnt4/Wnt6/Lgr4	4
GO:0048640	negative regulation of developmental growth	5/183	120/15625	0.0134788	0.188282	0.166268	H19/Cdkn1a/Nkd1/Cdk5/Gja1	5
GO:0051101	regulation of DNA binding	5/183	120/15625	0.0134788	0.188282	0.166268	Msx1/Lef1/Calm1/H1f0/Jun	5
GO:0055123	digestive system development	5/183	120/15625	0.0134788	0.188282	0.166268	Itga6/Igf2/Cdkn1c/Aldh1a2/Lgr4	5
GO:0071333	cellular response to glucose stimulus	5/183	120/15625	0.0134788	0.188282	0.166268	Gas6/Ogt/Cacna1d/Bad/Klf7	5
GO:0006753	nucleoside phosphate metabolic process	10/183	378/15625	0.0137406	0.190944	0.168619	Hmgcs2/Ogt/Gapdh/Acaa2/Adk/Acot1/Pde1a/Pank1/Bad/Tpi1	10
GO:0019083	viral transcription	3/183	43/15625	0.0138361	0.191281	0.168916	Lef1/Jun/Ifitm3	3
GO:0001655	urogenital system development	9/183	324/15625	0.0142546	0.191346	0.168974	Irx3/Wnt4/Emx2/Wnt6/Itga6/Dact2/Cdkn1c/Aldh1a2/Lgr4	9
GO:0042098	T cell proliferation	6/183	168/15625	0.0142703	0.191346	0.168974	Wnt4/Il6st/Adk/Igf2/Gja1/Igfbp2	6
GO:0071331	cellular response to hexose stimulus	5/183	122/15625	0.0143917	0.191346	0.168974	Gas6/Ogt/Cacna1d/Bad/Klf7	5
GO:0007005	mitochondrion organization	11/183	439/15625	0.0144847	0.191346	0.168974	Prdx3/Cox7a2l/Ogt/Acaa2/Dnajc15/Sod2/Ndufa11/Cdk5/Timm8a1/Bad/Jun	11
GO:0008209	androgen metabolic process	2/183	16/15625	0.0146972	0.191346	0.168974	Wnt4/Hsd17b11	2
GO:0010934	macrophage cytokine production	2/183	16/15625	0.0146972	0.191346	0.168974	Gas6/Gprc5b	2
GO:0043923	positive regulation by host of viral transcription	2/183	16/15625	0.0146972	0.191346	0.168974	Lef1/Jun	2
GO:1904706	negative regulation of vascular smooth muscle cell proliferation	2/183	16/15625	0.0146972	0.191346	0.168974	Cdkn1a/Sod2	2
GO:0002791	regulation of peptide secretion	11/183	440/15625	0.0147089	0.191346	0.168974	Gas6/Glrx/Gapdh/Ifnar1/Pam/Cacna1d/Bad/C1qtnf4/Klf7/Lgr4/Gja1	11
GO:0016101	diterpenoid metabolic process	3/183	44/15625	0.014723	0.191346	0.168974	Dhrs3/Aldh1a2/Rbp1	3
GO:0050873	brown fat cell differentiation	3/183	44/15625	0.014723	0.191346	0.168974	Selenbp1/Fndc5/Itga6	3
GO:0046660	female sex differentiation	5/183	123/15625	0.0148633	0.191346	0.168974	Fst/Wnt4/Runx1/Foxl2/Kitl	5
GO:0071326	cellular response to monosaccharide stimulus	5/183	123/15625	0.0148633	0.191346	0.168974	Gas6/Ogt/Cacna1d/Bad/Klf7	5
GO:0046031	ADP metabolic process	4/183	81/15625	0.0150537	0.191346	0.168974	Ogt/Gapdh/Bad/Tpi1	4
GO:0061333	renal tubule morphogenesis	4/183	81/15625	0.0150537	0.191346	0.168974	Irx3/Wnt4/Wnt6/Lgr4	4
GO:0070167	regulation of biomineral tissue development	4/183	81/15625	0.0150537	0.191346	0.168974	Gas6/Wnt4/Wnt6/Gja1	4
GO:0110149	regulation of biomineralization	4/183	81/15625	0.0150537	0.191346	0.168974	Gas6/Wnt4/Wnt6/Gja1	4
GO:0042391	regulation of membrane potential	10/183	385/15625	0.0154369	0.195292	0.172458	Gabra4/Glrx/Prdx3/Gabrb1/Sod2/Cdk5/Cacna1d/Bad/Jun/Gja1	10
GO:0035821	modulation of process of other organism	4/183	82/15625	0.0156847	0.197494	0.174403	Gapdh/Lef1/Bad/Jun	4
GO:0010717	regulation of epithelial to mesenchymal transition	4/183	83/15625	0.0163321	0.200443	0.177008	Lef1/Axin2/Tgfb1i1/Bambi	4
GO:0017000	antibiotic biosynthetic process	2/183	17/15625	0.0165299	0.200443	0.177008	Sod2/Cyba	2
GO:0034349	glial cell apoptotic process	2/183	17/15625	0.0165299	0.200443	0.177008	Gas6/Cdk5	2
GO:0042572	retinol metabolic process	2/183	17/15625	0.0165299	0.200443	0.177008	Dhrs3/Rbp1	2
GO:0042573	retinoic acid metabolic process	2/183	17/15625	0.0165299	0.200443	0.177008	Aldh1a2/Rbp1	2
GO:0045836	positive regulation of meiotic nuclear division	2/183	17/15625	0.0165299	0.200443	0.177008	Wnt4/Msx1	2
GO:0046886	positive regulation of hormone biosynthetic process	2/183	17/15625	0.0165299	0.200443	0.177008	Wnt4/Igf2	2
GO:0071786	endoplasmic reticulum tubular network organization	2/183	17/15625	0.0165299	0.200443	0.177008	Use1/Reep1	2
GO:0060323	head morphogenesis	3/183	46/15625	0.0165915	0.200443	0.177008	Msx1/Lef1/Atp6ap2	3
GO:1905475	regulation of protein localization to membrane	6/183	176/15625	0.017563	0.209545	0.185045	Lypd1/Ogt/Gdi1/Cdk5/Myo5b/Sorbs2	6
GO:1903428	positive regulation of reactive oxygen species biosynthetic process	3/183	47/15625	0.0175733	0.209545	0.185045	Ogt/Sod2/Cyba	3
GO:0043588	skin development	7/183	228/15625	0.0180104	0.209545	0.185045	Fst/Runx1/Tnfrsf19/Itga6/Dact2/Macroh2a2/Lgr4	7
GO:0002224	toll-like receptor signaling pathway	4/183	86/15625	0.0183741	0.209545	0.185045	Smpdl3b/Cyba/Colec12/Lgr4	4
GO:0009135	purine nucleoside diphosphate metabolic process	4/183	86/15625	0.0183741	0.209545	0.185045	Ogt/Gapdh/Bad/Tpi1	4
GO:0009179	purine ribonucleoside diphosphate metabolic process	4/183	86/15625	0.0183741	0.209545	0.185045	Ogt/Gapdh/Bad/Tpi1	4
GO:0033865	nucleoside bisphosphate metabolic process	4/183	86/15625	0.0183741	0.209545	0.185045	Hmgcs2/Acaa2/Acot1/Pank1	4
GO:0033875	ribonucleoside bisphosphate metabolic process	4/183	86/15625	0.0183741	0.209545	0.185045	Hmgcs2/Acaa2/Acot1/Pank1	4
GO:0034032	purine nucleoside bisphosphate metabolic process	4/183	86/15625	0.0183741	0.209545	0.185045	Hmgcs2/Acaa2/Acot1/Pank1	4
GO:0035994	response to muscle stretch	2/183	18/15625	0.0184545	0.209545	0.185045	Fos/Jun	2
GO:0045838	positive regulation of membrane potential	2/183	18/15625	0.0184545	0.209545	0.185045	Glrx/Bad	2
GO:0046184	aldehyde biosynthetic process	2/183	18/15625	0.0184545	0.209545	0.185045	Wnt4/Tpi1	2
GO:0030177	positive regulation of Wnt signaling pathway	5/183	130/15625	0.0184568	0.209545	0.185045	Nkd1/Gprc5b/Lgr4/Atp6ap2/Bambi	5
GO:0071322	cellular response to carbohydrate stimulus	5/183	130/15625	0.0184568	0.209545	0.185045	Gas6/Ogt/Cacna1d/Bad/Klf7	5
GO:0030111	regulation of Wnt signaling pathway	8/183	283/15625	0.0185168	0.209545	0.185045	Nkd1/Lef1/Axin2/Dact2/Gprc5b/Lgr4/Atp6ap2/Bambi	8
GO:0001935	endothelial cell proliferation	5/183	131/15625	0.0190128	0.213312	0.188372	Igf2/Aldh1a2/Jun/Cyba/Gja1	5
GO:0048525	negative regulation of viral process	4/183	87/15625	0.0190883	0.213312	0.188372	Ifitm1/Ifitm2/Jun/Ifitm3	4
GO:1902106	negative regulation of leukocyte differentiation	4/183	87/15625	0.0190883	0.213312	0.188372	Runx1/Tmem178/Tmem176a/Tmem176b	4
GO:0045071	negative regulation of viral genome replication	3/183	49/15625	0.0196322	0.218479	0.192935	Ifitm1/Ifitm2/Ifitm3	3
GO:0070838	divalent metal ion transport	10/183	402/15625	0.020203	0.219588	0.193914	Micu1/Gas6/Cdk5/Itpr2/Cacna1d/Tspan13/Tmem37/Cyba/S100a1/Gja1	10
GO:0050865	regulation of cell activation	11/183	462/15625	0.0203357	0.219588	0.193914	Cd83/Cdkn1a/Gas6/Lgals1/Runx1/Il6st/Adk/Igf2/Bad/Adam8/Igfbp2	11
GO:0043281	regulation of cysteine-type endopeptidase activity involved in apoptotic process	6/183	182/15625	0.0203515	0.219588	0.193914	Gas6/Lef1/Foxl2/Dap/Dapk1/Bad	6
GO:0051224	negative regulation of protein transport	6/183	182/15625	0.0203515	0.219588	0.193914	Gas6/Ogt/Gdi1/Cdk5/Klf7/Lgr4	6
GO:0002313	mature B cell differentiation involved in immune response	2/183	19/15625	0.0204687	0.219588	0.193914	Lgals1/Itm2a	2
GO:0019430	removal of superoxide radicals	2/183	19/15625	0.0204687	0.219588	0.193914	Sod2/Prdx1	2
GO:0050650	chondroitin sulfate proteoglycan biosynthetic process	2/183	19/15625	0.0204687	0.219588	0.193914	Csgalnact1/Xylt1	2
GO:0072189	ureter development	2/183	19/15625	0.0204687	0.219588	0.193914	Emx2/Aldh1a2	2
GO:0090030	regulation of steroid hormone biosynthetic process	2/183	19/15625	0.0204687	0.219588	0.193914	Wnt4/Igf2	2
GO:0034308	primary alcohol metabolic process	3/183	50/15625	0.0207095	0.220662	0.194863	Wnt4/Dhrs3/Rbp1	3
GO:0072511	divalent inorganic cation transport	10/183	404/15625	0.0208274	0.220662	0.194863	Micu1/Gas6/Cdk5/Itpr2/Cacna1d/Tspan13/Tmem37/Cyba/S100a1/Gja1	10
GO:0006732	coenzyme metabolic process	6/183	183/15625	0.0208438	0.220662	0.194863	Hmgcs2/Acaa2/Pcbd1/Acot1/Pank1/Gamt	6
GO:0003002	regionalization	9/183	346/15625	0.0208979	0.220662	0.194863	Ifitm1/Irx3/Emx2/Msx1/Lef1/Bhlhe41/Axin2/Aldh1a2/Atp6ap2	9
GO:0009185	ribonucleoside diphosphate metabolic process	4/183	90/15625	0.0213335	0.222632	0.196602	Ogt/Gapdh/Bad/Tpi1	4
GO:0042737	drug catabolic process	4/183	90/15625	0.0213335	0.222632	0.196602	Prdx3/Prdx1/Hbb-b1/Hbb-y	4
GO:0051289	protein homotetramerization	4/183	90/15625	0.0213335	0.222632	0.196602	Gapdh/Pcbd1/Sod2/Aldh1a2	4
GO:1903533	regulation of protein targeting	3/183	51/15625	0.0218186	0.224554	0.1983	Ogt/Gdi1/Cdk5	3
GO:1904705	regulation of vascular smooth muscle cell proliferation	3/183	51/15625	0.0218186	0.224554	0.1983	Cdkn1a/Sod2/Jun	3
GO:1990874	vascular smooth muscle cell proliferation	3/183	51/15625	0.0218186	0.224554	0.1983	Cdkn1a/Sod2/Jun	3
GO:0000302	response to reactive oxygen species	6/183	185/15625	0.0218526	0.224554	0.1983	Glrx/Prdx3/Sod2/Prdx1/Fos/Jun	6
GO:0043473	pigmentation	4/183	91/15625	0.0221163	0.224738	0.198461	Lef1/Sod2/Kitl/Atp6ap2	4
GO:0071456	cellular response to hypoxia	4/183	91/15625	0.0221163	0.224738	0.198461	Ogt/Acaa2/Bad/Adam8	4
GO:0003081	regulation of systemic arterial blood pressure by renin-angiotensin	2/183	20/15625	0.0225702	0.224738	0.198461	Cyba/Atp6ap2	2
GO:0030204	chondroitin sulfate metabolic process	2/183	20/15625	0.0225702	0.224738	0.198461	Csgalnact1/Xylt1	2
GO:0050434	positive regulation of viral transcription	2/183	20/15625	0.0225702	0.224738	0.198461	Lef1/Jun	2
GO:0072079	nephron tubule formation	2/183	20/15625	0.0225702	0.224738	0.198461	Irx3/Wnt6	2
GO:0072170	metanephric tubule development	2/183	20/15625	0.0225702	0.224738	0.198461	Wnt4/Lgr4	2
GO:0095500	acetylcholine receptor signaling pathway	2/183	20/15625	0.0225702	0.224738	0.198461	Lypd1/Sorbs2	2
GO:1904950	negative regulation of establishment of protein localization	6/183	187/15625	0.022894	0.224738	0.198461	Gas6/Ogt/Gdi1/Cdk5/Klf7/Lgr4	6
GO:0030316	osteoclast differentiation	4/183	92/15625	0.0229165	0.224738	0.198461	Tmem178/Glo1/Fos/Adam8	4
GO:0072080	nephron tubule development	4/183	92/15625	0.0229165	0.224738	0.198461	Irx3/Wnt4/Wnt6/Lgr4	4
GO:2000379	positive regulation of reactive oxygen species metabolic process	4/183	92/15625	0.0229165	0.224738	0.198461	Cdkn1a/Ogt/Sod2/Cyba	4
GO:0043392	negative regulation of DNA binding	3/183	52/15625	0.0229598	0.224738	0.198461	Msx1/Lef1/Jun	3
GO:0001678	cellular glucose homeostasis	5/183	138/15625	0.0232155	0.226414	0.199942	Gas6/Ogt/Cacna1d/Bad/Klf7	5
GO:0070663	regulation of leukocyte proliferation	6/183	188/15625	0.023427	0.227649	0.201032	Cdkn1a/Il6st/Adk/Igf2/Kitl/Igfbp2	6
GO:0010660	regulation of muscle cell apoptotic process	4/183	93/15625	0.0237341	0.229801	0.202932	Gapdh/Acot1/Sod2/Pde1a	4
GO:0050714	positive regulation of protein secretion	7/183	243/15625	0.0245072	0.233792	0.206457	Glrx/Gapdh/Ifnar1/Cacna1d/Bad/C1qtnf4/Gja1	7
GO:0060993	kidney morphogenesis	4/183	94/15625	0.0245692	0.233792	0.206457	Irx3/Wnt4/Wnt6/Lgr4	4
GO:0032673	regulation of interleukin-4 production	2/183	21/15625	0.0247565	0.233792	0.206457	Cd83/Lef1	2
GO:0042104	positive regulation of activated T cell proliferation	2/183	21/15625	0.0247565	0.233792	0.206457	Igf2/Igfbp2	2
GO:0071276	cellular response to cadmium ion	2/183	21/15625	0.0247565	0.233792	0.206457	Fos/Jun	2
GO:0071450	cellular response to oxygen radical	2/183	21/15625	0.0247565	0.233792	0.206457	Sod2/Prdx1	2
GO:0071451	cellular response to superoxide	2/183	21/15625	0.0247565	0.233792	0.206457	Sod2/Prdx1	2
GO:0046883	regulation of hormone secretion	7/183	244/15625	0.0249907	0.234402	0.206996	Glrx/Runx1/Foxl2/Cacna1d/Bad/Klf7/Gja1	7
GO:0016049	cell growth	11/183	477/15625	0.0249959	0.234402	0.206996	Cdkn1a/Msx1/Lef1/Nrn1/Gdi1/Cdk5/Myo5b/Sorbs2/Cyba/Emp3/Gja1	11
GO:0034121	regulation of toll-like receptor signaling pathway	3/183	54/15625	0.0253378	0.23678	0.209096	Smpdl3b/Cyba/Lgr4	3
GO:0001819	positive regulation of cytokine production	9/183	359/15625	0.0257431	0.238228	0.210374	Cd83/Runx1/Gapdh/Ifnar1/Gprc5b/Adam8/C1qtnf4/Cyba/Atp6ap2	9
GO:0097237	cellular response to toxic substance	5/183	142/15625	0.0258667	0.238228	0.210374	Glrx/Sod2/Prdx1/Itpr2/Bad	5
GO:0036294	cellular response to decreased oxygen levels	4/183	96/15625	0.0262923	0.238228	0.210374	Ogt/Acaa2/Bad/Adam8	4
GO:0098876	vesicle-mediated transport to the plasma membrane	4/183	96/15625	0.0262923	0.238228	0.210374	Arf3/Myo5b/Vps35l/Nsg1	4
GO:0035690	cellular response to drug	8/183	304/15625	0.0269668	0.238228	0.210374	Lypd1/Cib2/Gas6/Glrx/Itpr2/Bad/Sorbs2/Nsg1	8
GO:0010893	positive regulation of steroid biosynthetic process	2/183	22/15625	0.0270256	0.238228	0.210374	Wnt4/Igf2	2
GO:0032352	positive regulation of hormone metabolic process	2/183	22/15625	0.0270256	0.238228	0.210374	Wnt4/Igf2	2
GO:0048799	animal organ maturation	2/183	22/15625	0.0270256	0.238228	0.210374	Aldh1a2/Xylt1	2
GO:0050909	sensory perception of taste	2/183	22/15625	0.0270256	0.238228	0.210374	Lef1/Gng13	2
GO:0072202	cell differentiation involved in metanephros development	2/183	22/15625	0.0270256	0.238228	0.210374	Wnt4/Lgr4	2
GO:0072207	metanephric epithelium development	2/183	22/15625	0.0270256	0.238228	0.210374	Wnt4/Lgr4	2
GO:0072273	metanephric nephron morphogenesis	2/183	22/15625	0.0270256	0.238228	0.210374	Wnt4/Lgr4	2
GO:0098869	cellular oxidant detoxification	2/183	22/15625	0.0270256	0.238228	0.210374	Sod2/Prdx1	2
GO:0098877	neurotransmitter receptor transport to plasma membrane	2/183	22/15625	0.0270256	0.238228	0.210374	Myo5b/Nsg1	2
GO:0099623	regulation of cardiac muscle cell membrane repolarization	2/183	22/15625	0.0270256	0.238228	0.210374	Cacna1d/Gja1	2
GO:1905144	response to acetylcholine	2/183	22/15625	0.0270256	0.238228	0.210374	Lypd1/Sorbs2	2
GO:1905145	cellular response to acetylcholine	2/183	22/15625	0.0270256	0.238228	0.210374	Lypd1/Sorbs2	2
GO:0010657	muscle cell apoptotic process	4/183	97/15625	0.0271804	0.238228	0.210374	Gapdh/Acot1/Sod2/Pde1a	4
GO:0090277	positive regulation of peptide hormone secretion	4/183	97/15625	0.0271804	0.238228	0.210374	Glrx/Cacna1d/Bad/Gja1	4
GO:0019079	viral genome replication	4/183	98/15625	0.0280862	0.243777	0.215275	Ifitm1/Ifitm2/Gas6/Ifitm3	4
GO:0048145	regulation of fibroblast proliferation	4/183	98/15625	0.0280862	0.243777	0.215275	Cdkn1a/Gas6/Sod2/Jun	4
GO:0061326	renal tubule development	4/183	98/15625	0.0280862	0.243777	0.215275	Irx3/Wnt4/Wnt6/Lgr4	4
GO:0034599	cellular response to oxidative stress	7/183	251/15625	0.0285599	0.247089	0.2182	Glrx/Prdx3/Sod2/Prdx1/Dapk1/Fos/Jun	7
GO:0001942	hair follicle development	4/183	99/15625	0.0290099	0.250109	0.220866	Fst/Runx1/Tnfrsf19/Lgr4	4
GO:0006094	gluconeogenesis	3/183	57/15625	0.0291437	0.250109	0.220866	Ogt/Gapdh/Tpi1	3
GO:0000303	response to superoxide	2/183	23/15625	0.0293752	0.250109	0.220866	Sod2/Prdx1	2
GO:0032897	negative regulation of viral transcription	2/183	23/15625	0.0293752	0.250109	0.220866	Jun/Ifitm3	2
GO:1905939	regulation of gonad development	2/183	23/15625	0.0293752	0.250109	0.220866	Wnt4/Runx1	2
GO:0048638	regulation of developmental growth	9/183	368/15625	0.0295336	0.250661	0.221354	H19/Cdkn1a/Nkd1/Igf2/Gdi1/Cdk5/Myo5b/Gamt/Gja1	9
GO:0048144	fibroblast proliferation	4/183	100/15625	0.0299515	0.251544	0.222134	Cdkn1a/Gas6/Sod2/Jun	4
GO:0001836	release of cytochrome c from mitochondria	3/183	58/15625	0.0304759	0.251544	0.222134	Sod2/Bad/Jun	3
GO:0022404	molting cycle process	4/183	101/15625	0.030911	0.251544	0.222134	Fst/Runx1/Tnfrsf19/Lgr4	4
GO:0022405	hair cycle process	4/183	101/15625	0.030911	0.251544	0.222134	Fst/Runx1/Tnfrsf19/Lgr4	4
GO:0030282	bone mineralization	4/183	101/15625	0.030911	0.251544	0.222134	Wnt4/Axin2/Lgr4/Gja1	4
GO:0098773	skin epidermis development	4/183	101/15625	0.030911	0.251544	0.222134	Fst/Runx1/Tnfrsf19/Lgr4	4
GO:0008217	regulation of blood pressure	5/183	149/15625	0.0309577	0.251544	0.222134	Gas6/Sod2/Cyba/Atp6ap2/Gja1	5
GO:0045619	regulation of lymphocyte differentiation	5/183	149/15625	0.0309577	0.251544	0.222134	Cd83/Gas6/Runx1/Bad/Adam8	5
GO:0048660	regulation of smooth muscle cell proliferation	5/183	149/15625	0.0309577	0.251544	0.222134	Cdkn1a/Sod2/Pde1a/Jun/Cyba	5
GO:0051222	positive regulation of protein transport	9/183	372/15625	0.031338	0.251544	0.222134	Gas6/Glrx/Gapdh/Ifnar1/Cdk5/Cacna1d/Bad/C1qtnf4/Gja1	9
GO:0051147	regulation of muscle cell differentiation	5/183	150/15625	0.0317327	0.251544	0.222134	Msx1/Bhlhe41/Sod2/Igf2/Tmsb4x	5
GO:0008406	gonad development	6/183	202/15625	0.0317799	0.251544	0.222134	Fst/Wnt4/Runx1/Foxl2/Kitl/Gja1	6
GO:0000305	response to oxygen radical	2/183	24/15625	0.031803	0.251544	0.222134	Sod2/Prdx1	2
GO:0007214	gamma-aminobutyric acid signaling pathway	2/183	24/15625	0.031803	0.251544	0.222134	Gabra4/Gabrb1	2
GO:0007530	sex determination	2/183	24/15625	0.031803	0.251544	0.222134	Wnt4/Foxl2	2
GO:0032743	positive regulation of interleukin-2 production	2/183	24/15625	0.031803	0.251544	0.222134	Cd83/Runx1	2
GO:0044342	type B pancreatic cell proliferation	2/183	24/15625	0.031803	0.251544	0.222134	Adk/Bad	2
GO:2000310	regulation of NMDA receptor activity	2/183	24/15625	0.031803	0.251544	0.222134	Dapk1/Ifngr2	2
GO:0006801	superoxide metabolic process	3/183	59/15625	0.0318397	0.251544	0.222134	Sod2/Prdx1/Cyba	3
GO:0030512	negative regulation of transforming growth factor beta receptor signaling pathway	3/183	59/15625	0.0318397	0.251544	0.222134	Peg10/Tgfb1i1/Bambi	3
GO:0042982	amyloid precursor protein metabolic process	3/183	59/15625	0.0318397	0.251544	0.222134	Itm2c/Nsg1/Itm2a	3
GO:0061045	negative regulation of wound healing	3/183	59/15625	0.0318397	0.251544	0.222134	Cdkn1a/Wnt4/Gja1	3
GO:0009132	nucleoside diphosphate metabolic process	4/183	102/15625	0.0318885	0.251544	0.222134	Ogt/Gapdh/Bad/Tpi1	4
GO:0072009	nephron epithelium development	4/183	102/15625	0.0318885	0.251544	0.222134	Irx3/Wnt4/Wnt6/Lgr4	4
GO:2000116	regulation of cysteine-type endopeptidase activity	6/183	204/15625	0.0331128	0.258366	0.228158	Gas6/Lef1/Foxl2/Dap/Dapk1/Bad	6
GO:0001658	branching involved in ureteric bud morphogenesis	3/183	60/15625	0.033235	0.258366	0.228158	Wnt4/Wnt6/Lgr4	3
GO:0019319	hexose biosynthetic process	3/183	60/15625	0.033235	0.258366	0.228158	Ogt/Gapdh/Tpi1	3
GO:0045670	regulation of osteoclast differentiation	3/183	60/15625	0.033235	0.258366	0.228158	Tmem178/Fos/Adam8	3
GO:0060324	face development	3/183	60/15625	0.033235	0.258366	0.228158	Msx1/Lef1/Aldh1a2	3
GO:0090150	establishment of protein localization to membrane	6/183	205/15625	0.0337927	0.25992	0.22953	Ogt/Gdi1/Cdk5/Myo5b/Reep1/Nsg1	6
GO:0097191	extrinsic apoptotic signaling pathway	6/183	205/15625	0.0337927	0.25992	0.22953	Itga6/Itm2c/Dapk1/Bad/Kitl/G0s2	6
GO:0001892	embryonic placenta development	4/183	104/15625	0.0338975	0.25992	0.22953	Xist/Lef1/Igf2/Cdkn1c	4
GO:0009749	response to glucose	5/183	153/15625	0.0341304	0.25992	0.22953	Gas6/Ogt/Cacna1d/Bad/Klf7	5
GO:0002335	mature B cell differentiation	2/183	25/15625	0.0343071	0.25992	0.22953	Lgals1/Itm2a	2
GO:0032925	regulation of activin receptor signaling pathway	2/183	25/15625	0.0343071	0.25992	0.22953	Fst/Dact2	2
GO:0033273	response to vitamin	2/183	25/15625	0.0343071	0.25992	0.22953	Gas6/Rbp1	2
GO:0060065	uterus development	2/183	25/15625	0.0343071	0.25992	0.22953	Foxl2/Cdkn1c	2
GO:0071354	cellular response to interleukin-6	2/183	25/15625	0.0343071	0.25992	0.22953	Il6st/C1qtnf4	2
GO:0045137	development of primary sexual characteristics	6/183	206/15625	0.0344816	0.2604	0.229954	Fst/Wnt4/Runx1/Foxl2/Kitl/Gja1	6
GO:0032387	negative regulation of intracellular transport	3/183	61/15625	0.0346617	0.2604	0.229954	Ogt/Gdi1/Cdk5	3
GO:1903845	negative regulation of cellular response to transforming growth factor beta stimulus	3/183	61/15625	0.0346617	0.2604	0.229954	Peg10/Tgfb1i1/Bambi	3
GO:0048659	smooth muscle cell proliferation	5/183	154/15625	0.0349539	0.261862	0.231245	Cdkn1a/Sod2/Pde1a/Jun/Cyba	5
GO:0051098	regulation of binding	9/183	381/15625	0.0356764	0.26653	0.235367	Msx1/Pcbd1/Lef1/Eif3e/Cdk5/Calm1/H1f0/Jun/Bambi	9
GO:0006635	fatty acid beta-oxidation	3/183	62/15625	0.0361197	0.266868	0.235666	Acaa2/Etfb/Hadhb	3
GO:0010171	body morphogenesis	3/183	62/15625	0.0361197	0.266868	0.235666	Msx1/Lef1/Atp6ap2	3
GO:0021766	hippocampus development	3/183	62/15625	0.0361197	0.266868	0.235666	Emx2/Lef1/Cdk5	3
GO:0043367	CD4-positive, alpha-beta T cell differentiation	3/183	62/15625	0.0361197	0.266868	0.235666	Cd83/Runx1/Lef1	3
GO:0009746	response to hexose	5/183	156/15625	0.0366378	0.268092	0.236747	Gas6/Ogt/Cacna1d/Bad/Klf7	5
GO:0007549	dosage compensation	2/183	26/15625	0.0368852	0.268092	0.236747	Xist/Macroh2a2	2
GO:0014823	response to activity	2/183	26/15625	0.0368852	0.268092	0.236747	Fndc5/Sod2	2
GO:0031640	killing of cells of other organism	2/183	26/15625	0.0368852	0.268092	0.236747	Gapdh/Bad	2
GO:0042481	regulation of odontogenesis	2/183	26/15625	0.0368852	0.268092	0.236747	Wnt6/Msx1	2
GO:2000352	negative regulation of endothelial cell apoptotic process	2/183	26/15625	0.0368852	0.268092	0.236747	Gas6/Angptl4	2
GO:0048568	embryonic organ development	10/183	446/15625	0.0374231	0.269698	0.238165	Xist/Runx1/Msx1/Lef1/Foxl2/Igf2/Cdkn1c/Aldh1a2/Kitl/Gja1	10
GO:0034284	response to monosaccharide	5/183	157/15625	0.0374981	0.269698	0.238165	Gas6/Ogt/Cacna1d/Bad/Klf7	5
GO:0050796	regulation of insulin secretion	5/183	157/15625	0.0374981	0.269698	0.238165	Glrx/Cacna1d/Bad/Klf7/Gja1	5
GO:0048146	positive regulation of fibroblast proliferation	3/183	63/15625	0.037609	0.269698	0.238165	Cdkn1a/Gas6/Jun	3
GO:0048678	response to axon injury	3/183	63/15625	0.037609	0.269698	0.238165	Sod2/Xylt1/Jun	3
GO:0002793	positive regulation of peptide secretion	7/183	267/15625	0.0379792	0.271627	0.239868	Glrx/Gapdh/Ifnar1/Cacna1d/Bad/C1qtnf4/Gja1	7
GO:0008637	apoptotic mitochondrial changes	4/183	108/15625	0.0381326	0.271999	0.240197	Acaa2/Sod2/Bad/Jun	4
GO:0050673	epithelial cell proliferation	9/183	387/15625	0.0387887	0.274698	0.242581	Fst/Adk/Igf2/Aldh1a2/Bad/Jun/Cyba/Lgr4/Gja1	9
GO:0032922	circadian regulation of gene expression	3/183	64/15625	0.0391292	0.274698	0.242581	Ogt/Bhlhe41/Lgr4	3
GO:0090559	regulation of membrane permeability	3/183	64/15625	0.0391292	0.274698	0.242581	Laptm4b/Acaa2/Bad	3
GO:0060070	canonical Wnt signaling pathway	7/183	269/15625	0.0392844	0.274698	0.242581	Wnt4/Nkd1/Lef1/Axin2/Gprc5b/Lgr4/Bambi	7
GO:1904951	positive regulation of establishment of protein localization	9/183	388/15625	0.0393249	0.274698	0.242581	Gas6/Glrx/Gapdh/Ifnar1/Cdk5/Cacna1d/Bad/C1qtnf4/Gja1	9
GO:0003338	metanephros morphogenesis	2/183	27/15625	0.0395353	0.274698	0.242581	Wnt4/Lgr4	2
GO:0032633	interleukin-4 production	2/183	27/15625	0.0395353	0.274698	0.242581	Cd83/Lef1	2
GO:0044003	modulation by symbiont of host process	2/183	27/15625	0.0395353	0.274698	0.242581	Gapdh/Bad	2
GO:0070741	response to interleukin-6	2/183	27/15625	0.0395353	0.274698	0.242581	Il6st/C1qtnf4	2
GO:0099622	cardiac muscle cell membrane repolarization	2/183	27/15625	0.0395353	0.274698	0.242581	Cacna1d/Gja1	2
GO:0044282	small molecule catabolic process	7/183	270/15625	0.039948	0.276849	0.24448	Acaa2/Oat/Glo1/Etfb/Bad/Tpi1/Hadhb	7
GO:0090092	regulation of transmembrane receptor protein serine/threonine kinase signaling pathway	6/183	214/15625	0.0403207	0.277912	0.245419	Fst/Peg10/Msx1/Tgfb1i1/Dact2/Bambi	6
GO:0043280	positive regulation of cysteine-type endopeptidase activity involved in apoptotic process	4/183	110/15625	0.0403589	0.277912	0.245419	Foxl2/Dap/Dapk1/Bad	4
GO:2001233	regulation of apoptotic signaling pathway	9/183	390/15625	0.0404123	0.277912	0.245419	Wnt4/Acaa2/Msx1/Itga6/Itm2c/Sod2/Dapk1/Bad/G0s2	9
GO:0050731	positive regulation of peptidyl-tyrosine phosphorylation	5/183	161/15625	0.0410632	0.281666	0.248734	Gas6/Il6st/Igf2/Gprc5b/Kitl	5
GO:0033002	muscle cell proliferation	6/183	216/15625	0.0418725	0.284078	0.250864	Cdkn1a/Sod2/Pde1a/Jun/Cyba/Gja1	6
GO:0052548	regulation of endopeptidase activity	7/183	273/15625	0.0419825	0.284078	0.250864	Gas6/Gapdh/Lef1/Foxl2/Dap/Dapk1/Bad	7
GO:0034122	negative regulation of toll-like receptor signaling pathway	2/183	28/15625	0.0422554	0.284078	0.250864	Smpdl3b/Lgr4	2
GO:0035162	embryonic hemopoiesis	2/183	28/15625	0.0422554	0.284078	0.250864	Runx1/Kitl	2
GO:0050654	chondroitin sulfate proteoglycan metabolic process	2/183	28/15625	0.0422554	0.284078	0.250864	Csgalnact1/Xylt1	2
GO:0051446	positive regulation of meiotic cell cycle	2/183	28/15625	0.0422554	0.284078	0.250864	Wnt4/Msx1	2
GO:0097028	dendritic cell differentiation	2/183	28/15625	0.0422554	0.284078	0.250864	Tmem176a/Tmem176b	2
GO:0046364	monosaccharide biosynthetic process	3/183	66/15625	0.0422622	0.284078	0.250864	Ogt/Gapdh/Tpi1	3
GO:0042303	molting cycle	4/183	112/15625	0.0426578	0.285307	0.251949	Fst/Runx1/Tnfrsf19/Lgr4	4
GO:0042633	hair cycle	4/183	112/15625	0.0426578	0.285307	0.251949	Fst/Runx1/Tnfrsf19/Lgr4	4
GO:1901216	positive regulation of neuron death	4/183	113/15625	0.0438345	0.291267	0.257212	Cdk5/Bad/Fos/Jun	4
GO:1903828	negative regulation of cellular protein localization	4/183	113/15625	0.0438345	0.291267	0.257212	Lypd1/Ogt/Gdi1/Cdk5	4
GO:0060675	ureteric bud morphogenesis	3/183	67/15625	0.0438746	0.291267	0.257212	Wnt4/Wnt6/Lgr4	3
GO:0031069	hair follicle morphogenesis	2/183	29/15625	0.0450435	0.295665	0.261096	Fst/Runx1	2
GO:0045940	positive regulation of steroid metabolic process	2/183	29/15625	0.0450435	0.295665	0.261096	Wnt4/Igf2	2
GO:0048384	retinoic acid receptor signaling pathway	2/183	29/15625	0.0450435	0.295665	0.261096	Dhrs3/Aldh1a2	2
GO:0061082	myeloid leukocyte cytokine production	2/183	29/15625	0.0450435	0.295665	0.261096	Gas6/Gprc5b	2
GO:0030217	T cell differentiation	6/183	220/15625	0.0450883	0.295665	0.261096	Cd83/Wnt4/Runx1/Lef1/Bad/Adam8	6
GO:0051785	positive regulation of nuclear division	3/183	68/15625	0.0455174	0.297026	0.262298	Wnt4/Msx1/Igf2	3
GO:0072171	mesonephric tubule morphogenesis	3/183	68/15625	0.0455174	0.297026	0.262298	Wnt4/Wnt6/Lgr4	3
GO:0001906	cell killing	4/183	115/15625	0.0462423	0.300295	0.265184	Gapdh/Igf2/Prdx1/Bad	4
GO:0043467	regulation of generation of precursor metabolites and energy	4/183	115/15625	0.0462423	0.300295	0.265184	Cox7a2l/Ogt/Dnajc15/Igf2	4
GO:0048732	gland development	9/183	401/15625	0.0467594	0.30292	0.267502	Wnt4/Runx1/Msx1/Lef1/Sod2/Igf2/Cdkn1c/Jun/Gja1	9
GO:0051702	interaction with symbiont	3/183	69/15625	0.0471904	0.30422	0.268651	Gapdh/Lef1/Jun	3
GO:0018212	peptidyl-tyrosine modification	7/183	281/15625	0.0477336	0.30422	0.268651	Gas6/Il6st/Tpst2/Igf2/Ifnar1/Gprc5b/Kitl	7
GO:0051260	protein homooligomerization	8/183	341/15625	0.0477754	0.30422	0.268651	Micu1/Ogt/Gapdh/Pcbd1/Angptl4/Sod2/Pam/Aldh1a2	8
GO:0006006	glucose metabolic process	5/183	168/15625	0.0477818	0.30422	0.268651	Ogt/Gapdh/Igf2/Bad/Tpi1	5
GO:0009743	response to carbohydrate	5/183	168/15625	0.0477818	0.30422	0.268651	Gas6/Ogt/Cacna1d/Bad/Klf7	5
GO:0010977	negative regulation of neuron projection development	5/183	168/15625	0.0477818	0.30422	0.268651	Lgals1/Itm2c/Gdi1/Cdk5/Xylt1	5
GO:0060306	regulation of membrane repolarization	2/183	30/15625	0.0478976	0.30422	0.268651	Cacna1d/Gja1	2
GO:0071634	regulation of transforming growth factor beta production	2/183	30/15625	0.0478976	0.30422	0.268651	Laptm4b/Atp6ap2	2
GO:0010035	response to inorganic substance	9/183	403/15625	0.047981	0.30422	0.268651	Glrx/Prdx3/Gapdh/Sod2/Prdx1/Gdi1/Fos/Jun/Selenop	9
GO:0002221	pattern recognition receptor signaling pathway	4/183	117/15625	0.0487225	0.304251	0.268678	Smpdl3b/Cyba/Colec12/Lgr4	4
GO:0016051	carbohydrate biosynthetic process	5/183	169/15625	0.0487917	0.304251	0.268678	Ogt/Gapdh/Csgalnact1/Igf2/Tpi1	5
GO:0050707	regulation of cytokine secretion	5/183	169/15625	0.0487917	0.304251	0.268678	Gas6/Gapdh/Ifnar1/C1qtnf4/Lgr4	5
GO:0006637	acyl-CoA metabolic process	3/183	70/15625	0.0488934	0.304251	0.268678	Hmgcs2/Acaa2/Acot1	3
GO:0035383	thioester metabolic process	3/183	70/15625	0.0488934	0.304251	0.268678	Hmgcs2/Acaa2/Acot1	3
GO:0045682	regulation of epidermis development	3/183	70/15625	0.0488934	0.304251	0.268678	Fst/Macroh2a2/Klf7	3
GO:0051145	smooth muscle cell differentiation	3/183	70/15625	0.0488934	0.304251	0.268678	Wnt4/Sod2/Tmsb4x	3
GO:1903901	negative regulation of viral life cycle	3/183	70/15625	0.0488934	0.304251	0.268678	Ifitm1/Ifitm2/Ifitm3	3
GO:0050730	regulation of peptidyl-tyrosine phosphorylation	6/183	225/15625	0.0493198	0.306194	0.270393	Gas6/Il6st/Igf2/Ifnar1/Gprc5b/Kitl	6
GO:0031016	pancreas development	3/183	71/15625	0.0506263	0.308345	0.272293	Igf2/Aldh1a2/Bad	3
GO:0061178	regulation of insulin secretion involved in cellular response to glucose stimulus	3/183	71/15625	0.0506263	0.308345	0.272293	Cacna1d/Bad/Klf7	3
GO:0070509	calcium ion import	3/183	71/15625	0.0506263	0.308345	0.272293	Micu1/Cdk5/Cacna1d	3
GO:0001990	regulation of systemic arterial blood pressure by hormone	2/183	31/15625	0.050816	0.308345	0.272293	Cyba/Atp6ap2	2
GO:0002082	regulation of oxidative phosphorylation	2/183	31/15625	0.050816	0.308345	0.272293	Cox7a2l/Dnajc15	2
GO:0006084	acetyl-CoA metabolic process	2/183	31/15625	0.050816	0.308345	0.272293	Hmgcs2/Acaa2	2
GO:0042554	superoxide anion generation	2/183	31/15625	0.050816	0.308345	0.272293	Sod2/Cyba	2
GO:0046006	regulation of activated T cell proliferation	2/183	31/15625	0.050816	0.308345	0.272293	Igf2/Igfbp2	2
GO:0051150	regulation of smooth muscle cell differentiation	2/183	31/15625	0.050816	0.308345	0.272293	Sod2/Tmsb4x	2
GO:1902476	chloride transmembrane transport	2/183	31/15625	0.050816	0.308345	0.272293	Gabra4/Gabrb1	2
GO:0046034	ATP metabolic process	6/183	227/15625	0.0510787	0.309239	0.273083	Cox7a2l/Ogt/Gapdh/Dnajc15/Bad/Tpi1	6
GO:0045684	positive regulation of epidermis development	2/183	32/15625	0.0537966	0.323503	0.285679	Fst/Macroh2a2	2
GO:0046686	response to cadmium ion	2/183	32/15625	0.0537966	0.323503	0.285679	Fos/Jun	2
GO:0071604	transforming growth factor beta production	2/183	32/15625	0.0537966	0.323503	0.285679	Laptm4b/Atp6ap2	2
GO:0032649	regulation of interferon-gamma production	3/183	73/15625	0.0541804	0.324357	0.286433	Gas6/Runx1/Ifnar1	3
GO:0062207	regulation of pattern recognition receptor signaling pathway	3/183	73/15625	0.0541804	0.324357	0.286433	Smpdl3b/Cyba/Lgr4	3
GO:0042593	glucose homeostasis	6/183	231/15625	0.0547109	0.326803	0.288593	Gas6/Ogt/Gprc5b/Cacna1d/Bad/Klf7	6
GO:0016052	carbohydrate catabolic process	4/183	122/15625	0.0552389	0.329224	0.290731	Ogt/Gapdh/Bad/Tpi1	4
GO:0033500	carbohydrate homeostasis	6/183	232/15625	0.0556428	0.330896	0.292208	Gas6/Ogt/Gprc5b/Cacna1d/Bad/Klf7	6
GO:0006096	glycolytic process	3/183	74/15625	0.0560014	0.331558	0.292792	Ogt/Gapdh/Tpi1	3
GO:0046683	response to organophosphorus	3/183	74/15625	0.0560014	0.331558	0.292792	Cib2/Itpr2/Jun	3
GO:0009954	proximal/distal pattern formation	2/183	33/15625	0.0568376	0.332835	0.29392	Irx3/Aldh1a2	2
GO:0046885	regulation of hormone biosynthetic process	2/183	33/15625	0.0568376	0.332835	0.29392	Wnt4/Igf2	2
GO:0050704	regulation of interleukin-1 secretion	2/183	33/15625	0.0568376	0.332835	0.29392	Gas6/Ifnar1	2
GO:1902895	positive regulation of pri-miRNA transcription by RNA polymerase II	2/183	33/15625	0.0568376	0.332835	0.29392	Fos/Jun	2
GO:1990748	cellular detoxification	2/183	33/15625	0.0568376	0.332835	0.29392	Sod2/Prdx1	2
GO:0006091	generation of precursor metabolites and energy	8/183	354/15625	0.0570535	0.333372	0.294394	Cox7a2l/Ogt/Il6st/Gapdh/Dnajc15/Sod2/Igf2/Tpi1	8
GO:0006757	ATP generation from ADP	3/183	75/15625	0.0578512	0.336534	0.297186	Ogt/Gapdh/Tpi1	3
GO:0051881	regulation of mitochondrial membrane potential	3/183	75/15625	0.0578512	0.336534	0.297186	Prdx3/Sod2/Bad	3
GO:0045580	regulation of T cell differentiation	4/183	124/15625	0.0579711	0.336534	0.297186	Cd83/Runx1/Bad/Adam8	4
GO:0006839	mitochondrial transport	5/183	178/15625	0.0584473	0.337109	0.297694	Micu1/Acaa2/Dnajc15/Timm8a1/Bad	5
GO:0016331	morphogenesis of embryonic epithelium	5/183	178/15625	0.0584473	0.337109	0.297694	Irx3/Wnt4/Wnt6/Tgfb1i1/Aldh1a2	5
GO:0050670	regulation of lymphocyte proliferation	5/183	178/15625	0.0584473	0.337109	0.297694	Cdkn1a/Il6st/Adk/Igf2/Igfbp2	5
GO:0051899	membrane depolarization	3/183	76/15625	0.0597297	0.340576	0.300756	Cacna1d/Jun/Gja1	3
GO:0001774	microglial cell activation	2/183	34/15625	0.0599373	0.340576	0.300756	Ifngr2/Jun	2
GO:0002269	leukocyte activation involved in inflammatory response	2/183	34/15625	0.0599373	0.340576	0.300756	Ifngr2/Jun	2
GO:0009268	response to pH	2/183	34/15625	0.0599373	0.340576	0.300756	Pam/Gja1	2
GO:0048730	epidermis morphogenesis	2/183	34/15625	0.0599373	0.340576	0.300756	Fst/Runx1	2
GO:0071470	cellular response to osmotic stress	2/183	34/15625	0.0599373	0.340576	0.300756	Micu1/Bad	2
GO:0098926	postsynaptic signal transduction	2/183	34/15625	0.0599373	0.340576	0.300756	Lypd1/Sorbs2	2
GO:0046879	hormone secretion	7/183	297/15625	0.060687	0.341714	0.301761	Glrx/Runx1/Foxl2/Cacna1d/Bad/Klf7/Gja1	7
GO:0019058	viral life cycle	5/183	180/15625	0.0607315	0.341714	0.301761	Ifitm1/Ifitm2/Gas6/Lgals1/Ifitm3	5
GO:0032944	regulation of mononuclear cell proliferation	5/183	180/15625	0.0607315	0.341714	0.301761	Cdkn1a/Il6st/Adk/Igf2/Igfbp2	5
GO:0051607	defense response to virus	5/183	180/15625	0.0607315	0.341714	0.301761	Ifitm1/Ifitm2/Ifnar1/Ifngr2/Ifitm3	5
GO:2001056	positive regulation of cysteine-type endopeptidase activity	4/183	126/15625	0.0607746	0.341714	0.301761	Foxl2/Dap/Dapk1/Bad	4
GO:0035710	CD4-positive, alpha-beta T cell activation	3/183	77/15625	0.0616367	0.345114	0.304763	Cd83/Runx1/Lef1	3
GO:1904035	regulation of epithelial cell apoptotic process	3/183	77/15625	0.0616367	0.345114	0.304763	Gas6/Angptl4/Bad	3
GO:0006694	steroid biosynthetic process	4/183	127/15625	0.0622029	0.34542	0.305034	Wnt4/Hsd17b11/Hmgcs2/Igf2	4
GO:0030879	mammary gland development	4/183	127/15625	0.0622029	0.34542	0.305034	Wnt4/Msx1/Lef1/Gja1	4
GO:1903900	regulation of viral life cycle	4/183	127/15625	0.0622029	0.34542	0.305034	Ifitm1/Ifitm2/Lgals1/Ifitm3	4
GO:0001501	skeletal system development	10/183	489/15625	0.0622065	0.34542	0.305034	Fst/Runx1/Dhrs3/Msx1/Axin2/Csgalnact1/Cdkn1c/Sp5/Xylt1/Gja1	10
GO:0022898	regulation of transmembrane transporter activity	6/183	239/15625	0.0624349	0.345972	0.305521	Glrx/Dapk1/Cacna1d/Ifngr2/S100a1/Gja1	6
GO:0035774	positive regulation of insulin secretion involved in cellular response to glucose stimulus	2/183	35/15625	0.0630938	0.347671	0.307021	Cacna1d/Bad	2
GO:0040020	regulation of meiotic nuclear division	2/183	35/15625	0.0630938	0.347671	0.307021	Wnt4/Msx1	2
GO:0009914	hormone transport	7/183	300/15625	0.0633345	0.347671	0.307021	Glrx/Runx1/Foxl2/Cacna1d/Bad/Klf7/Gja1	7
GO:0034765	regulation of ion transmembrane transport	9/183	426/15625	0.0635685	0.347671	0.307021	Glrx/Dapk1/Cacna1d/Tspan13/Ifngr2/Tmem37/Cyba/S100a1/Gja1	9
GO:2000243	positive regulation of reproductive process	3/183	78/15625	0.0635719	0.347671	0.307021	Wnt4/Runx1/Msx1	3
GO:0106106	cold-induced thermogenesis	4/183	128/15625	0.0636489	0.347671	0.307021	Ogt/G0s2/Lgr4/Gja1	4
GO:0120161	regulation of cold-induced thermogenesis	4/183	128/15625	0.0636489	0.347671	0.307021	Ogt/G0s2/Lgr4/Gja1	4
GO:0030856	regulation of epithelial cell differentiation	4/183	129/15625	0.0651125	0.354943	0.313443	Cdkn1c/Bad/Macroh2a2/Klf7	4
GO:0035773	insulin secretion involved in cellular response to glucose stimulus	3/183	79/15625	0.0655349	0.356521	0.314836	Cacna1d/Bad/Klf7	3
GO:0006040	amino sugar metabolic process	2/183	36/15625	0.0663054	0.359007	0.317032	Ogt/Csgalnact1	2
GO:0035115	embryonic forelimb morphogenesis	2/183	36/15625	0.0663054	0.359007	0.317032	Msx1/Aldh1a2	2
GO:0045665	negative regulation of neuron differentiation	6/183	243/15625	0.0665274	0.359007	0.317032	Irx3/Lgals1/Itm2c/Gdi1/Cdk5/Xylt1	6
GO:0045926	negative regulation of growth	6/183	243/15625	0.0665274	0.359007	0.317032	H19/Cdkn1a/Nkd1/Msx1/Cdk5/Gja1	6
GO:0031341	regulation of cell killing	3/183	80/15625	0.0675257	0.362934	0.3205	Gapdh/Igf2/Bad	3
GO:0040014	regulation of multicellular organism growth	3/183	80/15625	0.0675257	0.362934	0.3205	H19/Igf2/Gamt	3
GO:0031099	regeneration	4/183	131/15625	0.0680923	0.365143	0.32245	Cdkn1a/Xylt1/Jun/Gja1	4
GO:0048736	appendage development	5/183	187/15625	0.069121	0.365143	0.32245	Msx1/Itga6/Lef1/Aldh1a2/Gja1	5
GO:0060173	limb development	5/183	187/15625	0.069121	0.365143	0.32245	Msx1/Itga6/Lef1/Aldh1a2/Gja1	5
GO:0021761	limbic system development	3/183	81/15625	0.0695438	0.365143	0.32245	Emx2/Lef1/Cdk5	3
GO:0045069	regulation of viral genome replication	3/183	81/15625	0.0695438	0.365143	0.32245	Ifitm1/Ifitm2/Ifitm3	3
GO:0048524	positive regulation of viral process	3/183	81/15625	0.0695438	0.365143	0.32245	Lgals1/Lef1/Jun	3
GO:1903578	regulation of ATP metabolic process	3/183	81/15625	0.0695438	0.365143	0.32245	Cox7a2l/Ogt/Dnajc15	3
GO:2000106	regulation of leukocyte apoptotic process	3/183	81/15625	0.0695438	0.365143	0.32245	Gas6/Kitl/Adam8	3
GO:0032781	positive regulation of ATPase activity	2/183	37/15625	0.0695704	0.365143	0.32245	Dynll2/Dnajb1	2
GO:0032924	activin receptor signaling pathway	2/183	37/15625	0.0695704	0.365143	0.32245	Fst/Dact2	2
GO:0050931	pigment cell differentiation	2/183	37/15625	0.0695704	0.365143	0.32245	Sod2/Kitl	2
GO:0072210	metanephric nephron development	2/183	37/15625	0.0695704	0.365143	0.32245	Wnt4/Lgr4	2
GO:0042129	regulation of T cell proliferation	4/183	133/15625	0.0711416	0.37266	0.329089	Il6st/Adk/Igf2/Igfbp2	4
GO:0030073	insulin secretion	5/183	189/15625	0.0716304	0.37376	0.33006	Glrx/Cacna1d/Bad/Klf7/Gja1	5
GO:0090276	regulation of peptide hormone secretion	5/183	189/15625	0.0716304	0.37376	0.33006	Glrx/Cacna1d/Bad/Klf7/Gja1	5
GO:0032409	regulation of transporter activity	6/183	248/15625	0.0718591	0.374225	0.330471	Glrx/Dapk1/Cacna1d/Ifngr2/S100a1/Gja1	6
GO:0090288	negative regulation of cellular response to growth factor stimulus	4/183	134/15625	0.0726923	0.376654	0.332616	Peg10/Wnt4/Tgfb1i1/Bambi	4
GO:0043370	regulation of CD4-positive, alpha-beta T cell differentiation	2/183	38/15625	0.0728872	0.376654	0.332616	Cd83/Runx1	2
GO:0072604	interleukin-6 secretion	2/183	38/15625	0.0728872	0.376654	0.332616	Gas6/C1qtnf4	2
GO:1905332	positive regulation of morphogenesis of an epithelium	2/183	38/15625	0.0728872	0.376654	0.332616	Wnt4/Lgr4	2
GO:0032102	negative regulation of response to external stimulus	7/183	311/15625	0.0736383	0.379193	0.334858	Cdkn1a/Wnt4/Smpdl3b/Igf2/Nenf/Xylt1/Gja1	7
GO:0032609	interferon-gamma production	3/183	83/15625	0.0736613	0.379193	0.334858	Gas6/Runx1/Ifnar1	3
GO:1904062	regulation of cation transmembrane transport	7/183	312/15625	0.0746215	0.379645	0.335257	Glrx/Dapk1/Cacna1d/Tspan13/Ifngr2/Cyba/S100a1	7
GO:0070997	neuron death	8/183	376/15625	0.0752167	0.379645	0.335257	Prdx3/Gapdh/Sod2/Cdk5/Bad/Fos/Adam8/Jun	8
GO:0001666	response to hypoxia	5/183	192/15625	0.0754875	0.379645	0.335257	Ogt/Acaa2/Itpr2/Bad/Adam8	5
GO:0051099	positive regulation of binding	5/183	192/15625	0.0754875	0.379645	0.335257	Eif3e/Cdk5/Calm1/H1f0/Bambi	5
GO:0001938	positive regulation of endothelial cell proliferation	3/183	84/15625	0.07576	0.379645	0.335257	Igf2/Jun/Cyba	3
GO:0009062	fatty acid catabolic process	3/183	84/15625	0.07576	0.379645	0.335257	Acaa2/Etfb/Hadhb	3
GO:0033555	multicellular organismal response to stress	3/183	84/15625	0.07576	0.379645	0.335257	Lypd1/Runx1/Gja1	3
GO:0046889	positive regulation of lipid biosynthetic process	3/183	84/15625	0.07576	0.379645	0.335257	Wnt4/Igf2/Mid1ip1	3
GO:0045834	positive regulation of lipid metabolic process	4/183	136/15625	0.0758449	0.379645	0.335257	Wnt4/Angptl4/Igf2/Mid1ip1	4
GO:0072006	nephron development	4/183	136/15625	0.0758449	0.379645	0.335257	Irx3/Wnt4/Wnt6/Lgr4	4
GO:0072073	kidney epithelium development	4/183	136/15625	0.0758449	0.379645	0.335257	Irx3/Wnt4/Wnt6/Lgr4	4
GO:0010559	regulation of glycoprotein biosynthetic process	2/183	39/15625	0.076254	0.379645	0.335257	Itm2c/Itm2a	2
GO:0031670	cellular response to nutrient	2/183	39/15625	0.076254	0.379645	0.335257	Cib2/Gas6	2
GO:0048247	lymphocyte chemotaxis	2/183	39/15625	0.076254	0.379645	0.335257	Gas6/Adam8	2
GO:0050798	activated T cell proliferation	2/183	39/15625	0.076254	0.379645	0.335257	Igf2/Igfbp2	2
GO:0061098	positive regulation of protein tyrosine kinase activity	2/183	39/15625	0.076254	0.379645	0.335257	Gas6/Gprc5b	2
GO:0086009	membrane repolarization	2/183	39/15625	0.076254	0.379645	0.335257	Cacna1d/Gja1	2
GO:0008544	epidermis development	6/183	252/15625	0.076297	0.379645	0.335257	Fst/Runx1/Tnfrsf19/Macroh2a2/Klf7/Lgr4	6
GO:0050663	cytokine secretion	5/183	193/15625	0.0767978	0.381429	0.336833	Gas6/Gapdh/Ifnar1/C1qtnf4/Lgr4	5
GO:0009101	glycoprotein biosynthetic process	6/183	253/15625	0.0774303	0.38386	0.338979	Ogt/Csgalnact1/Itm2c/Xylt1/Gxylt2/Itm2a	6
GO:0045921	positive regulation of exocytosis	3/183	85/15625	0.077885	0.383984	0.339089	Glrx/Cdk5/Myo5b	3
GO:0120162	positive regulation of cold-induced thermogenesis	3/183	85/15625	0.077885	0.383984	0.339089	Ogt/G0s2/Gja1	3
GO:1903557	positive regulation of tumor necrosis factor superfamily cytokine production	3/183	85/15625	0.077885	0.383984	0.339089	Adam8/C1qtnf4/Cyba	3
GO:0001961	positive regulation of cytokine-mediated signaling pathway	2/183	40/15625	0.0796694	0.385964	0.340837	Gas6/C1qtnf4	2
GO:0018198	peptidyl-cysteine modification	2/183	40/15625	0.0796694	0.385964	0.340837	Prdx3/Gapdh	2
GO:0032941	secretion by tissue	2/183	40/15625	0.0796694	0.385964	0.340837	Cyba/Gja1	2
GO:0050701	interleukin-1 secretion	2/183	40/15625	0.0796694	0.385964	0.340837	Gas6/Ifnar1	2
GO:0051154	negative regulation of striated muscle cell differentiation	2/183	40/15625	0.0796694	0.385964	0.340837	Msx1/Bhlhe41	2
GO:0060135	maternal process involved in female pregnancy	2/183	40/15625	0.0796694	0.385964	0.340837	Wnt4/Prdx3	2
GO:0060325	face morphogenesis	2/183	40/15625	0.0796694	0.385964	0.340837	Msx1/Lef1	2
GO:0061900	glial cell activation	2/183	40/15625	0.0796694	0.385964	0.340837	Ifngr2/Jun	2
GO:1904036	negative regulation of epithelial cell apoptotic process	2/183	40/15625	0.0796694	0.385964	0.340837	Gas6/Angptl4	2
GO:0044262	cellular carbohydrate metabolic process	6/183	255/15625	0.0797257	0.385964	0.340837	Ogt/Il6st/Csgalnact1/Igf2/Bad/Tpi1	6
GO:0001656	metanephros development	3/183	86/15625	0.080036	0.386073	0.340933	Irx3/Wnt4/Lgr4	3
GO:0014074	response to purine-containing compound	3/183	86/15625	0.080036	0.386073	0.340933	Cib2/Itpr2/Jun	3
GO:0031589	cell-substrate adhesion	7/183	318/15625	0.0806838	0.386297	0.341131	Gas6/Egfl6/Wnt4/Lgals1/Itga6/Cdk5/Adam8	7
GO:0032386	regulation of intracellular transport	7/183	318/15625	0.0806838	0.386297	0.341131	Gas6/Ogt/Ifi27/Gdi1/Use1/Cdk5/Reep1	7
GO:0030326	embryonic limb morphogenesis	4/183	139/15625	0.0807014	0.386297	0.341131	Msx1/Lef1/Aldh1a2/Gja1	4
GO:0035113	embryonic appendage morphogenesis	4/183	139/15625	0.0807014	0.386297	0.341131	Msx1/Lef1/Aldh1a2/Gja1	4
GO:2000027	regulation of animal organ morphogenesis	5/183	196/15625	0.0808026	0.386297	0.341131	Wnt4/Wnt6/Nkd1/Msx1/Lgr4	5
GO:0019318	hexose metabolic process	5/183	197/15625	0.082162	0.38826	0.342865	Ogt/Gapdh/Igf2/Bad/Tpi1	5
GO:0031345	negative regulation of cell projection organization	5/183	197/15625	0.082162	0.38826	0.342865	Lgals1/Itm2c/Gdi1/Cdk5/Xylt1	5
GO:0006165	nucleoside diphosphate phosphorylation	3/183	87/15625	0.0822127	0.38826	0.342865	Ogt/Gapdh/Tpi1	3
GO:1901222	regulation of NIK/NF-kappaB signaling	3/183	87/15625	0.0822127	0.38826	0.342865	Glrx/Prdx1/C1qtnf4	3
GO:1903426	regulation of reactive oxygen species biosynthetic process	3/183	87/15625	0.0822127	0.38826	0.342865	Ogt/Sod2/Cyba	3
GO:1903707	negative regulation of hemopoiesis	4/183	140/15625	0.0823538	0.38826	0.342865	Runx1/Tmem178/Tmem176a/Tmem176b	4
GO:1990845	adaptive thermogenesis	4/183	140/15625	0.0823538	0.38826	0.342865	Ogt/G0s2/Lgr4/Gja1	4
GO:0001662	behavioral fear response	2/183	41/15625	0.0831316	0.38826	0.342865	Lypd1/Gja1	2
GO:0002762	negative regulation of myeloid leukocyte differentiation	2/183	41/15625	0.0831316	0.38826	0.342865	Runx1/Tmem178	2
GO:0006024	glycosaminoglycan biosynthetic process	2/183	41/15625	0.0831316	0.38826	0.342865	Csgalnact1/Xylt1	2
GO:0046638	positive regulation of alpha-beta T cell differentiation	2/183	41/15625	0.0831316	0.38826	0.342865	Cd83/Runx1	2
GO:0070169	positive regulation of biomineral tissue development	2/183	41/15625	0.0831316	0.38826	0.342865	Wnt4/Wnt6	2
GO:0110151	positive regulation of biomineralization	2/183	41/15625	0.0831316	0.38826	0.342865	Wnt4/Wnt6	2
GO:0090287	regulation of cellular response to growth factor stimulus	6/183	258/15625	0.08324	0.38826	0.342865	Fst/Peg10/Wnt4/Msx1/Tgfb1i1/Bambi	6
GO:0036293	response to decreased oxygen levels	5/183	198/15625	0.0835336	0.388953	0.343477	Ogt/Acaa2/Itpr2/Bad/Adam8	5
GO:0007584	response to nutrient	3/183	88/15625	0.0844148	0.39102	0.345302	Cib2/Gas6/Rbp1	3
GO:0019395	fatty acid oxidation	3/183	88/15625	0.0844148	0.39102	0.345302	Acaa2/Etfb/Hadhb	3
GO:0046632	alpha-beta T cell differentiation	3/183	88/15625	0.0844148	0.39102	0.345302	Cd83/Runx1/Lef1	3
GO:0010950	positive regulation of endopeptidase activity	4/183	142/15625	0.0857086	0.393854	0.347805	Foxl2/Dap/Dapk1/Bad	4
GO:0002209	behavioral defense response	2/183	42/15625	0.0866391	0.393854	0.347805	Lypd1/Gja1	2
GO:0030866	cortical actin cytoskeleton organization	2/183	42/15625	0.0866391	0.393854	0.347805	Fmnl2/Cdk5	2
GO:0032663	regulation of interleukin-2 production	2/183	42/15625	0.0866391	0.393854	0.347805	Cd83/Runx1	2
GO:0034198	cellular response to amino acid starvation	2/183	42/15625	0.0866391	0.393854	0.347805	Cdkn1a/Dap	2
GO:0042267	natural killer cell mediated cytotoxicity	2/183	42/15625	0.0866391	0.393854	0.347805	Igf2/Prdx1	2
GO:0090184	positive regulation of kidney development	2/183	42/15625	0.0866391	0.393854	0.347805	Wnt4/Lgr4	2
GO:0003014	renal system process	3/183	89/15625	0.086642	0.393854	0.347805	Gas6/Cyba/Gja1	3
GO:0046849	bone remodeling	3/183	89/15625	0.086642	0.393854	0.347805	Adam8/Lgr4/Gja1	3
GO:0046939	nucleotide phosphorylation	3/183	89/15625	0.086642	0.393854	0.347805	Ogt/Gapdh/Tpi1	3
GO:0060021	roof of mouth development	3/183	89/15625	0.086642	0.393854	0.347805	Dhrs3/Msx1/Lef1	3
GO:0003007	heart morphogenesis	6/183	261/15625	0.0868395	0.394084	0.348008	Dhrs3/Msx1/Axin2/Aldh1a2/Jun/Gja1	6
GO:1903169	regulation of calcium ion transmembrane transport	4/183	143/15625	0.0874108	0.395339	0.349116	Cacna1d/Tspan13/Cyba/S100a1	4
GO:1903555	regulation of tumor necrosis factor superfamily cytokine production	4/183	143/15625	0.0874108	0.395339	0.349116	Gas6/Adam8/C1qtnf4/Cyba	4
GO:0034440	lipid oxidation	3/183	90/15625	0.088894	0.401115	0.354217	Acaa2/Etfb/Hadhb	3
GO:0030278	regulation of ossification	5/183	202/15625	0.0891406	0.401115	0.354217	Wnt4/Il6st/Dhrs3/Axin2/Gja1	5
GO:0042113	B cell activation	5/183	202/15625	0.0891406	0.401115	0.354217	Cdkn1a/Lgals1/Lef1/Bad/Itm2a	5
GO:0001822	kidney development	6/183	263/15625	0.0892863	0.401115	0.354217	Irx3/Wnt4/Wnt6/Dact2/Cdkn1c/Lgr4	6
GO:0002228	natural killer cell mediated immunity	2/183	43/15625	0.0901905	0.402481	0.355423	Igf2/Prdx1	2
GO:0044060	regulation of endocrine process	2/183	43/15625	0.0901905	0.402481	0.355423	Runx1/Foxl2	2
GO:1902893	regulation of pri-miRNA transcription by RNA polymerase II	2/183	43/15625	0.0901905	0.402481	0.355423	Fos/Jun	2
GO:1903018	regulation of glycoprotein metabolic process	2/183	43/15625	0.0901905	0.402481	0.355423	Itm2c/Itm2a	2
GO:0051897	positive regulation of protein kinase B signaling	3/183	91/15625	0.0911705	0.406178	0.358688	Gas6/Igf2/Adam8	3
GO:1904064	positive regulation of cation transmembrane transport	4/183	146/15625	0.0926151	0.411248	0.363165	Glrx/Cacna1d/Ifngr2/S100a1	4
GO:2001236	regulation of extrinsic apoptotic signaling pathway	4/183	146/15625	0.0926151	0.411248	0.363165	Itga6/Itm2c/Dapk1/G0s2	4
GO:0033157	regulation of intracellular protein transport	5/183	205/15625	0.0934717	0.414366	0.365918	Gas6/Ogt/Ifi27/Gdi1/Cdk5	5
GO:0007157	heterophilic cell-cell adhesion via plasma membrane cell adhesion molecules	2/183	44/15625	0.0937842	0.414381	0.365932	Lgals7/Lgals1	2
GO:0051353	positive regulation of oxidoreductase activity	2/183	44/15625	0.0937842	0.414381	0.365932	Cyba/S100a1	2
GO:0071706	tumor necrosis factor superfamily cytokine production	4/183	147/15625	0.0943821	0.416337	0.367659	Gas6/Adam8/C1qtnf4/Cyba	4
GO:0038061	NIK/NF-kappaB signaling	3/183	93/15625	0.0957958	0.420995	0.371772	Glrx/Prdx1/C1qtnf4	3
GO:0110110	positive regulation of animal organ morphogenesis	3/183	93/15625	0.0957958	0.420995	0.371772	Wnt4/Wnt6/Lgr4	3
GO:0052547	regulation of peptidase activity	7/183	332/15625	0.095909	0.420995	0.371772	Gas6/Gapdh/Lef1/Foxl2/Dap/Dapk1/Bad	7
GO:0001960	negative regulation of cytokine-mediated signaling pathway	2/183	45/15625	0.0974187	0.425463	0.375718	Gas6/Il6st	2
GO:0035136	forelimb morphogenesis	2/183	45/15625	0.0974187	0.425463	0.375718	Msx1/Aldh1a2	2
GO:0042596	fear response	2/183	45/15625	0.0974187	0.425463	0.375718	Lypd1/Gja1	2
GO:0001558	regulation of cell growth	8/183	399/15625	0.0975615	0.425463	0.375718	Cdkn1a/Msx1/Lef1/Gdi1/Cdk5/Myo5b/Cyba/Gja1	8
GO:0006612	protein targeting to membrane	3/183	94/15625	0.0981439	0.427309	0.377348	Ogt/Gdi1/Cdk5	3
GO:0044264	cellular polysaccharide metabolic process	3/183	95/15625	0.100515	0.431378	0.380941	Il6st/Csgalnact1/Igf2	3
GO:0032350	regulation of hormone metabolic process	2/183	46/15625	0.101093	0.431378	0.380941	Wnt4/Igf2	2
GO:0046128	purine ribonucleoside metabolic process	2/183	46/15625	0.101093	0.431378	0.380941	Adk/Gamt	2
GO:0060760	positive regulation of response to cytokine stimulus	2/183	46/15625	0.101093	0.431378	0.380941	Gas6/C1qtnf4	2
GO:0150076	neuroinflammatory response	2/183	46/15625	0.101093	0.431378	0.380941	Ifngr2/Jun	2
GO:1903202	negative regulation of oxidative stress-induced cell death	2/183	46/15625	0.101093	0.431378	0.380941	Glrx/Sod2	2
GO:1990928	response to amino acid starvation	2/183	46/15625	0.101093	0.431378	0.380941	Cdkn1a/Dap	2
GO:2000351	regulation of endothelial cell apoptotic process	2/183	46/15625	0.101093	0.431378	0.380941	Gas6/Angptl4	2
GO:2000677	regulation of transcription regulatory region DNA binding	2/183	46/15625	0.101093	0.431378	0.380941	Msx1/H1f0	2
GO:0010952	positive regulation of peptidase activity	4/183	151/15625	0.101609	0.431378	0.380941	Foxl2/Dap/Dapk1/Bad	4
GO:0009408	response to heat	3/183	96/15625	0.10291	0.431378	0.380941	Rasa3/Tgfb1i1/Xylt1	3
GO:0071887	leukocyte apoptotic process	3/183	96/15625	0.10291	0.431378	0.380941	Gas6/Kitl/Adam8	3
GO:0001659	temperature homeostasis	4/183	152/15625	0.103454	0.431378	0.380941	Ogt/G0s2/Lgr4/Gja1	4
GO:0030900	forebrain development	7/183	339/15625	0.104082	0.431378	0.380941	Jakmip1/Wnt4/Emx2/Msx1/Lef1/Aldh1a2/Cdk5	7
GO:0002067	glandular epithelial cell differentiation	2/183	47/15625	0.104805	0.431378	0.380941	Wnt4/Bad	2
GO:0045824	negative regulation of innate immune response	2/183	47/15625	0.104805	0.431378	0.380941	Smpdl3b/Igf2	2
GO:0048662	negative regulation of smooth muscle cell proliferation	2/183	47/15625	0.104805	0.431378	0.380941	Cdkn1a/Sod2	2
GO:0061005	cell differentiation involved in kidney development	2/183	47/15625	0.104805	0.431378	0.380941	Wnt4/Lgr4	2
GO:1900408	negative regulation of cellular response to oxidative stress	2/183	47/15625	0.104805	0.431378	0.380941	Glrx/Sod2	2
GO:2000107	negative regulation of leukocyte apoptotic process	2/183	47/15625	0.104805	0.431378	0.380941	Gas6/Kitl	2
GO:0001959	regulation of cytokine-mediated signaling pathway	3/183	97/15625	0.105326	0.431378	0.380941	Gas6/Il6st/C1qtnf4	3
GO:0006892	post-Golgi vesicle-mediated transport	3/183	97/15625	0.105326	0.431378	0.380941	Arf3/Myo1b/Vps35l	3
GO:0017015	regulation of transforming growth factor beta receptor signaling pathway	3/183	97/15625	0.105326	0.431378	0.380941	Peg10/Tgfb1i1/Bambi	3
GO:0001818	negative regulation of cytokine production	5/183	213/15625	0.105538	0.431378	0.380941	Cd83/Gas6/Laptm4b/Lef1/Lgr4	5
GO:0005996	monosaccharide metabolic process	5/183	214/15625	0.107098	0.431378	0.380941	Ogt/Gapdh/Igf2/Bad/Tpi1	5
GO:1901214	regulation of neuron death	7/183	342/15625	0.107698	0.431378	0.380941	Prdx3/Sod2/Cdk5/Bad/Fos/Adam8/Jun	7
GO:0010332	response to gamma radiation	2/183	48/15625	0.108553	0.431378	0.380941	Cdkn1a/Sod2	2
GO:0031103	axon regeneration	2/183	48/15625	0.108553	0.431378	0.380941	Xylt1/Jun	2
GO:0045599	negative regulation of fat cell differentiation	2/183	48/15625	0.108553	0.431378	0.380941	Sod2/Tgfb1i1	2
GO:0098754	detoxification	2/183	48/15625	0.108553	0.431378	0.380941	Sod2/Prdx1	2
GO:0009615	response to virus	5/183	215/15625	0.10867	0.431378	0.380941	Ifitm1/Ifitm2/Ifnar1/Ifngr2/Ifitm3	5
GO:2001234	negative regulation of apoptotic signaling pathway	5/183	215/15625	0.10867	0.431378	0.380941	Wnt4/Acaa2/Itga6/Sod2/Dapk1	5
GO:0018108	peptidyl-tyrosine phosphorylation	6/183	278/15625	0.108819	0.431378	0.380941	Gas6/Il6st/Igf2/Ifnar1/Gprc5b/Kitl	6
GO:0051402	neuron apoptotic process	6/183	278/15625	0.108819	0.431378	0.380941	Prdx3/Gapdh/Sod2/Cdk5/Adam8/Jun	6
GO:0006066	alcohol metabolic process	6/183	279/15625	0.110195	0.431378	0.380941	Wnt4/Hmgcs2/Dhrs3/Pcbd1/Tpi1/Rbp1	6
GO:0072329	monocarboxylic acid catabolic process	3/183	99/15625	0.110227	0.431378	0.380941	Acaa2/Etfb/Hadhb	3
GO:0090263	positive regulation of canonical Wnt signaling pathway	3/183	99/15625	0.110227	0.431378	0.380941	Gprc5b/Lgr4/Bambi	3
GO:1903844	regulation of cellular response to transforming growth factor beta stimulus	3/183	99/15625	0.110227	0.431378	0.380941	Peg10/Tgfb1i1/Bambi	3
GO:0002318	myeloid progenitor cell differentiation	1/183	10/15625	0.111167	0.431378	0.380941	Runx1	1
GO:0015937	coenzyme A biosynthetic process	1/183	10/15625	0.111167	0.431378	0.380941	Pank1	1
GO:0019370	leukotriene biosynthetic process	1/183	10/15625	0.111167	0.431378	0.380941	Mgst3	1
GO:0031943	regulation of glucocorticoid metabolic process	1/183	10/15625	0.111167	0.431378	0.380941	Wnt4	1
GO:0032096	negative regulation of response to food	1/183	10/15625	0.111167	0.431378	0.380941	Nenf	1
GO:0032342	aldosterone biosynthetic process	1/183	10/15625	0.111167	0.431378	0.380941	Wnt4	1
GO:0032353	negative regulation of hormone biosynthetic process	1/183	10/15625	0.111167	0.431378	0.380941	Wnt4	1
GO:0033089	positive regulation of T cell differentiation in thymus	1/183	10/15625	0.111167	0.431378	0.380941	Adam8	1
GO:0033131	regulation of glucokinase activity	1/183	10/15625	0.111167	0.431378	0.380941	Bad	1
GO:0033572	transferrin transport	1/183	10/15625	0.111167	0.431378	0.380941	Myo1b	1
GO:0034214	protein hexamerization	1/183	10/15625	0.111167	0.431378	0.380941	Oat	1
GO:0042501	serine phosphorylation of STAT protein	1/183	10/15625	0.111167	0.431378	0.380941	Cdk5	1
GO:0044764	multi-organism cellular process	1/183	10/15625	0.111167	0.431378	0.380941	Gas6	1
GO:0045026	plasma membrane fusion	1/183	10/15625	0.111167	0.431378	0.380941	Tpst2	1
GO:0045351	type I interferon biosynthetic process	1/183	10/15625	0.111167	0.431378	0.380941	Ifnar1	1
GO:0045762	positive regulation of adenylate cyclase activity	1/183	10/15625	0.111167	0.431378	0.380941	Cacna1d	1
GO:0046884	follicle-stimulating hormone secretion	1/183	10/15625	0.111167	0.431378	0.380941	Foxl2	1
GO:0051798	positive regulation of hair follicle development	1/183	10/15625	0.111167	0.431378	0.380941	Fst	1
GO:0060710	chorio-allantoic fusion	1/183	10/15625	0.111167	0.431378	0.380941	Lef1	1
GO:0061085	regulation of histone H3-K27 methylation	1/183	10/15625	0.111167	0.431378	0.380941	Ogt	1
GO:0061577	calcium ion transmembrane transport via high voltage-gated calcium channel	1/183	10/15625	0.111167	0.431378	0.380941	Cacna1d	1
GO:0071838	cell proliferation in bone marrow	1/183	10/15625	0.111167	0.431378	0.380941	Lef1	1
GO:0072321	chaperone-mediated protein transport	1/183	10/15625	0.111167	0.431378	0.380941	Timm8a1	1
GO:0075522	IRES-dependent viral translational initiation	1/183	10/15625	0.111167	0.431378	0.380941	Eif3f	1
GO:0090336	positive regulation of brown fat cell differentiation	1/183	10/15625	0.111167	0.431378	0.380941	Fndc5	1
GO:1900038	negative regulation of cellular response to hypoxia	1/183	10/15625	0.111167	0.431378	0.380941	Ogt	1
GO:1902415	regulation of mRNA binding	1/183	10/15625	0.111167	0.431378	0.380941	Eif3e	1
GO:1903431	positive regulation of cell maturation	1/183	10/15625	0.111167	0.431378	0.380941	Runx1	1
GO:2000574	regulation of microtubule motor activity	1/183	10/15625	0.111167	0.431378	0.380941	Dynll2	1
GO:0060828	regulation of canonical Wnt signaling pathway	5/183	217/15625	0.111847	0.431378	0.380941	Nkd1/Axin2/Gprc5b/Lgr4/Bambi	5
GO:0006023	aminoglycan biosynthetic process	2/183	49/15625	0.112337	0.431378	0.380941	Csgalnact1/Xylt1	2
GO:0032623	interleukin-2 production	2/183	49/15625	0.112337	0.431378	0.380941	Cd83/Runx1	2
GO:0043618	regulation of transcription from RNA polymerase II promoter in response to stress	2/183	49/15625	0.112337	0.431378	0.380941	Dnajb1/Jun	2
GO:0045604	regulation of epidermal cell differentiation	2/183	49/15625	0.112337	0.431378	0.380941	Macroh2a2/Klf7	2
GO:0046850	regulation of bone remodeling	2/183	49/15625	0.112337	0.431378	0.380941	Adam8/Gja1	2
GO:0060761	negative regulation of response to cytokine stimulus	2/183	49/15625	0.112337	0.431378	0.380941	Gas6/Il6st	2
GO:0060986	endocrine hormone secretion	2/183	49/15625	0.112337	0.431378	0.380941	Runx1/Foxl2	2
GO:0072577	endothelial cell apoptotic process	2/183	49/15625	0.112337	0.431378	0.380941	Gas6/Angptl4	2
GO:1900449	regulation of glutamate receptor signaling pathway	2/183	49/15625	0.112337	0.431378	0.380941	Dapk1/Ifngr2	2
GO:2000514	regulation of CD4-positive, alpha-beta T cell activation	2/183	49/15625	0.112337	0.431378	0.380941	Cd83/Runx1	2
GO:0001657	ureteric bud development	3/183	100/15625	0.11271	0.431378	0.380941	Wnt4/Wnt6/Lgr4	3
GO:0006090	pyruvate metabolic process	3/183	100/15625	0.11271	0.431378	0.380941	Ogt/Gapdh/Tpi1	3
GO:0014896	muscle hypertrophy	3/183	100/15625	0.11271	0.431378	0.380941	Adk/Sorbs2/Cyba	3
GO:0072163	mesonephric epithelium development	3/183	100/15625	0.11271	0.431378	0.380941	Wnt4/Wnt6/Lgr4	3
GO:0072164	mesonephric tubule development	3/183	100/15625	0.11271	0.431378	0.380941	Wnt4/Wnt6/Lgr4	3
GO:2001023	regulation of response to drug	3/183	100/15625	0.11271	0.431378	0.380941	Gabra4/Glrx/Runx1	3
GO:1903034	regulation of response to wounding	4/183	157/15625	0.112911	0.431378	0.380941	Cdkn1a/Wnt4/Xylt1/Gja1	4
GO:2000241	regulation of reproductive process	4/183	157/15625	0.112911	0.431378	0.380941	Wnt4/Runx1/Msx1/Tpst2	4
GO:0009611	response to wounding	8/183	415/15625	0.115111	0.432475	0.38191	Cdkn1a/Gas6/Wnt4/Sod2/Cdk5/Xylt1/Jun/Gja1	8
GO:0006413	translational initiation	3/183	101/15625	0.115214	0.432475	0.38191	Eif3f/Eif3e/Hbb-b1	3
GO:1904019	epithelial cell apoptotic process	3/183	101/15625	0.115214	0.432475	0.38191	Gas6/Angptl4/Bad	3
GO:0009119	ribonucleoside metabolic process	2/183	50/15625	0.116155	0.432475	0.38191	Adk/Gamt	2
GO:0030865	cortical cytoskeleton organization	2/183	50/15625	0.116155	0.432475	0.38191	Fmnl2/Cdk5	2
GO:0042278	purine nucleoside metabolic process	2/183	50/15625	0.116155	0.432475	0.38191	Adk/Gamt	2
GO:0061614	pri-miRNA transcription by RNA polymerase II	2/183	50/15625	0.116155	0.432475	0.38191	Fos/Jun	2
GO:0072132	mesenchyme morphogenesis	2/183	50/15625	0.116155	0.432475	0.38191	Msx1/Lef1	2
GO:0098661	inorganic anion transmembrane transport	2/183	50/15625	0.116155	0.432475	0.38191	Gabra4/Gabrb1	2
GO:1902883	negative regulation of response to oxidative stress	2/183	50/15625	0.116155	0.432475	0.38191	Glrx/Sod2	2
GO:1901137	carbohydrate derivative biosynthetic process	9/183	485/15625	0.116934	0.432475	0.38191	Ogt/Adk/Csgalnact1/Itm2c/Xylt1/Pank1/Gxylt2/Tpi1/Itm2a	9
GO:0045444	fat cell differentiation	5/183	221/15625	0.118334	0.432475	0.38191	Selenbp1/Fndc5/Itga6/Sod2/Tgfb1i1	5
GO:0051591	response to cAMP	2/183	51/15625	0.120005	0.432475	0.38191	Itpr2/Jun	2
GO:1903510	mucopolysaccharide metabolic process	2/183	51/15625	0.120005	0.432475	0.38191	Csgalnact1/Xylt1	2
GO:0001823	mesonephros development	3/183	103/15625	0.120284	0.432475	0.38191	Wnt4/Wnt6/Lgr4	3
GO:0032414	positive regulation of ion transmembrane transporter activity	3/183	103/15625	0.120284	0.432475	0.38191	Glrx/Ifngr2/S100a1	3
GO:1903409	reactive oxygen species biosynthetic process	3/183	103/15625	0.120284	0.432475	0.38191	Ogt/Sod2/Cyba	3
GO:0072330	monocarboxylic acid biosynthetic process	4/183	161/15625	0.120743	0.432475	0.38191	Aldh1a2/Mid1ip1/Gamt/Rbp1	4
GO:0001991	regulation of systemic arterial blood pressure by circulatory renin-angiotensin	1/183	11/15625	0.121583	0.432475	0.38191	Atp6ap2	1
GO:0002544	chronic inflammatory response	1/183	11/15625	0.121583	0.432475	0.38191	Gja1	1
GO:0006527	arginine catabolic process	1/183	11/15625	0.121583	0.432475	0.38191	Oat	1
GO:0006705	mineralocorticoid biosynthetic process	1/183	11/15625	0.121583	0.432475	0.38191	Wnt4	1
GO:0006977	DNA damage response, signal transduction by p53 class mediator resulting in cell cycle arrest	1/183	11/15625	0.121583	0.432475	0.38191	Cdkn1a	1
GO:0007039	protein catabolic process in the vacuole	1/183	11/15625	0.121583	0.432475	0.38191	Laptm4b	1
GO:0009265	2'-deoxyribonucleotide biosynthetic process	1/183	11/15625	0.121583	0.432475	0.38191	Adk	1
GO:0031936	negative regulation of chromatin silencing	1/183	11/15625	0.121583	0.432475	0.38191	H1f0	1
GO:0031953	negative regulation of protein autophosphorylation	1/183	11/15625	0.121583	0.432475	0.38191	Jun	1
GO:0032341	aldosterone metabolic process	1/183	11/15625	0.121583	0.432475	0.38191	Wnt4	1
GO:0032351	negative regulation of hormone metabolic process	1/183	11/15625	0.121583	0.432475	0.38191	Wnt4	1
GO:0032825	positive regulation of natural killer cell differentiation	1/183	11/15625	0.121583	0.432475	0.38191	Gas6	1
GO:0033079	immature T cell proliferation	1/183	11/15625	0.121583	0.432475	0.38191	Wnt4	1
GO:0033539	fatty acid beta-oxidation using acyl-CoA dehydrogenase	1/183	11/15625	0.121583	0.432475	0.38191	Etfb	1
GO:0034392	negative regulation of smooth muscle cell apoptotic process	1/183	11/15625	0.121583	0.432475	0.38191	Gapdh	1
GO:0036295	cellular response to increased oxygen levels	1/183	11/15625	0.121583	0.432475	0.38191	Atp6v1g1	1
GO:0036444	calcium import into the mitochondrion	1/183	11/15625	0.121583	0.432475	0.38191	Micu1	1
GO:0042635	positive regulation of hair cycle	1/183	11/15625	0.121583	0.432475	0.38191	Fst	1
GO:0046185	aldehyde catabolic process	1/183	11/15625	0.121583	0.432475	0.38191	Glo1	1
GO:0046385	deoxyribose phosphate biosynthetic process	1/183	11/15625	0.121583	0.432475	0.38191	Adk	1
GO:0048312	intracellular distribution of mitochondria	1/183	11/15625	0.121583	0.432475	0.38191	Ogt	1
GO:0050711	negative regulation of interleukin-1 secretion	1/183	11/15625	0.121583	0.432475	0.38191	Gas6	1
GO:0051561	positive regulation of mitochondrial calcium ion concentration	1/183	11/15625	0.121583	0.432475	0.38191	Micu1	1
GO:0051873	killing by host of symbiont cells	1/183	11/15625	0.121583	0.432475	0.38191	Gapdh	1
GO:0051923	sulfation	1/183	11/15625	0.121583	0.432475	0.38191	Tpst2	1
GO:0070255	regulation of mucus secretion	1/183	11/15625	0.121583	0.432475	0.38191	Cyba	1
GO:0070601	centromeric sister chromatid cohesion	1/183	11/15625	0.121583	0.432475	0.38191	Axin2	1
GO:0071474	cellular hyperosmotic response	1/183	11/15625	0.121583	0.432475	0.38191	Micu1	1
GO:0072075	metanephric mesenchyme development	1/183	11/15625	0.121583	0.432475	0.38191	Wnt4	1
GO:0098887	neurotransmitter receptor transport, endosome to postsynaptic membrane	1/183	11/15625	0.121583	0.432475	0.38191	Nsg1	1
GO:1900121	negative regulation of receptor binding	1/183	11/15625	0.121583	0.432475	0.38191	Lef1	1
GO:1901298	regulation of hydrogen peroxide-mediated programmed cell death	1/183	11/15625	0.121583	0.432475	0.38191	Glrx	1
GO:1903299	regulation of hexokinase activity	1/183	11/15625	0.121583	0.432475	0.38191	Bad	1
GO:2000018	regulation of male gonad development	1/183	11/15625	0.121583	0.432475	0.38191	Wnt4	1
GO:0034767	positive regulation of ion transmembrane transport	4/183	162/15625	0.122736	0.434676	0.383853	Glrx/Cacna1d/Ifngr2/S100a1	4
GO:0051262	protein tetramerization	4/183	162/15625	0.122736	0.434676	0.383853	Gapdh/Pcbd1/Sod2/Aldh1a2	4
GO:0005976	polysaccharide metabolic process	3/183	104/15625	0.12285	0.434676	0.383853	Il6st/Csgalnact1/Igf2	3
GO:0030183	B cell differentiation	3/183	104/15625	0.12285	0.434676	0.383853	Lgals1/Bad/Itm2a	3
GO:0032729	positive regulation of interferon-gamma production	2/183	52/15625	0.123887	0.436913	0.385829	Runx1/Ifnar1	2
GO:1903076	regulation of protein localization to plasma membrane	3/183	105/15625	0.125436	0.436913	0.385829	Lypd1/Cdk5/Myo5b	3
GO:0071695	anatomical structure maturation	5/183	226/15625	0.126689	0.436913	0.385829	Runx1/Cdkn1c/Aldh1a2/Xylt1/Gja1	5
GO:1901215	negative regulation of neuron death	5/183	226/15625	0.126689	0.436913	0.385829	Prdx3/Sod2/Cdk5/Adam8/Jun	5
GO:0015893	drug transport	4/183	164/15625	0.126766	0.436913	0.385829	Runx1/Hbb-b1/Gja1/Hbb-y	4
GO:0035107	appendage morphogenesis	4/183	164/15625	0.126766	0.436913	0.385829	Msx1/Lef1/Aldh1a2/Gja1	4
GO:0035108	limb morphogenesis	4/183	164/15625	0.126766	0.436913	0.385829	Msx1/Lef1/Aldh1a2/Gja1	4
GO:0045773	positive regulation of axon extension	2/183	53/15625	0.127799	0.436913	0.385829	Gdi1/Myo5b	2
GO:0046902	regulation of mitochondrial membrane permeability	2/183	53/15625	0.127799	0.436913	0.385829	Acaa2/Bad	2
GO:0051851	modulation by host of symbiont process	2/183	53/15625	0.127799	0.436913	0.385829	Lef1/Jun	2
GO:0099601	regulation of neurotransmitter receptor activity	2/183	53/15625	0.127799	0.436913	0.385829	Dapk1/Ifngr2	2
GO:0008630	intrinsic apoptotic signaling pathway in response to DNA damage	3/183	106/15625	0.128042	0.436913	0.385829	Cdkn1a/Sod2/Bad	3
GO:0010906	regulation of glucose metabolic process	3/183	106/15625	0.128042	0.436913	0.385829	Ogt/Igf2/Bad	3
GO:0046822	regulation of nucleocytoplasmic transport	3/183	107/15625	0.130666	0.436913	0.385829	Gas6/Ifi27/Cdk5	3
GO:0060759	regulation of response to cytokine stimulus	3/183	107/15625	0.130666	0.436913	0.385829	Gas6/Il6st/C1qtnf4	3
GO:0030166	proteoglycan biosynthetic process	2/183	54/15625	0.13174	0.436913	0.385829	Csgalnact1/Xylt1	2
GO:0042246	tissue regeneration	2/183	54/15625	0.13174	0.436913	0.385829	Cdkn1a/Gja1	2
GO:0043620	regulation of DNA-templated transcription in response to stress	2/183	54/15625	0.13174	0.436913	0.385829	Dnajb1/Jun	2
GO:0046637	regulation of alpha-beta T cell differentiation	2/183	54/15625	0.13174	0.436913	0.385829	Cd83/Runx1	2
GO:0050710	negative regulation of cytokine secretion	2/183	54/15625	0.13174	0.436913	0.385829	Gas6/Lgr4	2
GO:0061337	cardiac conduction	2/183	54/15625	0.13174	0.436913	0.385829	Cacna1d/Gja1	2
GO:0051480	regulation of cytosolic calcium ion concentration	6/183	294/15625	0.131875	0.436913	0.385829	Cib2/Il6st/Tmem178/Itpr2/Cyba/Gja1	6
GO:0001682	tRNA 5'-leader removal	1/183	12/15625	0.131878	0.436913	0.385829	Rpp25	1
GO:0006862	nucleotide transport	1/183	12/15625	0.131878	0.436913	0.385829	Gja1	1
GO:0008212	mineralocorticoid metabolic process	1/183	12/15625	0.131878	0.436913	0.385829	Wnt4	1
GO:0009215	purine deoxyribonucleoside triphosphate metabolic process	1/183	12/15625	0.131878	0.436913	0.385829	Adk	1
GO:0009950	dorsal/ventral axis specification	1/183	12/15625	0.131878	0.436913	0.385829	Axin2	1
GO:0010998	regulation of translational initiation by eIF2 alpha phosphorylation	1/183	12/15625	0.131878	0.436913	0.385829	Hbb-b1	1
GO:0032105	negative regulation of response to extracellular stimulus	1/183	12/15625	0.131878	0.436913	0.385829	Nenf	1
GO:0032108	negative regulation of response to nutrient levels	1/183	12/15625	0.131878	0.436913	0.385829	Nenf	1
GO:0034309	primary alcohol biosynthetic process	1/183	12/15625	0.131878	0.436913	0.385829	Wnt4	1
GO:0034393	positive regulation of smooth muscle cell apoptotic process	1/183	12/15625	0.131878	0.436913	0.385829	Sod2	1
GO:0036336	dendritic cell migration	1/183	12/15625	0.131878	0.436913	0.385829	Gas6	1
GO:0042538	hyperosmotic salinity response	1/183	12/15625	0.131878	0.436913	0.385829	Micu1	1
GO:0042574	retinal metabolic process	1/183	12/15625	0.131878	0.436913	0.385829	Aldh1a2	1
GO:0042989	sequestering of actin monomers	1/183	12/15625	0.131878	0.436913	0.385829	Tmsb4x	1
GO:0043374	CD8-positive, alpha-beta T cell differentiation	1/183	12/15625	0.131878	0.436913	0.385829	Runx1	1
GO:0043922	negative regulation by host of viral transcription	1/183	12/15625	0.131878	0.436913	0.385829	Jun	1
GO:0048340	paraxial mesoderm morphogenesis	1/183	12/15625	0.131878	0.436913	0.385829	Lef1	1
GO:0051004	regulation of lipoprotein lipase activity	1/183	12/15625	0.131878	0.436913	0.385829	Angptl4	1
GO:0060033	anatomical structure regression	1/183	12/15625	0.131878	0.436913	0.385829	Lef1	1
GO:0070914	UV-damage excision repair	1/183	12/15625	0.131878	0.436913	0.385829	H2aw	1
GO:0071295	cellular response to vitamin	1/183	12/15625	0.131878	0.436913	0.385829	Gas6	1
GO:0072044	collecting duct development	1/183	12/15625	0.131878	0.436913	0.385829	Dact2	1
GO:0072431	signal transduction involved in mitotic G1 DNA damage checkpoint	1/183	12/15625	0.131878	0.436913	0.385829	Cdkn1a	1
GO:0072672	neutrophil extravasation	1/183	12/15625	0.131878	0.436913	0.385829	Adam8	1
GO:1902400	intracellular signal transduction involved in G1 DNA damage checkpoint	1/183	12/15625	0.131878	0.436913	0.385829	Cdkn1a	1
GO:1904396	regulation of neuromuscular junction development	1/183	12/15625	0.131878	0.436913	0.385829	Sorbs2	1
GO:1905214	regulation of RNA binding	1/183	12/15625	0.131878	0.436913	0.385829	Eif3e	1
GO:0030516	regulation of axon extension	3/183	108/15625	0.13331	0.436913	0.385829	Gdi1/Cdk5/Myo5b	3
GO:0048565	digestive tract development	3/183	108/15625	0.13331	0.436913	0.385829	Itga6/Aldh1a2/Lgr4	3
GO:0071214	cellular response to abiotic stimulus	5/183	230/15625	0.133564	0.436913	0.385829	Micu1/Cdkn1a/Bad/H2aw/Gja1	5
GO:0104004	cellular response to environmental stimulus	5/183	230/15625	0.133564	0.436913	0.385829	Micu1/Cdkn1a/Bad/H2aw/Gja1	5
GO:0051188	cofactor biosynthetic process	4/183	168/15625	0.134991	0.436913	0.385829	Pcbd1/Sod2/Pank1/Cyba	4
GO:0030072	peptide hormone secretion	5/183	231/15625	0.135308	0.436913	0.385829	Glrx/Cacna1d/Bad/Klf7/Gja1	5
GO:0031330	negative regulation of cellular catabolic process	5/183	231/15625	0.135308	0.436913	0.385829	Laptm4b/Lzts1/Ogt/Axin2/Dap	5
GO:0032412	regulation of ion transmembrane transporter activity	5/183	231/15625	0.135308	0.436913	0.385829	Glrx/Dapk1/Cacna1d/Ifngr2/S100a1	5
GO:0010676	positive regulation of cellular carbohydrate metabolic process	2/183	55/15625	0.135709	0.436913	0.385829	Igf2/Bad	2
GO:0030858	positive regulation of epithelial cell differentiation	2/183	55/15625	0.135709	0.436913	0.385829	Bad/Macroh2a2	2
GO:0035567	non-canonical Wnt signaling pathway	2/183	55/15625	0.135709	0.436913	0.385829	Wnt4/Nkd1	2
GO:0045814	negative regulation of gene expression, epigenetic	2/183	55/15625	0.135709	0.436913	0.385829	H1f0/Macroh2a2	2
GO:0051445	regulation of meiotic cell cycle	2/183	55/15625	0.135709	0.436913	0.385829	Wnt4/Msx1	2
GO:1901264	carbohydrate derivative transport	2/183	55/15625	0.135709	0.436913	0.385829	Cyba/Gja1	2
GO:2000242	negative regulation of reproductive process	2/183	55/15625	0.135709	0.436913	0.385829	Wnt4/Tpst2	2
GO:0032411	positive regulation of transporter activity	3/183	109/15625	0.135973	0.436913	0.385829	Glrx/Ifngr2/S100a1	3
GO:1905330	regulation of morphogenesis of an epithelium	3/183	109/15625	0.135973	0.436913	0.385829	Wnt4/Nkd1/Lgr4	3
GO:0060562	epithelial tube morphogenesis	7/183	364/15625	0.13622	0.436913	0.385829	Irx3/Wnt4/Wnt6/Lef1/Aldh1a2/Lgr4/Gja1	7
GO:0051924	regulation of calcium ion transport	5/183	233/15625	0.138828	0.436913	0.385829	Cacna1d/Tspan13/Cyba/S100a1/Gja1	5
GO:0090068	positive regulation of cell cycle process	5/183	233/15625	0.138828	0.436913	0.385829	Cdkn1a/Wnt4/Msx1/Lef1/Igf2	5
GO:0042692	muscle cell differentiation	7/183	366/15625	0.138983	0.436913	0.385829	Wnt4/Msx1/Bhlhe41/Sod2/Igf2/Sorbs2/Tmsb4x	7
GO:0043524	negative regulation of neuron apoptotic process	4/183	170/15625	0.139183	0.436913	0.385829	Prdx3/Sod2/Adam8/Jun	4
GO:0001676	long-chain fatty acid metabolic process	2/183	56/15625	0.139704	0.436913	0.385829	Acot1/Pam	2
GO:0006749	glutathione metabolic process	2/183	56/15625	0.139704	0.436913	0.385829	Sod2/Glo1	2
GO:0043388	positive regulation of DNA binding	2/183	56/15625	0.139704	0.436913	0.385829	Calm1/H1f0	2
GO:0046635	positive regulation of alpha-beta T cell activation	2/183	56/15625	0.139704	0.436913	0.385829	Cd83/Runx1	2
GO:0090183	regulation of kidney development	2/183	56/15625	0.139704	0.436913	0.385829	Wnt4/Lgr4	2
GO:2001238	positive regulation of extrinsic apoptotic signaling pathway	2/183	56/15625	0.139704	0.436913	0.385829	Itm2c/G0s2	2
GO:0035270	endocrine system development	3/183	111/15625	0.141352	0.436913	0.385829	Wnt4/Cdkn1c/Bad	3
GO:0048814	regulation of dendrite morphogenesis	3/183	111/15625	0.141352	0.436913	0.385829	Lzts1/Cdk5/Myo5b	3
GO:0033674	positive regulation of kinase activity	8/183	437/15625	0.141832	0.436913	0.385829	Cdkn1a/Gas6/Axin2/Gprc5b/Cdk5/Bad/Kitl/Adam8	8
GO:0001553	luteinization	1/183	13/15625	0.142054	0.436913	0.385829	Runx1	1
GO:0002643	regulation of tolerance induction	1/183	13/15625	0.142054	0.436913	0.385829	Runx1	1
GO:0006704	glucocorticoid biosynthetic process	1/183	13/15625	0.142054	0.436913	0.385829	Wnt4	1
GO:0007096	regulation of exit from mitosis	1/183	13/15625	0.142054	0.436913	0.385829	Cdkn1c	1
GO:0009151	purine deoxyribonucleotide metabolic process	1/183	13/15625	0.142054	0.436913	0.385829	Adk	1
GO:0010421	hydrogen peroxide-mediated programmed cell death	1/183	13/15625	0.142054	0.436913	0.385829	Glrx	1
GO:0010623	programmed cell death involved in cell development	1/183	13/15625	0.142054	0.436913	0.385829	Kitl	1
GO:0010642	negative regulation of platelet-derived growth factor receptor signaling pathway	1/183	13/15625	0.142054	0.436913	0.385829	Glrx	1
GO:0010644	cell communication by electrical coupling	1/183	13/15625	0.142054	0.436913	0.385829	Gja1	1
GO:0010804	negative regulation of tumor necrosis factor-mediated signaling pathway	1/183	13/15625	0.142054	0.436913	0.385829	Gas6	1
GO:0010918	positive regulation of mitochondrial membrane potential	1/183	13/15625	0.142054	0.436913	0.385829	Bad	1
GO:0014850	response to muscle activity	1/183	13/15625	0.142054	0.436913	0.385829	Fndc5	1
GO:0021903	rostrocaudal neural tube patterning	1/183	13/15625	0.142054	0.436913	0.385829	Atp6ap2	1
GO:0032060	bleb assembly	1/183	13/15625	0.142054	0.436913	0.385829	Emp3	1
GO:0032656	regulation of interleukin-13 production	1/183	13/15625	0.142054	0.436913	0.385829	Lef1	1
GO:0033151	V(D)J recombination	1/183	13/15625	0.142054	0.436913	0.385829	Lef1	1
GO:0034134	toll-like receptor 2 signaling pathway	1/183	13/15625	0.142054	0.436913	0.385829	Cyba	1
GO:0043558	regulation of translational initiation in response to stress	1/183	13/15625	0.142054	0.436913	0.385829	Hbb-b1	1
GO:0045618	positive regulation of keratinocyte differentiation	1/183	13/15625	0.142054	0.436913	0.385829	Macroh2a2	1
GO:0045655	regulation of monocyte differentiation	1/183	13/15625	0.142054	0.436913	0.385829	Jun	1
GO:0045953	negative regulation of natural killer cell mediated cytotoxicity	1/183	13/15625	0.142054	0.436913	0.385829	Igf2	1
GO:0048711	positive regulation of astrocyte differentiation	1/183	13/15625	0.142054	0.436913	0.385829	Il6st	1
GO:0051044	positive regulation of membrane protein ectodomain proteolysis	1/183	13/15625	0.142054	0.436913	0.385829	Adam8	1
GO:0070234	positive regulation of T cell apoptotic process	1/183	13/15625	0.142054	0.436913	0.385829	Adam8	1
GO:0070254	mucus secretion	1/183	13/15625	0.142054	0.436913	0.385829	Cyba	1
GO:0070486	leukocyte aggregation	1/183	13/15625	0.142054	0.436913	0.385829	Adam8	1
GO:0071340	skeletal muscle acetylcholine-gated channel clustering	1/183	13/15625	0.142054	0.436913	0.385829	Sorbs2	1
GO:0071472	cellular response to salt stress	1/183	13/15625	0.142054	0.436913	0.385829	Micu1	1
GO:0072224	metanephric glomerulus development	1/183	13/15625	0.142054	0.436913	0.385829	Lgr4	1
GO:0097202	activation of cysteine-type endopeptidase activity	1/183	13/15625	0.142054	0.436913	0.385829	Bad	1
GO:0097468	programmed cell death in response to reactive oxygen species	1/183	13/15625	0.142054	0.436913	0.385829	Glrx	1
GO:0099159	regulation of modification of postsynaptic structure	1/183	13/15625	0.142054	0.436913	0.385829	Myo5b	1
GO:0150146	cell junction disassembly	1/183	13/15625	0.142054	0.436913	0.385829	Cdk5	1
GO:1901387	positive regulation of voltage-gated calcium channel activity	1/183	13/15625	0.142054	0.436913	0.385829	S100a1	1
GO:0001947	heart looping	2/183	57/15625	0.143724	0.4388	0.387495	Aldh1a2/Gja1	2
GO:0010656	negative regulation of muscle cell apoptotic process	2/183	57/15625	0.143724	0.4388	0.387495	Gapdh/Acot1	2
GO:0030837	negative regulation of actin filament polymerization	2/183	57/15625	0.143724	0.4388	0.387495	Kank3/Tmsb4x	2
GO:0031102	neuron projection regeneration	2/183	57/15625	0.143724	0.4388	0.387495	Xylt1/Jun	2
GO:0051148	negative regulation of muscle cell differentiation	2/183	57/15625	0.143724	0.4388	0.387495	Msx1/Bhlhe41	2
GO:0042542	response to hydrogen peroxide	3/183	112/15625	0.144069	0.4388	0.387495	Glrx/Prdx3/Sod2	3
GO:0051592	response to calcium ion	3/183	113/15625	0.146802	0.4388	0.387495	Gdi1/Fos/Jun	3
GO:0048813	dendrite morphogenesis	4/183	174/15625	0.147723	0.4388	0.387495	Lzts1/Cdk5/Myo5b/Klf7	4
GO:2001235	positive regulation of apoptotic signaling pathway	4/183	174/15625	0.147723	0.4388	0.387495	Msx1/Itm2c/Bad/G0s2	4
GO:0030101	natural killer cell activation	2/183	58/15625	0.147768	0.4388	0.387495	Gas6/Prdx1	2
GO:0043462	regulation of ATPase activity	2/183	58/15625	0.147768	0.4388	0.387495	Dynll2/Dnajb1	2
GO:0030307	positive regulation of cell growth	4/183	175/15625	0.149889	0.4388	0.387495	Lef1/Gdi1/Myo5b/Cyba	4
GO:0045862	positive regulation of proteolysis	6/183	306/15625	0.150579	0.4388	0.387495	Ogt/Foxl2/Dap/Dapk1/Bad/Adam8	6
GO:0006979	response to oxidative stress	7/183	375/15625	0.151751	0.4388	0.387495	Glrx/Prdx3/Sod2/Prdx1/Dapk1/Fos/Jun	7
GO:0006493	protein O-linked glycosylation	2/183	59/15625	0.151836	0.4388	0.387495	Ogt/Gxylt2	2
GO:0031343	positive regulation of cell killing	2/183	59/15625	0.151836	0.4388	0.387495	Gapdh/Bad	2
GO:0061951	establishment of protein localization to plasma membrane	2/183	59/15625	0.151836	0.4388	0.387495	Myo5b/Nsg1	2
GO:0099637	neurotransmitter receptor transport	2/183	59/15625	0.151836	0.4388	0.387495	Myo5b/Nsg1	2
GO:0044242	cellular lipid catabolic process	4/183	176/15625	0.152068	0.4388	0.387495	Smpdl3b/Acaa2/Etfb/Hadhb	4
GO:0002716	negative regulation of natural killer cell mediated immunity	1/183	14/15625	0.15211	0.4388	0.387495	Igf2	1
GO:0006007	glucose catabolic process	1/183	14/15625	0.15211	0.4388	0.387495	Bad	1
GO:0006691	leukotriene metabolic process	1/183	14/15625	0.15211	0.4388	0.387495	Mgst3	1
GO:0006706	steroid catabolic process	1/183	14/15625	0.15211	0.4388	0.387495	Hsd17b11	1
GO:0006910	phagocytosis, recognition	1/183	14/15625	0.15211	0.4388	0.387495	Colec12	1
GO:0007379	segment specification	1/183	14/15625	0.15211	0.4388	0.387495	Irx3	1
GO:0009263	deoxyribonucleotide biosynthetic process	1/183	14/15625	0.15211	0.4388	0.387495	Adk	1
GO:0010224	response to UV-B	1/183	14/15625	0.15211	0.4388	0.387495	Cdkn1a	1
GO:0010935	regulation of macrophage cytokine production	1/183	14/15625	0.15211	0.4388	0.387495	Gprc5b	1
GO:0015936	coenzyme A metabolic process	1/183	14/15625	0.15211	0.4388	0.387495	Pank1	1
GO:0018119	peptidyl-cysteine S-nitrosylation	1/183	14/15625	0.15211	0.4388	0.387495	Gapdh	1
GO:0018158	protein oxidation	1/183	14/15625	0.15211	0.4388	0.387495	Prdx3	1
GO:0019081	viral translation	1/183	14/15625	0.15211	0.4388	0.387495	Eif3f	1
GO:0021819	layer formation in cerebral cortex	1/183	14/15625	0.15211	0.4388	0.387495	Cdk5	1
GO:0021932	hindbrain radial glia guided cell migration	1/183	14/15625	0.15211	0.4388	0.387495	Lef1	1
GO:0032095	regulation of response to food	1/183	14/15625	0.15211	0.4388	0.387495	Nenf	1
GO:0032098	regulation of appetite	1/183	14/15625	0.15211	0.4388	0.387495	Nenf	1
GO:0032274	gonadotropin secretion	1/183	14/15625	0.15211	0.4388	0.387495	Foxl2	1
GO:0032823	regulation of natural killer cell differentiation	1/183	14/15625	0.15211	0.4388	0.387495	Gas6	1
GO:0033033	negative regulation of myeloid cell apoptotic process	1/183	14/15625	0.15211	0.4388	0.387495	Kitl	1
GO:0035791	platelet-derived growth factor receptor-beta signaling pathway	1/183	14/15625	0.15211	0.4388	0.387495	Glrx	1
GO:0042447	hormone catabolic process	1/183	14/15625	0.15211	0.4388	0.387495	Hsd17b11	1
GO:0042559	pteridine-containing compound biosynthetic process	1/183	14/15625	0.15211	0.4388	0.387495	Pcbd1	1
GO:0044406	adhesion of symbiont to host	1/183	14/15625	0.15211	0.4388	0.387495	Gas6	1
GO:0045579	positive regulation of B cell differentiation	1/183	14/15625	0.15211	0.4388	0.387495	Bad	1
GO:0046500	S-adenosylmethionine metabolic process	1/183	14/15625	0.15211	0.4388	0.387495	Gamt	1
GO:0048681	negative regulation of axon regeneration	1/183	14/15625	0.15211	0.4388	0.387495	Xylt1	1
GO:0060019	radial glial cell differentiation	1/183	14/15625	0.15211	0.4388	0.387495	Lef1	1
GO:0060192	negative regulation of lipase activity	1/183	14/15625	0.15211	0.4388	0.387495	Angptl4	1
GO:0071636	positive regulation of transforming growth factor beta production	1/183	14/15625	0.15211	0.4388	0.387495	Atp6ap2	1
GO:0071850	mitotic cell cycle arrest	1/183	14/15625	0.15211	0.4388	0.387495	Cdkn1a	1
GO:0090083	regulation of inclusion body assembly	1/183	14/15625	0.15211	0.4388	0.387495	Dnajb1	1
GO:0098814	spontaneous synaptic transmission	1/183	14/15625	0.15211	0.4388	0.387495	Nsg1	1
GO:0099116	tRNA 5'-end processing	1/183	14/15625	0.15211	0.4388	0.387495	Rpp25	1
GO:1901836	regulation of transcription of nucleolar large rRNA by RNA polymerase I	1/183	14/15625	0.15211	0.4388	0.387495	Macroh2a2	1
GO:1905063	regulation of vascular smooth muscle cell differentiation	1/183	14/15625	0.15211	0.4388	0.387495	Sod2	1
GO:1905941	positive regulation of gonad development	1/183	14/15625	0.15211	0.4388	0.387495	Runx1	1
GO:2000052	positive regulation of non-canonical Wnt signaling pathway	1/183	14/15625	0.15211	0.4388	0.387495	Nkd1	1
GO:0009100	glycoprotein metabolic process	6/183	307/15625	0.15219	0.4388	0.387495	Ogt/Csgalnact1/Itm2c/Xylt1/Gxylt2/Itm2a	6
GO:0001889	liver development	3/183	115/15625	0.15232	0.4388	0.387495	Runx1/Sod2/Jun	3
GO:0048754	branching morphogenesis of an epithelial tube	4/183	177/15625	0.154258	0.443035	0.391236	Wnt4/Wnt6/Lef1/Lgr4	4
GO:0050679	positive regulation of epithelial cell proliferation	4/183	177/15625	0.154258	0.443035	0.391236	Igf2/Bad/Jun/Cyba	4
GO:0002683	negative regulation of immune system process	7/183	377/15625	0.154661	0.443035	0.391236	Runx1/Smpdl3b/Tmem178/Igf2/Tmem176a/Kitl/Tmem176b	7
GO:0048705	skeletal system morphogenesis	5/183	242/15625	0.155155	0.443035	0.391236	Dhrs3/Msx1/Axin2/Csgalnact1/Sp5	5
GO:0034605	cellular response to heat	2/183	60/15625	0.155926	0.443035	0.391236	Rasa3/Xylt1	2
GO:0042446	hormone biosynthetic process	2/183	60/15625	0.155926	0.443035	0.391236	Wnt4/Igf2	2
GO:0050810	regulation of steroid biosynthetic process	2/183	60/15625	0.155926	0.443035	0.391236	Wnt4/Igf2	2
GO:0006605	protein targeting	5/183	243/15625	0.157017	0.443035	0.391236	Ogt/Dnajc15/Gdi1/Cdk5/Timm8a1	5
GO:0002065	columnar/cuboidal epithelial cell differentiation	3/183	117/15625	0.157903	0.443035	0.391236	Wnt4/Lef1/Bad	3
GO:0061025	membrane fusion	3/183	117/15625	0.157903	0.443035	0.391236	Gas6/Tpst2/Adam8	3
GO:2000377	regulation of reactive oxygen species metabolic process	4/183	179/15625	0.158675	0.443035	0.391236	Cdkn1a/Ogt/Sod2/Cyba	4
GO:0014911	positive regulation of smooth muscle cell migration	2/183	61/15625	0.160036	0.443035	0.391236	Il6st/Tmsb4x	2
GO:0043113	receptor clustering	2/183	61/15625	0.160036	0.443035	0.391236	Cdk5/Sorbs2	2
GO:1901224	positive regulation of NIK/NF-kappaB signaling	2/183	61/15625	0.160036	0.443035	0.391236	Glrx/C1qtnf4	2
GO:0050715	positive regulation of cytokine secretion	3/183	118/15625	0.160718	0.443035	0.391236	Gapdh/Ifnar1/C1qtnf4	3
GO:0061008	hepaticobiliary system development	3/183	118/15625	0.160718	0.443035	0.391236	Runx1/Sod2/Jun	3
GO:0051783	regulation of nuclear division	4/183	180/15625	0.160901	0.443035	0.391236	Wnt4/Msx1/Igf2/Cdkn1c	4
GO:1904018	positive regulation of vasculature development	4/183	180/15625	0.160901	0.443035	0.391236	Runx1/Sod2/Igf2/S100a1	4
GO:0006874	cellular calcium ion homeostasis	7/183	382/15625	0.162049	0.443035	0.391236	Micu1/Cib2/Il6st/Tmem178/Itpr2/Cyba/Gja1	7
GO:0001911	negative regulation of leukocyte mediated cytotoxicity	1/183	15/15625	0.16205	0.443035	0.391236	Igf2	1
GO:0003128	heart field specification	1/183	15/15625	0.16205	0.443035	0.391236	Axin2	1
GO:0006071	glycerol metabolic process	1/183	15/15625	0.16205	0.443035	0.391236	Tpi1	1
GO:0006337	nucleosome disassembly	1/183	15/15625	0.16205	0.443035	0.391236	H2aw	1
GO:0006684	sphingomyelin metabolic process	1/183	15/15625	0.16205	0.443035	0.391236	Smpdl3b	1
GO:0006978	DNA damage response, signal transduction by p53 class mediator resulting in transcription of p21 class mediator	1/183	15/15625	0.16205	0.443035	0.391236	Cdkn1a	1
GO:0007512	adult heart development	1/183	15/15625	0.16205	0.443035	0.391236	Gja1	1
GO:0016584	nucleosome positioning	1/183	15/15625	0.16205	0.443035	0.391236	H1f0	1
GO:0017014	protein nitrosylation	1/183	15/15625	0.16205	0.443035	0.391236	Gapdh	1
GO:0021978	telencephalon regionalization	1/183	15/15625	0.16205	0.443035	0.391236	Emx2	1
GO:0032674	regulation of interleukin-5 production	1/183	15/15625	0.16205	0.443035	0.391236	Lef1	1
GO:0032793	positive regulation of CREB transcription factor activity	1/183	15/15625	0.16205	0.443035	0.391236	Cacna1d	1
GO:0034471	ncRNA 5'-end processing	1/183	15/15625	0.16205	0.443035	0.391236	Rpp25	1
GO:0043981	histone H4-K5 acetylation	1/183	15/15625	0.16205	0.443035	0.391236	Ogt	1
GO:0043982	histone H4-K8 acetylation	1/183	15/15625	0.16205	0.443035	0.391236	Ogt	1
GO:0046068	cGMP metabolic process	1/183	15/15625	0.16205	0.443035	0.391236	Pde1a	1
GO:0048070	regulation of developmental pigmentation	1/183	15/15625	0.16205	0.443035	0.391236	Kitl	1
GO:0048385	regulation of retinoic acid receptor signaling pathway	1/183	15/15625	0.16205	0.443035	0.391236	Dhrs3	1
GO:0055057	neuroblast division	1/183	15/15625	0.16205	0.443035	0.391236	Lef1	1
GO:0061029	eyelid development in camera-type eye	1/183	15/15625	0.16205	0.443035	0.391236	Jun	1
GO:0072074	kidney mesenchyme development	1/183	15/15625	0.16205	0.443035	0.391236	Wnt4	1
GO:0072413	signal transduction involved in mitotic cell cycle checkpoint	1/183	15/15625	0.16205	0.443035	0.391236	Cdkn1a	1
GO:0090335	regulation of brown fat cell differentiation	1/183	15/15625	0.16205	0.443035	0.391236	Fndc5	1
GO:1900424	regulation of defense response to bacterium	1/183	15/15625	0.16205	0.443035	0.391236	Cyba	1
GO:1902402	signal transduction involved in mitotic DNA damage checkpoint	1/183	15/15625	0.16205	0.443035	0.391236	Cdkn1a	1
GO:1902403	signal transduction involved in mitotic DNA integrity checkpoint	1/183	15/15625	0.16205	0.443035	0.391236	Cdkn1a	1
GO:1903543	positive regulation of exosomal secretion	1/183	15/15625	0.16205	0.443035	0.391236	Myo5b	1
GO:1905564	positive regulation of vascular endothelial cell proliferation	1/183	15/15625	0.16205	0.443035	0.391236	Igf2	1
GO:2000095	regulation of Wnt signaling pathway, planar cell polarity pathway	1/183	15/15625	0.16205	0.443035	0.391236	Nkd1	1
GO:2000194	regulation of female gonad development	1/183	15/15625	0.16205	0.443035	0.391236	Runx1	1
GO:2001053	regulation of mesenchymal cell apoptotic process	1/183	15/15625	0.16205	0.443035	0.391236	Msx1	1
GO:0006611	protein export from nucleus	3/183	119/15625	0.163549	0.443956	0.392048	Gas6/Ifi27/Cdk5	3
GO:0032507	maintenance of protein location in cell	2/183	62/15625	0.164167	0.443956	0.392048	Cdk5/Tmsb4x	2
GO:0033692	cellular polysaccharide biosynthetic process	2/183	62/15625	0.164167	0.443956	0.392048	Csgalnact1/Igf2	2
GO:0043967	histone H4 acetylation	2/183	62/15625	0.164167	0.443956	0.392048	Ogt/Lef1	2
GO:0045843	negative regulation of striated muscle tissue development	2/183	62/15625	0.164167	0.443956	0.392048	Lef1/Gja1	2
GO:1990138	neuron projection extension	4/183	182/15625	0.165388	0.443956	0.392048	Nrn1/Gdi1/Cdk5/Myo5b	4
GO:0002687	positive regulation of leukocyte migration	3/183	120/15625	0.166394	0.443956	0.392048	Gas6/Kitl/Adam8	3
GO:0032675	regulation of interleukin-6 production	3/183	120/15625	0.166394	0.443956	0.392048	Gas6/C1qtnf4/Cyba	3
GO:0007162	negative regulation of cell adhesion	5/183	248/15625	0.166464	0.443956	0.392048	Lgals1/Runx1/Lef1/Dact2/Adam8	5
GO:0002312	B cell activation involved in immune response	2/183	63/15625	0.168317	0.443956	0.392048	Lgals1/Itm2a	2
GO:0006893	Golgi to plasma membrane transport	2/183	63/15625	0.168317	0.443956	0.392048	Arf3/Vps35l	2
GO:0007029	endoplasmic reticulum organization	2/183	63/15625	0.168317	0.443956	0.392048	Use1/Reep1	2
GO:0021885	forebrain cell migration	2/183	63/15625	0.168317	0.443956	0.392048	Emx2/Cdk5	2
GO:0048635	negative regulation of muscle organ development	2/183	63/15625	0.168317	0.443956	0.392048	Lef1/Gja1	2
GO:0050766	positive regulation of phagocytosis	2/183	63/15625	0.168317	0.443956	0.392048	Gas6/Cyba	2
GO:0050871	positive regulation of B cell activation	2/183	63/15625	0.168317	0.443956	0.392048	Cdkn1a/Bad	2
GO:0061371	determination of heart left/right asymmetry	2/183	63/15625	0.168317	0.443956	0.392048	Aldh1a2/Gja1	2
GO:0097755	positive regulation of blood vessel diameter	2/183	63/15625	0.168317	0.443956	0.392048	Sod2/Gja1	2
GO:0048588	developmental cell growth	5/183	249/15625	0.16838	0.443956	0.392048	Nrn1/Gdi1/Cdk5/Myo5b/Sorbs2	5
GO:0045598	regulation of fat cell differentiation	3/183	121/15625	0.169254	0.443956	0.392048	Fndc5/Sod2/Tgfb1i1	3
GO:0045667	regulation of osteoblast differentiation	3/183	121/15625	0.169254	0.443956	0.392048	Wnt4/Il6st/Axin2	3
GO:0030308	negative regulation of cell growth	4/183	184/15625	0.169919	0.443956	0.392048	Cdkn1a/Msx1/Cdk5/Gja1	4
GO:0046394	carboxylic acid biosynthetic process	5/183	250/15625	0.170305	0.443956	0.392048	Aldh1a2/Mgst3/Mid1ip1/Gamt/Rbp1	5
GO:0002070	epithelial cell maturation	1/183	16/15625	0.171873	0.443956	0.392048	Gja1	1
GO:0002523	leukocyte migration involved in inflammatory response	1/183	16/15625	0.171873	0.443956	0.392048	Adam8	1
GO:0006309	apoptotic DNA fragmentation	1/183	16/15625	0.171873	0.443956	0.392048	Foxl2	1
GO:0022038	corpus callosum development	1/183	16/15625	0.171873	0.443956	0.392048	Cdk5	1
GO:0032616	interleukin-13 production	1/183	16/15625	0.171873	0.443956	0.392048	Lef1	1
GO:0032634	interleukin-5 production	1/183	16/15625	0.171873	0.443956	0.392048	Lef1	1
GO:0038092	nodal signaling pathway	1/183	16/15625	0.171873	0.443956	0.392048	Dact2	1
GO:0042772	DNA damage response, signal transduction resulting in transcription	1/183	16/15625	0.171873	0.443956	0.392048	Cdkn1a	1
GO:0043931	ossification involved in bone maturation	1/183	16/15625	0.171873	0.443956	0.392048	Xylt1	1
GO:0045063	T-helper 1 cell differentiation	1/183	16/15625	0.171873	0.443956	0.392048	Lef1	1
GO:0045725	positive regulation of glycogen biosynthetic process	1/183	16/15625	0.171873	0.443956	0.392048	Igf2	1
GO:0045793	positive regulation of cell size	1/183	16/15625	0.171873	0.443956	0.392048	Ogt	1
GO:0048148	behavioral response to cocaine	1/183	16/15625	0.171873	0.443956	0.392048	Cdk5	1
GO:0050908	detection of light stimulus involved in visual perception	1/183	16/15625	0.171873	0.443956	0.392048	Prcd	1
GO:0050962	detection of light stimulus involved in sensory perception	1/183	16/15625	0.171873	0.443956	0.392048	Prcd	1
GO:0051000	positive regulation of nitric-oxide synthase activity	1/183	16/15625	0.171873	0.443956	0.392048	S100a1	1
GO:0060026	convergent extension	1/183	16/15625	0.171873	0.443956	0.392048	Nkd1	1
GO:0061179	negative regulation of insulin secretion involved in cellular response to glucose stimulus	1/183	16/15625	0.171873	0.443956	0.392048	Klf7	1
GO:0070243	regulation of thymocyte apoptotic process	1/183	16/15625	0.171873	0.443956	0.392048	Adam8	1
GO:0070571	negative regulation of neuron projection regeneration	1/183	16/15625	0.171873	0.443956	0.392048	Xylt1	1
GO:0072234	metanephric nephron tubule development	1/183	16/15625	0.171873	0.443956	0.392048	Lgr4	1
GO:0097152	mesenchymal cell apoptotic process	1/183	16/15625	0.171873	0.443956	0.392048	Msx1	1
GO:1900037	regulation of cellular response to hypoxia	1/183	16/15625	0.171873	0.443956	0.392048	Ogt	1
GO:1900451	positive regulation of glutamate receptor signaling pathway	1/183	16/15625	0.171873	0.443956	0.392048	Ifngr2	1
GO:1902644	tertiary alcohol metabolic process	1/183	16/15625	0.171873	0.443956	0.392048	Wnt4	1
GO:1903541	regulation of exosomal secretion	1/183	16/15625	0.171873	0.443956	0.392048	Myo5b	1
GO:2000651	positive regulation of sodium ion transmembrane transporter activity	1/183	16/15625	0.171873	0.443956	0.392048	Glrx	1
GO:2001185	regulation of CD8-positive, alpha-beta T cell activation	1/183	16/15625	0.171873	0.443956	0.392048	Runx1	1
GO:0061041	regulation of wound healing	3/183	122/15625	0.172128	0.443956	0.392048	Cdkn1a/Wnt4/Gja1	3
GO:0016054	organic acid catabolic process	4/183	185/15625	0.172201	0.443956	0.392048	Acaa2/Oat/Etfb/Hadhb	4
GO:0046395	carboxylic acid catabolic process	4/183	185/15625	0.172201	0.443956	0.392048	Acaa2/Oat/Etfb/Hadhb	4
GO:0016053	organic acid biosynthetic process	5/183	251/15625	0.172238	0.443956	0.392048	Aldh1a2/Mgst3/Mid1ip1/Gamt/Rbp1	5
GO:0001541	ovarian follicle development	2/183	64/15625	0.172484	0.443956	0.392048	Foxl2/Kitl	2
GO:0003143	embryonic heart tube morphogenesis	2/183	64/15625	0.172484	0.443956	0.392048	Aldh1a2/Gja1	2
GO:0045669	positive regulation of osteoblast differentiation	2/183	64/15625	0.172484	0.443956	0.392048	Wnt4/Il6st	2
GO:1903201	regulation of oxidative stress-induced cell death	2/183	64/15625	0.172484	0.443956	0.392048	Glrx/Sod2	2
GO:1990542	mitochondrial transmembrane transport	2/183	64/15625	0.172484	0.443956	0.392048	Micu1/Dnajc15	2
GO:2001244	positive regulation of intrinsic apoptotic signaling pathway	2/183	64/15625	0.172484	0.443956	0.392048	Msx1/Bad	2
GO:0050768	negative regulation of neurogenesis	6/183	320/15625	0.173813	0.446947	0.39469	Irx3/Lgals1/Itm2c/Gdi1/Cdk5/Xylt1	6
GO:0043523	regulation of neuron apoptotic process	5/183	252/15625	0.17418	0.447464	0.395146	Prdx3/Sod2/Cdk5/Adam8/Jun	5
GO:0010811	positive regulation of cell-substrate adhesion	3/183	123/15625	0.175017	0.447614	0.395279	Egfl6/Wnt4/Itga6	3
GO:0061387	regulation of extent of cell growth	3/183	123/15625	0.175017	0.447614	0.395279	Gdi1/Cdk5/Myo5b	3
GO:0050771	negative regulation of axonogenesis	2/183	65/15625	0.176668	0.447614	0.395279	Gdi1/Cdk5	2
GO:0060563	neuroepithelial cell differentiation	2/183	65/15625	0.176668	0.447614	0.395279	Wnt4/Lef1	2
GO:1901862	negative regulation of muscle tissue development	2/183	65/15625	0.176668	0.447614	0.395279	Lef1/Gja1	2
GO:0010951	negative regulation of endopeptidase activity	3/183	124/15625	0.177919	0.447614	0.395279	Gas6/Gapdh/Lef1	3
GO:0046165	alcohol biosynthetic process	3/183	124/15625	0.177919	0.447614	0.395279	Wnt4/Hmgcs2/Pcbd1	3
GO:0062013	positive regulation of small molecule metabolic process	3/183	124/15625	0.177919	0.447614	0.395279	Wnt4/Igf2/Mid1ip1	3
GO:0016042	lipid catabolic process	5/183	254/15625	0.17809	0.447614	0.395279	Hsd17b11/Smpdl3b/Acaa2/Etfb/Hadhb	5
GO:0048511	rhythmic process	5/183	254/15625	0.17809	0.447614	0.395279	Runx1/Ogt/Bhlhe41/Cdk5/Lgr4	5
GO:0061564	axon development	8/183	464/15625	0.178453	0.447614	0.395279	Nrn1/Gdi1/Cdk5/Xylt1/Myo5b/Jun/Klf7/Lgr4	8
GO:0055074	calcium ion homeostasis	7/183	394/15625	0.180415	0.447614	0.395279	Micu1/Cib2/Il6st/Tmem178/Itpr2/Cyba/Gja1	7
GO:0035264	multicellular organism growth	4/183	189/15625	0.181434	0.447614	0.395279	H19/Igf2/Cdkn1c/Gamt	4
GO:0000966	RNA 5'-end processing	1/183	17/15625	0.181582	0.447614	0.395279	Rpp25	1
GO:0001921	positive regulation of receptor recycling	1/183	17/15625	0.181582	0.447614	0.395279	Nsg1	1
GO:0003084	positive regulation of systemic arterial blood pressure	1/183	17/15625	0.181582	0.447614	0.395279	Cyba	1
GO:0003198	epithelial to mesenchymal transition involved in endocardial cushion formation	1/183	17/15625	0.181582	0.447614	0.395279	Msx1	1
GO:0003323	type B pancreatic cell development	1/183	17/15625	0.181582	0.447614	0.395279	Bad	1
GO:0006700	C21-steroid hormone biosynthetic process	1/183	17/15625	0.181582	0.447614	0.395279	Wnt4	1
GO:0010566	regulation of ketone biosynthetic process	1/183	17/15625	0.181582	0.447614	0.395279	Wnt4	1
GO:0010832	negative regulation of myotube differentiation	1/183	17/15625	0.181582	0.447614	0.395279	Bhlhe41	1
GO:0016486	peptide hormone processing	1/183	17/15625	0.181582	0.447614	0.395279	Atp6ap2	1
GO:0021756	striatum development	1/183	17/15625	0.181582	0.447614	0.395279	Jakmip1	1
GO:0031342	negative regulation of cell killing	1/183	17/15625	0.181582	0.447614	0.395279	Igf2	1
GO:0031498	chromatin disassembly	1/183	17/15625	0.181582	0.447614	0.395279	H2aw	1
GO:0032986	protein-DNA complex disassembly	1/183	17/15625	0.181582	0.447614	0.395279	H2aw	1
GO:0033194	response to hydroperoxide	1/183	17/15625	0.181582	0.447614	0.395279	Dapk1	1
GO:0034138	toll-like receptor 3 signaling pathway	1/183	17/15625	0.181582	0.447614	0.395279	Colec12	1
GO:0035020	regulation of Rac protein signal transduction	1/183	17/15625	0.181582	0.447614	0.395279	Ogt	1
GO:0040015	negative regulation of multicellular organism growth	1/183	17/15625	0.181582	0.447614	0.395279	H19	1
GO:0043555	regulation of translation in response to stress	1/183	17/15625	0.181582	0.447614	0.395279	Hbb-b1	1
GO:0045956	positive regulation of calcium ion-dependent exocytosis	1/183	17/15625	0.181582	0.447614	0.395279	Cdk5	1
GO:0060044	negative regulation of cardiac muscle cell proliferation	1/183	17/15625	0.181582	0.447614	0.395279	Gja1	1
GO:0060628	regulation of ER to Golgi vesicle-mediated transport	1/183	17/15625	0.181582	0.447614	0.395279	Use1	1
GO:0070208	protein heterotrimerization	1/183	17/15625	0.181582	0.447614	0.395279	Ogt	1
GO:0072677	eosinophil migration	1/183	17/15625	0.181582	0.447614	0.395279	Adam8	1
GO:0080154	regulation of fertilization	1/183	17/15625	0.181582	0.447614	0.395279	Tpst2	1
GO:0080182	histone H3-K4 trimethylation	1/183	17/15625	0.181582	0.447614	0.395279	Ogt	1
GO:0086012	membrane depolarization during cardiac muscle cell action potential	1/183	17/15625	0.181582	0.447614	0.395279	Cacna1d	1
GO:0097186	amelogenesis	1/183	17/15625	0.181582	0.447614	0.395279	Itga6	1
GO:1902176	negative regulation of oxidative stress-induced intrinsic apoptotic signaling pathway	1/183	17/15625	0.181582	0.447614	0.395279	Sod2	1
GO:1903909	regulation of receptor clustering	1/183	17/15625	0.181582	0.447614	0.395279	Sorbs2	1
GO:1905244	regulation of modification of synaptic structure	1/183	17/15625	0.181582	0.447614	0.395279	Myo5b	1
GO:1905331	negative regulation of morphogenesis of an epithelium	1/183	17/15625	0.181582	0.447614	0.395279	Nkd1	1
GO:0060560	developmental growth involved in morphogenesis	5/183	256/15625	0.182033	0.448312	0.395896	Nkd1/Nrn1/Gdi1/Cdk5/Myo5b	5
GO:0005975	carbohydrate metabolic process	8/183	467/15625	0.182763	0.449698	0.39712	Ogt/Il6st/Gapdh/Csgalnact1/Igf2/Glo1/Bad/Tpi1	8
GO:0032635	interleukin-6 production	3/183	126/15625	0.183762	0.450562	0.397882	Gas6/C1qtnf4/Cyba	3
GO:0007160	cell-matrix adhesion	4/183	190/15625	0.183768	0.450562	0.397882	Wnt4/Itga6/Cdk5/Adam8	4
GO:0051651	maintenance of location in cell	4/183	190/15625	0.183768	0.450562	0.397882	Cdk5/Itpr2/Tmsb4x/Cyba	4
GO:0050678	regulation of epithelial cell proliferation	6/183	326/15625	0.184201	0.450562	0.397882	Igf2/Aldh1a2/Bad/Jun/Cyba/Gja1	6
GO:0006970	response to osmotic stress	2/183	67/15625	0.185083	0.450562	0.397882	Micu1/Bad	2
GO:0034404	nucleobase-containing small molecule biosynthetic process	2/183	67/15625	0.185083	0.450562	0.397882	Adk/Pde1a	2
GO:0002244	hematopoietic progenitor cell differentiation	3/183	127/15625	0.186703	0.450562	0.397882	Fst/Runx1/Dact2	3
GO:0046631	alpha-beta T cell activation	3/183	127/15625	0.186703	0.450562	0.397882	Cd83/Runx1/Lef1	3
GO:0008625	extrinsic apoptotic signaling pathway via death domain receptors	2/183	68/15625	0.189313	0.450562	0.397882	Dapk1/Bad	2
GO:0030500	regulation of bone mineralization	2/183	68/15625	0.189313	0.450562	0.397882	Wnt4/Gja1	2
GO:0038034	signal transduction in absence of ligand	2/183	68/15625	0.189313	0.450562	0.397882	Bad/Kitl	2
GO:0042733	embryonic digit morphogenesis	2/183	68/15625	0.189313	0.450562	0.397882	Msx1/Gja1	2
GO:0046626	regulation of insulin receptor signaling pathway	2/183	68/15625	0.189313	0.450562	0.397882	Ogt/Igf2	2
GO:0071277	cellular response to calcium ion	2/183	68/15625	0.189313	0.450562	0.397882	Fos/Jun	2
GO:0097192	extrinsic apoptotic signaling pathway in absence of ligand	2/183	68/15625	0.189313	0.450562	0.397882	Bad/Kitl	2
GO:2001259	positive regulation of cation channel activity	2/183	68/15625	0.189313	0.450562	0.397882	Ifngr2/S100a1	2
GO:1904375	regulation of protein localization to cell periphery	3/183	128/15625	0.189657	0.450562	0.397882	Lypd1/Cdk5/Myo5b	3
GO:0051345	positive regulation of hydrolase activity	8/183	472/15625	0.190047	0.450562	0.397882	Wnt4/Dynll2/Itga6/Foxl2/Dnajb1/Dap/Dapk1/Bad	8
GO:0006851	mitochondrial calcium ion transmembrane transport	1/183	18/15625	0.191178	0.450562	0.397882	Micu1	1
GO:0009200	deoxyribonucleoside triphosphate metabolic process	1/183	18/15625	0.191178	0.450562	0.397882	Adk	1
GO:0010801	negative regulation of peptidyl-threonine phosphorylation	1/183	18/15625	0.191178	0.450562	0.397882	Ogt	1
GO:0019048	modulation by virus of host process	1/183	18/15625	0.191178	0.450562	0.397882	Bad	1
GO:0019400	alditol metabolic process	1/183	18/15625	0.191178	0.450562	0.397882	Tpi1	1
GO:0030150	protein import into mitochondrial matrix	1/183	18/15625	0.191178	0.450562	0.397882	Dnajc15	1
GO:0031281	positive regulation of cyclase activity	1/183	18/15625	0.191178	0.450562	0.397882	Cacna1d	1
GO:0031935	regulation of chromatin silencing	1/183	18/15625	0.191178	0.450562	0.397882	H1f0	1
GO:0032689	negative regulation of interferon-gamma production	1/183	18/15625	0.191178	0.450562	0.397882	Gas6	1
GO:0034312	diol biosynthetic process	1/183	18/15625	0.191178	0.450562	0.397882	Pcbd1	1
GO:0042790	nucleolar large rRNA transcription by RNA polymerase I	1/183	18/15625	0.191178	0.450562	0.397882	Macroh2a2	1
GO:0043094	cellular metabolic compound salvage	1/183	18/15625	0.191178	0.450562	0.397882	Adk	1
GO:0043371	negative regulation of CD4-positive, alpha-beta T cell differentiation	1/183	18/15625	0.191178	0.450562	0.397882	Runx1	1
GO:0046827	positive regulation of protein export from nucleus	1/183	18/15625	0.191178	0.450562	0.397882	Gas6	1
GO:0048268	clathrin coat assembly	1/183	18/15625	0.191178	0.450562	0.397882	Nsg1	1
GO:0051349	positive regulation of lyase activity	1/183	18/15625	0.191178	0.450562	0.397882	Cacna1d	1
GO:0051481	negative regulation of cytosolic calcium ion concentration	1/183	18/15625	0.191178	0.450562	0.397882	Il6st	1
GO:0051797	regulation of hair follicle development	1/183	18/15625	0.191178	0.450562	0.397882	Fst	1
GO:0060231	mesenchymal to epithelial transition	1/183	18/15625	0.191178	0.450562	0.397882	Wnt4	1
GO:0060712	spongiotrophoblast layer development	1/183	18/15625	0.191178	0.450562	0.397882	Xist	1
GO:0061081	positive regulation of myeloid leukocyte cytokine production involved in immune response	1/183	18/15625	0.191178	0.450562	0.397882	Gprc5b	1
GO:0070230	positive regulation of lymphocyte apoptotic process	1/183	18/15625	0.191178	0.450562	0.397882	Adam8	1
GO:0070875	positive regulation of glycogen metabolic process	1/183	18/15625	0.191178	0.450562	0.397882	Igf2	1
GO:0070977	bone maturation	1/183	18/15625	0.191178	0.450562	0.397882	Xylt1	1
GO:0071467	cellular response to pH	1/183	18/15625	0.191178	0.450562	0.397882	Gja1	1
GO:0072077	renal vesicle morphogenesis	1/183	18/15625	0.191178	0.450562	0.397882	Wnt4	1
GO:0072243	metanephric nephron epithelium development	1/183	18/15625	0.191178	0.450562	0.397882	Lgr4	1
GO:0140448	signaling receptor ligand precursor processing	1/183	18/15625	0.191178	0.450562	0.397882	Atp6ap2	1
GO:1904469	positive regulation of tumor necrosis factor secretion	1/183	18/15625	0.191178	0.450562	0.397882	C1qtnf4	1
GO:2000810	regulation of bicellular tight junction assembly	1/183	18/15625	0.191178	0.450562	0.397882	Gja1	1
GO:0045860	positive regulation of protein kinase activity	7/183	402/15625	0.193129	0.454169	0.401068	Cdkn1a/Gas6/Axin2/Gprc5b/Cdk5/Kitl/Adam8	7
GO:0006919	activation of cysteine-type endopeptidase activity involved in apoptotic process	2/183	69/15625	0.193555	0.454169	0.401068	Dap/Bad	2
GO:0009116	nucleoside metabolic process	2/183	69/15625	0.193555	0.454169	0.401068	Adk/Gamt	2
GO:0060997	dendritic spine morphogenesis	2/183	69/15625	0.193555	0.454169	0.401068	Cdk5/Myo5b	2
GO:0061097	regulation of protein tyrosine kinase activity	2/183	69/15625	0.193555	0.454169	0.401068	Gas6/Gprc5b	2
GO:0031333	negative regulation of protein-containing complex assembly	3/183	130/15625	0.195599	0.457243	0.403782	Dnajc15/Kank3/Tmsb4x	3
GO:0034728	nucleosome organization	3/183	130/15625	0.195599	0.457243	0.403782	H1f0/Macroh2a2/H2aw	3
GO:0048675	axon extension	3/183	130/15625	0.195599	0.457243	0.403782	Gdi1/Cdk5/Myo5b	3
GO:0072503	cellular divalent inorganic cation homeostasis	7/183	404/15625	0.196364	0.457243	0.403782	Micu1/Cib2/Il6st/Tmem178/Itpr2/Cyba/Gja1	7
GO:0006875	cellular metal ion homeostasis	8/183	477/15625	0.197453	0.457243	0.403782	Micu1/Cib2/Il6st/Tmem178/Atp6v1g1/Itpr2/Cyba/Gja1	8
GO:0000271	polysaccharide biosynthetic process	2/183	70/15625	0.19781	0.457243	0.403782	Csgalnact1/Igf2	2
GO:0002088	lens development in camera-type eye	2/183	70/15625	0.19781	0.457243	0.403782	Cdkn1c/Gja1	2
GO:0042100	B cell proliferation	2/183	70/15625	0.19781	0.457243	0.403782	Cdkn1a/Lef1	2
GO:0043154	negative regulation of cysteine-type endopeptidase activity involved in apoptotic process	2/183	70/15625	0.19781	0.457243	0.403782	Gas6/Lef1	2
GO:0060350	endochondral bone morphogenesis	2/183	70/15625	0.19781	0.457243	0.403782	Axin2/Csgalnact1	2
GO:2001057	reactive nitrogen species metabolic process	2/183	70/15625	0.19781	0.457243	0.403782	Sod2/Marc2	2
GO:0050709	negative regulation of protein secretion	3/183	131/15625	0.198587	0.457243	0.403782	Gas6/Klf7/Lgr4	3
GO:0008361	regulation of cell size	4/183	197/15625	0.200375	0.457243	0.403782	Ogt/Gdi1/Cdk5/Myo5b	4
GO:0001976	nervous system process involved in regulation of systemic arterial blood pressure	1/183	19/15625	0.200662	0.457243	0.403782	Sod2	1
GO:0002507	tolerance induction	1/183	19/15625	0.200662	0.457243	0.403782	Runx1	1
GO:0006972	hyperosmotic response	1/183	19/15625	0.200662	0.457243	0.403782	Micu1	1
GO:0009163	nucleoside biosynthetic process	1/183	19/15625	0.200662	0.457243	0.403782	Adk	1
GO:0021535	cell migration in hindbrain	1/183	19/15625	0.200662	0.457243	0.403782	Lef1	1
GO:0031571	mitotic G1 DNA damage checkpoint	1/183	19/15625	0.200662	0.457243	0.403782	Cdkn1a	1
GO:0032104	regulation of response to extracellular stimulus	1/183	19/15625	0.200662	0.457243	0.403782	Nenf	1
GO:0032107	regulation of response to nutrient levels	1/183	19/15625	0.200662	0.457243	0.403782	Nenf	1
GO:0034505	tooth mineralization	1/183	19/15625	0.200662	0.457243	0.403782	Wnt6	1
GO:0040037	negative regulation of fibroblast growth factor receptor signaling pathway	1/183	19/15625	0.200662	0.457243	0.403782	Wnt4	1
GO:0042451	purine nucleoside biosynthetic process	1/183	19/15625	0.200662	0.457243	0.403782	Adk	1
GO:0042455	ribonucleoside biosynthetic process	1/183	19/15625	0.200662	0.457243	0.403782	Adk	1
GO:0043586	tongue development	1/183	19/15625	0.200662	0.457243	0.403782	Lef1	1
GO:0046129	purine ribonucleoside biosynthetic process	1/183	19/15625	0.200662	0.457243	0.403782	Adk	1
GO:0048311	mitochondrion distribution	1/183	19/15625	0.200662	0.457243	0.403782	Ogt	1
GO:0050832	defense response to fungus	1/183	19/15625	0.200662	0.457243	0.403782	Gapdh	1
GO:0051043	regulation of membrane protein ectodomain proteolysis	1/183	19/15625	0.200662	0.457243	0.403782	Adam8	1
GO:0060307	regulation of ventricular cardiac muscle cell membrane repolarization	1/183	19/15625	0.200662	0.457243	0.403782	Gja1	1
GO:2000269	regulation of fibroblast apoptotic process	1/183	19/15625	0.200662	0.457243	0.403782	Gas6	1
GO:2000678	negative regulation of transcription regulatory region DNA binding	1/183	19/15625	0.200662	0.457243	0.403782	Msx1	1
GO:2000831	regulation of steroid hormone secretion	1/183	19/15625	0.200662	0.457243	0.403782	Runx1	1
GO:0010507	negative regulation of autophagy	2/183	71/15625	0.202076	0.458518	0.404908	Lzts1/Dap	2
GO:0030203	glycosaminoglycan metabolic process	2/183	71/15625	0.202076	0.458518	0.404908	Csgalnact1/Xylt1	2
GO:0031397	negative regulation of protein ubiquitination	2/183	71/15625	0.202076	0.458518	0.404908	Ogt/Cdk5	2
GO:0034637	cellular carbohydrate biosynthetic process	2/183	71/15625	0.202076	0.458518	0.404908	Csgalnact1/Igf2	2
GO:1904427	positive regulation of calcium ion transmembrane transport	2/183	71/15625	0.202076	0.458518	0.404908	Cacna1d/S100a1	2
GO:0072659	protein localization to plasma membrane	5/183	267/15625	0.204279	0.461355	0.407413	Lypd1/Gas6/Cdk5/Myo5b/Nsg1	5
GO:0051168	nuclear export	3/183	133/15625	0.204597	0.461355	0.407413	Gas6/Ifi27/Cdk5	3
GO:0008015	blood circulation	7/183	410/15625	0.206195	0.461355	0.407413	Gas6/Sod2/Cacna1d/Cyba/S100a1/Atp6ap2/Gja1	7
GO:0005977	glycogen metabolic process	2/183	72/15625	0.206353	0.461355	0.407413	Il6st/Igf2	2
GO:0006073	cellular glucan metabolic process	2/183	72/15625	0.206353	0.461355	0.407413	Il6st/Igf2	2
GO:0006626	protein targeting to mitochondrion	2/183	72/15625	0.206353	0.461355	0.407413	Dnajc15/Timm8a1	2
GO:0007589	body fluid secretion	2/183	72/15625	0.206353	0.461355	0.407413	Cyba/Gja1	2
GO:0032272	negative regulation of protein polymerization	2/183	72/15625	0.206353	0.461355	0.407413	Kank3/Tmsb4x	2
GO:0032652	regulation of interleukin-1 production	2/183	72/15625	0.206353	0.461355	0.407413	Gas6/Ifnar1	2
GO:0034103	regulation of tissue remodeling	2/183	72/15625	0.206353	0.461355	0.407413	Adam8/Gja1	2
GO:0042116	macrophage activation	2/183	72/15625	0.206353	0.461355	0.407413	Ifngr2/Jun	2
GO:0044042	glucan metabolic process	2/183	72/15625	0.206353	0.461355	0.407413	Il6st/Igf2	2
GO:0045913	positive regulation of carbohydrate metabolic process	2/183	72/15625	0.206353	0.461355	0.407413	Igf2/Bad	2
GO:0051341	regulation of oxidoreductase activity	2/183	72/15625	0.206353	0.461355	0.407413	Cyba/S100a1	2
GO:0060395	SMAD protein signal transduction	2/183	72/15625	0.206353	0.461355	0.407413	Fos/Jun	2
GO:0002285	lymphocyte activation involved in immune response	3/183	134/15625	0.207618	0.461355	0.407413	Lgals1/Lef1/Itm2a	3
GO:0010675	regulation of cellular carbohydrate metabolic process	3/183	134/15625	0.207618	0.461355	0.407413	Ogt/Igf2/Bad	3
GO:0010810	regulation of cell-substrate adhesion	4/183	200/15625	0.207629	0.461355	0.407413	Egfl6/Wnt4/Lgals1/Itga6	4
GO:0002693	positive regulation of cellular extravasation	1/183	20/15625	0.210035	0.461355	0.407413	Adam8	1
GO:0006089	lactate metabolic process	1/183	20/15625	0.210035	0.461355	0.407413	Glo1	1
GO:0006525	arginine metabolic process	1/183	20/15625	0.210035	0.461355	0.407413	Oat	1
GO:0009404	toxin metabolic process	1/183	20/15625	0.210035	0.461355	0.407413	Pam	1
GO:0010894	negative regulation of steroid biosynthetic process	1/183	20/15625	0.210035	0.461355	0.407413	Wnt4	1
GO:0032148	activation of protein kinase B activity	1/183	20/15625	0.210035	0.461355	0.407413	Gas6	1
GO:0032930	positive regulation of superoxide anion generation	1/183	20/15625	0.210035	0.461355	0.407413	Cyba	1
GO:0043901	negative regulation of multi-organism process	1/183	20/15625	0.210035	0.461355	0.407413	Tpst2	1
GO:0044783	G1 DNA damage checkpoint	1/183	20/15625	0.210035	0.461355	0.407413	Cdkn1a	1
GO:0044819	mitotic G1/S transition checkpoint	1/183	20/15625	0.210035	0.461355	0.407413	Cdkn1a	1
GO:0045606	positive regulation of epidermal cell differentiation	1/183	20/15625	0.210035	0.461355	0.407413	Macroh2a2	1
GO:0045761	regulation of adenylate cyclase activity	1/183	20/15625	0.210035	0.461355	0.407413	Cacna1d	1
GO:0045939	negative regulation of steroid metabolic process	1/183	20/15625	0.210035	0.461355	0.407413	Wnt4	1
GO:0050718	positive regulation of interleukin-1 beta secretion	1/183	20/15625	0.210035	0.461355	0.407413	Ifnar1	1
GO:0062009	secondary palate development	1/183	20/15625	0.210035	0.461355	0.407413	Lef1	1
GO:0070734	histone H3-K27 methylation	1/183	20/15625	0.210035	0.461355	0.407413	Ogt	1
GO:0070841	inclusion body assembly	1/183	20/15625	0.210035	0.461355	0.407413	Dnajb1	1
GO:0072087	renal vesicle development	1/183	20/15625	0.210035	0.461355	0.407413	Wnt4	1
GO:1901028	regulation of mitochondrial outer membrane permeabilization involved in apoptotic signaling pathway	1/183	20/15625	0.210035	0.461355	0.407413	Acaa2	1
GO:1901626	regulation of postsynaptic membrane organization	1/183	20/15625	0.210035	0.461355	0.407413	Sorbs2	1
GO:1990182	exosomal secretion	1/183	20/15625	0.210035	0.461355	0.407413	Myo5b	1
GO:0002832	negative regulation of response to biotic stimulus	2/183	73/15625	0.210639	0.462304	0.408251	Smpdl3b/Igf2	2
GO:0014706	striated muscle tissue development	7/183	413/15625	0.211181	0.463113	0.408966	Lef1/Foxl2/Aldh1a2/Cdk5/Fos/Sorbs2/Gja1	7
GO:0016197	endosomal transport	4/183	202/15625	0.212506	0.465436	0.411017	Laptm4b/Myo5b/Vps35l/Nsg1	4
GO:0045861	negative regulation of proteolysis	5/183	271/15625	0.212587	0.465436	0.411017	Gas6/Ogt/Gapdh/Lef1/Cdk5	5
GO:0051961	negative regulation of nervous system development	6/183	342/15625	0.213046	0.466059	0.411567	Irx3/Lgals1/Itm2c/Gdi1/Cdk5/Xylt1	6
GO:0032496	response to lipopolysaccharide	4/183	203/15625	0.214957	0.467536	0.412872	Prdx3/Ogt/Ifnar1/Jun	4
GO:0002792	negative regulation of peptide secretion	3/183	137/15625	0.21674	0.467536	0.412872	Gas6/Klf7/Lgr4	3
GO:0033077	T cell differentiation in thymus	2/183	75/15625	0.219239	0.467536	0.412872	Wnt4/Adam8	2
GO:0055072	iron ion homeostasis	2/183	75/15625	0.219239	0.467536	0.412872	Sod2/Atp6v1g1	2
GO:0061180	mammary gland epithelium development	2/183	75/15625	0.219239	0.467536	0.412872	Wnt4/Msx1	2
GO:1900407	regulation of cellular response to oxidative stress	2/183	75/15625	0.219239	0.467536	0.412872	Glrx/Sod2	2
GO:2000117	negative regulation of cysteine-type endopeptidase activity	2/183	75/15625	0.219239	0.467536	0.412872	Gas6/Lef1	2
GO:0003085	negative regulation of systemic arterial blood pressure	1/183	21/15625	0.219299	0.467536	0.412872	Sod2	1
GO:0006120	mitochondrial electron transport, NADH to ubiquinone	1/183	21/15625	0.219299	0.467536	0.412872	Dnajc15	1
GO:0006349	regulation of gene expression by genetic imprinting	1/183	21/15625	0.219299	0.467536	0.412872	Xist	1
GO:0008211	glucocorticoid metabolic process	1/183	21/15625	0.219299	0.467536	0.412872	Wnt4	1
GO:0009584	detection of visible light	1/183	21/15625	0.219299	0.467536	0.412872	Prcd	1
GO:0033198	response to ATP	1/183	21/15625	0.219299	0.467536	0.412872	Cib2	1
GO:0043567	regulation of insulin-like growth factor receptor signaling pathway	1/183	21/15625	0.219299	0.467536	0.412872	Igfbp2	1
GO:0043984	histone H4-K16 acetylation	1/183	21/15625	0.219299	0.467536	0.412872	Ogt	1
GO:0044346	fibroblast apoptotic process	1/183	21/15625	0.219299	0.467536	0.412872	Gas6	1
GO:0045723	positive regulation of fatty acid biosynthetic process	1/183	21/15625	0.219299	0.467536	0.412872	Mid1ip1	1
GO:0045736	negative regulation of cyclin-dependent protein serine/threonine kinase activity	1/183	21/15625	0.219299	0.467536	0.412872	Cdkn1a	1
GO:0046174	polyol catabolic process	1/183	21/15625	0.219299	0.467536	0.412872	Tpi1	1
GO:0046628	positive regulation of insulin receptor signaling pathway	1/183	21/15625	0.219299	0.467536	0.412872	Igf2	1
GO:0048339	paraxial mesoderm development	1/183	21/15625	0.219299	0.467536	0.412872	Lef1	1
GO:0070242	thymocyte apoptotic process	1/183	21/15625	0.219299	0.467536	0.412872	Adam8	1
GO:0097734	extracellular exosome biogenesis	1/183	21/15625	0.219299	0.467536	0.412872	Myo5b	1
GO:0098969	neurotransmitter receptor transport to postsynaptic membrane	1/183	21/15625	0.219299	0.467536	0.412872	Nsg1	1
GO:0099625	ventricular cardiac muscle cell membrane repolarization	1/183	21/15625	0.219299	0.467536	0.412872	Gja1	1
GO:0101023	vascular endothelial cell proliferation	1/183	21/15625	0.219299	0.467536	0.412872	Igf2	1
GO:1900120	regulation of receptor binding	1/183	21/15625	0.219299	0.467536	0.412872	Lef1	1
GO:1901032	negative regulation of response to reactive oxygen species	1/183	21/15625	0.219299	0.467536	0.412872	Glrx	1
GO:1901071	glucosamine-containing compound metabolic process	1/183	21/15625	0.219299	0.467536	0.412872	Ogt	1
GO:1903206	negative regulation of hydrogen peroxide-induced cell death	1/183	21/15625	0.219299	0.467536	0.412872	Glrx	1
GO:1905562	regulation of vascular endothelial cell proliferation	1/183	21/15625	0.219299	0.467536	0.412872	Igf2	1
GO:2000679	positive regulation of transcription regulatory region DNA binding	1/183	21/15625	0.219299	0.467536	0.412872	H1f0	1
GO:0048871	multicellular organismal homeostasis	7/183	418/15625	0.21959	0.467785	0.413091	Irx3/Cib2/Ogt/G0s2/Adam8/Lgr4/Gja1	7
GO:1901615	organic hydroxy compound metabolic process	7/183	419/15625	0.221286	0.471024	0.415952	Wnt4/Hmgcs2/Dhrs3/Pcbd1/Glo1/Tpi1/Rbp1	7
GO:0031349	positive regulation of defense response	4/183	206/15625	0.222357	0.472142	0.41694	Gprc5b/Adam8/Cyba/Gja1	4
GO:0051896	regulation of protein kinase B signaling	3/183	139/15625	0.222867	0.472142	0.41694	Gas6/Igf2/Adam8	3
GO:0006029	proteoglycan metabolic process	2/183	76/15625	0.22355	0.472142	0.41694	Csgalnact1/Xylt1	2
GO:0034644	cellular response to UV	2/183	76/15625	0.22355	0.472142	0.41694	Cdkn1a/H2aw	2
GO:0043525	positive regulation of neuron apoptotic process	2/183	76/15625	0.22355	0.472142	0.41694	Cdk5/Jun	2
GO:0072332	intrinsic apoptotic signaling pathway by p53 class mediator	2/183	76/15625	0.22355	0.472142	0.41694	Cdkn1a/Msx1	2
GO:0045927	positive regulation of growth	5/183	277/15625	0.22525	0.472142	0.41694	Lef1/Igf2/Gdi1/Myo5b/Cyba	5
GO:0003013	circulatory system process	7/183	422/15625	0.226404	0.472142	0.41694	Gas6/Sod2/Cacna1d/Cyba/S100a1/Atp6ap2/Gja1	7
GO:0021700	developmental maturation	5/183	278/15625	0.227382	0.472142	0.41694	Runx1/Cdkn1c/Aldh1a2/Xylt1/Gja1	5
GO:0032755	positive regulation of interleukin-6 production	2/183	77/15625	0.227867	0.472142	0.41694	C1qtnf4/Cyba	2
GO:0072676	lymphocyte migration	2/183	77/15625	0.227867	0.472142	0.41694	Gas6/Adam8	2
GO:0000737	DNA catabolic process, endonucleolytic	1/183	22/15625	0.228455	0.472142	0.41694	Foxl2	1
GO:0003309	type B pancreatic cell differentiation	1/183	22/15625	0.228455	0.472142	0.41694	Bad	1
GO:0007063	regulation of sister chromatid cohesion	1/183	22/15625	0.228455	0.472142	0.41694	Axin2	1
GO:0007271	synaptic transmission, cholinergic	1/183	22/15625	0.228455	0.472142	0.41694	Lypd1	1
GO:0021544	subpallium development	1/183	22/15625	0.228455	0.472142	0.41694	Jakmip1	1
GO:0021871	forebrain regionalization	1/183	22/15625	0.228455	0.472142	0.41694	Emx2	1
GO:0023019	signal transduction involved in regulation of gene expression	1/183	22/15625	0.228455	0.472142	0.41694	Msx1	1
GO:0030539	male genitalia development	1/183	22/15625	0.228455	0.472142	0.41694	Lgr4	1
GO:0031295	T cell costimulation	1/183	22/15625	0.228455	0.472142	0.41694	Lgals1	1
GO:0032770	positive regulation of monooxygenase activity	1/183	22/15625	0.228455	0.472142	0.41694	S100a1	1
GO:0034123	positive regulation of toll-like receptor signaling pathway	1/183	22/15625	0.228455	0.472142	0.41694	Cyba	1
GO:0034311	diol metabolic process	1/183	22/15625	0.228455	0.472142	0.41694	Pcbd1	1
GO:0035929	steroid hormone secretion	1/183	22/15625	0.228455	0.472142	0.41694	Runx1	1
GO:0036037	CD8-positive, alpha-beta T cell activation	1/183	22/15625	0.228455	0.472142	0.41694	Runx1	1
GO:0043496	regulation of protein homodimerization activity	1/183	22/15625	0.228455	0.472142	0.41694	Pcbd1	1
GO:0046639	negative regulation of alpha-beta T cell differentiation	1/183	22/15625	0.228455	0.472142	0.41694	Runx1	1
GO:0046823	negative regulation of nucleocytoplasmic transport	1/183	22/15625	0.228455	0.472142	0.41694	Cdk5	1
GO:0050716	positive regulation of interleukin-1 secretion	1/183	22/15625	0.228455	0.472142	0.41694	Ifnar1	1
GO:0060438	trachea development	1/183	22/15625	0.228455	0.472142	0.41694	Lef1	1
GO:0070168	negative regulation of biomineral tissue development	1/183	22/15625	0.228455	0.472142	0.41694	Gas6	1
GO:0071392	cellular response to estradiol stimulus	1/183	22/15625	0.228455	0.472142	0.41694	Glrx	1
GO:0090190	positive regulation of branching involved in ureteric bud morphogenesis	1/183	22/15625	0.228455	0.472142	0.41694	Lgr4	1
GO:0110150	negative regulation of biomineralization	1/183	22/15625	0.228455	0.472142	0.41694	Gas6	1
GO:1902307	positive regulation of sodium ion transmembrane transport	1/183	22/15625	0.228455	0.472142	0.41694	Glrx	1
GO:1902932	positive regulation of alcohol biosynthetic process	1/183	22/15625	0.228455	0.472142	0.41694	Wnt4	1
GO:1903540	establishment of protein localization to postsynaptic membrane	1/183	22/15625	0.228455	0.472142	0.41694	Nsg1	1
GO:0021543	pallium development	3/183	141/15625	0.22903	0.472142	0.41694	Emx2/Lef1/Cdk5	3
GO:0032680	regulation of tumor necrosis factor production	3/183	141/15625	0.22903	0.472142	0.41694	Gas6/C1qtnf4/Cyba	3
GO:0046661	male sex differentiation	3/183	141/15625	0.22903	0.472142	0.41694	Wnt4/Lgr4/Gja1	3
GO:1902904	negative regulation of supramolecular fiber organization	3/183	141/15625	0.22903	0.472142	0.41694	Mid1ip1/Kank3/Tmsb4x	3
GO:0072507	divalent inorganic cation homeostasis	7/183	424/15625	0.229838	0.473445	0.41809	Micu1/Cib2/Il6st/Tmem178/Itpr2/Cyba/Gja1	7
GO:0006112	energy reserve metabolic process	2/183	78/15625	0.232191	0.475008	0.41947	Il6st/Igf2	2
GO:0035050	embryonic heart tube development	2/183	78/15625	0.232191	0.475008	0.41947	Aldh1a2/Gja1	2
GO:0044272	sulfur compound biosynthetic process	2/183	78/15625	0.232191	0.475008	0.41947	Csgalnact1/Xylt1	2
GO:0061138	morphogenesis of a branching epithelium	4/183	211/15625	0.234835	0.475008	0.41947	Wnt4/Wnt6/Lef1/Lgr4	4
GO:0045088	regulation of innate immune response	3/183	143/15625	0.235224	0.475008	0.41947	Smpdl3b/Igf2/Adam8	3
GO:0002367	cytokine production involved in immune response	2/183	79/15625	0.23652	0.475008	0.41947	Gas6/Gprc5b	2
GO:0051149	positive regulation of muscle cell differentiation	2/183	79/15625	0.23652	0.475008	0.41947	Sod2/Tmsb4x	2
GO:0034764	positive regulation of transmembrane transport	4/183	212/15625	0.237352	0.475008	0.41947	Glrx/Cacna1d/Ifngr2/S100a1	4
GO:0046677	response to antibiotic	4/183	212/15625	0.237352	0.475008	0.41947	Glrx/Prdx3/Sod2/Itpr2	4
GO:0002068	glandular epithelial cell development	1/183	23/15625	0.237504	0.475008	0.41947	Bad	1
GO:0009065	glutamine family amino acid catabolic process	1/183	23/15625	0.237504	0.475008	0.41947	Oat	1
GO:0009072	aromatic amino acid family metabolic process	1/183	23/15625	0.237504	0.475008	0.41947	Pcbd1	1
GO:0009154	purine ribonucleotide catabolic process	1/183	23/15625	0.237504	0.475008	0.41947	Pde1a	1
GO:0009261	ribonucleotide catabolic process	1/183	23/15625	0.237504	0.475008	0.41947	Pde1a	1
GO:0009651	response to salt stress	1/183	23/15625	0.237504	0.475008	0.41947	Micu1	1
GO:0010640	regulation of platelet-derived growth factor receptor signaling pathway	1/183	23/15625	0.237504	0.475008	0.41947	Glrx	1
GO:0021801	cerebral cortex radial glia guided migration	1/183	23/15625	0.237504	0.475008	0.41947	Cdk5	1
GO:0022030	telencephalon glial cell migration	1/183	23/15625	0.237504	0.475008	0.41947	Cdk5	1
GO:0030325	adrenal gland development	1/183	23/15625	0.237504	0.475008	0.41947	Cdkn1c	1
GO:0031294	lymphocyte costimulation	1/183	23/15625	0.237504	0.475008	0.41947	Lgals1	1
GO:0032733	positive regulation of interleukin-10 production	1/183	23/15625	0.237504	0.475008	0.41947	Cd83	1
GO:0032928	regulation of superoxide anion generation	1/183	23/15625	0.237504	0.475008	0.41947	Cyba	1
GO:0036342	post-anal tail morphogenesis	1/183	23/15625	0.237504	0.475008	0.41947	Sp5	1
GO:0042474	middle ear morphogenesis	1/183	23/15625	0.237504	0.475008	0.41947	Msx1	1
GO:0043372	positive regulation of CD4-positive, alpha-beta T cell differentiation	1/183	23/15625	0.237504	0.475008	0.41947	Cd83	1
GO:0045671	negative regulation of osteoclast differentiation	1/183	23/15625	0.237504	0.475008	0.41947	Tmem178	1
GO:0045780	positive regulation of bone resorption	1/183	23/15625	0.237504	0.475008	0.41947	Adam8	1
GO:0046852	positive regulation of bone remodeling	1/183	23/15625	0.237504	0.475008	0.41947	Adam8	1
GO:0046931	pore complex assembly	1/183	23/15625	0.237504	0.475008	0.41947	Bad	1
GO:0048266	behavioral response to pain	1/183	23/15625	0.237504	0.475008	0.41947	Runx1	1
GO:0051457	maintenance of protein location in nucleus	1/183	23/15625	0.237504	0.475008	0.41947	Cdk5	1
GO:0060004	reflex	1/183	23/15625	0.237504	0.475008	0.41947	Gja1	1
GO:0060216	definitive hemopoiesis	1/183	23/15625	0.237504	0.475008	0.41947	Runx1	1
GO:0070199	establishment of protein localization to chromosome	1/183	23/15625	0.237504	0.475008	0.41947	Macroh2a2	1
GO:0071425	hematopoietic stem cell proliferation	1/183	23/15625	0.237504	0.475008	0.41947	Kitl	1
GO:0140112	extracellular vesicle biogenesis	1/183	23/15625	0.237504	0.475008	0.41947	Myo5b	1
GO:1901659	glycosyl compound biosynthetic process	1/183	23/15625	0.237504	0.475008	0.41947	Adk	1
GO:1903077	negative regulation of protein localization to plasma membrane	1/183	23/15625	0.237504	0.475008	0.41947	Lypd1	1
GO:1904030	negative regulation of cyclin-dependent protein kinase activity	1/183	23/15625	0.237504	0.475008	0.41947	Cdkn1a	1
GO:0030509	BMP signaling pathway	3/183	144/15625	0.238332	0.475955	0.420306	Fst/Msx1/Lef1	3
GO:0032640	tumor necrosis factor production	3/183	144/15625	0.238332	0.475955	0.420306	Gas6/C1qtnf4/Cyba	3
GO:0006821	chloride transport	2/183	80/15625	0.240853	0.480273	0.42412	Gabra4/Gabrb1	2
GO:1903321	negative regulation of protein modification by small protein conjugation or removal	2/183	80/15625	0.240853	0.480273	0.42412	Ogt/Cdk5	2
GO:0009895	negative regulation of catabolic process	5/183	285/15625	0.242472	0.483143	0.426654	Laptm4b/Lzts1/Ogt/Axin2/Dap	5
GO:0009314	response to radiation	6/183	358/15625	0.243348	0.484528	0.427877	Cdkn1a/Prcd/Sod2/Cdk5/Jun/H2aw	6
GO:0009266	response to temperature stimulus	3/183	146/15625	0.24457	0.484939	0.42824	Rasa3/Tgfb1i1/Xylt1	3
GO:0022904	respiratory electron transport chain	2/183	81/15625	0.24519	0.484939	0.42824	Dnajc15/Sod2	2
GO:0032612	interleukin-1 production	2/183	81/15625	0.24519	0.484939	0.42824	Gas6/Ifnar1	2
GO:1900076	regulation of cellular response to insulin stimulus	2/183	81/15625	0.24519	0.484939	0.42824	Ogt/Igf2	2
GO:0001963	synaptic transmission, dopaminergic	1/183	24/15625	0.246447	0.484939	0.42824	Cdk5	1
GO:0003272	endocardial cushion formation	1/183	24/15625	0.246447	0.484939	0.42824	Msx1	1
GO:0006298	mismatch repair	1/183	24/15625	0.246447	0.484939	0.42824	Axin2	1
GO:0009048	dosage compensation by inactivation of X chromosome	1/183	24/15625	0.246447	0.484939	0.42824	Xist	1
GO:0010458	exit from mitosis	1/183	24/15625	0.246447	0.484939	0.42824	Cdkn1c	1
GO:0030224	monocyte differentiation	1/183	24/15625	0.246447	0.484939	0.42824	Jun	1
GO:0035883	enteroendocrine cell differentiation	1/183	24/15625	0.246447	0.484939	0.42824	Bad	1
GO:0045730	respiratory burst	1/183	24/15625	0.246447	0.484939	0.42824	Cyba	1
GO:0061213	positive regulation of mesonephros development	1/183	24/15625	0.246447	0.484939	0.42824	Lgr4	1
GO:1903131	mononuclear cell differentiation	1/183	24/15625	0.246447	0.484939	0.42824	Jun	1
GO:2000515	negative regulation of CD4-positive, alpha-beta T cell activation	1/183	24/15625	0.246447	0.484939	0.42824	Runx1	1
GO:2001039	negative regulation of cellular response to drug	1/183	24/15625	0.246447	0.484939	0.42824	Glrx	1
GO:0060537	muscle tissue development	7/183	434/15625	0.247271	0.486204	0.429357	Lef1/Foxl2/Aldh1a2/Cdk5/Fos/Sorbs2/Gja1	7
GO:0006575	cellular modified amino acid metabolic process	3/183	147/15625	0.247699	0.486688	0.429784	Sod2/Glo1/Gamt	3
GO:0003151	outflow tract morphogenesis	2/183	82/15625	0.24953	0.487316	0.430339	Dhrs3/Jun	2
GO:0006022	aminoglycan metabolic process	2/183	82/15625	0.24953	0.487316	0.430339	Csgalnact1/Xylt1	2
GO:1903363	negative regulation of cellular protein catabolic process	2/183	82/15625	0.24953	0.487316	0.430339	Laptm4b/Ogt	2
GO:0051494	negative regulation of cytoskeleton organization	3/183	148/15625	0.250834	0.487316	0.430339	Mid1ip1/Kank3/Tmsb4x	3
GO:0062012	regulation of small molecule metabolic process	5/183	289/15625	0.251216	0.487316	0.430339	Wnt4/Ogt/Igf2/Mid1ip1/Bad	5
GO:0017157	regulation of exocytosis	4/183	218/15625	0.25258	0.487316	0.430339	Glrx/Nrn1/Cdk5/Myo5b	4
GO:0021537	telencephalon development	4/183	218/15625	0.25258	0.487316	0.430339	Jakmip1/Emx2/Lef1/Cdk5	4
GO:0043010	camera-type eye development	5/183	290/15625	0.253414	0.487316	0.430339	Foxl2/Cdkn1c/Aldh1a2/Jun/Gja1	5
GO:0007215	glutamate receptor signaling pathway	2/183	83/15625	0.253872	0.487316	0.430339	Dapk1/Ifngr2	2
GO:0014032	neural crest cell development	2/183	83/15625	0.253872	0.487316	0.430339	Aldh1a2/Kitl	2
GO:0014910	regulation of smooth muscle cell migration	2/183	83/15625	0.253872	0.487316	0.430339	Il6st/Tmsb4x	2
GO:0032526	response to retinoic acid	2/183	83/15625	0.253872	0.487316	0.430339	Runx1/Aldh1a2	2
GO:0036473	cell death in response to oxidative stress	2/183	83/15625	0.253872	0.487316	0.430339	Glrx/Sod2	2
GO:1902882	regulation of response to oxidative stress	2/183	83/15625	0.253872	0.487316	0.430339	Glrx/Sod2	2
GO:0051291	protein heterooligomerization	3/183	149/15625	0.253975	0.487316	0.430339	Ogt/Pcbd1/Hbb-y	3
GO:0010721	negative regulation of cell development	6/183	364/15625	0.255032	0.487316	0.430339	Irx3/Lgals1/Itm2c/Gdi1/Cdk5/Xylt1	6
GO:0002675	positive regulation of acute inflammatory response	1/183	25/15625	0.255287	0.487316	0.430339	Adam8	1
GO:0006775	fat-soluble vitamin metabolic process	1/183	25/15625	0.255287	0.487316	0.430339	Rbp1	1
GO:0006929	substrate-dependent cell migration	1/183	25/15625	0.255287	0.487316	0.430339	Adam8	1
GO:0009394	2'-deoxyribonucleotide metabolic process	1/183	25/15625	0.255287	0.487316	0.430339	Adk	1
GO:0019320	hexose catabolic process	1/183	25/15625	0.255287	0.487316	0.430339	Bad	1
GO:0019692	deoxyribose phosphate metabolic process	1/183	25/15625	0.255287	0.487316	0.430339	Adk	1
GO:0032692	negative regulation of interleukin-1 production	1/183	25/15625	0.255287	0.487316	0.430339	Gas6	1
GO:0033081	regulation of T cell differentiation in thymus	1/183	25/15625	0.255287	0.487316	0.430339	Adam8	1
GO:0042634	regulation of hair cycle	1/183	25/15625	0.255287	0.487316	0.430339	Fst	1
GO:0045672	positive regulation of osteoclast differentiation	1/183	25/15625	0.255287	0.487316	0.430339	Fos	1
GO:0048520	positive regulation of behavior	1/183	25/15625	0.255287	0.487316	0.430339	Gja1	1
GO:0051497	negative regulation of stress fiber assembly	1/183	25/15625	0.255287	0.487316	0.430339	Kank3	1
GO:0051894	positive regulation of focal adhesion assembly	1/183	25/15625	0.255287	0.487316	0.430339	Wnt4	1
GO:0060536	cartilage morphogenesis	1/183	25/15625	0.255287	0.487316	0.430339	Msx1	1
GO:0071353	cellular response to interleukin-4	1/183	25/15625	0.255287	0.487316	0.430339	Lef1	1
GO:0086019	cell-cell signaling involved in cardiac conduction	1/183	25/15625	0.255287	0.487316	0.430339	Cacna1d	1
GO:0090189	regulation of branching involved in ureteric bud morphogenesis	1/183	25/15625	0.255287	0.487316	0.430339	Lgr4	1
GO:0099010	modification of postsynaptic structure	1/183	25/15625	0.255287	0.487316	0.430339	Myo5b	1
GO:1900078	positive regulation of cellular response to insulin stimulus	1/183	25/15625	0.255287	0.487316	0.430339	Igf2	1
GO:1901798	positive regulation of signal transduction by p53 class mediator	1/183	25/15625	0.255287	0.487316	0.430339	Msx1	1
GO:1902042	negative regulation of extrinsic apoptotic signaling pathway via death domain receptors	1/183	25/15625	0.255287	0.487316	0.430339	Dapk1	1
GO:1902175	regulation of oxidative stress-induced intrinsic apoptotic signaling pathway	1/183	25/15625	0.255287	0.487316	0.430339	Sod2	1
GO:1904376	negative regulation of protein localization to cell periphery	1/183	25/15625	0.255287	0.487316	0.430339	Lypd1	1
GO:2000050	regulation of non-canonical Wnt signaling pathway	1/183	25/15625	0.255287	0.487316	0.430339	Nkd1	1
GO:0046890	regulation of lipid biosynthetic process	3/183	150/15625	0.257122	0.490122	0.432817	Wnt4/Igf2/Mid1ip1	3
GO:0060401	cytosolic calcium ion transport	3/183	150/15625	0.257122	0.490122	0.432817	Micu1/Itpr2/Cyba	3
GO:0002237	response to molecule of bacterial origin	4/183	220/15625	0.257702	0.490812	0.433427	Prdx3/Ogt/Ifnar1/Jun	4
GO:0032760	positive regulation of tumor necrosis factor production	2/183	84/15625	0.258216	0.490812	0.433427	C1qtnf4/Cyba	2
GO:0046634	regulation of alpha-beta T cell activation	2/183	84/15625	0.258216	0.490812	0.433427	Cd83/Runx1	2
GO:0071774	response to fibroblast growth factor	2/183	84/15625	0.258216	0.490812	0.433427	Wnt4/Ier2	2
GO:0001838	embryonic epithelial tube formation	3/183	151/15625	0.260275	0.494024	0.436263	Irx3/Wnt4/Wnt6	3
GO:2001257	regulation of cation channel activity	3/183	151/15625	0.260275	0.494024	0.436263	Dapk1/Ifngr2/S100a1	3
GO:0007606	sensory perception of chemical stimulus	2/183	85/15625	0.262562	0.494489	0.436674	Lef1/Gng13	2
GO:0009798	axis specification	2/183	85/15625	0.262562	0.494489	0.436674	Wnt6/Axin2	2
GO:0022900	electron transport chain	2/183	85/15625	0.262562	0.494489	0.436674	Dnajc15/Sod2	2
GO:0001779	natural killer cell differentiation	1/183	26/15625	0.264023	0.494489	0.436674	Gas6	1
GO:0021697	cerebellar cortex formation	1/183	26/15625	0.264023	0.494489	0.436674	Cdk5	1
GO:0030149	sphingolipid catabolic process	1/183	26/15625	0.264023	0.494489	0.436674	Smpdl3b	1
GO:0030262	apoptotic nuclear changes	1/183	26/15625	0.264023	0.494489	0.436674	Foxl2	1
GO:0032094	response to food	1/183	26/15625	0.264023	0.494489	0.436674	Nenf	1
GO:0032509	endosome transport via multivesicular body sorting pathway	1/183	26/15625	0.264023	0.494489	0.436674	Laptm4b	1
GO:0032816	positive regulation of natural killer cell activation	1/183	26/15625	0.264023	0.494489	0.436674	Gas6	1
GO:0033032	regulation of myeloid cell apoptotic process	1/183	26/15625	0.264023	0.494489	0.436674	Kitl	1
GO:0045577	regulation of B cell differentiation	1/183	26/15625	0.264023	0.494489	0.436674	Bad	1
GO:0051560	mitochondrial calcium ion homeostasis	1/183	26/15625	0.264023	0.494489	0.436674	Micu1	1
GO:0060713	labyrinthine layer morphogenesis	1/183	26/15625	0.264023	0.494489	0.436674	Lef1	1
GO:0090200	positive regulation of release of cytochrome c from mitochondria	1/183	26/15625	0.264023	0.494489	0.436674	Bad	1
GO:0090314	positive regulation of protein targeting to membrane	1/183	26/15625	0.264023	0.494489	0.436674	Cdk5	1
GO:0150117	positive regulation of cell-substrate junction organization	1/183	26/15625	0.264023	0.494489	0.436674	Wnt4	1
GO:1903579	negative regulation of ATP metabolic process	1/183	26/15625	0.264023	0.494489	0.436674	Dnajc15	1
GO:2000778	positive regulation of interleukin-6 secretion	1/183	26/15625	0.264023	0.494489	0.436674	C1qtnf4	1
GO:0010959	regulation of metal ion transport	6/183	369/15625	0.264887	0.495762	0.437798	Glrx/Cacna1d/Tspan13/Cyba/S100a1/Gja1	6
GO:0030902	hindbrain development	3/183	153/15625	0.266594	0.498609	0.440312	Lef1/Aldh1a2/Cdk5	3
GO:2001237	negative regulation of extrinsic apoptotic signaling pathway	2/183	86/15625	0.266908	0.498848	0.440522	Itga6/Dapk1	2
GO:0071772	response to BMP	3/183	154/15625	0.269761	0.50052	0.442	Fst/Msx1/Lef1	3
GO:0071773	cellular response to BMP stimulus	3/183	154/15625	0.269761	0.50052	0.442	Fst/Msx1/Lef1	3
GO:0043255	regulation of carbohydrate biosynthetic process	2/183	87/15625	0.271253	0.50052	0.442	Ogt/Igf2	2
GO:0045638	negative regulation of myeloid cell differentiation	2/183	87/15625	0.271253	0.50052	0.442	Runx1/Tmem178	2
GO:0051492	regulation of stress fiber assembly	2/183	87/15625	0.271253	0.50052	0.442	Wnt4/Kank3	2
GO:0003413	chondrocyte differentiation involved in endochondral bone morphogenesis	1/183	27/15625	0.272657	0.50052	0.442	Axin2	1
GO:0005979	regulation of glycogen biosynthetic process	1/183	27/15625	0.272657	0.50052	0.442	Igf2	1
GO:0006195	purine nucleotide catabolic process	1/183	27/15625	0.272657	0.50052	0.442	Pde1a	1
GO:0006536	glutamate metabolic process	1/183	27/15625	0.272657	0.50052	0.442	Oat	1
GO:0006921	cellular component disassembly involved in execution phase of apoptosis	1/183	27/15625	0.272657	0.50052	0.442	Foxl2	1
GO:0010962	regulation of glucan biosynthetic process	1/183	27/15625	0.272657	0.50052	0.442	Igf2	1
GO:0030318	melanocyte differentiation	1/183	27/15625	0.272657	0.50052	0.442	Kitl	1
GO:0030511	positive regulation of transforming growth factor beta receptor signaling pathway	1/183	27/15625	0.272657	0.50052	0.442	Tgfb1i1	1
GO:0032801	receptor catabolic process	1/183	27/15625	0.272657	0.50052	0.442	Cdk5	1
GO:0033028	myeloid cell apoptotic process	1/183	27/15625	0.272657	0.50052	0.442	Kitl	1
GO:0045815	positive regulation of gene expression, epigenetic	1/183	27/15625	0.272657	0.50052	0.442	H1f0	1
GO:0061217	regulation of mesonephros development	1/183	27/15625	0.272657	0.50052	0.442	Lgr4	1
GO:0061311	cell surface receptor signaling pathway involved in heart development	1/183	27/15625	0.272657	0.50052	0.442	Msx1	1
GO:0070306	lens fiber cell differentiation	1/183	27/15625	0.272657	0.50052	0.442	Cdkn1c	1
GO:0070670	response to interleukin-4	1/183	27/15625	0.272657	0.50052	0.442	Lef1	1
GO:0071108	protein K48-linked deubiquitination	1/183	27/15625	0.272657	0.50052	0.442	Desi2	1
GO:0071168	protein localization to chromatin	1/183	27/15625	0.272657	0.50052	0.442	Macroh2a2	1
GO:1903429	regulation of cell maturation	1/183	27/15625	0.272657	0.50052	0.442	Runx1	1
GO:1903846	positive regulation of cellular response to transforming growth factor beta stimulus	1/183	27/15625	0.272657	0.50052	0.442	Tgfb1i1	1
GO:1904467	regulation of tumor necrosis factor secretion	1/183	27/15625	0.272657	0.50052	0.442	C1qtnf4	1
GO:2000516	positive regulation of CD4-positive, alpha-beta T cell activation	1/183	27/15625	0.272657	0.50052	0.442	Cd83	1
GO:0032535	regulation of cellular component size	6/183	373/15625	0.272841	0.50052	0.442	Ogt/Gdi1/Cdk5/Myo5b/Kank3/Tmsb4x	6
GO:0019216	regulation of lipid metabolic process	5/183	299/15625	0.273408	0.501217	0.442614	Wnt4/Angptl4/Dnajc15/Igf2/Mid1ip1	5
GO:0014031	mesenchymal cell development	2/183	88/15625	0.275598	0.503756	0.444857	Aldh1a2/Kitl	2
GO:0019218	regulation of steroid metabolic process	2/183	88/15625	0.275598	0.503756	0.444857	Wnt4/Igf2	2
GO:0071482	cellular response to light stimulus	2/183	88/15625	0.275598	0.503756	0.444857	Cdkn1a/H2aw	2
GO:0072655	establishment of protein localization to mitochondrion	2/183	88/15625	0.275598	0.503756	0.444857	Dnajc15/Timm8a1	2
GO:0002831	regulation of response to biotic stimulus	4/183	227/15625	0.275786	0.503756	0.444857	Smpdl3b/Igf2/Adam8/Cyba	4
GO:0043410	positive regulation of MAPK cascade	7/183	450/15625	0.275976	0.503756	0.444857	Gas6/Tnfrsf19/Igf2/Nenf/Kitl/Adam8/Jun	7
GO:0022408	negative regulation of cell-cell adhesion	3/183	156/15625	0.276108	0.503756	0.444857	Runx1/Lef1/Adam8	3
GO:0001763	morphogenesis of a branching structure	4/183	228/15625	0.278388	0.504112	0.445172	Wnt4/Wnt6/Lef1/Lgr4	4
GO:0043393	regulation of protein binding	4/183	228/15625	0.278388	0.504112	0.445172	Pcbd1/Lef1/Cdk5/Bambi	4
GO:0072175	epithelial tube formation	3/183	157/15625	0.279287	0.504112	0.445172	Irx3/Wnt4/Wnt6	3
GO:0071417	cellular response to organonitrogen compound	7/183	452/15625	0.279626	0.504112	0.445172	Cib2/Gabrb1/Ogt/Igf2/Cdk5/Itpr2/Nsg1	7
GO:0001909	leukocyte mediated cytotoxicity	2/183	89/15625	0.279942	0.504112	0.445172	Igf2/Prdx1	2
GO:0048864	stem cell development	2/183	89/15625	0.279942	0.504112	0.445172	Aldh1a2/Kitl	2
GO:1901657	glycosyl compound metabolic process	2/183	89/15625	0.279942	0.504112	0.445172	Adk/Gamt	2
GO:0001919	regulation of receptor recycling	1/183	28/15625	0.28119	0.504112	0.445172	Nsg1	1
GO:0001958	endochondral ossification	1/183	28/15625	0.28119	0.504112	0.445172	Csgalnact1	1
GO:0006308	DNA catabolic process	1/183	28/15625	0.28119	0.504112	0.445172	Foxl2	1
GO:0010803	regulation of tumor necrosis factor-mediated signaling pathway	1/183	28/15625	0.28119	0.504112	0.445172	Gas6	1
GO:0032728	positive regulation of interferon-beta production	1/183	28/15625	0.28119	0.504112	0.445172	Ifnar1	1
GO:0032967	positive regulation of collagen biosynthetic process	1/183	28/15625	0.28119	0.504112	0.445172	Wnt4	1
GO:0036075	replacement ossification	1/183	28/15625	0.28119	0.504112	0.445172	Csgalnact1	1
GO:0043457	regulation of cellular respiration	1/183	28/15625	0.28119	0.504112	0.445172	Dnajc15	1
GO:0045616	regulation of keratinocyte differentiation	1/183	28/15625	0.28119	0.504112	0.445172	Macroh2a2	1
GO:0050706	regulation of interleukin-1 beta secretion	1/183	28/15625	0.28119	0.504112	0.445172	Ifnar1	1
GO:0050999	regulation of nitric-oxide synthase activity	1/183	28/15625	0.28119	0.504112	0.445172	S100a1	1
GO:0060444	branching involved in mammary gland duct morphogenesis	1/183	28/15625	0.28119	0.504112	0.445172	Wnt4	1
GO:0060969	negative regulation of gene silencing	1/183	28/15625	0.28119	0.504112	0.445172	H1f0	1
GO:0071480	cellular response to gamma radiation	1/183	28/15625	0.28119	0.504112	0.445172	Cdkn1a	1
GO:0072395	signal transduction involved in cell cycle checkpoint	1/183	28/15625	0.28119	0.504112	0.445172	Cdkn1a	1
GO:0072401	signal transduction involved in DNA integrity checkpoint	1/183	28/15625	0.28119	0.504112	0.445172	Cdkn1a	1
GO:0072422	signal transduction involved in DNA damage checkpoint	1/183	28/15625	0.28119	0.504112	0.445172	Cdkn1a	1
GO:0097345	mitochondrial outer membrane permeabilization	1/183	28/15625	0.28119	0.504112	0.445172	Acaa2	1
GO:1902624	positive regulation of neutrophil migration	1/183	28/15625	0.28119	0.504112	0.445172	Adam8	1
GO:0014033	neural crest cell differentiation	2/183	90/15625	0.284284	0.508639	0.449169	Aldh1a2/Kitl	2
GO:0014909	smooth muscle cell migration	2/183	90/15625	0.284284	0.508639	0.449169	Il6st/Tmsb4x	2
GO:0050764	regulation of phagocytosis	2/183	90/15625	0.284284	0.508639	0.449169	Gas6/Cyba	2
GO:1901342	regulation of vasculature development	5/183	304/15625	0.28466	0.508972	0.449463	Wnt4/Runx1/Sod2/Igf2/S100a1	5
GO:0008016	regulation of heart contraction	3/183	159/15625	0.285656	0.510412	0.450735	Cacna1d/S100a1/Gja1	3
GO:0099003	vesicle-mediated transport in synapse	4/183	231/15625	0.286216	0.510698	0.450987	Nrn1/Cdk5/Myo5b/Nsg1	4
GO:0030510	regulation of BMP signaling pathway	2/183	91/15625	0.288624	0.510698	0.450987	Fst/Msx1	2
GO:0002262	myeloid cell homeostasis	3/183	160/15625	0.288845	0.510698	0.450987	Prdx1/Hbb-b1/Kitl	3
GO:0051017	actin filament bundle assembly	3/183	160/15625	0.288845	0.510698	0.450987	Wnt4/Myo1b/Kank3	3
GO:0001893	maternal placenta development	1/183	29/15625	0.289624	0.510698	0.450987	Prdx3	1
GO:0002691	regulation of cellular extravasation	1/183	29/15625	0.289624	0.510698	0.450987	Adam8	1
GO:0015012	heparan sulfate proteoglycan biosynthetic process	1/183	29/15625	0.289624	0.510698	0.450987	Xylt1	1
GO:0031279	regulation of cyclase activity	1/183	29/15625	0.289624	0.510698	0.450987	Cacna1d	1
GO:0033137	negative regulation of peptidyl-serine phosphorylation	1/183	29/15625	0.289624	0.510698	0.450987	Ogt	1
GO:0042220	response to cocaine	1/183	29/15625	0.289624	0.510698	0.450987	Cdk5	1
GO:0042558	pteridine-containing compound metabolic process	1/183	29/15625	0.289624	0.510698	0.450987	Pcbd1	1
GO:0046365	monosaccharide catabolic process	1/183	29/15625	0.289624	0.510698	0.450987	Bad	1
GO:0046466	membrane lipid catabolic process	1/183	29/15625	0.289624	0.510698	0.450987	Smpdl3b	1
GO:0055022	negative regulation of cardiac muscle tissue growth	1/183	29/15625	0.289624	0.510698	0.450987	Gja1	1
GO:0060706	cell differentiation involved in embryonic placenta development	1/183	29/15625	0.289624	0.510698	0.450987	Xist	1
GO:0061117	negative regulation of heart growth	1/183	29/15625	0.289624	0.510698	0.450987	Gja1	1
GO:0086010	membrane depolarization during action potential	1/183	29/15625	0.289624	0.510698	0.450987	Cacna1d	1
GO:1903205	regulation of hydrogen peroxide-induced cell death	1/183	29/15625	0.289624	0.510698	0.450987	Glrx	1
GO:1990774	tumor necrosis factor secretion	1/183	29/15625	0.289624	0.510698	0.450987	C1qtnf4	1
GO:2000108	positive regulation of leukocyte apoptotic process	1/183	29/15625	0.289624	0.510698	0.450987	Adam8	1
GO:0006109	regulation of carbohydrate metabolic process	3/183	161/15625	0.292037	0.514276	0.454147	Ogt/Igf2/Bad	3
GO:2001242	regulation of intrinsic apoptotic signaling pathway	3/183	161/15625	0.292037	0.514276	0.454147	Msx1/Sod2/Bad	3
GO:0045185	maintenance of protein location	2/183	92/15625	0.292961	0.514902	0.454699	Cdk5/Tmsb4x	2
GO:0070585	protein localization to mitochondrion	2/183	92/15625	0.292961	0.514902	0.454699	Dnajc15/Timm8a1	2
GO:0007517	muscle organ development	6/183	383/15625	0.292973	0.514902	0.454699	Msx1/Lef1/Foxl2/Cdk5/Fos/Gja1	6
GO:0045766	positive regulation of angiogenesis	3/183	162/15625	0.295231	0.514902	0.454699	Runx1/Igf2/S100a1	3
GO:1901605	alpha-amino acid metabolic process	3/183	162/15625	0.295231	0.514902	0.454699	Pcbd1/Oat/Gamt	3
GO:0006334	nucleosome assembly	2/183	93/15625	0.297294	0.514902	0.454699	H1f0/Macroh2a2	2
GO:0043123	positive regulation of I-kappaB kinase/NF-kappaB signaling	2/183	93/15625	0.297294	0.514902	0.454699	Tnfrsf19/Gprc5b	2
GO:0045778	positive regulation of ossification	2/183	93/15625	0.297294	0.514902	0.454699	Wnt4/Il6st	2
GO:0071346	cellular response to interferon-gamma	2/183	93/15625	0.297294	0.514902	0.454699	Gapdh/Dapk1	2
GO:0007595	lactation	1/183	30/15625	0.297959	0.514902	0.454699	Gja1	1
GO:0008207	C21-steroid hormone metabolic process	1/183	30/15625	0.297959	0.514902	0.454699	Wnt4	1
GO:0009187	cyclic nucleotide metabolic process	1/183	30/15625	0.297959	0.514902	0.454699	Pde1a	1
GO:0009225	nucleotide-sugar metabolic process	1/183	30/15625	0.297959	0.514902	0.454699	Csgalnact1	1
GO:0009262	deoxyribonucleotide metabolic process	1/183	30/15625	0.297959	0.514902	0.454699	Adk	1
GO:0009303	rRNA transcription	1/183	30/15625	0.297959	0.514902	0.454699	Macroh2a2	1
GO:0009593	detection of chemical stimulus	1/183	30/15625	0.297959	0.514902	0.454699	Sod2	1
GO:0009620	response to fungus	1/183	30/15625	0.297959	0.514902	0.454699	Gapdh	1
GO:0016242	negative regulation of macroautophagy	1/183	30/15625	0.297959	0.514902	0.454699	Lzts1	1
GO:0032232	negative regulation of actin filament bundle assembly	1/183	30/15625	0.297959	0.514902	0.454699	Kank3	1
GO:0034110	regulation of homotypic cell-cell adhesion	1/183	30/15625	0.297959	0.514902	0.454699	Lgals1	1
GO:0044030	regulation of DNA methylation	1/183	30/15625	0.297959	0.514902	0.454699	H19	1
GO:0048048	embryonic eye morphogenesis	1/183	30/15625	0.297959	0.514902	0.454699	Foxl2	1
GO:0060317	cardiac epithelial to mesenchymal transition	1/183	30/15625	0.297959	0.514902	0.454699	Msx1	1
GO:0060561	apoptotic process involved in morphogenesis	1/183	30/15625	0.297959	0.514902	0.454699	Lef1	1
GO:0060914	heart formation	1/183	30/15625	0.297959	0.514902	0.454699	Axin2	1
GO:0062208	positive regulation of pattern recognition receptor signaling pathway	1/183	30/15625	0.297959	0.514902	0.454699	Cyba	1
GO:1902253	regulation of intrinsic apoptotic signaling pathway by p53 class mediator	1/183	30/15625	0.297959	0.514902	0.454699	Msx1	1
GO:2000144	positive regulation of DNA-templated transcription, initiation	1/183	30/15625	0.297959	0.514902	0.454699	Jun	1
GO:2000406	positive regulation of T cell migration	1/183	30/15625	0.297959	0.514902	0.454699	Adam8	1
GO:0061572	actin filament bundle organization	3/183	163/15625	0.298428	0.515378	0.45512	Wnt4/Myo1b/Kank3	3
GO:0097061	dendritic spine organization	2/183	94/15625	0.301623	0.520419	0.459572	Cdk5/Myo5b	2
GO:0071407	cellular response to organic cyclic compound	6/183	388/15625	0.303154	0.520419	0.459572	Cib2/Glrx/Gabrb1/Sp5/Itpr2/Nsg1	6
GO:0015980	energy derivation by oxidation of organic compounds	4/183	238/15625	0.3046	0.520419	0.459572	Il6st/Dnajc15/Sod2/Igf2	4
GO:0045165	cell fate commitment	4/183	238/15625	0.3046	0.520419	0.459572	Wnt4/Wnt6/Runx1/Tgfb1i1	4
GO:0051100	negative regulation of binding	3/183	165/15625	0.304827	0.520419	0.459572	Msx1/Lef1/Jun	3
GO:0006119	oxidative phosphorylation	2/183	95/15625	0.305948	0.520419	0.459572	Cox7a2l/Dnajc15	2
GO:0035418	protein localization to synapse	2/183	95/15625	0.305948	0.520419	0.459572	Cdk5/Nsg1	2
GO:0046425	regulation of receptor signaling pathway via JAK-STAT	2/183	95/15625	0.305948	0.520419	0.459572	Il6st/Cdk5	2
GO:1905477	positive regulation of protein localization to membrane	2/183	95/15625	0.305948	0.520419	0.459572	Cdk5/Myo5b	2
GO:0007026	negative regulation of microtubule depolymerization	1/183	31/15625	0.306198	0.520419	0.459572	Mid1ip1	1
GO:0007212	dopamine receptor signaling pathway	1/183	31/15625	0.306198	0.520419	0.459572	Nsg1	1
GO:0008045	motor neuron axon guidance	1/183	31/15625	0.306198	0.520419	0.459572	Cdk5	1
GO:0010714	positive regulation of collagen metabolic process	1/183	31/15625	0.306198	0.520419	0.459572	Wnt4	1
GO:0017004	cytochrome complex assembly	1/183	31/15625	0.306198	0.520419	0.459572	Cyba	1
GO:0021983	pituitary gland development	1/183	31/15625	0.306198	0.520419	0.459572	Wnt4	1
GO:0040036	regulation of fibroblast growth factor receptor signaling pathway	1/183	31/15625	0.306198	0.520419	0.459572	Wnt4	1
GO:0051085	chaperone cofactor-dependent protein refolding	1/183	31/15625	0.306198	0.520419	0.459572	Dnajb1	1
GO:0051339	regulation of lyase activity	1/183	31/15625	0.306198	0.520419	0.459572	Cacna1d	1
GO:0055090	acylglycerol homeostasis	1/183	31/15625	0.306198	0.520419	0.459572	Angptl4	1
GO:0070328	triglyceride homeostasis	1/183	31/15625	0.306198	0.520419	0.459572	Angptl4	1
GO:0071320	cellular response to cAMP	1/183	31/15625	0.306198	0.520419	0.459572	Itpr2	1
GO:0071985	multivesicular body sorting pathway	1/183	31/15625	0.306198	0.520419	0.459572	Laptm4b	1
GO:0090162	establishment of epithelial cell polarity	1/183	31/15625	0.306198	0.520419	0.459572	Gja1	1
GO:1902110	positive regulation of mitochondrial membrane permeability involved in apoptotic process	1/183	31/15625	0.306198	0.520419	0.459572	Acaa2	1
GO:1904646	cellular response to amyloid-beta	1/183	31/15625	0.306198	0.520419	0.459572	Cdk5	1
GO:0003300	cardiac muscle hypertrophy	2/183	96/15625	0.310268	0.527004	0.465387	Adk/Sorbs2	2
GO:0001525	angiogenesis	7/183	469/15625	0.311111	0.527972	0.466242	Runx1/Lef1/Angptl4/Igf2/Adam8/Jun/S100a1	7
GO:0006333	chromatin assembly or disassembly	3/183	167/15625	0.311232	0.527972	0.466242	H1f0/Macroh2a2/H2aw	3
GO:0008202	steroid metabolic process	4/183	241/15625	0.312521	0.527979	0.466248	Wnt4/Hsd17b11/Hmgcs2/Igf2	4
GO:0002707	negative regulation of lymphocyte mediated immunity	1/183	32/15625	0.31434	0.527979	0.466248	Igf2	1
GO:0032814	regulation of natural killer cell activation	1/183	32/15625	0.31434	0.527979	0.466248	Gas6	1
GO:0042269	regulation of natural killer cell mediated cytotoxicity	1/183	32/15625	0.31434	0.527979	0.466248	Igf2	1
GO:0042311	vasodilation	1/183	32/15625	0.31434	0.527979	0.466248	Sod2	1
GO:0044275	cellular carbohydrate catabolic process	1/183	32/15625	0.31434	0.527979	0.466248	Tpi1	1
GO:0048009	insulin-like growth factor receptor signaling pathway	1/183	32/15625	0.31434	0.527979	0.466248	Igfbp2	1
GO:0048147	negative regulation of fibroblast proliferation	1/183	32/15625	0.31434	0.527979	0.466248	Sod2	1
GO:0048679	regulation of axon regeneration	1/183	32/15625	0.31434	0.527979	0.466248	Xylt1	1
GO:0048710	regulation of astrocyte differentiation	1/183	32/15625	0.31434	0.527979	0.466248	Il6st	1
GO:0086091	regulation of heart rate by cardiac conduction	1/183	32/15625	0.31434	0.527979	0.466248	Cacna1d	1
GO:0099563	modification of synaptic structure	1/183	32/15625	0.31434	0.527979	0.466248	Myo5b	1
GO:2000273	positive regulation of signaling receptor activity	1/183	32/15625	0.31434	0.527979	0.466248	Ifngr2	1
GO:0002685	regulation of leukocyte migration	3/183	168/15625	0.314436	0.527979	0.466248	Gas6/Kitl/Adam8	3
GO:0042180	cellular ketone metabolic process	3/183	168/15625	0.314436	0.527979	0.466248	Wnt4/Glo1/Mid1ip1	3
GO:0010771	negative regulation of cell morphogenesis involved in differentiation	2/183	97/15625	0.314583	0.527979	0.466248	Gdi1/Cdk5	2
GO:0051668	localization within membrane	2/183	97/15625	0.314583	0.527979	0.466248	Cdk5/Sorbs2	2
GO:0002440	production of molecular mediator of immune response	3/183	169/15625	0.317642	0.532447	0.470193	Gas6/Gprc5b/Itm2a	3
GO:0043491	protein kinase B signaling	3/183	169/15625	0.317642	0.532447	0.470193	Gas6/Igf2/Adam8	3
GO:0007006	mitochondrial membrane organization	2/183	98/15625	0.318891	0.532742	0.470454	Acaa2/Bad	2
GO:0050772	positive regulation of axonogenesis	2/183	98/15625	0.318891	0.532742	0.470454	Gdi1/Myo5b	2
GO:0051209	release of sequestered calcium ion into cytosol	2/183	98/15625	0.318891	0.532742	0.470454	Itpr2/Cyba	2
GO:0110020	regulation of actomyosin structure organization	2/183	98/15625	0.318891	0.532742	0.470454	Wnt4/Kank3	2
GO:0048469	cell maturation	3/183	170/15625	0.320847	0.532742	0.470454	Runx1/Cdkn1c/Gja1	3
GO:0048771	tissue remodeling	3/183	170/15625	0.320847	0.532742	0.470454	Adam8/Lgr4/Gja1	3
GO:0002715	regulation of natural killer cell mediated immunity	1/183	33/15625	0.322386	0.532742	0.470454	Igf2	1
GO:0003401	axis elongation	1/183	33/15625	0.322386	0.532742	0.470454	Nkd1	1
GO:0010667	negative regulation of cardiac muscle cell apoptotic process	1/183	33/15625	0.322386	0.532742	0.470454	Acot1	1
GO:0014044	Schwann cell development	1/183	33/15625	0.322386	0.532742	0.470454	Cdk5	1
GO:0016572	histone phosphorylation	1/183	33/15625	0.322386	0.532742	0.470454	Cdk5	1
GO:0031114	regulation of microtubule depolymerization	1/183	33/15625	0.322386	0.532742	0.470454	Mid1ip1	1
GO:0035116	embryonic hindlimb morphogenesis	1/183	33/15625	0.322386	0.532742	0.470454	Msx1	1
GO:0036474	cell death in response to hydrogen peroxide	1/183	33/15625	0.322386	0.532742	0.470454	Glrx	1
GO:0044743	protein transmembrane import into intracellular organelle	1/183	33/15625	0.322386	0.532742	0.470454	Dnajc15	1
GO:0048566	embryonic digestive tract development	1/183	33/15625	0.322386	0.532742	0.470454	Aldh1a2	1
GO:0051205	protein insertion into membrane	1/183	33/15625	0.322386	0.532742	0.470454	Reep1	1
GO:0061844	antimicrobial humoral immune response mediated by antimicrobial peptide	1/183	33/15625	0.322386	0.532742	0.470454	Gapdh	1
GO:0070873	regulation of glycogen metabolic process	1/183	33/15625	0.322386	0.532742	0.470454	Igf2	1
GO:0090322	regulation of superoxide metabolic process	1/183	33/15625	0.322386	0.532742	0.470454	Cyba	1
GO:1902622	regulation of neutrophil migration	1/183	33/15625	0.322386	0.532742	0.470454	Adam8	1
GO:1902686	mitochondrial outer membrane permeabilization involved in programmed cell death	1/183	33/15625	0.322386	0.532742	0.470454	Acaa2	1
GO:1904037	positive regulation of epithelial cell apoptotic process	1/183	33/15625	0.322386	0.532742	0.470454	Bad	1
GO:0009108	coenzyme biosynthetic process	2/183	99/15625	0.323194	0.533091	0.470762	Pcbd1/Pank1	2
GO:0014897	striated muscle hypertrophy	2/183	99/15625	0.323194	0.533091	0.470762	Adk/Sorbs2	2
GO:1904892	regulation of receptor signaling pathway via STAT	2/183	99/15625	0.323194	0.533091	0.470762	Il6st/Cdk5	2
GO:0001764	neuron migration	3/183	171/15625	0.324054	0.534181	0.471724	Gas6/Cdk5/Gja1	3
GO:0051051	negative regulation of transport	7/183	476/15625	0.324277	0.534221	0.47176	Gas6/Ogt/Acaa2/Gdi1/Cdk5/Klf7/Lgr4	7
GO:0035148	tube formation	3/183	172/15625	0.32726	0.53819	0.475265	Irx3/Wnt4/Wnt6	3
GO:0048661	positive regulation of smooth muscle cell proliferation	2/183	100/15625	0.327489	0.53819	0.475265	Jun/Cyba	2
GO:0051283	negative regulation of sequestering of calcium ion	2/183	100/15625	0.327489	0.53819	0.475265	Itpr2/Cyba	2
GO:0090100	positive regulation of transmembrane receptor protein serine/threonine kinase signaling pathway	2/183	100/15625	0.327489	0.53819	0.475265	Msx1/Tgfb1i1	2
GO:0003203	endocardial cushion morphogenesis	1/183	34/15625	0.330339	0.538791	0.475795	Msx1	1
GO:0006356	regulation of transcription by RNA polymerase I	1/183	34/15625	0.330339	0.538791	0.475795	Macroh2a2	1
GO:0021846	cell proliferation in forebrain	1/183	34/15625	0.330339	0.538791	0.475795	Emx2	1
GO:0030201	heparan sulfate proteoglycan metabolic process	1/183	34/15625	0.330339	0.538791	0.475795	Xylt1	1
GO:0030890	positive regulation of B cell proliferation	1/183	34/15625	0.330339	0.538791	0.475795	Cdkn1a	1
GO:0035886	vascular smooth muscle cell differentiation	1/183	34/15625	0.330339	0.538791	0.475795	Sod2	1
GO:0046164	alcohol catabolic process	1/183	34/15625	0.330339	0.538791	0.475795	Tpi1	1
GO:0046456	icosanoid biosynthetic process	1/183	34/15625	0.330339	0.538791	0.475795	Mgst3	1
GO:0050702	interleukin-1 beta secretion	1/183	34/15625	0.330339	0.538791	0.475795	Ifnar1	1
GO:1901385	regulation of voltage-gated calcium channel activity	1/183	34/15625	0.330339	0.538791	0.475795	S100a1	1
GO:2000403	positive regulation of lymphocyte migration	1/183	34/15625	0.330339	0.538791	0.475795	Adam8	1
GO:0007519	skeletal muscle tissue development	3/183	173/15625	0.330466	0.538791	0.475795	Foxl2/Cdk5/Fos	3
GO:0010466	negative regulation of peptidase activity	3/183	173/15625	0.330466	0.538791	0.475795	Gas6/Gapdh/Lef1	3
GO:0030038	contractile actin filament bundle assembly	2/183	101/15625	0.331778	0.539617	0.476525	Wnt4/Kank3	2
GO:0032231	regulation of actin filament bundle assembly	2/183	101/15625	0.331778	0.539617	0.476525	Wnt4/Kank3	2
GO:0043149	stress fiber assembly	2/183	101/15625	0.331778	0.539617	0.476525	Wnt4/Kank3	2
GO:0055017	cardiac muscle tissue growth	2/183	101/15625	0.331778	0.539617	0.476525	Sorbs2/Gja1	2
GO:0001654	eye development	5/183	326/15625	0.335058	0.54347	0.479928	Foxl2/Cdkn1c/Aldh1a2/Jun/Gja1	5
GO:0021987	cerebral cortex development	2/183	102/15625	0.336059	0.54347	0.479928	Emx2/Cdk5	2
GO:0051282	regulation of sequestering of calcium ion	2/183	102/15625	0.336059	0.54347	0.479928	Itpr2/Cyba	2
GO:0106027	neuron projection organization	2/183	102/15625	0.336059	0.54347	0.479928	Cdk5/Myo5b	2
GO:0007204	positive regulation of cytosolic calcium ion concentration	4/183	250/15625	0.336386	0.54347	0.479928	Cib2/Itpr2/Cyba/Gja1	4
GO:0009583	detection of light stimulus	1/183	35/15625	0.3382	0.54347	0.479928	Prcd	1
GO:0010661	positive regulation of muscle cell apoptotic process	1/183	35/15625	0.3382	0.54347	0.479928	Sod2	1
GO:0021799	cerebral cortex radially oriented cell migration	1/183	35/15625	0.3382	0.54347	0.479928	Cdk5	1
GO:0032435	negative regulation of proteasomal ubiquitin-dependent protein catabolic process	1/183	35/15625	0.3382	0.54347	0.479928	Ogt	1
GO:0032653	regulation of interleukin-10 production	1/183	35/15625	0.3382	0.54347	0.479928	Cd83	1
GO:0033866	nucleoside bisphosphate biosynthetic process	1/183	35/15625	0.3382	0.54347	0.479928	Pank1	1
GO:0034030	ribonucleoside bisphosphate biosynthetic process	1/183	35/15625	0.3382	0.54347	0.479928	Pank1	1
GO:0034033	purine nucleoside bisphosphate biosynthetic process	1/183	35/15625	0.3382	0.54347	0.479928	Pank1	1
GO:0034105	positive regulation of tissue remodeling	1/183	35/15625	0.3382	0.54347	0.479928	Adam8	1
GO:0042088	T-helper 1 type immune response	1/183	35/15625	0.3382	0.54347	0.479928	Lef1	1
GO:0045907	positive regulation of vasoconstriction	1/183	35/15625	0.3382	0.54347	0.479928	Gja1	1
GO:0046636	negative regulation of alpha-beta T cell activation	1/183	35/15625	0.3382	0.54347	0.479928	Runx1	1
GO:0048265	response to pain	1/183	35/15625	0.3382	0.54347	0.479928	Runx1	1
GO:0086065	cell communication involved in cardiac conduction	1/183	35/15625	0.3382	0.54347	0.479928	Cacna1d	1
GO:1904707	positive regulation of vascular smooth muscle cell proliferation	1/183	35/15625	0.3382	0.54347	0.479928	Jun	1
GO:0045787	positive regulation of cell cycle	5/183	328/15625	0.33969	0.544936	0.481223	Cdkn1a/Wnt4/Msx1/Lef1/Igf2	5
GO:0150063	visual system development	5/183	328/15625	0.33969	0.544936	0.481223	Foxl2/Cdkn1c/Aldh1a2/Jun/Gja1	5
GO:0007338	single fertilization	2/183	103/15625	0.340331	0.544936	0.481223	Tpst2/Foxl2	2
GO:0014812	muscle cell migration	2/183	103/15625	0.340331	0.544936	0.481223	Il6st/Tmsb4x	2
GO:0032092	positive regulation of protein binding	2/183	103/15625	0.340331	0.544936	0.481223	Cdk5/Bambi	2
GO:0051208	sequestering of calcium ion	2/183	103/15625	0.340331	0.544936	0.481223	Itpr2/Cyba	2
GO:0000184	nuclear-transcribed mRNA catabolic process, nonsense-mediated decay	1/183	36/15625	0.345968	0.54678	0.482851	Eif3e	1
GO:0001937	negative regulation of endothelial cell proliferation	1/183	36/15625	0.345968	0.54678	0.482851	Gja1	1
GO:0010664	negative regulation of striated muscle cell apoptotic process	1/183	36/15625	0.345968	0.54678	0.482851	Acot1	1
GO:0010907	positive regulation of glucose metabolic process	1/183	36/15625	0.345968	0.54678	0.482851	Igf2	1
GO:0032731	positive regulation of interleukin-1 beta production	1/183	36/15625	0.345968	0.54678	0.482851	Ifnar1	1
GO:0032768	regulation of monooxygenase activity	1/183	36/15625	0.345968	0.54678	0.482851	S100a1	1
GO:0032885	regulation of polysaccharide biosynthetic process	1/183	36/15625	0.345968	0.54678	0.482851	Igf2	1
GO:0035794	positive regulation of mitochondrial membrane permeability	1/183	36/15625	0.345968	0.54678	0.482851	Acaa2	1
GO:0040019	positive regulation of embryonic development	1/183	36/15625	0.345968	0.54678	0.482851	Wnt4	1
GO:0042304	regulation of fatty acid biosynthetic process	1/183	36/15625	0.345968	0.54678	0.482851	Mid1ip1	1
GO:0042398	cellular modified amino acid biosynthetic process	1/183	36/15625	0.345968	0.54678	0.482851	Gamt	1
GO:0043277	apoptotic cell clearance	1/183	36/15625	0.345968	0.54678	0.482851	Gas6	1
GO:0043403	skeletal muscle tissue regeneration	1/183	36/15625	0.345968	0.54678	0.482851	Gja1	1
GO:0045429	positive regulation of nitric oxide biosynthetic process	1/183	36/15625	0.345968	0.54678	0.482851	Sod2	1
GO:0045923	positive regulation of fatty acid metabolic process	1/183	36/15625	0.345968	0.54678	0.482851	Mid1ip1	1
GO:0048821	erythrocyte development	1/183	36/15625	0.345968	0.54678	0.482851	Hbb-b1	1
GO:0051084	'de novo' posttranslational protein folding	1/183	36/15625	0.345968	0.54678	0.482851	Dnajb1	1
GO:0070232	regulation of T cell apoptotic process	1/183	36/15625	0.345968	0.54678	0.482851	Adam8	1
GO:0070570	regulation of neuron projection regeneration	1/183	36/15625	0.345968	0.54678	0.482851	Xylt1	1
GO:1901021	positive regulation of calcium ion transmembrane transporter activity	1/183	36/15625	0.345968	0.54678	0.482851	S100a1	1
GO:2001024	negative regulation of response to drug	1/183	36/15625	0.345968	0.54678	0.482851	Glrx	1
GO:2001025	positive regulation of response to drug	1/183	36/15625	0.345968	0.54678	0.482851	Runx1	1
GO:0048880	sensory system development	5/183	331/15625	0.346647	0.547207	0.483228	Foxl2/Cdkn1c/Aldh1a2/Jun/Gja1	5
GO:1990778	protein localization to cell periphery	5/183	331/15625	0.346647	0.547207	0.483228	Lypd1/Gas6/Cdk5/Myo5b/Nsg1	5
GO:0009416	response to light stimulus	4/183	254/15625	0.347024	0.547207	0.483228	Cdkn1a/Prcd/Cdk5/H2aw	4
GO:0008610	lipid biosynthetic process	7/183	488/15625	0.347054	0.547207	0.483228	Wnt4/Hsd17b11/Hmgcs2/Igf2/Aldh1a2/Mid1ip1/Rbp1	7
GO:0007565	female pregnancy	2/183	105/15625	0.348851	0.549072	0.484875	Wnt4/Prdx3	2
GO:0050864	regulation of B cell activation	2/183	105/15625	0.348851	0.549072	0.484875	Cdkn1a/Bad	2
GO:1901890	positive regulation of cell junction assembly	2/183	105/15625	0.348851	0.549072	0.484875	Wnt4/Lrrn1	2
GO:0006909	phagocytosis	3/183	179/15625	0.349691	0.549748	0.485472	Gas6/Cyba/Colec12	3
GO:0007568	aging	3/183	179/15625	0.349691	0.549748	0.485472	Cdkn1a/Sod2/Cdkn1c	3
GO:0048193	Golgi vesicle transport	4/183	256/15625	0.352346	0.5508	0.486401	Arf3/Myo1b/Use1/Vps35l	4
GO:0050807	regulation of synapse organization	4/183	256/15625	0.352346	0.5508	0.486401	Lrrn1/Cdk5/Myo5b/Sorbs2	4
GO:0019751	polyol metabolic process	2/183	106/15625	0.353098	0.5508	0.486401	Pcbd1/Tpi1	2
GO:0006458	'de novo' protein folding	1/183	37/15625	0.353646	0.5508	0.486401	Dnajb1	1
GO:0030501	positive regulation of bone mineralization	1/183	37/15625	0.353646	0.5508	0.486401	Wnt4	1
GO:0030513	positive regulation of BMP signaling pathway	1/183	37/15625	0.353646	0.5508	0.486401	Msx1	1
GO:0032715	negative regulation of interleukin-6 production	1/183	37/15625	0.353646	0.5508	0.486401	Gas6	1
GO:0043616	keratinocyte proliferation	1/183	37/15625	0.353646	0.5508	0.486401	Fst	1
GO:0045494	photoreceptor cell maintenance	1/183	37/15625	0.353646	0.5508	0.486401	Cib2	1
GO:0060071	Wnt signaling pathway, planar cell polarity pathway	1/183	37/15625	0.353646	0.5508	0.486401	Nkd1	1
GO:0070207	protein homotrimerization	1/183	37/15625	0.353646	0.5508	0.486401	Ogt	1
GO:0071158	positive regulation of cell cycle arrest	1/183	37/15625	0.353646	0.5508	0.486401	Cdkn1a	1
GO:0097009	energy homeostasis	1/183	37/15625	0.353646	0.5508	0.486401	Irx3	1
GO:0120178	steroid hormone biosynthetic process	1/183	37/15625	0.353646	0.5508	0.486401	Wnt4	1
GO:1904407	positive regulation of nitric oxide metabolic process	1/183	37/15625	0.353646	0.5508	0.486401	Sod2	1
GO:1904645	response to amyloid-beta	1/183	37/15625	0.353646	0.5508	0.486401	Cdk5	1
GO:0060538	skeletal muscle organ development	3/183	181/15625	0.356088	0.5533	0.488609	Foxl2/Cdk5/Fos	3
GO:0000086	G2/M transition of mitotic cell cycle	2/183	107/15625	0.357334	0.5533	0.488609	Cdkn1a/Calm1	2
GO:0046434	organophosphate catabolic process	2/183	107/15625	0.357334	0.5533	0.488609	Smpdl3b/Pde1a	2
GO:0060078	regulation of postsynaptic membrane potential	2/183	107/15625	0.357334	0.5533	0.488609	Gabra4/Cdk5	2
GO:0034504	protein localization to nucleus	4/183	259/15625	0.36033	0.5533	0.488609	Cdkn1a/Ogt/Msx1/Cdk5	4
GO:0002673	regulation of acute inflammatory response	1/183	38/15625	0.361234	0.5533	0.488609	Adam8	1
GO:0006110	regulation of glycolytic process	1/183	38/15625	0.361234	0.5533	0.488609	Ogt	1
GO:0006111	regulation of gluconeogenesis	1/183	38/15625	0.361234	0.5533	0.488609	Ogt	1
GO:0006509	membrane protein ectodomain proteolysis	1/183	38/15625	0.361234	0.5533	0.488609	Adam8	1
GO:0009395	phospholipid catabolic process	1/183	38/15625	0.361234	0.5533	0.488609	Smpdl3b	1
GO:0010092	specification of animal organ identity	1/183	38/15625	0.361234	0.5533	0.488609	Axin2	1
GO:0010613	positive regulation of cardiac muscle hypertrophy	1/183	38/15625	0.361234	0.5533	0.488609	Adk	1
GO:0014742	positive regulation of muscle hypertrophy	1/183	38/15625	0.361234	0.5533	0.488609	Adk	1
GO:0016601	Rac protein signal transduction	1/183	38/15625	0.361234	0.5533	0.488609	Ogt	1
GO:0021696	cerebellar cortex morphogenesis	1/183	38/15625	0.361234	0.5533	0.488609	Cdk5	1
GO:0031018	endocrine pancreas development	1/183	38/15625	0.361234	0.5533	0.488609	Bad	1
GO:0031062	positive regulation of histone methylation	1/183	38/15625	0.361234	0.5533	0.488609	Ogt	1
GO:0031076	embryonic camera-type eye development	1/183	38/15625	0.361234	0.5533	0.488609	Aldh1a2	1
GO:0032008	positive regulation of TOR signaling	1/183	38/15625	0.361234	0.5533	0.488609	Gas6	1
GO:0040018	positive regulation of multicellular organism growth	1/183	38/15625	0.361234	0.5533	0.488609	Igf2	1
GO:0044088	regulation of vacuole organization	1/183	38/15625	0.361234	0.5533	0.488609	Laptm4b	1
GO:0045740	positive regulation of DNA replication	1/183	38/15625	0.361234	0.5533	0.488609	Jun	1
GO:0072523	purine-containing compound catabolic process	1/183	38/15625	0.361234	0.5533	0.488609	Pde1a	1
GO:0072595	maintenance of protein localization in organelle	1/183	38/15625	0.361234	0.5533	0.488609	Cdk5	1
GO:1902108	regulation of mitochondrial membrane permeability involved in apoptotic process	1/183	38/15625	0.361234	0.5533	0.488609	Acaa2	1
GO:1902742	apoptotic process involved in development	1/183	38/15625	0.361234	0.5533	0.488609	Lef1	1
GO:1905710	positive regulation of membrane permeability	1/183	38/15625	0.361234	0.5533	0.488609	Acaa2	1
GO:2000142	regulation of DNA-templated transcription, initiation	1/183	38/15625	0.361234	0.5533	0.488609	Jun	1
GO:2000279	negative regulation of DNA biosynthetic process	1/183	38/15625	0.361234	0.5533	0.488609	Gja1	1
GO:0007623	circadian rhythm	3/183	183/15625	0.362479	0.55489	0.490012	Ogt/Bhlhe41/Lgr4	3
GO:0061448	connective tissue development	4/183	261/15625	0.365652	0.55803	0.492785	Msx1/Axin2/Csgalnact1/Klf7	4
GO:0050773	regulation of dendrite development	3/183	184/15625	0.36567	0.55803	0.492785	Lzts1/Cdk5/Myo5b	3
GO:0016579	protein deubiquitination	2/183	109/15625	0.365778	0.55803	0.492785	Eif3f/Desi2	2
GO:0043534	blood vessel endothelial cell migration	2/183	109/15625	0.365778	0.55803	0.492785	Igf2/Adam8	2
GO:0060419	heart growth	2/183	109/15625	0.365778	0.55803	0.492785	Sorbs2/Gja1	2
GO:1903038	negative regulation of leukocyte cell-cell adhesion	2/183	109/15625	0.365778	0.55803	0.492785	Runx1/Adam8	2
GO:0001881	receptor recycling	1/183	39/15625	0.368733	0.559357	0.493957	Nsg1	1
GO:0030261	chromosome condensation	1/183	39/15625	0.368733	0.559357	0.493957	H1f0	1
GO:0031128	developmental induction	1/183	39/15625	0.368733	0.559357	0.493957	Wnt4	1
GO:0032613	interleukin-10 production	1/183	39/15625	0.368733	0.559357	0.493957	Cd83	1
GO:0045777	positive regulation of blood pressure	1/183	39/15625	0.368733	0.559357	0.493957	Cyba	1
GO:0060603	mammary gland duct morphogenesis	1/183	39/15625	0.368733	0.559357	0.493957	Wnt4	1
GO:0090175	regulation of establishment of planar polarity	1/183	39/15625	0.368733	0.559357	0.493957	Nkd1	1
GO:1901031	regulation of response to reactive oxygen species	1/183	39/15625	0.368733	0.559357	0.493957	Glrx	1
GO:1903672	positive regulation of sprouting angiogenesis	1/183	39/15625	0.368733	0.559357	0.493957	S100a1	1
GO:2001038	regulation of cellular response to drug	1/183	39/15625	0.368733	0.559357	0.493957	Glrx	1
GO:0030048	actin filament-based movement	2/183	110/15625	0.369984	0.560303	0.494792	Myo1b/Cacna1d	2
GO:0050729	positive regulation of inflammatory response	2/183	110/15625	0.369984	0.560303	0.494792	Gprc5b/Adam8	2
GO:1902414	protein localization to cell junction	2/183	110/15625	0.369984	0.560303	0.494792	Cdk5/Nsg1	2
GO:0050803	regulation of synapse structure or activity	4/183	263/15625	0.370972	0.561483	0.495835	Lrrn1/Cdk5/Myo5b/Sorbs2	4
GO:1902275	regulation of chromatin organization	3/183	186/15625	0.372045	0.56279	0.496988	Ogt/Igf2/H1f0	3
GO:0002040	sprouting angiogenesis	2/183	111/15625	0.374179	0.564218	0.49825	Lef1/S100a1	2
GO:0007498	mesoderm development	2/183	111/15625	0.374179	0.564218	0.49825	Irx3/Lef1	2
GO:0008286	insulin receptor signaling pathway	2/183	111/15625	0.374179	0.564218	0.49825	Ogt/Igf2	2
GO:0051052	regulation of DNA metabolic process	5/183	343/15625	0.374548	0.564218	0.49825	H19/Cdkn1a/Axin2/H1f0/Gja1	5
GO:0002704	negative regulation of leukocyte mediated immunity	1/183	40/15625	0.376145	0.564218	0.49825	Igf2	1
GO:0014037	Schwann cell differentiation	1/183	40/15625	0.376145	0.564218	0.49825	Cdk5	1
GO:0022602	ovulation cycle process	1/183	40/15625	0.376145	0.564218	0.49825	Runx1	1
GO:0045124	regulation of bone resorption	1/183	40/15625	0.376145	0.564218	0.49825	Adam8	1
GO:0045581	negative regulation of T cell differentiation	1/183	40/15625	0.376145	0.564218	0.49825	Runx1	1
GO:0046621	negative regulation of organ growth	1/183	40/15625	0.376145	0.564218	0.49825	Gja1	1
GO:0055026	negative regulation of cardiac muscle tissue development	1/183	40/15625	0.376145	0.564218	0.49825	Gja1	1
GO:1902930	regulation of alcohol biosynthetic process	1/183	40/15625	0.376145	0.564218	0.49825	Wnt4	1
GO:1903350	response to dopamine	1/183	40/15625	0.376145	0.564218	0.49825	Nsg1	1
GO:1903351	cellular response to dopamine	1/183	40/15625	0.376145	0.564218	0.49825	Nsg1	1
GO:2000404	regulation of T cell migration	1/183	40/15625	0.376145	0.564218	0.49825	Adam8	1
GO:0010565	regulation of cellular ketone metabolic process	2/183	112/15625	0.378363	0.566347	0.50013	Wnt4/Mid1ip1	2
GO:0051928	positive regulation of calcium ion transport	2/183	112/15625	0.378363	0.566347	0.50013	Cacna1d/S100a1	2
GO:0055076	transition metal ion homeostasis	2/183	112/15625	0.378363	0.566347	0.50013	Sod2/Atp6v1g1	2
GO:0099173	postsynapse organization	3/183	188/15625	0.378409	0.566347	0.50013	Cdk5/Myo5b/Sorbs2	3
GO:0040029	regulation of gene expression, epigenetic	3/183	189/15625	0.381586	0.568528	0.502056	Xist/H1f0/Macroh2a2	3
GO:0042326	negative regulation of phosphorylation	6/183	426/15625	0.382085	0.568528	0.502056	Cdkn1a/Prdx3/Ogt/Dnajc15/Cdkn1c/Jun	6
GO:0007368	determination of left/right symmetry	2/183	113/15625	0.382535	0.568528	0.502056	Aldh1a2/Gja1	2
GO:0010469	regulation of signaling receptor activity	2/183	113/15625	0.382535	0.568528	0.502056	Dapk1/Ifngr2	2
GO:0051153	regulation of striated muscle cell differentiation	2/183	113/15625	0.382535	0.568528	0.502056	Msx1/Bhlhe41	2
GO:0003298	physiological muscle hypertrophy	1/183	41/15625	0.383471	0.568528	0.502056	Sorbs2	1
GO:0003301	physiological cardiac muscle hypertrophy	1/183	41/15625	0.383471	0.568528	0.502056	Sorbs2	1
GO:0003382	epithelial cell morphogenesis	1/183	41/15625	0.383471	0.568528	0.502056	Dact2	1
GO:0005978	glycogen biosynthetic process	1/183	41/15625	0.383471	0.568528	0.502056	Igf2	1
GO:0006695	cholesterol biosynthetic process	1/183	41/15625	0.383471	0.568528	0.502056	Hmgcs2	1
GO:0009250	glucan biosynthetic process	1/183	41/15625	0.383471	0.568528	0.502056	Igf2	1
GO:0032965	regulation of collagen biosynthetic process	1/183	41/15625	0.383471	0.568528	0.502056	Wnt4	1
GO:0042181	ketone biosynthetic process	1/183	41/15625	0.383471	0.568528	0.502056	Wnt4	1
GO:0048255	mRNA stabilization	1/183	41/15625	0.383471	0.568528	0.502056	Axin2	1
GO:0061049	cell growth involved in cardiac muscle cell development	1/183	41/15625	0.383471	0.568528	0.502056	Sorbs2	1
GO:0072347	response to anesthetic	1/183	41/15625	0.383471	0.568528	0.502056	Cdk5	1
GO:0140353	lipid export from cell	1/183	41/15625	0.383471	0.568528	0.502056	Runx1	1
GO:0002833	positive regulation of response to biotic stimulus	2/183	114/15625	0.386695	0.57193	0.50506	Adam8/Cyba	2
GO:0007259	receptor signaling pathway via JAK-STAT	2/183	114/15625	0.386695	0.57193	0.50506	Il6st/Cdk5	2
GO:0015698	inorganic anion transport	2/183	114/15625	0.386695	0.57193	0.50506	Gabra4/Gabrb1	2
GO:0051053	negative regulation of DNA metabolic process	2/183	114/15625	0.386695	0.57193	0.50506	H1f0/Gja1	2
GO:0007409	axonogenesis	6/183	429/15625	0.388373	0.57193	0.50506	Nrn1/Gdi1/Cdk5/Myo5b/Klf7/Lgr4	6
GO:0001941	postsynaptic membrane organization	1/183	42/15625	0.39071	0.57193	0.50506	Sorbs2	1
GO:0002063	chondrocyte development	1/183	42/15625	0.39071	0.57193	0.50506	Axin2	1
GO:0002720	positive regulation of cytokine production involved in immune response	1/183	42/15625	0.39071	0.57193	0.50506	Gprc5b	1
GO:0008631	intrinsic apoptotic signaling pathway in response to oxidative stress	1/183	42/15625	0.39071	0.57193	0.50506	Sod2	1
GO:0009166	nucleotide catabolic process	1/183	42/15625	0.39071	0.57193	0.50506	Pde1a	1
GO:0010765	positive regulation of sodium ion transport	1/183	42/15625	0.39071	0.57193	0.50506	Glrx	1
GO:0019730	antimicrobial humoral response	1/183	42/15625	0.39071	0.57193	0.50506	Gapdh	1
GO:0032732	positive regulation of interleukin-1 production	1/183	42/15625	0.39071	0.57193	0.50506	Ifnar1	1
GO:0032881	regulation of polysaccharide metabolic process	1/183	42/15625	0.39071	0.57193	0.50506	Igf2	1
GO:0042531	positive regulation of tyrosine phosphorylation of STAT protein	1/183	42/15625	0.39071	0.57193	0.50506	Il6st	1
GO:0050919	negative chemotaxis	1/183	42/15625	0.39071	0.57193	0.50506	Lgr4	1
GO:0070830	bicellular tight junction assembly	1/183	42/15625	0.39071	0.57193	0.50506	Gja1	1
GO:0086002	cardiac muscle cell action potential involved in contraction	1/183	42/15625	0.39071	0.57193	0.50506	Cacna1d	1
GO:1902041	regulation of extrinsic apoptotic signaling pathway via death domain receptors	1/183	42/15625	0.39071	0.57193	0.50506	Dapk1	1
GO:1902653	secondary alcohol biosynthetic process	1/183	42/15625	0.39071	0.57193	0.50506	Hmgcs2	1
GO:0008584	male gonad development	2/183	115/15625	0.390844	0.57193	0.50506	Wnt4/Gja1	2
GO:0090090	negative regulation of canonical Wnt signaling pathway	2/183	115/15625	0.390844	0.57193	0.50506	Nkd1/Axin2	2
GO:2000278	regulation of DNA biosynthetic process	2/183	115/15625	0.390844	0.57193	0.50506	Cdkn1a/Gja1	2
GO:0016485	protein processing	3/183	192/15625	0.391096	0.57193	0.50506	Ogt/Bad/Atp6ap2	3
GO:1901888	regulation of cell junction assembly	3/183	192/15625	0.391096	0.57193	0.50506	Wnt4/Lrrn1/Gja1	3
GO:0050900	leukocyte migration	4/183	271/15625	0.392218	0.573258	0.506233	Gas6/Itga6/Kitl/Adam8	4
GO:0009791	post-embryonic development	2/183	116/15625	0.394979	0.576352	0.508965	Sod2/Selenop	2
GO:0046546	development of primary male sexual characteristics	2/183	116/15625	0.394979	0.576352	0.508965	Wnt4/Gja1	2
GO:0097553	calcium ion transmembrane import into cytosol	2/183	116/15625	0.394979	0.576352	0.508965	Itpr2/Cyba	2
GO:0060047	heart contraction	3/183	194/15625	0.397416	0.576798	0.509358	Cacna1d/S100a1/Gja1	3
GO:0001569	branching involved in blood vessel morphogenesis	1/183	43/15625	0.397866	0.576798	0.509358	Lef1	1
GO:0006890	retrograde vesicle-mediated transport, Golgi to endoplasmic reticulum	1/183	43/15625	0.397866	0.576798	0.509358	Arf3	1
GO:0017158	regulation of calcium ion-dependent exocytosis	1/183	43/15625	0.397866	0.576798	0.509358	Cdk5	1
GO:0031952	regulation of protein autophosphorylation	1/183	43/15625	0.397866	0.576798	0.509358	Jun	1
GO:0035137	hindlimb morphogenesis	1/183	43/15625	0.397866	0.576798	0.509358	Msx1	1
GO:0042771	intrinsic apoptotic signaling pathway in response to DNA damage by p53 class mediator	1/183	43/15625	0.397866	0.576798	0.509358	Cdkn1a	1
GO:0045910	negative regulation of DNA recombination	1/183	43/15625	0.397866	0.576798	0.509358	H1f0	1
GO:0051055	negative regulation of lipid biosynthetic process	1/183	43/15625	0.397866	0.576798	0.509358	Wnt4	1
GO:0120163	negative regulation of cold-induced thermogenesis	1/183	43/15625	0.397866	0.576798	0.509358	Lgr4	1
GO:0120192	tight junction assembly	1/183	43/15625	0.397866	0.576798	0.509358	Gja1	1
GO:1901616	organic hydroxy compound catabolic process	1/183	43/15625	0.397866	0.576798	0.509358	Tpi1	1
GO:0050777	negative regulation of immune response	2/183	117/15625	0.399102	0.577966	0.51039	Smpdl3b/Igf2	2
GO:0051092	positive regulation of NF-kappaB transcription factor activity	2/183	117/15625	0.399102	0.577966	0.51039	Prdx3/Adam8	2
GO:0051090	regulation of DNA-binding transcription factor activity	5/183	354/15625	0.400132	0.578564	0.510918	Gas6/Prdx3/Dap/Cacna1d/Adam8	5
GO:0006913	nucleocytoplasmic transport	4/183	274/15625	0.400162	0.578564	0.510918	Cdkn1a/Gas6/Ifi27/Cdk5	4
GO:0051169	nuclear transport	4/183	274/15625	0.400162	0.578564	0.510918	Cdkn1a/Gas6/Ifi27/Cdk5	4
GO:0051216	cartilage development	3/183	195/15625	0.400569	0.57884	0.511162	Msx1/Axin2/Csgalnact1	3
GO:0045666	positive regulation of neuron differentiation	6/183	435/15625	0.400948	0.579075	0.511369	Irx3/Tcf12/Itga6/Gdi1/Gprc5b/Myo5b	6
GO:0043500	muscle adaptation	2/183	118/15625	0.403212	0.581082	0.513142	Adk/Cyba	2
GO:0097696	receptor signaling pathway via STAT	2/183	118/15625	0.403212	0.581082	0.513142	Il6st/Cdk5	2
GO:0002366	leukocyte activation involved in immune response	3/183	196/15625	0.403719	0.581082	0.513142	Lgals1/Lef1/Itm2a	3
GO:0006342	chromatin silencing	1/183	44/15625	0.404937	0.581082	0.513142	H1f0	1
GO:0018023	peptidyl-lysine trimethylation	1/183	44/15625	0.404937	0.581082	0.513142	Ogt	1
GO:0021532	neural tube patterning	1/183	44/15625	0.404937	0.581082	0.513142	Atp6ap2	1
GO:0030517	negative regulation of axon extension	1/183	44/15625	0.404937	0.581082	0.513142	Cdk5	1
GO:0031111	negative regulation of microtubule polymerization or depolymerization	1/183	44/15625	0.404937	0.581082	0.513142	Mid1ip1	1
GO:0031638	zymogen activation	1/183	44/15625	0.404937	0.581082	0.513142	Bad	1
GO:0032355	response to estradiol	1/183	44/15625	0.404937	0.581082	0.513142	Glrx	1
GO:0045776	negative regulation of blood pressure	1/183	44/15625	0.404937	0.581082	0.513142	Sod2	1
GO:0098781	ncRNA transcription	1/183	44/15625	0.404937	0.581082	0.513142	Macroh2a2	1
GO:0097193	intrinsic apoptotic signaling pathway	4/183	276/15625	0.405449	0.581505	0.513516	Cdkn1a/Msx1/Sod2/Bad	4
GO:0035637	multicellular organismal signaling	2/183	119/15625	0.407309	0.583861	0.515596	Cacna1d/Gja1	2
GO:0051235	maintenance of location	4/183	277/15625	0.40809	0.584667	0.516308	Cdk5/Itpr2/Tmsb4x/Cyba	4
GO:0030258	lipid modification	3/183	198/15625	0.410003	0.585472	0.517019	Acaa2/Etfb/Hadhb	3
GO:0048639	positive regulation of developmental growth	3/183	198/15625	0.410003	0.585472	0.517019	Igf2/Gdi1/Myo5b	3
GO:0043270	positive regulation of ion transport	4/183	278/15625	0.410728	0.585472	0.517019	Glrx/Cacna1d/Ifngr2/S100a1	4
GO:0003254	regulation of membrane depolarization	1/183	45/15625	0.411926	0.585472	0.517019	Gja1	1
GO:0006826	iron ion transport	1/183	45/15625	0.411926	0.585472	0.517019	Myo1b	1
GO:0010257	NADH dehydrogenase complex assembly	1/183	45/15625	0.411926	0.585472	0.517019	Ndufa11	1
GO:0010799	regulation of peptidyl-threonine phosphorylation	1/183	45/15625	0.411926	0.585472	0.517019	Ogt	1
GO:0032481	positive regulation of type I interferon production	1/183	45/15625	0.411926	0.585472	0.517019	Ifnar1	1
GO:0032981	mitochondrial respiratory chain complex I assembly	1/183	45/15625	0.411926	0.585472	0.517019	Ndufa11	1
GO:0045687	positive regulation of glial cell differentiation	1/183	45/15625	0.411926	0.585472	0.517019	Il6st	1
GO:0051646	mitochondrion localization	1/183	45/15625	0.411926	0.585472	0.517019	Ogt	1
GO:0060612	adipose tissue development	1/183	45/15625	0.411926	0.585472	0.517019	Klf7	1
GO:0071300	cellular response to retinoic acid	1/183	45/15625	0.411926	0.585472	0.517019	Aldh1a2	1
GO:0090199	regulation of release of cytochrome c from mitochondria	1/183	45/15625	0.411926	0.585472	0.517019	Bad	1
GO:1901570	fatty acid derivative biosynthetic process	1/183	45/15625	0.411926	0.585472	0.517019	Mgst3	1
GO:0050770	regulation of axonogenesis	3/183	199/15625	0.413137	0.586572	0.51799	Gdi1/Cdk5/Myo5b	3
GO:1901617	organic hydroxy compound biosynthetic process	3/183	199/15625	0.413137	0.586572	0.51799	Wnt4/Hmgcs2/Pcbd1	3
GO:0018107	peptidyl-threonine phosphorylation	2/183	121/15625	0.415462	0.589249	0.520354	Ogt/Cdk5	2
GO:0071236	cellular response to antibiotic	2/183	121/15625	0.415462	0.589249	0.520354	Glrx/Itpr2	2
GO:0002263	cell activation involved in immune response	3/183	200/15625	0.416267	0.589767	0.520811	Lgals1/Lef1/Itm2a	3
GO:1903531	negative regulation of secretion by cell	3/183	200/15625	0.416267	0.589767	0.520811	Gas6/Klf7/Lgr4	3
GO:0048872	homeostasis of number of cells	4/183	281/15625	0.418627	0.590009	0.521025	Prdx1/Hbb-b1/Kitl/Lgr4	4
GO:0001895	retina homeostasis	1/183	46/15625	0.418834	0.590009	0.521025	Cib2	1
GO:0030901	midbrain development	1/183	46/15625	0.418834	0.590009	0.521025	Msx1	1
GO:0032456	endocytic recycling	1/183	46/15625	0.418834	0.590009	0.521025	Vps35l	1
GO:0032648	regulation of interferon-beta production	1/183	46/15625	0.418834	0.590009	0.521025	Ifnar1	1
GO:0045620	negative regulation of lymphocyte differentiation	1/183	46/15625	0.418834	0.590009	0.521025	Runx1	1
GO:0045668	negative regulation of osteoblast differentiation	1/183	46/15625	0.418834	0.590009	0.521025	Axin2	1
GO:0048599	oocyte development	1/183	46/15625	0.418834	0.590009	0.521025	Wnt4	1
GO:0060043	regulation of cardiac muscle cell proliferation	1/183	46/15625	0.418834	0.590009	0.521025	Gja1	1
GO:0045732	positive regulation of protein catabolic process	3/183	201/15625	0.419391	0.590009	0.521025	Nkd1/Adam8/Gja1	3
GO:0009855	determination of bilateral symmetry	2/183	122/15625	0.419518	0.590009	0.521025	Aldh1a2/Gja1	2
GO:0017148	negative regulation of translation	2/183	122/15625	0.419518	0.590009	0.521025	Gapdh/Dapk1	2
GO:0033135	regulation of peptidyl-serine phosphorylation	2/183	122/15625	0.419518	0.590009	0.521025	Gas6/Ogt	2
GO:0060996	dendritic spine development	2/183	122/15625	0.419518	0.590009	0.521025	Cdk5/Myo5b	2
GO:0016358	dendrite development	4/183	282/15625	0.421256	0.592142	0.522909	Lzts1/Cdk5/Myo5b/Klf7	4
GO:0009799	specification of symmetry	2/183	123/15625	0.423559	0.593976	0.524528	Aldh1a2/Gja1	2
GO:0010212	response to ionizing radiation	2/183	123/15625	0.423559	0.593976	0.524528	Cdkn1a/Sod2	2
GO:0044839	cell cycle G2/M phase transition	2/183	123/15625	0.423559	0.593976	0.524528	Cdkn1a/Calm1	2
GO:0099175	regulation of postsynapse organization	2/183	123/15625	0.423559	0.593976	0.524528	Cdk5/Sorbs2	2
GO:0042176	regulation of protein catabolic process	5/183	365/15625	0.425616	0.593976	0.524528	Laptm4b/Ogt/Nkd1/Adam8/Gja1	5
GO:0003015	heart process	3/183	203/15625	0.425623	0.593976	0.524528	Cacna1d/S100a1/Gja1	3
GO:0002294	CD4-positive, alpha-beta T cell differentiation involved in immune response	1/183	47/15625	0.42566	0.593976	0.524528	Lef1	1
GO:0003197	endocardial cushion development	1/183	47/15625	0.42566	0.593976	0.524528	Msx1	1
GO:0016126	sterol biosynthetic process	1/183	47/15625	0.42566	0.593976	0.524528	Hmgcs2	1
GO:0033619	membrane protein proteolysis	1/183	47/15625	0.42566	0.593976	0.524528	Adam8	1
GO:0042093	T-helper cell differentiation	1/183	47/15625	0.42566	0.593976	0.524528	Lef1	1
GO:0043489	RNA stabilization	1/183	47/15625	0.42566	0.593976	0.524528	Axin2	1
GO:0048489	synaptic vesicle transport	1/183	47/15625	0.42566	0.593976	0.524528	Cdk5	1
GO:0051932	synaptic transmission, GABAergic	1/183	47/15625	0.42566	0.593976	0.524528	Gabra4	1
GO:0070646	protein modification by small protein removal	2/183	124/15625	0.427586	0.596352	0.526627	Eif3f/Desi2	2
GO:0048167	regulation of synaptic plasticity	3/183	204/15625	0.428731	0.597176	0.527355	Lzts1/Cdk5/Nsg1	3
GO:1903829	positive regulation of cellular protein localization	4/183	285/15625	0.429123	0.597176	0.527355	Gas6/Ogt/Cdk5/Myo5b	4
GO:0031347	regulation of defense response	6/183	449/15625	0.430221	0.597176	0.527355	Smpdl3b/Igf2/Gprc5b/Adam8/Cyba/Gja1	6
GO:0050890	cognition	4/183	286/15625	0.43174	0.597176	0.527355	Jakmip1/Igf2/Cdk5/Jun	4
GO:1903522	regulation of blood circulation	3/183	205/15625	0.431833	0.597176	0.527355	Cacna1d/S100a1/Gja1	3
GO:0001974	blood vessel remodeling	1/183	48/15625	0.432407	0.597176	0.527355	Gja1	1
GO:0002293	alpha-beta T cell differentiation involved in immune response	1/183	48/15625	0.432407	0.597176	0.527355	Lef1	1
GO:0007019	microtubule depolymerization	1/183	48/15625	0.432407	0.597176	0.527355	Mid1ip1	1
GO:0007032	endosome organization	1/183	48/15625	0.432407	0.597176	0.527355	Laptm4b	1
GO:0010712	regulation of collagen metabolic process	1/183	48/15625	0.432407	0.597176	0.527355	Wnt4	1
GO:0021587	cerebellum morphogenesis	1/183	48/15625	0.432407	0.597176	0.527355	Cdk5	1
GO:0032330	regulation of chondrocyte differentiation	1/183	48/15625	0.432407	0.597176	0.527355	Axin2	1
GO:0032608	interferon-beta production	1/183	48/15625	0.432407	0.597176	0.527355	Ifnar1	1
GO:0043470	regulation of carbohydrate catabolic process	1/183	48/15625	0.432407	0.597176	0.527355	Ogt	1
GO:0048806	genitalia development	1/183	48/15625	0.432407	0.597176	0.527355	Lgr4	1
GO:0060351	cartilage development involved in endochondral bone morphogenesis	1/183	48/15625	0.432407	0.597176	0.527355	Axin2	1
GO:0065002	intracellular protein transmembrane transport	1/183	48/15625	0.432407	0.597176	0.527355	Dnajc15	1
GO:0120193	tight junction organization	1/183	48/15625	0.432407	0.597176	0.527355	Gja1	1
GO:1902373	negative regulation of mRNA catabolic process	1/183	48/15625	0.432407	0.597176	0.527355	Axin2	1
GO:0048562	embryonic organ morphogenesis	4/183	287/15625	0.434353	0.599555	0.529455	Msx1/Foxl2/Aldh1a2/Gja1	4
GO:0071824	protein-DNA complex subunit organization	3/183	206/15625	0.434928	0.60004	0.529884	H1f0/Macroh2a2/H2aw	3
GO:0042177	negative regulation of protein catabolic process	2/183	126/15625	0.435596	0.600343	0.530151	Laptm4b/Ogt	2
GO:0044706	multi-multicellular organism process	2/183	126/15625	0.435596	0.600343	0.530151	Wnt4/Prdx3	2
GO:0048863	stem cell differentiation	3/183	207/15625	0.438018	0.60143	0.531111	Msx1/Aldh1a2/Kitl	3
GO:0002287	alpha-beta T cell activation involved in immune response	1/183	49/15625	0.439075	0.60143	0.531111	Lef1	1
GO:0017145	stem cell division	1/183	49/15625	0.439075	0.60143	0.531111	Lef1	1
GO:0021795	cerebral cortex cell migration	1/183	49/15625	0.439075	0.60143	0.531111	Cdk5	1
GO:0046676	negative regulation of insulin secretion	1/183	49/15625	0.439075	0.60143	0.531111	Klf7	1
GO:0051568	histone H3-K4 methylation	1/183	49/15625	0.439075	0.60143	0.531111	Ogt	1
GO:0070231	T cell apoptotic process	1/183	49/15625	0.439075	0.60143	0.531111	Adam8	1
GO:0071806	protein transmembrane transport	1/183	49/15625	0.439075	0.60143	0.531111	Dnajc15	1
GO:0072678	T cell migration	1/183	49/15625	0.439075	0.60143	0.531111	Adam8	1
GO:1903307	positive regulation of regulated secretory pathway	1/183	49/15625	0.439075	0.60143	0.531111	Cdk5	1
GO:2000648	positive regulation of stem cell proliferation	1/183	49/15625	0.439075	0.60143	0.531111	Kitl	1
GO:2000649	regulation of sodium ion transmembrane transporter activity	1/183	49/15625	0.439075	0.60143	0.531111	Glrx	1
GO:1901361	organic cyclic compound catabolic process	5/183	371/15625	0.439438	0.60162	0.531278	Hsd17b11/Eif3e/Axin2/Foxl2/Pde1a	5
GO:0051146	striated muscle cell differentiation	4/183	290/15625	0.442174	0.605057	0.534314	Msx1/Bhlhe41/Igf2/Sorbs2	4
GO:0018210	peptidyl-threonine modification	2/183	128/15625	0.443545	0.606005	0.535151	Ogt/Cdk5	2
GO:0072089	stem cell proliferation	2/183	128/15625	0.443545	0.606005	0.535151	Lef1/Kitl	2
GO:0090316	positive regulation of intracellular protein transport	2/183	128/15625	0.443545	0.606005	0.535151	Gas6/Cdk5	2
GO:0006360	transcription by RNA polymerase I	1/183	50/15625	0.445666	0.606739	0.535799	Macroh2a2	1
GO:0006879	cellular iron ion homeostasis	1/183	50/15625	0.445666	0.606739	0.535799	Atp6v1g1	1
GO:0009994	oocyte differentiation	1/183	50/15625	0.445666	0.606739	0.535799	Wnt4	1
GO:0032964	collagen biosynthetic process	1/183	50/15625	0.445666	0.606739	0.535799	Wnt4	1
GO:0035272	exocrine system development	1/183	50/15625	0.445666	0.606739	0.535799	Igf2	1
GO:1900271	regulation of long-term synaptic potentiation	1/183	50/15625	0.445666	0.606739	0.535799	Nsg1	1
GO:2000059	negative regulation of ubiquitin-dependent protein catabolic process	1/183	50/15625	0.445666	0.606739	0.535799	Ogt	1
GO:0010821	regulation of mitochondrion organization	2/183	129/15625	0.447496	0.608922	0.537727	Acaa2/Bad	2
GO:0032870	cellular response to hormone stimulus	6/183	458/15625	0.448934	0.610569	0.539181	Lypd1/Glrx/Ogt/Igf2/Jun/Sorbs2	6
GO:0055088	lipid homeostasis	2/183	130/15625	0.451432	0.611262	0.539793	Angptl4/Rbp1	2
GO:0000768	syncytium formation by plasma membrane fusion	1/183	51/15625	0.452179	0.611262	0.539793	Adam8	1
GO:0001954	positive regulation of cell-matrix adhesion	1/183	51/15625	0.452179	0.611262	0.539793	Wnt4	1
GO:0007528	neuromuscular junction development	1/183	51/15625	0.452179	0.611262	0.539793	Sorbs2	1
GO:0021575	hindbrain morphogenesis	1/183	51/15625	0.452179	0.611262	0.539793	Cdk5	1
GO:0042698	ovulation cycle	1/183	51/15625	0.452179	0.611262	0.539793	Runx1	1
GO:0061001	regulation of dendritic spine morphogenesis	1/183	51/15625	0.452179	0.611262	0.539793	Cdk5	1
GO:0071868	cellular response to monoamine stimulus	1/183	51/15625	0.452179	0.611262	0.539793	Nsg1	1
GO:0071870	cellular response to catecholamine stimulus	1/183	51/15625	0.452179	0.611262	0.539793	Nsg1	1
GO:0140253	cell-cell fusion	1/183	51/15625	0.452179	0.611262	0.539793	Adam8	1
GO:1901016	regulation of potassium ion transmembrane transporter activity	1/183	51/15625	0.452179	0.611262	0.539793	Cacna1d	1
GO:1901292	nucleoside phosphate catabolic process	1/183	51/15625	0.452179	0.611262	0.539793	Pde1a	1
GO:0007050	cell cycle arrest	2/183	131/15625	0.455352	0.61478	0.5429	Cdkn1a/Cdkn1c	2
GO:0009411	response to UV	2/183	131/15625	0.455352	0.61478	0.5429	Cdkn1a/H2aw	2
GO:0007015	actin filament organization	5/183	378/15625	0.455469	0.61478	0.5429	Wnt4/Myo1b/Kank3/Sorbs2/Tmsb4x	5
GO:0051091	positive regulation of DNA-binding transcription factor activity	3/183	213/15625	0.456419	0.61562	0.543642	Prdx3/Cacna1d/Adam8	3
GO:0002562	somatic diversification of immune receptors via germline recombination within a single locus	1/183	52/15625	0.458616	0.61562	0.543642	Lef1	1
GO:0010823	negative regulation of mitochondrion organization	1/183	52/15625	0.458616	0.61562	0.543642	Acaa2	1
GO:0016444	somatic cell DNA recombination	1/183	52/15625	0.458616	0.61562	0.543642	Lef1	1
GO:0032720	negative regulation of tumor necrosis factor production	1/183	52/15625	0.458616	0.61562	0.543642	Gas6	1
GO:0043297	apical junction assembly	1/183	52/15625	0.458616	0.61562	0.543642	Gja1	1
GO:0045840	positive regulation of mitotic nuclear division	1/183	52/15625	0.458616	0.61562	0.543642	Igf2	1
GO:0061077	chaperone-mediated protein folding	1/183	52/15625	0.458616	0.61562	0.543642	Dnajb1	1
GO:0071867	response to monoamine	1/183	52/15625	0.458616	0.61562	0.543642	Nsg1	1
GO:0071869	response to catecholamine	1/183	52/15625	0.458616	0.61562	0.543642	Nsg1	1
GO:2000401	regulation of lymphocyte migration	1/183	52/15625	0.458616	0.61562	0.543642	Adam8	1
GO:0009612	response to mechanical stimulus	2/183	132/15625	0.459256	0.615863	0.543856	Fos/Jun	2
[truncated: 683 more rows]

## Sheet: SLC_XX_vs_XY_all_GO_terms
ID	Description	GeneRatio	BgRatio	pvalue	p.adjust	qvalue	geneID	Count
GO:0035455	response to interferon-alpha	6/192	24/15625	3.56439e-07	0.000966662	0.000846073	Ifitm1/Ifitm2/Gas6/Ifnar1/Ifitm3/Bst2	6
GO:1902105	regulation of leukocyte differentiation	13/192	242/15625	9.41147e-06	0.0127619	0.0111699	Cd83/Gas6/Runx1/Lef1/Tmem178/Bad/Tmem176a/Fos/Kitl/Tmem176b/Adam8/Jun/Rbp1	13
GO:0042743	hydrogen peroxide metabolic process	6/192	44/15625	1.52402e-05	0.0137772	0.0120585	Prdx3/Sod2/Prdx1/Hbb-b1/Cyba/Hbb-y	6
GO:0022409	positive regulation of cell-cell adhesion	11/192	202/15625	4.09601e-05	0.0156993	0.0137409	Cd83/Lgals1/Runx1/Il6st/Adk/Itga6/Lef1/Igf2/Bad/Adam8/Igfbp2	11
GO:0002761	regulation of myeloid leukocyte differentiation	8/192	104/15625	4.22824e-05	0.0156993	0.0137409	Runx1/Lef1/Tmem178/Fos/Kitl/Adam8/Jun/Rbp1	8
GO:0002521	leukocyte differentiation	17/192	451/15625	4.26391e-05	0.0156993	0.0137409	Cd83/Gas6/Wnt4/Lgals1/Runx1/Lef1/Tmem178/Glo1/Bad/Tmem176a/Fos/Kitl/Tmem176b/Adam8/Jun/Itm2a/Rbp1	17
GO:0032787	monocarboxylic acid metabolic process	17/192	452/15625	4.38328e-05	0.0156993	0.0137409	Ogt/Gapdh/Acaa2/Cyb5a/Acot1/Glo1/Pam/Etfb/Aldh1a2/Mid1ip1/Tpi1/Gamt/Cryl1/Ech1/Hadhb/Rbp1/Dbi	17
GO:1902107	positive regulation of leukocyte differentiation	9/192	136/15625	4.63106e-05	0.0156993	0.0137409	Cd83/Gas6/Runx1/Lef1/Bad/Fos/Kitl/Adam8/Jun	9
GO:0051251	positive regulation of lymphocyte activation	11/192	212/15625	6.35096e-05	0.0179699	0.0157282	Cd83/Cdkn1a/Gas6/Lgals1/Runx1/Il6st/Adk/Igf2/Bad/Adam8/Igfbp2	11
GO:0031668	cellular response to extracellular stimulus	11/192	213/15625	6.62608e-05	0.0179699	0.0157282	Cib2/Cdkn1a/Gas6/Wnt4/Itga6/Angptl4/Dnajc15/Dap/Fos/Jun/Rnase4	11
GO:0009991	response to extracellular stimulus	14/192	343/15625	8.94863e-05	0.0220625	0.0193102	Cib2/Cdkn1a/Gas6/Wnt4/Itga6/Angptl4/Dnajc15/Sod2/Dap/Nenf/Fos/Jun/Rnase4/Rbp1	14
GO:0050870	positive regulation of T cell activation	9/192	152/15625	0.000109644	0.0247796	0.0216884	Cd83/Lgals1/Runx1/Il6st/Adk/Igf2/Bad/Adam8/Igfbp2	9
GO:0071496	cellular response to external stimulus	11/192	244/15625	0.000219903	0.0380366	0.0332916	Cib2/Cdkn1a/Gas6/Wnt4/Itga6/Angptl4/Dnajc15/Dap/Fos/Jun/Rnase4	11
GO:1903039	positive regulation of leukocyte cell-cell adhesion	9/192	167/15625	0.000223377	0.0380366	0.0332916	Cd83/Lgals1/Runx1/Il6st/Adk/Igf2/Bad/Adam8/Igfbp2	9
GO:0042744	hydrogen peroxide catabolic process	4/192	25/15625	0.000228354	0.0380366	0.0332916	Prdx3/Prdx1/Hbb-b1/Hbb-y	4
GO:1903708	positive regulation of hemopoiesis	9/192	171/15625	0.00026644	0.0380366	0.0332916	Cd83/Gas6/Runx1/Lef1/Bad/Fos/Kitl/Adam8/Jun	9
GO:0051186	cofactor metabolic process	13/192	337/15625	0.000277583	0.0380366	0.0332916	Prdx3/Hmgcs2/Acaa2/Pcbd1/Acot1/Sod2/Glo1/Prdx1/Hbb-b1/Pank1/Gamt/Cyba/Hbb-y	13
GO:0003093	regulation of glomerular filtration	3/192	11/15625	0.000280278	0.0380366	0.0332916	Gas6/Cyba/Gja1	3
GO:0016114	terpenoid biosynthetic process	3/192	11/15625	0.000280278	0.0380366	0.0332916	Hmgcs2/Aldh1a2/Rbp1	3
GO:0002696	positive regulation of leukocyte activation	11/192	251/15625	0.000280506	0.0380366	0.0332916	Cd83/Cdkn1a/Gas6/Lgals1/Runx1/Il6st/Adk/Igf2/Bad/Adam8/Igfbp2	11
GO:0046718	viral entry into host cell	5/192	48/15625	0.000296606	0.0383046	0.0335262	Ifitm1/Ifitm2/Gas6/Lgals1/Ifitm3	5
GO:0043903	regulation of interspecies interactions between organisms	9/192	177/15625	0.000343779	0.0387568	0.033922	Ifitm1/Ifitm2/Lgals1/Gapdh/Lef1/Bad/Jun/Ifitm3/Bst2	9
GO:0009267	cellular response to starvation	8/192	141/15625	0.000353391	0.0387568	0.033922	Cdkn1a/Gas6/Wnt4/Angptl4/Dnajc15/Dap/Jun/Rnase4	8
GO:1903706	regulation of hemopoiesis	13/192	346/15625	0.000357438	0.0387568	0.033922	Cd83/Gas6/Runx1/Lef1/Tmem178/Bad/Tmem176a/Fos/Kitl/Tmem176b/Adam8/Jun/Rbp1	13
GO:0046596	regulation of viral entry into host cell	4/192	28/15625	0.000359119	0.0387568	0.033922	Ifitm1/Ifitm2/Lgals1/Ifitm3	4
GO:0051701	interaction with host	7/192	108/15625	0.000371562	0.0387568	0.033922	Ifitm1/Ifitm2/Gas6/Lgals1/Gapdh/Bad/Ifitm3	7
GO:0002763	positive regulation of myeloid leukocyte differentiation	5/192	51/15625	0.000394978	0.0396734	0.0347242	Runx1/Lef1/Fos/Kitl/Jun	5
GO:0044409	entry into host	5/192	52/15625	0.000432687	0.0399415	0.0349589	Ifitm1/Ifitm2/Gas6/Lgals1/Ifitm3	5
GO:0010817	regulation of hormone levels	15/192	448/15625	0.000434296	0.0399415	0.0349589	Wnt4/Glrx/Hsd17b11/Runx1/Dhrs3/Foxl2/Igf2/Aldh1a2/Cacna1d/Bad/Klf7/Atp6ap2/Gja1/Rbp1/Uqcc2	15
GO:0050867	positive regulation of cell activation	11/192	265/15625	0.000444628	0.0399415	0.0349589	Cd83/Cdkn1a/Gas6/Lgals1/Runx1/Il6st/Adk/Igf2/Bad/Adam8/Igfbp2	11
GO:0002573	myeloid leukocyte differentiation	9/192	184/15625	0.000456559	0.0399415	0.0349589	Runx1/Lef1/Tmem178/Glo1/Fos/Kitl/Adam8/Jun/Rbp1	9
GO:0001977	renal system process involved in regulation of blood volume	3/192	13/15625	0.000477081	0.0404326	0.0353887	Gas6/Cyba/Gja1	3
GO:0031669	cellular response to nutrient levels	9/192	186/15625	0.000493853	0.0405858	0.0355228	Cib2/Cdkn1a/Gas6/Wnt4/Angptl4/Dnajc15/Dap/Jun/Rnase4	9
GO:0031667	response to nutrient levels	12/192	315/15625	0.00053219	0.04245	0.0371545	Cib2/Cdkn1a/Gas6/Wnt4/Angptl4/Dnajc15/Sod2/Dap/Nenf/Jun/Rnase4/Rbp1	12
GO:0045785	positive regulation of cell adhesion	13/192	365/15625	0.000591972	0.0458694	0.0401473	Cd83/Egfl6/Wnt4/Lgals1/Runx1/Il6st/Adk/Itga6/Lef1/Igf2/Bad/Adam8/Igfbp2	13
GO:0016999	antibiotic metabolic process	6/192	85/15625	0.000622641	0.0469056	0.0410543	Prdx3/Sod2/Prdx1/Hbb-b1/Cyba/Hbb-y	6
GO:0052372	modulation by symbiont of entry into host	4/192	33/15625	0.000684135	0.0501452	0.0438897	Ifitm1/Ifitm2/Lgals1/Ifitm3	4
GO:0060337	type I interferon signaling pathway	4/192	34/15625	0.000767967	0.0534032	0.0467413	Ifitm1/Ifitm2/Ifnar1/Ifitm3	4
GO:0071357	cellular response to type I interferon	4/192	34/15625	0.000767967	0.0534032	0.0467413	Ifitm1/Ifitm2/Ifnar1/Ifitm3	4
GO:0022407	regulation of cell-cell adhesion	12/192	332/15625	0.000844036	0.0562985	0.0492754	Cd83/Wnt4/Lgals1/Runx1/Il6st/Adk/Itga6/Lef1/Igf2/Bad/Adam8/Igfbp2	12
GO:0042594	response to starvation	8/192	161/15625	0.000851121	0.0562985	0.0492754	Cdkn1a/Gas6/Wnt4/Angptl4/Dnajc15/Dap/Jun/Rnase4	8
GO:0030852	regulation of granulocyte differentiation	3/192	16/15625	0.000909101	0.0575472	0.0503683	Runx1/Lef1/Rbp1	3
GO:0072521	purine-containing compound metabolic process	12/192	335/15625	0.000912437	0.0575472	0.0503683	Hmgcs2/Ogt/Gapdh/Acaa2/Adk/Acot1/Pde1a/Pank1/Bad/Tpi1/Gamt/Guk1	12
GO:0042110	T cell activation	13/192	392/15625	0.00113997	0.0702634	0.0614982	Cd83/Wnt4/Lgals1/Runx1/Il6st/Adk/Lef1/Igf2/Ifnar1/Bad/Adam8/Gja1/Igfbp2	13
GO:0048762	mesenchymal cell differentiation	9/192	210/15625	0.00117169	0.0706141	0.0618052	Wnt4/Msx1/Lef1/Axin2/Tgfb1i1/Aldh1a2/Kitl/Gja1/Bambi	9
GO:0034340	response to type I interferon	4/192	39/15625	0.00129846	0.0765529	0.0670031	Ifitm1/Ifitm2/Ifnar1/Ifitm3	4
GO:0006163	purine nucleotide metabolic process	11/192	304/15625	0.00136968	0.0768887	0.067297	Hmgcs2/Ogt/Gapdh/Acaa2/Adk/Acot1/Pde1a/Pank1/Bad/Tpi1/Guk1	11
GO:0017001	antibiotic catabolic process	4/192	40/15625	0.00142902	0.0768887	0.067297	Prdx3/Prdx1/Hbb-b1/Hbb-y	4
GO:0035456	response to interferon-beta	4/192	40/15625	0.00142902	0.0768887	0.067297	Ifitm1/Ifitm2/Ifitm3/Bst2	4
GO:0044403	symbiotic process	11/192	306/15625	0.0014431	0.0768887	0.067297	Ifitm1/Ifitm2/Gas6/Lgals1/Eif3f/Gapdh/Lef1/Bad/Jun/Ifitm3/Bst2	11
GO:0030099	myeloid cell differentiation	12/192	355/15625	0.00149688	0.0768887	0.067297	Prdx3/Runx1/Lef1/Tmem178/Glo1/Cdkn1c/Hbb-b1/Fos/Kitl/Adam8/Jun/Rbp1	12
GO:0016032	viral process	10/192	262/15625	0.00151753	0.0768887	0.067297	Ifitm1/Ifitm2/Gas6/Lgals1/Eif3f/Lef1/Bad/Jun/Ifitm3/Bst2	10
GO:0003094	glomerular filtration	3/192	19/15625	0.00153097	0.0768887	0.067297	Gas6/Cyba/Gja1	3
GO:0046597	negative regulation of viral entry into host cell	3/192	19/15625	0.00153097	0.0768887	0.067297	Ifitm1/Ifitm2/Ifitm3	3
GO:0042476	odontogenesis	6/192	104/15625	0.00178317	0.0864424	0.0756589	Fst/Wnt6/Msx1/Itga6/Lef1/Axin2	6
GO:0097205	renal filtration	3/192	20/15625	0.00178495	0.0864424	0.0756589	Gas6/Cyba/Gja1	3
GO:0010718	positive regulation of epithelial to mesenchymal transition	4/192	44/15625	0.0020432	0.0949161	0.0830756	Lef1/Axin2/Tgfb1i1/Bambi	4
GO:0003071	renal system process involved in regulation of systemic arterial blood pressure	3/192	21/15625	0.00206373	0.0949161	0.0830756	Gas6/Cyba/Gja1	3
GO:0045637	regulation of myeloid cell differentiation	8/192	185/15625	0.00206492	0.0949161	0.0830756	Runx1/Lef1/Tmem178/Fos/Kitl/Adam8/Jun/Rbp1	8
GO:0042475	odontogenesis of dentin-containing tooth	5/192	74/15625	0.00215792	0.0960291	0.0840497	Fst/Wnt6/Msx1/Itga6/Lef1	5
GO:0070665	positive regulation of leukocyte proliferation	6/192	108/15625	0.00215995	0.0960291	0.0840497	Cdkn1a/Il6st/Adk/Igf2/Kitl/Igfbp2	6
GO:0048608	reproductive structure development	13/192	423/15625	0.0022381	0.0978987	0.0856861	Xist/Fst/Peg10/Wnt4/Prdx3/Runx1/Lef1/Foxl2/Igf2/Cdkn1c/Kitl/Lgr4/Gja1	13
GO:0052126	movement in host environment	5/192	75/15625	0.0022894	0.0985533	0.086259	Ifitm1/Ifitm2/Gas6/Lgals1/Ifitm3	5
GO:0034341	response to interferon-gamma	6/192	110/15625	0.00236946	0.0992852	0.0868996	Ifitm1/Ifitm2/Gapdh/Dapk1/Ifitm3/Bst2	6
GO:0061458	reproductive system development	13/192	426/15625	0.00237962	0.0992852	0.0868996	Xist/Fst/Peg10/Wnt4/Prdx3/Runx1/Lef1/Foxl2/Igf2/Cdkn1c/Kitl/Lgr4/Gja1	13
GO:0007389	pattern specification process	13/192	429/15625	0.00252843	0.103896	0.0909348	Ifitm1/Fst/Irx3/Emx2/Wnt6/Msx1/Lef1/Bhlhe41/Axin2/Amhr2/Aldh1a2/Atp6ap2/Gja1	13
GO:0009150	purine ribonucleotide metabolic process	10/192	282/15625	0.00259921	0.10521	0.0920851	Hmgcs2/Ogt/Gapdh/Acaa2/Acot1/Pde1a/Pank1/Bad/Tpi1/Guk1	10
GO:1903037	regulation of leukocyte cell-cell adhesion	9/192	237/15625	0.00267876	0.106835	0.0935078	Cd83/Lgals1/Runx1/Il6st/Adk/Igf2/Bad/Adam8/Igfbp2	9
GO:0006721	terpenoid metabolic process	4/192	48/15625	0.00281916	0.108259	0.0947539	Hmgcs2/Dhrs3/Aldh1a2/Rbp1	4
GO:0048066	developmental pigmentation	4/192	48/15625	0.00281916	0.108259	0.0947539	Lef1/Sod2/Kitl/Atp6ap2	4
GO:0055086	nucleobase-containing small molecule metabolic process	13/192	435/15625	0.00284902	0.108259	0.0947539	Hmgcs2/Ogt/Gapdh/Acaa2/Adk/Acot1/Csgalnact1/Pde1a/Pank1/Bad/Tpi1/Gamt/Guk1	13
GO:0034754	cellular hormone metabolic process	5/192	79/15625	0.00287413	0.108259	0.0947539	Wnt4/Hsd17b11/Dhrs3/Aldh1a2/Rbp1	5
GO:0045071	negative regulation of viral genome replication	4/192	49/15625	0.00304068	0.111143	0.097278	Ifitm1/Ifitm2/Ifitm3/Bst2	4
GO:0051187	cofactor catabolic process	4/192	49/15625	0.00304068	0.111143	0.097278	Prdx3/Prdx1/Hbb-b1/Hbb-y	4
GO:0007005	mitochondrion organization	13/192	439/15625	0.00308068	0.111143	0.097278	Prdx3/Cox7a2l/Ogt/Acaa2/Dnajc15/Sod2/Ndufa11/Cdk5/Timm8a1/Bad/Jun/Coa3/Uqcc2	13
GO:0001503	ossification	11/192	339/15625	0.00319979	0.111143	0.097278	Ifitm1/Wnt4/Il6st/Dhrs3/Lef1/Axin2/Csgalnact1/Igf2/Xylt1/Lgr4/Gja1	11
GO:0003073	regulation of systemic arterial blood pressure	5/192	81/15625	0.00320381	0.111143	0.097278	Gas6/Sod2/Cyba/Atp6ap2/Gja1	5
GO:0045639	positive regulation of myeloid cell differentiation	5/192	81/15625	0.00320381	0.111143	0.097278	Runx1/Lef1/Fos/Kitl/Jun	5
GO:0009259	ribonucleotide metabolic process	10/192	292/15625	0.0033348	0.111143	0.097278	Hmgcs2/Ogt/Gapdh/Acaa2/Acot1/Pde1a/Pank1/Bad/Tpi1/Guk1	10
GO:0070588	calcium ion transmembrane transport	9/192	246/15625	0.0034307	0.111143	0.097278	Micu1/Gas6/Itpr2/Cacna1d/Tspan13/Tmem37/Cyba/S100a1/Dbi	9
GO:0008299	isoprenoid biosynthetic process	3/192	25/15625	0.00344248	0.111143	0.097278	Hmgcs2/Aldh1a2/Rbp1	3
GO:0034390	smooth muscle cell apoptotic process	3/192	25/15625	0.00344248	0.111143	0.097278	Gapdh/Sod2/Pde1a	3
GO:0034391	regulation of smooth muscle cell apoptotic process	3/192	25/15625	0.00344248	0.111143	0.097278	Gapdh/Sod2/Pde1a	3
GO:0035094	response to nicotine	3/192	25/15625	0.00344248	0.111143	0.097278	Lypd1/Igf2/Bad	3
GO:0051249	regulation of lymphocyte activation	11/192	344/15625	0.00357467	0.112794	0.0987235	Cd83/Cdkn1a/Gas6/Lgals1/Runx1/Il6st/Adk/Igf2/Bad/Adam8/Igfbp2	11
GO:0006790	sulfur compound metabolic process	9/192	248/15625	0.0036184	0.112794	0.0987235	Hmgcs2/Acaa2/Tpst2/Acot1/Csgalnact1/Sod2/Glo1/Xylt1/Gamt	9
GO:0050863	regulation of T cell activation	9/192	248/15625	0.0036184	0.112794	0.0987235	Cd83/Lgals1/Runx1/Il6st/Adk/Igf2/Bad/Adam8/Igfbp2	9
GO:0006631	fatty acid metabolic process	10/192	298/15625	0.00385017	0.118655	0.103853	Acaa2/Cyb5a/Acot1/Pam/Etfb/Mid1ip1/Cryl1/Ech1/Hadhb/Dbi	10
GO:0070661	leukocyte proliferation	9/192	251/15625	0.00391499	0.119297	0.104415	Cdkn1a/Wnt4/Il6st/Adk/Lef1/Igf2/Kitl/Gja1/Igfbp2	9
GO:0006081	cellular aldehyde metabolic process	4/192	53/15625	0.00404562	0.121787	0.106595	Wnt4/Glo1/Aldh1a2/Tpi1	4
GO:0009135	purine nucleoside diphosphate metabolic process	5/192	86/15625	0.00414608	0.121787	0.106595	Ogt/Gapdh/Bad/Tpi1/Guk1	5
GO:0009179	purine ribonucleoside diphosphate metabolic process	5/192	86/15625	0.00414608	0.121787	0.106595	Ogt/Gapdh/Bad/Tpi1/Guk1	5
GO:0050792	regulation of viral process	7/192	164/15625	0.00417634	0.121787	0.106595	Ifitm1/Ifitm2/Lgals1/Lef1/Jun/Ifitm3/Bst2	7
GO:0019693	ribose phosphate metabolic process	10/192	302/15625	0.00422748	0.121967	0.106752	Hmgcs2/Ogt/Gapdh/Acaa2/Acot1/Pde1a/Pank1/Bad/Tpi1/Guk1	10
GO:0048525	negative regulation of viral process	5/192	87/15625	0.00435593	0.12435	0.108838	Ifitm1/Ifitm2/Jun/Ifitm3/Bst2	5
GO:0050708	regulation of protein secretion	12/192	409/15625	0.00473939	0.131441	0.115044	Gas6/Glrx/Gapdh/Ifnar1/Pam/Cacna1d/Bad/C1qtnf4/Klf7/Lgr4/Gja1/Uqcc2	12
GO:1990126	retrograde transport, endosome to plasma membrane	3/192	28/15625	0.00477275	0.131441	0.115044	Myo5b/Vps35l/Nsg1	3
GO:0045621	positive regulation of lymphocyte differentiation	5/192	89/15625	0.00479818	0.131441	0.115044	Cd83/Gas6/Runx1/Bad/Adam8	5
GO:0061053	somite development	5/192	89/15625	0.00479818	0.131441	0.115044	Ifitm1/Wnt4/Lef1/Axin2/Aldh1a2	5
GO:0006816	calcium ion transport	11/192	359/15625	0.00491484	0.13243	0.11591	Micu1/Gas6/Cdk5/Itpr2/Cacna1d/Tspan13/Tmem37/Cyba/S100a1/Gja1/Dbi	11
GO:0019080	viral gene expression	4/192	56/15625	0.00493195	0.13243	0.11591	Eif3f/Lef1/Jun/Ifitm3	4
GO:0009952	anterior/posterior pattern specification	8/192	214/15625	0.00501187	0.132463	0.115938	Ifitm1/Emx2/Msx1/Lef1/Bhlhe41/Axin2/Aldh1a2/Atp6ap2	8
GO:0009185	ribonucleoside diphosphate metabolic process	5/192	90/15625	0.00503085	0.132463	0.115938	Ogt/Gapdh/Bad/Tpi1/Guk1	5
GO:0051047	positive regulation of secretion	12/192	413/15625	0.00511418	0.133362	0.116726	Glrx/Runx1/Gapdh/Foxl2/Ifnar1/Cdk5/Cacna1d/Myo5b/Bad/C1qtnf4/Cyba/Gja1	12
GO:0046887	positive regulation of hormone secretion	6/192	129/15625	0.00519965	0.133798	0.117107	Glrx/Runx1/Foxl2/Cacna1d/Bad/Gja1	6
GO:0019221	cytokine-mediated signaling pathway	9/192	263/15625	0.00529663	0.133798	0.117107	Ifitm1/Ifitm2/Gas6/Il6st/Ifnar1/Bad/Ifngr2/C1qtnf4/Ifitm3	9
GO:0060485	mesenchyme development	9/192	263/15625	0.00529663	0.133798	0.117107	Wnt4/Msx1/Lef1/Axin2/Tgfb1i1/Aldh1a2/Kitl/Gja1/Bambi	9
GO:0001837	epithelial to mesenchymal transition	6/192	130/15625	0.0053969	0.133798	0.117107	Msx1/Lef1/Axin2/Tgfb1i1/Gja1/Bambi	6
GO:0042445	hormone metabolic process	7/192	172/15625	0.00540583	0.133798	0.117107	Wnt4/Hsd17b11/Dhrs3/Igf2/Aldh1a2/Atp6ap2/Rbp1	7
GO:0007159	leukocyte cell-cell adhesion	9/192	264/15625	0.00542691	0.133798	0.117107	Cd83/Lgals1/Runx1/Il6st/Adk/Igf2/Bad/Adam8/Igfbp2	9
GO:0007178	transmembrane receptor protein serine/threonine kinase signaling pathway	10/192	314/15625	0.00553729	0.13529	0.118412	Fst/Peg10/Msx1/Lef1/Tgfb1i1/Dact2/Amhr2/Fos/Jun/Bambi	10
GO:0045454	cell redox homeostasis	4/192	58/15625	0.00559004	0.135359	0.118473	Glrx/Prdx3/Tmx2/Prdx1	4
GO:0001649	osteoblast differentiation	7/192	174/15625	0.0057517	0.138041	0.12082	Wnt4/Il6st/Lef1/Axin2/Igf2/Lgr4/Gja1	7
GO:0031214	biomineral tissue development	6/192	134/15625	0.00624105	0.13942	0.122028	Gas6/Wnt4/Wnt6/Axin2/Lgr4/Gja1	6
GO:0110148	biomineralization	6/192	134/15625	0.00624105	0.13942	0.122028	Gas6/Wnt4/Wnt6/Axin2/Lgr4/Gja1	6
GO:0009117	nucleotide metabolic process	11/192	371/15625	0.00625131	0.13942	0.122028	Hmgcs2/Ogt/Gapdh/Acaa2/Adk/Acot1/Pde1a/Pank1/Bad/Tpi1/Guk1	11
GO:0051712	positive regulation of killing of cells of other organism	2/192	10/15625	0.00633502	0.13942	0.122028	Gapdh/Bad	2
GO:0072173	metanephric tubule morphogenesis	2/192	10/15625	0.00633502	0.13942	0.122028	Wnt4/Lgr4	2
GO:0045087	innate immune response	13/192	479/15625	0.00635674	0.13942	0.122028	Ifitm1/Ifitm2/Gapdh/Smpdl3b/Igf2/Ifnar1/Prdx1/Dapk1/Adam8/Cyba/Lgr4/Ifitm3/Bst2	13
GO:0002082	regulation of oxidative phosphorylation	3/192	31/15625	0.00637467	0.13942	0.122028	Cox7a2l/Dnajc15/Uqcc2	3
GO:0017004	cytochrome complex assembly	3/192	31/15625	0.00637467	0.13942	0.122028	Cyba/Coa3/Uqcc2	3
GO:0060669	embryonic placenta morphogenesis	3/192	31/15625	0.00637467	0.13942	0.122028	Lef1/Igf2/Cdkn1c	3
GO:0090313	regulation of protein targeting to membrane	3/192	31/15625	0.00637467	0.13942	0.122028	Ogt/Gdi1/Cdk5	3
GO:1905476	negative regulation of protein localization to membrane	3/192	31/15625	0.00637467	0.13942	0.122028	Lypd1/Ogt/Gdi1	3
GO:0030851	granulocyte differentiation	3/192	32/15625	0.00697132	0.148783	0.130222	Runx1/Lef1/Rbp1	3
GO:0006635	fatty acid beta-oxidation	4/192	62/15625	0.00707676	0.148783	0.130222	Acaa2/Etfb/Hadhb/Dbi	4
GO:0046034	ATP metabolic process	8/192	227/15625	0.00708165	0.148783	0.130222	Cox7a2l/Ogt/Gapdh/Dnajc15/Bad/Tpi1/Guk1/Uqcc2	8
GO:0006753	nucleoside phosphate metabolic process	11/192	378/15625	0.00715379	0.148783	0.130222	Hmgcs2/Ogt/Gapdh/Acaa2/Adk/Acot1/Pde1a/Pank1/Bad/Tpi1/Guk1	11
GO:0019079	viral genome replication	5/192	98/15625	0.00718802	0.148783	0.130222	Ifitm1/Ifitm2/Gas6/Ifitm3/Bst2	5
GO:0035282	segmentation	5/192	98/15625	0.00718802	0.148783	0.130222	Ifitm1/Irx3/Lef1/Axin2/Aldh1a2	5
GO:0043588	skin development	8/192	228/15625	0.00726412	0.148783	0.130222	Fst/Runx1/Tnfrsf19/Itga6/Dact2/Macroh2a2/Lgr4/Dbi	8
GO:0034614	cellular response to reactive oxygen species	6/192	139/15625	0.00742667	0.148783	0.130222	Glrx/Prdx3/Sod2/Prdx1/Fos/Jun	6
GO:0001942	hair follicle development	5/192	99/15625	0.0074967	0.148783	0.130222	Fst/Runx1/Tnfrsf19/Lgr4/Dbi	5
GO:0098801	regulation of renal system process	3/192	33/15625	0.00760004	0.148783	0.130222	Gas6/Cyba/Gja1	3
GO:0009265	2'-deoxyribonucleotide biosynthetic process	2/192	11/15625	0.00768052	0.148783	0.130222	Adk/Guk1	2
GO:0030206	chondroitin sulfate biosynthetic process	2/192	11/15625	0.00768052	0.148783	0.130222	Csgalnact1/Xylt1	2
GO:0046385	deoxyribose phosphate biosynthetic process	2/192	11/15625	0.00768052	0.148783	0.130222	Adk/Guk1	2
GO:0051709	regulation of killing of cells of other organism	2/192	11/15625	0.00768052	0.148783	0.130222	Gapdh/Bad	2
GO:1905288	vascular associated smooth muscle cell apoptotic process	2/192	11/15625	0.00768052	0.148783	0.130222	Gapdh/Sod2	2
GO:1905459	regulation of vascular associated smooth muscle cell apoptotic process	2/192	11/15625	0.00768052	0.148783	0.130222	Gapdh/Sod2	2
GO:0046651	lymphocyte proliferation	8/192	231/15625	0.00783286	0.150657	0.131863	Cdkn1a/Wnt4/Il6st/Adk/Lef1/Igf2/Gja1/Igfbp2	8
GO:0022404	molting cycle process	5/192	101/15625	0.00814155	0.153333	0.134205	Fst/Runx1/Tnfrsf19/Lgr4/Dbi	5
GO:0022405	hair cycle process	5/192	101/15625	0.00814155	0.153333	0.134205	Fst/Runx1/Tnfrsf19/Lgr4/Dbi	5
GO:0098773	skin epidermis development	5/192	101/15625	0.00814155	0.153333	0.134205	Fst/Runx1/Tnfrsf19/Lgr4/Dbi	5
GO:0032943	mononuclear cell proliferation	8/192	233/15625	0.00823022	0.153934	0.134731	Cdkn1a/Wnt4/Il6st/Adk/Lef1/Igf2/Gja1/Igfbp2	8
GO:0002791	regulation of peptide secretion	12/192	440/15625	0.00830525	0.154273	0.135028	Gas6/Glrx/Gapdh/Ifnar1/Pam/Cacna1d/Bad/C1qtnf4/Klf7/Lgr4/Gja1/Uqcc2	12
GO:0009132	nucleoside diphosphate metabolic process	5/192	102/15625	0.00847799	0.155353	0.135974	Ogt/Gapdh/Bad/Tpi1/Guk1	5
GO:0050671	positive regulation of lymphocyte proliferation	5/192	102/15625	0.00847799	0.155353	0.135974	Cdkn1a/Il6st/Adk/Igf2/Igfbp2	5
GO:0072001	renal system development	9/192	284/15625	0.00859273	0.156399	0.136889	Irx3/Wnt4/Emx2/Wnt6/Itga6/Dact2/Cdkn1c/Aldh1a2/Lgr4	9
GO:0006720	isoprenoid metabolic process	4/192	66/15625	0.00880365	0.157563	0.137907	Hmgcs2/Dhrs3/Aldh1a2/Rbp1	4
GO:0009215	purine deoxyribonucleoside triphosphate metabolic process	2/192	12/15625	0.00914256	0.157563	0.137907	Adk/Guk1	2
GO:0032926	negative regulation of activin receptor signaling pathway	2/192	12/15625	0.00914256	0.157563	0.137907	Fst/Dact2	2
GO:0035457	cellular response to interferon-alpha	2/192	12/15625	0.00914256	0.157563	0.137907	Gas6/Ifnar1	2
GO:0036296	response to increased oxygen levels	2/192	12/15625	0.00914256	0.157563	0.137907	Sod2/Atp6v1g1	2
GO:0097201	negative regulation of transcription from RNA polymerase II promoter in response to stress	2/192	12/15625	0.00914256	0.157563	0.137907	Dnajb1/Jun	2
GO:0099639	neurotransmitter receptor transport, endosome to plasma membrane	2/192	12/15625	0.00914256	0.157563	0.137907	Myo5b/Nsg1	2
GO:0032946	positive regulation of mononuclear cell proliferation	5/192	104/15625	0.00917954	0.157563	0.137907	Cdkn1a/Il6st/Adk/Igf2/Igfbp2	5
GO:0090101	negative regulation of transmembrane receptor protein serine/threonine kinase signaling pathway	5/192	104/15625	0.00917954	0.157563	0.137907	Fst/Peg10/Tgfb1i1/Dact2/Bambi	5
GO:1903532	positive regulation of secretion by cell	11/192	393/15625	0.00942995	0.160843	0.140778	Glrx/Runx1/Gapdh/Foxl2/Ifnar1/Cdk5/Cacna1d/Myo5b/Bad/C1qtnf4/Gja1	11
GO:0008585	female gonad development	5/192	105/15625	0.0095449	0.161786	0.141604	Fst/Wnt4/Runx1/Foxl2/Kitl	5
GO:0062197	cellular response to chemical stress	9/192	290/15625	0.00977284	0.163301	0.142929	Micu1/Glrx/Prdx3/Sod2/Prdx1/Dapk1/Bad/Fos/Jun	9
GO:0071560	cellular response to transforming growth factor beta stimulus	7/192	193/15625	0.00991628	0.163301	0.142929	Peg10/Runx1/Tgfb1i1/Amhr2/Fos/Jun/Bambi	7
GO:0016055	Wnt signaling pathway	11/192	398/15625	0.0103016	0.163301	0.142929	Wnt4/Wnt6/Nkd1/Lef1/Axin2/Tgfb1i1/Dact2/Gprc5b/Lgr4/Atp6ap2/Bambi	11
GO:0198738	cell-cell signaling by wnt	11/192	399/15625	0.0104831	0.163301	0.142929	Wnt4/Wnt6/Nkd1/Lef1/Axin2/Tgfb1i1/Dact2/Gprc5b/Lgr4/Atp6ap2/Bambi	11
GO:0046883	regulation of hormone secretion	8/192	244/15625	0.0106922	0.163301	0.142929	Glrx/Runx1/Foxl2/Cacna1d/Bad/Klf7/Gja1/Uqcc2	8
GO:0046545	development of primary female sexual characteristics	5/192	108/15625	0.0107008	0.163301	0.142929	Fst/Wnt4/Runx1/Foxl2/Kitl	5
GO:0060349	bone morphogenesis	5/192	108/15625	0.0107008	0.163301	0.142929	Dhrs3/Msx1/Axin2/Csgalnact1/Sp5	5
GO:0071453	cellular response to oxygen levels	5/192	108/15625	0.0107008	0.163301	0.142929	Ogt/Acaa2/Atp6v1g1/Bad/Adam8	5
GO:0009151	purine deoxyribonucleotide metabolic process	2/192	13/15625	0.0107181	0.163301	0.142929	Adk/Guk1	2
GO:0010561	negative regulation of glycoprotein biosynthetic process	2/192	13/15625	0.0107181	0.163301	0.142929	Itm2c/Itm2a	2
GO:0015669	gas transport	2/192	13/15625	0.0107181	0.163301	0.142929	Hbb-b1/Hbb-y	2
GO:0021542	dentate gyrus development	2/192	13/15625	0.0107181	0.163301	0.142929	Emx2/Lef1	2
GO:0034350	regulation of glial cell apoptotic process	2/192	13/15625	0.0107181	0.163301	0.142929	Gas6/Cdk5	2
GO:0042983	amyloid precursor protein biosynthetic process	2/192	13/15625	0.0107181	0.163301	0.142929	Itm2c/Itm2a	2
GO:0042984	regulation of amyloid precursor protein biosynthetic process	2/192	13/15625	0.0107181	0.163301	0.142929	Itm2c/Itm2a	2
GO:0047484	regulation of response to osmotic stress	2/192	13/15625	0.0107181	0.163301	0.142929	Micu1/Bad	2
GO:0050665	hydrogen peroxide biosynthetic process	2/192	13/15625	0.0107181	0.163301	0.142929	Sod2/Cyba	2
GO:0070102	interleukin-6-mediated signaling pathway	2/192	13/15625	0.0107181	0.163301	0.142929	Il6st/C1qtnf4	2
GO:1903901	negative regulation of viral life cycle	4/192	70/15625	0.010785	0.163401	0.143017	Ifitm1/Ifitm2/Ifitm3/Bst2	4
GO:0071559	response to transforming growth factor beta	7/192	197/15625	0.0110177	0.165456	0.144816	Peg10/Runx1/Tgfb1i1/Amhr2/Fos/Jun/Bambi	7
GO:0070838	divalent metal ion transport	11/192	402/15625	0.0110426	0.165456	0.144816	Micu1/Gas6/Cdk5/Itpr2/Cacna1d/Tspan13/Tmem37/Cyba/S100a1/Gja1/Dbi	11
GO:0003044	regulation of systemic arterial blood pressure mediated by a chemical signal	3/192	38/15625	0.0112371	0.16653	0.145756	Sod2/Cyba/Atp6ap2	3
GO:0071514	genetic imprinting	3/192	38/15625	0.0112371	0.16653	0.145756	Xist/H19/Cdkn1c	3
GO:0001756	somitogenesis	4/192	71/15625	0.0113216	0.166871	0.146054	Ifitm1/Lef1/Axin2/Aldh1a2	4
GO:0072511	divalent inorganic cation transport	11/192	404/15625	0.0114281	0.16753	0.146631	Micu1/Gas6/Cdk5/Itpr2/Cacna1d/Tspan13/Tmem37/Cyba/S100a1/Gja1/Dbi	11
GO:0009636	response to toxic substance	9/192	298/15625	0.0115321	0.168145	0.147169	Lypd1/Glrx/Prdx3/Gabrb1/Sod2/Igf2/Prdx1/Itpr2/Bad	9
GO:0046825	regulation of protein export from nucleus	3/192	39/15625	0.0120653	0.173092	0.151499	Gas6/Ifi27/Cdk5	3
GO:0042303	molting cycle	5/192	112/15625	0.0123863	0.173092	0.151499	Fst/Runx1/Tnfrsf19/Lgr4/Dbi	5
GO:0042633	hair cycle	5/192	112/15625	0.0123863	0.173092	0.151499	Fst/Runx1/Tnfrsf19/Lgr4/Dbi	5
GO:0009263	deoxyribonucleotide biosynthetic process	2/192	14/15625	0.0124042	0.173092	0.151499	Adk/Guk1	2
GO:0044068	modulation by symbiont of host cellular process	2/192	14/15625	0.0124042	0.173092	0.151499	Gapdh/Bad	2
GO:0051152	positive regulation of smooth muscle cell differentiation	2/192	14/15625	0.0124042	0.173092	0.151499	Sod2/Tmsb4x	2
GO:0051883	killing of cells in other organism involved in symbiotic interaction	2/192	14/15625	0.0124042	0.173092	0.151499	Gapdh/Bad	2
GO:0032024	positive regulation of insulin secretion	4/192	73/15625	0.0124457	0.173092	0.151499	Glrx/Cacna1d/Bad/Gja1	4
GO:0042102	positive regulation of T cell proliferation	4/192	73/15625	0.0124457	0.173092	0.151499	Il6st/Adk/Igf2/Igfbp2	4
GO:0046782	regulation of viral transcription	3/192	40/15625	0.0129277	0.178284	0.156043	Lef1/Jun/Ifitm3	3
GO:0030098	lymphocyte differentiation	9/192	304/15625	0.0129999	0.178284	0.156043	Cd83/Gas6/Wnt4/Lgals1/Runx1/Lef1/Bad/Adam8/Itm2a	9
GO:0050796	regulation of insulin secretion	6/192	157/15625	0.0130508	0.178284	0.156043	Glrx/Cacna1d/Bad/Klf7/Gja1/Uqcc2	6
GO:0007548	sex differentiation	8/192	253/15625	0.013082	0.178284	0.156043	Fst/Wnt4/Runx1/Foxl2/Amhr2/Kitl/Lgr4/Gja1	8
GO:0007179	transforming growth factor beta receptor signaling pathway	6/192	158/15625	0.0134316	0.181121	0.158527	Peg10/Tgfb1i1/Amhr2/Fos/Jun/Bambi	6
GO:0072078	nephron tubule morphogenesis	4/192	75/15625	0.0136389	0.181121	0.158527	Irx3/Wnt4/Wnt6/Lgr4	4
GO:1903035	negative regulation of response to wounding	4/192	75/15625	0.0136389	0.181121	0.158527	Cdkn1a/Wnt4/Xylt1/Gja1	4
GO:0072593	reactive oxygen species metabolic process	8/192	255/15625	0.0136624	0.181121	0.158527	Cdkn1a/Prdx3/Ogt/Sod2/Prdx1/Hbb-b1/Cyba/Hbb-y	8
GO:0017144	drug metabolic process	11/192	415/15625	0.0137358	0.181121	0.158527	Wnt4/Prdx3/Adk/Pcbd1/Sod2/Prdx1/Aldh1a2/Hbb-b1/Gamt/Cyba/Hbb-y	11
GO:0043467	regulation of generation of precursor metabolites and energy	5/192	115/15625	0.0137626	0.181121	0.158527	Cox7a2l/Ogt/Dnajc15/Igf2/Uqcc2	5
GO:0001890	placenta development	6/192	159/15625	0.0138201	0.181121	0.158527	Xist/Peg10/Prdx3/Lef1/Igf2/Cdkn1c	6
GO:0001662	behavioral fear response	3/192	41/15625	0.0138245	0.181121	0.158527	Lypd1/Gja1/Dbi	3
GO:0099638	endosome to plasma membrane protein transport	2/192	15/15625	0.0141978	0.184232	0.16125	Myo5b/Nsg1	2
GO:1903019	negative regulation of glycoprotein metabolic process	2/192	15/15625	0.0141978	0.184232	0.16125	Itm2c/Itm2a	2
GO:0001936	regulation of endothelial cell proliferation	5/192	117/15625	0.0147352	0.187109	0.163768	Igf2/Aldh1a2/Jun/Cyba/Gja1	5
GO:0001523	retinoid metabolic process	3/192	42/15625	0.0147559	0.187109	0.163768	Dhrs3/Aldh1a2/Rbp1	3
GO:0002209	behavioral defense response	3/192	42/15625	0.0147559	0.187109	0.163768	Lypd1/Gja1/Dbi	3
GO:0090317	negative regulation of intracellular protein transport	3/192	42/15625	0.0147559	0.187109	0.163768	Ogt/Gdi1/Cdk5	3
GO:0045582	positive regulation of T cell differentiation	4/192	77/15625	0.0149025	0.187109	0.163768	Cd83/Runx1/Bad/Adam8	4
GO:0050886	endocrine process	4/192	77/15625	0.0149025	0.187109	0.163768	Runx1/Foxl2/Cyba/Atp6ap2	4
GO:0072088	nephron epithelium morphogenesis	4/192	77/15625	0.0149025	0.187109	0.163768	Irx3/Wnt4/Wnt6/Lgr4	4
GO:0070482	response to oxygen levels	7/192	210/15625	0.0152119	0.190113	0.166397	Ogt/Acaa2/Sod2/Atp6v1g1/Itpr2/Bad/Adam8	7
GO:0051817	modulation of process of other organism involved in symbiotic interaction	4/192	78/15625	0.0155611	0.19195	0.168004	Gapdh/Lef1/Bad/Jun	4
GO:0072028	nephron morphogenesis	4/192	78/15625	0.0155611	0.19195	0.168004	Irx3/Wnt4/Wnt6/Lgr4	4
GO:0019083	viral transcription	3/192	43/15625	0.0157219	0.19195	0.168004	Lef1/Jun/Ifitm3	3
GO:0002694	regulation of leukocyte activation	11/192	424/15625	0.0158739	0.19195	0.168004	Cd83/Cdkn1a/Gas6/Lgals1/Runx1/Il6st/Adk/Igf2/Bad/Adam8/Igfbp2	11
GO:0060348	bone development	7/192	212/15625	0.0159457	0.19195	0.168004	Dhrs3/Msx1/Axin2/Csgalnact1/Sp5/Xylt1/Gja1	7
GO:0008209	androgen metabolic process	2/192	16/15625	0.0160962	0.19195	0.168004	Wnt4/Hsd17b11	2
GO:0010934	macrophage cytokine production	2/192	16/15625	0.0160962	0.19195	0.168004	Gas6/Gprc5b	2
GO:0043923	positive regulation by host of viral transcription	2/192	16/15625	0.0160962	0.19195	0.168004	Lef1/Jun	2
GO:1904706	negative regulation of vascular smooth muscle cell proliferation	2/192	16/15625	0.0160962	0.19195	0.168004	Cdkn1a/Sod2	2
GO:0048640	negative regulation of developmental growth	5/192	120/15625	0.0162789	0.19195	0.168004	H19/Cdkn1a/Nkd1/Cdk5/Gja1	5
GO:0051101	regulation of DNA binding	5/192	120/15625	0.0162789	0.19195	0.168004	Msx1/Lef1/Calm1/H1f0/Jun	5
GO:0055123	digestive system development	5/192	120/15625	0.0162789	0.19195	0.168004	Itga6/Igf2/Cdkn1c/Aldh1a2/Lgr4	5
GO:0071333	cellular response to glucose stimulus	5/192	120/15625	0.0162789	0.19195	0.168004	Gas6/Ogt/Cacna1d/Bad/Klf7	5
GO:0016101	diterpenoid metabolic process	3/192	44/15625	0.0167228	0.195484	0.171097	Dhrs3/Aldh1a2/Rbp1	3
GO:0050873	brown fat cell differentiation	3/192	44/15625	0.0167228	0.195484	0.171097	Selenbp1/Fndc5/Itga6	3
GO:0071331	cellular response to hexose stimulus	5/192	122/15625	0.0173658	0.195529	0.171137	Gas6/Ogt/Cacna1d/Bad/Klf7	5
GO:1905114	cell surface receptor signaling pathway involved in cell-cell signaling	12/192	488/15625	0.01762	0.195529	0.171137	Wnt4/Wnt6/Nkd1/Lef1/Axin2/Tgfb1i1/Dact2/Gprc5b/Cdk5/Lgr4/Atp6ap2/Bambi	12
GO:0045069	regulation of viral genome replication	4/192	81/15625	0.0176457	0.195529	0.171137	Ifitm1/Ifitm2/Ifitm3/Bst2	4
GO:0046031	ADP metabolic process	4/192	81/15625	0.0176457	0.195529	0.171137	Ogt/Gapdh/Bad/Tpi1	4
GO:0061333	renal tubule morphogenesis	4/192	81/15625	0.0176457	0.195529	0.171137	Irx3/Wnt4/Wnt6/Lgr4	4
GO:0070167	regulation of biomineral tissue development	4/192	81/15625	0.0176457	0.195529	0.171137	Gas6/Wnt4/Wnt6/Gja1	4
GO:0110149	regulation of biomineralization	4/192	81/15625	0.0176457	0.195529	0.171137	Gas6/Wnt4/Wnt6/Gja1	4
GO:1903578	regulation of ATP metabolic process	4/192	81/15625	0.0176457	0.195529	0.171137	Cox7a2l/Ogt/Dnajc15/Uqcc2	4
GO:0042098	T cell proliferation	6/192	168/15625	0.0176763	0.195529	0.171137	Wnt4/Il6st/Adk/Igf2/Gja1/Igfbp2	6
GO:0042596	fear response	3/192	45/15625	0.0177586	0.195529	0.171137	Lypd1/Gja1/Dbi	3
GO:0046660	female sex differentiation	5/192	123/15625	0.0179268	0.195529	0.171137	Fst/Wnt4/Runx1/Foxl2/Kitl	5
GO:0071326	cellular response to monosaccharide stimulus	5/192	123/15625	0.0179268	0.195529	0.171137	Gas6/Ogt/Cacna1d/Bad/Klf7	5
GO:0017000	antibiotic biosynthetic process	2/192	17/15625	0.0180965	0.195529	0.171137	Sod2/Cyba	2
GO:0034349	glial cell apoptotic process	2/192	17/15625	0.0180965	0.195529	0.171137	Gas6/Cdk5	2
GO:0042572	retinol metabolic process	2/192	17/15625	0.0180965	0.195529	0.171137	Dhrs3/Rbp1	2
GO:0042573	retinoic acid metabolic process	2/192	17/15625	0.0180965	0.195529	0.171137	Aldh1a2/Rbp1	2
GO:0045836	positive regulation of meiotic nuclear division	2/192	17/15625	0.0180965	0.195529	0.171137	Wnt4/Msx1	2
GO:0046886	positive regulation of hormone biosynthetic process	2/192	17/15625	0.0180965	0.195529	0.171137	Wnt4/Igf2	2
GO:0071786	endoplasmic reticulum tubular network organization	2/192	17/15625	0.0180965	0.195529	0.171137	Use1/Reep1	2
GO:0035821	modulation of process of other organism	4/192	82/15625	0.0183774	0.197776	0.173104	Gapdh/Lef1/Bad/Jun	4
GO:0044282	small molecule catabolic process	8/192	270/15625	0.0186305	0.199708	0.174795	Acaa2/Oat/Glo1/Etfb/Bad/Tpi1/Hadhb/Dbi	8
GO:0046128	purine ribonucleoside metabolic process	3/192	46/15625	0.0188295	0.200257	0.175275	Adk/Gamt/Guk1	3
GO:0060323	head morphogenesis	3/192	46/15625	0.0188295	0.200257	0.175275	Msx1/Lef1/Atp6ap2	3
GO:0001655	urogenital system development	9/192	324/15625	0.0189047	0.200272	0.175289	Irx3/Wnt4/Emx2/Wnt6/Itga6/Dact2/Cdkn1c/Aldh1a2/Lgr4	9
GO:0010717	regulation of epithelial to mesenchymal transition	4/192	83/15625	0.0191276	0.201845	0.176665	Lef1/Axin2/Tgfb1i1/Bambi	4
GO:0009062	fatty acid catabolic process	4/192	84/15625	0.0198966	0.205908	0.180221	Acaa2/Etfb/Hadhb/Dbi	4
GO:0033555	multicellular organismal response to stress	4/192	84/15625	0.0198966	0.205908	0.180221	Lypd1/Runx1/Gja1/Dbi	4
GO:0046889	positive regulation of lipid biosynthetic process	4/192	84/15625	0.0198966	0.205908	0.180221	Wnt4/Igf2/Mid1ip1/Dbi	4
GO:1903428	positive regulation of reactive oxygen species biosynthetic process	3/192	47/15625	0.0199354	0.205908	0.180221	Ogt/Sod2/Cyba	3
GO:0009200	deoxyribonucleoside triphosphate metabolic process	2/192	18/15625	0.020196	0.205908	0.180221	Adk/Guk1	2
GO:0035994	response to muscle stretch	2/192	18/15625	0.020196	0.205908	0.180221	Fos/Jun	2
GO:0045838	positive regulation of membrane potential	2/192	18/15625	0.020196	0.205908	0.180221	Glrx/Bad	2
GO:0046184	aldehyde biosynthetic process	2/192	18/15625	0.020196	0.205908	0.180221	Wnt4/Tpi1	2
GO:0070131	positive regulation of mitochondrial translation	2/192	18/15625	0.020196	0.205908	0.180221	Coa3/Uqcc2	2
GO:1903900	regulation of viral life cycle	5/192	127/15625	0.0202905	0.206097	0.180387	Ifitm1/Ifitm2/Lgals1/Ifitm3/Bst2	5
GO:0042391	regulation of membrane potential	10/192	385/15625	0.0208456	0.210945	0.18463	Gabra4/Glrx/Prdx3/Gabrb1/Sod2/Cdk5/Cacna1d/Bad/Jun/Gja1	10
GO:0002224	toll-like receptor signaling pathway	4/192	86/15625	0.0214912	0.213076	0.186495	Smpdl3b/Cyba/Colec12/Lgr4	4
GO:0033865	nucleoside bisphosphate metabolic process	4/192	86/15625	0.0214912	0.213076	0.186495	Hmgcs2/Acaa2/Acot1/Pank1	4
GO:0033875	ribonucleoside bisphosphate metabolic process	4/192	86/15625	0.0214912	0.213076	0.186495	Hmgcs2/Acaa2/Acot1/Pank1	4
GO:0034032	purine nucleoside bisphosphate metabolic process	4/192	86/15625	0.0214912	0.213076	0.186495	Hmgcs2/Acaa2/Acot1/Pank1	4
GO:1905475	regulation of protein localization to membrane	6/192	176/15625	0.0216752	0.213076	0.186495	Lypd1/Ogt/Gdi1/Cdk5/Myo5b/Sorbs2	6
GO:0030177	positive regulation of Wnt signaling pathway	5/192	130/15625	0.0221912	0.213076	0.186495	Nkd1/Gprc5b/Lgr4/Atp6ap2/Bambi	5
GO:0071322	cellular response to carbohydrate stimulus	5/192	130/15625	0.0221912	0.213076	0.186495	Gas6/Ogt/Cacna1d/Bad/Klf7	5
GO:1902106	negative regulation of leukocyte differentiation	4/192	87/15625	0.022317	0.213076	0.186495	Runx1/Tmem178/Tmem176a/Tmem176b	4
GO:0002313	mature B cell differentiation involved in immune response	2/192	19/15625	0.0223918	0.213076	0.186495	Lgals1/Itm2a	2
GO:0009163	nucleoside biosynthetic process	2/192	19/15625	0.0223918	0.213076	0.186495	Adk/Guk1	2
GO:0019430	removal of superoxide radicals	2/192	19/15625	0.0223918	0.213076	0.186495	Sod2/Prdx1	2
GO:0042451	purine nucleoside biosynthetic process	2/192	19/15625	0.0223918	0.213076	0.186495	Adk/Guk1	2
GO:0042455	ribonucleoside biosynthetic process	2/192	19/15625	0.0223918	0.213076	0.186495	Adk/Guk1	2
GO:0046129	purine ribonucleoside biosynthetic process	2/192	19/15625	0.0223918	0.213076	0.186495	Adk/Guk1	2
GO:0050650	chondroitin sulfate proteoglycan biosynthetic process	2/192	19/15625	0.0223918	0.213076	0.186495	Csgalnact1/Xylt1	2
GO:0072189	ureter development	2/192	19/15625	0.0223918	0.213076	0.186495	Emx2/Aldh1a2	2
GO:0090030	regulation of steroid hormone biosynthetic process	2/192	19/15625	0.0223918	0.213076	0.186495	Wnt4/Igf2	2
GO:0001935	endothelial cell proliferation	5/192	131/15625	0.0228496	0.216672	0.189643	Igf2/Aldh1a2/Jun/Cyba/Gja1	5
GO:0019395	fatty acid oxidation	4/192	88/15625	0.0231619	0.218868	0.191565	Acaa2/Etfb/Hadhb/Dbi	4
GO:0009119	ribonucleoside metabolic process	3/192	50/15625	0.0234642	0.21943	0.192057	Adk/Gamt/Guk1	3
GO:0034308	primary alcohol metabolic process	3/192	50/15625	0.0234642	0.21943	0.192057	Wnt4/Dhrs3/Rbp1	3
GO:0042278	purine nucleoside metabolic process	3/192	50/15625	0.0234642	0.21943	0.192057	Adk/Gamt/Guk1	3
GO:0030111	regulation of Wnt signaling pathway	8/192	283/15625	0.0238858	0.219839	0.192414	Nkd1/Lef1/Axin2/Dact2/Gprc5b/Lgr4/Atp6ap2/Bambi	8
GO:0019058	viral life cycle	6/192	180/15625	0.0238872	0.219839	0.192414	Ifitm1/Ifitm2/Gas6/Lgals1/Ifitm3/Bst2	6
GO:0051607	defense response to virus	6/192	180/15625	0.0238872	0.219839	0.192414	Ifitm1/Ifitm2/Ifnar1/Ifngr2/Ifitm3/Bst2	6
GO:0046939	nucleotide phosphorylation	4/192	89/15625	0.0240261	0.219839	0.192414	Ogt/Gapdh/Tpi1/Guk1	4
GO:0003081	regulation of systemic arterial blood pressure by renin-angiotensin	2/192	20/15625	0.0246815	0.219839	0.192414	Cyba/Atp6ap2	2
GO:0030204	chondroitin sulfate metabolic process	2/192	20/15625	0.0246815	0.219839	0.192414	Csgalnact1/Xylt1	2
GO:0043901	negative regulation of multi-organism process	2/192	20/15625	0.0246815	0.219839	0.192414	Tpst2/Bst2	2
GO:0050434	positive regulation of viral transcription	2/192	20/15625	0.0246815	0.219839	0.192414	Lef1/Jun	2
GO:0072079	nephron tubule formation	2/192	20/15625	0.0246815	0.219839	0.192414	Irx3/Wnt6	2
GO:0072170	metanephric tubule development	2/192	20/15625	0.0246815	0.219839	0.192414	Wnt4/Lgr4	2
GO:0095500	acetylcholine receptor signaling pathway	2/192	20/15625	0.0246815	0.219839	0.192414	Lypd1/Sorbs2	2
GO:1903533	regulation of protein targeting	3/192	51/15625	0.0247107	0.219839	0.192414	Ogt/Gdi1/Cdk5	3
GO:1904705	regulation of vascular smooth muscle cell proliferation	3/192	51/15625	0.0247107	0.219839	0.192414	Cdkn1a/Sod2/Jun	3
GO:1990874	vascular smooth muscle cell proliferation	3/192	51/15625	0.0247107	0.219839	0.192414	Cdkn1a/Sod2/Jun	3
GO:0034440	lipid oxidation	4/192	90/15625	0.0249096	0.219839	0.192414	Acaa2/Etfb/Hadhb/Dbi	4
GO:0042737	drug catabolic process	4/192	90/15625	0.0249096	0.219839	0.192414	Prdx3/Prdx1/Hbb-b1/Hbb-y	4
GO:0051289	protein homotetramerization	4/192	90/15625	0.0249096	0.219839	0.192414	Gapdh/Pcbd1/Sod2/Aldh1a2	4
GO:0043281	regulation of cysteine-type endopeptidase activity involved in apoptotic process	6/192	182/15625	0.025048	0.219839	0.192414	Gas6/Lef1/Foxl2/Dap/Dapk1/Bad	6
GO:0051224	negative regulation of protein transport	6/192	182/15625	0.025048	0.219839	0.192414	Gas6/Ogt/Gdi1/Cdk5/Klf7/Lgr4	6
GO:0006732	coenzyme metabolic process	6/192	183/15625	0.0256423	0.224329	0.196344	Hmgcs2/Acaa2/Pcbd1/Acot1/Pank1/Gamt	6
GO:0043473	pigmentation	4/192	91/15625	0.0258125	0.22437	0.19638	Lef1/Sod2/Kitl/Atp6ap2	4
GO:0071456	cellular response to hypoxia	4/192	91/15625	0.0258125	0.22437	0.19638	Ogt/Acaa2/Bad/Adam8	4
GO:0043392	negative regulation of DNA binding	3/192	52/15625	0.0259925	0.225213	0.197118	Msx1/Lef1/Jun	3
GO:0045834	positive regulation of lipid metabolic process	5/192	136/15625	0.0263312	0.227223	0.198877	Wnt4/Angptl4/Igf2/Mid1ip1/Dbi	5
GO:0030316	osteoclast differentiation	4/192	92/15625	0.0267349	0.227223	0.198877	Tmem178/Glo1/Fos/Adam8	4
GO:0072080	nephron tubule development	4/192	92/15625	0.0267349	0.227223	0.198877	Irx3/Wnt4/Wnt6/Lgr4	4
GO:2000379	positive regulation of reactive oxygen species metabolic process	4/192	92/15625	0.0267349	0.227223	0.198877	Cdkn1a/Ogt/Sod2/Cyba	4
GO:0000302	response to reactive oxygen species	6/192	185/15625	0.0268589	0.227223	0.198877	Glrx/Prdx3/Sod2/Prdx1/Fos/Jun	6
GO:0032673	regulation of interleukin-4 production	2/192	21/15625	0.0270623	0.227223	0.198877	Cd83/Lef1	2
GO:0042104	positive regulation of activated T cell proliferation	2/192	21/15625	0.0270623	0.227223	0.198877	Igf2/Igfbp2	2
GO:0071276	cellular response to cadmium ion	2/192	21/15625	0.0270623	0.227223	0.198877	Fos/Jun	2
GO:0071450	cellular response to oxygen radical	2/192	21/15625	0.0270623	0.227223	0.198877	Sod2/Prdx1	2
GO:0071451	cellular response to superoxide	2/192	21/15625	0.0270623	0.227223	0.198877	Sod2/Prdx1	2
GO:0003002	regionalization	9/192	346/15625	0.0274256	0.229563	0.200925	Ifitm1/Irx3/Emx2/Msx1/Lef1/Bhlhe41/Axin2/Aldh1a2/Atp6ap2	9
GO:0010660	regulation of muscle cell apoptotic process	4/192	93/15625	0.0276768	0.230674	0.201898	Gapdh/Acot1/Sod2/Pde1a	4
GO:0050865	regulation of cell activation	11/192	462/15625	0.0277402	0.230674	0.201898	Cd83/Cdkn1a/Gas6/Lgals1/Runx1/Il6st/Adk/Igf2/Bad/Adam8/Igfbp2	11
GO:0001678	cellular glucose homeostasis	5/192	138/15625	0.0278136	0.230674	0.201898	Gas6/Ogt/Cacna1d/Bad/Klf7	5
GO:1904950	negative regulation of establishment of protein localization	6/192	187/15625	0.0281133	0.232145	0.203186	Gas6/Ogt/Gdi1/Cdk5/Klf7/Lgr4	6
GO:0060993	kidney morphogenesis	4/192	94/15625	0.0286384	0.232145	0.203186	Irx3/Wnt4/Wnt6/Lgr4	4
GO:0034121	regulation of toll-like receptor signaling pathway	3/192	54/15625	0.0286611	0.232145	0.203186	Smpdl3b/Cyba/Lgr4	3
GO:0070663	regulation of leukocyte proliferation	6/192	188/15625	0.0287547	0.232145	0.203186	Cdkn1a/Il6st/Adk/Igf2/Kitl/Igfbp2	6
GO:0030073	insulin secretion	6/192	189/15625	0.0294058	0.232145	0.203186	Glrx/Cacna1d/Bad/Klf7/Gja1/Uqcc2	6
GO:0090276	regulation of peptide hormone secretion	6/192	189/15625	0.0294058	0.232145	0.203186	Glrx/Cacna1d/Bad/Klf7/Gja1/Uqcc2	6
GO:0010893	positive regulation of steroid biosynthetic process	2/192	22/15625	0.0295317	0.232145	0.203186	Wnt4/Igf2	2
GO:0032352	positive regulation of hormone metabolic process	2/192	22/15625	0.0295317	0.232145	0.203186	Wnt4/Igf2	2
GO:0048799	animal organ maturation	2/192	22/15625	0.0295317	0.232145	0.203186	Aldh1a2/Xylt1	2
GO:0050909	sensory perception of taste	2/192	22/15625	0.0295317	0.232145	0.203186	Lef1/Gng13	2
GO:0072202	cell differentiation involved in metanephros development	2/192	22/15625	0.0295317	0.232145	0.203186	Wnt4/Lgr4	2
GO:0072207	metanephric epithelium development	2/192	22/15625	0.0295317	0.232145	0.203186	Wnt4/Lgr4	2
GO:0072273	metanephric nephron morphogenesis	2/192	22/15625	0.0295317	0.232145	0.203186	Wnt4/Lgr4	2
GO:0098869	cellular oxidant detoxification	2/192	22/15625	0.0295317	0.232145	0.203186	Sod2/Prdx1	2
GO:0098877	neurotransmitter receptor transport to plasma membrane	2/192	22/15625	0.0295317	0.232145	0.203186	Myo5b/Nsg1	2
GO:0099623	regulation of cardiac muscle cell membrane repolarization	2/192	22/15625	0.0295317	0.232145	0.203186	Cacna1d/Gja1	2
GO:1905144	response to acetylcholine	2/192	22/15625	0.0295317	0.232145	0.203186	Lypd1/Sorbs2	2
GO:1905145	cellular response to acetylcholine	2/192	22/15625	0.0295317	0.232145	0.203186	Lypd1/Sorbs2	2
GO:1901264	carbohydrate derivative transport	3/192	55/15625	0.0300479	0.23552	0.206139	Cyba/Gja1/Guk1	3
GO:0036294	cellular response to decreased oxygen levels	4/192	96/15625	0.0306205	0.237996	0.208306	Ogt/Acaa2/Bad/Adam8	4
GO:0098876	vesicle-mediated transport to the plasma membrane	4/192	96/15625	0.0306205	0.237996	0.208306	Arf3/Myo5b/Vps35l/Nsg1	4
GO:0046879	hormone secretion	8/192	297/15625	0.030627	0.237996	0.208306	Glrx/Runx1/Foxl2/Cacna1d/Bad/Klf7/Gja1/Uqcc2	8
GO:0050714	positive regulation of protein secretion	7/192	243/15625	0.0307342	0.238146	0.208438	Glrx/Gapdh/Ifnar1/Cacna1d/Bad/C1qtnf4/Gja1	7
GO:0097237	cellular response to toxic substance	5/192	142/15625	0.0309352	0.23902	0.209203	Glrx/Sod2/Prdx1/Itpr2/Bad	5
GO:0006091	generation of precursor metabolites and energy	9/192	354/15625	0.0311076	0.23967	0.209772	Cox7a2l/Ogt/Il6st/Gapdh/Dnajc15/Sod2/Igf2/Tpi1/Uqcc2	9
GO:0010657	muscle cell apoptotic process	4/192	97/15625	0.0316413	0.242397	0.212159	Gapdh/Acot1/Sod2/Pde1a	4
GO:0090277	positive regulation of peptide hormone secretion	4/192	97/15625	0.0316413	0.242397	0.212159	Glrx/Cacna1d/Bad/Gja1	4
GO:1903169	regulation of calcium ion transmembrane transport	5/192	143/15625	0.0317485	0.242397	0.212159	Cacna1d/Tspan13/Cyba/S100a1/Dbi	5
GO:0000303	response to superoxide	2/192	23/15625	0.0320873	0.242397	0.212159	Sod2/Prdx1	2
GO:0032897	negative regulation of viral transcription	2/192	23/15625	0.0320873	0.242397	0.212159	Jun/Ifitm3	2
GO:1901659	glycosyl compound biosynthetic process	2/192	23/15625	0.0320873	0.242397	0.212159	Adk/Guk1	2
GO:1905939	regulation of gonad development	2/192	23/15625	0.0320873	0.242397	0.212159	Wnt4/Runx1	2
GO:0009914	hormone transport	8/192	300/15625	0.0322259	0.242768	0.212484	Glrx/Runx1/Foxl2/Cacna1d/Bad/Klf7/Gja1/Uqcc2	8
GO:0048145	regulation of fibroblast proliferation	4/192	98/15625	0.0326818	0.244843	0.214299	Cdkn1a/Gas6/Sod2/Jun	4
GO:0061326	renal tubule development	4/192	98/15625	0.0326818	0.244843	0.214299	Irx3/Wnt4/Wnt6/Lgr4	4
GO:0006094	gluconeogenesis	3/192	57/15625	0.032926	0.245992	0.215305	Ogt/Gapdh/Tpi1	3
GO:0001819	positive regulation of cytokine production	9/192	359/15625	0.0335769	0.250166	0.218959	Cd83/Runx1/Gapdh/Ifnar1/Gprc5b/Adam8/C1qtnf4/Cyba/Atp6ap2	9
GO:0072329	monocarboxylic acid catabolic process	4/192	99/15625	0.0337423	0.25071	0.219434	Acaa2/Etfb/Hadhb/Dbi	4
GO:0016049	cell growth	11/192	477/15625	0.0338508	0.250829	0.219539	Cdkn1a/Msx1/Lef1/Nrn1/Gdi1/Cdk5/Myo5b/Sorbs2/Cyba/Emp3/Gja1	11
GO:1904064	positive regulation of cation transmembrane transport	5/192	146/15625	0.0342686	0.251141	0.219812	Glrx/Cacna1d/Ifngr2/S100a1/Dbi	5
GO:0001836	release of cytochrome c from mitochondria	3/192	58/15625	0.034417	0.251141	0.219812	Sod2/Bad/Jun	3
GO:0035690	cellular response to drug	8/192	304/15625	0.0344454	0.251141	0.219812	Lypd1/Cib2/Gas6/Glrx/Itpr2/Bad/Sorbs2/Nsg1	8
GO:0000305	response to oxygen radical	2/192	24/15625	0.0347264	0.251141	0.219812	Sod2/Prdx1	2
GO:0007214	gamma-aminobutyric acid signaling pathway	2/192	24/15625	0.0347264	0.251141	0.219812	Gabra4/Gabrb1	2
GO:0007530	sex determination	2/192	24/15625	0.0347264	0.251141	0.219812	Wnt4/Foxl2	2
GO:0032743	positive regulation of interleukin-2 production	2/192	24/15625	0.0347264	0.251141	0.219812	Cd83/Runx1	2
GO:0044342	type B pancreatic cell proliferation	2/192	24/15625	0.0347264	0.251141	0.219812	Adk/Bad	2
GO:2000310	regulation of NMDA receptor activity	2/192	24/15625	0.0347264	0.251141	0.219812	Dapk1/Ifngr2	2
GO:0048144	fibroblast proliferation	4/192	100/15625	0.0348226	0.251167	0.219835	Cdkn1a/Gas6/Sod2/Jun	4
GO:0034599	cellular response to oxidative stress	7/192	251/15625	0.0356852	0.255173	0.223341	Glrx/Prdx3/Sod2/Prdx1/Dapk1/Fos/Jun	7
GO:0030282	bone mineralization	4/192	101/15625	0.0359228	0.255173	0.223341	Wnt4/Axin2/Lgr4/Gja1	4
GO:0006801	superoxide metabolic process	3/192	59/15625	0.0359426	0.255173	0.223341	Sod2/Prdx1/Cyba	3
GO:0030512	negative regulation of transforming growth factor beta receptor signaling pathway	3/192	59/15625	0.0359426	0.255173	0.223341	Peg10/Tgfb1i1/Bambi	3
GO:0042982	amyloid precursor protein metabolic process	3/192	59/15625	0.0359426	0.255173	0.223341	Itm2c/Nsg1/Itm2a	3
GO:0061045	negative regulation of wound healing	3/192	59/15625	0.0359426	0.255173	0.223341	Cdkn1a/Wnt4/Gja1	3
GO:0008544	epidermis development	7/192	252/15625	0.0363391	0.255545	0.223666	Fst/Runx1/Tnfrsf19/Macroh2a2/Klf7/Lgr4/Dbi	7
GO:0008217	regulation of blood pressure	5/192	149/15625	0.0369097	0.255545	0.223666	Gas6/Sod2/Cyba/Atp6ap2/Gja1	5
GO:0045619	regulation of lymphocyte differentiation	5/192	149/15625	0.0369097	0.255545	0.223666	Cd83/Gas6/Runx1/Bad/Adam8	5
GO:0048660	regulation of smooth muscle cell proliferation	5/192	149/15625	0.0369097	0.255545	0.223666	Cdkn1a/Sod2/Pde1a/Jun/Cyba	5
GO:0072009	nephron epithelium development	4/192	102/15625	0.037043	0.255545	0.223666	Irx3/Wnt4/Wnt6/Lgr4	4
GO:0002335	mature B cell differentiation	2/192	25/15625	0.0374467	0.255545	0.223666	Lgals1/Itm2a	2
GO:0009394	2'-deoxyribonucleotide metabolic process	2/192	25/15625	0.0374467	0.255545	0.223666	Adk/Guk1	2
GO:0019692	deoxyribose phosphate metabolic process	2/192	25/15625	0.0374467	0.255545	0.223666	Adk/Guk1	2
GO:0032925	regulation of activin receptor signaling pathway	2/192	25/15625	0.0374467	0.255545	0.223666	Fst/Dact2	2
GO:0033273	response to vitamin	2/192	25/15625	0.0374467	0.255545	0.223666	Gas6/Rbp1	2
GO:0060065	uterus development	2/192	25/15625	0.0374467	0.255545	0.223666	Foxl2/Cdkn1c	2
GO:0071354	cellular response to interleukin-6	2/192	25/15625	0.0374467	0.255545	0.223666	Il6st/C1qtnf4	2
GO:0001658	branching involved in ureteric bud morphogenesis	3/192	60/15625	0.0375025	0.255545	0.223666	Wnt4/Wnt6/Lgr4	3
GO:0019319	hexose biosynthetic process	3/192	60/15625	0.0375025	0.255545	0.223666	Ogt/Gapdh/Tpi1	3
GO:0045670	regulation of osteoclast differentiation	3/192	60/15625	0.0375025	0.255545	0.223666	Tmem178/Fos/Adam8	3
GO:0060324	face development	3/192	60/15625	0.0375025	0.255545	0.223666	Msx1/Lef1/Aldh1a2	3
GO:0051147	regulation of muscle cell differentiation	5/192	150/15625	0.0378171	0.257042	0.224977	Msx1/Bhlhe41/Sod2/Igf2/Tmsb4x	5
GO:0034765	regulation of ion transmembrane transport	10/192	426/15625	0.0379448	0.257266	0.225172	Glrx/Dapk1/Cacna1d/Tspan13/Ifngr2/Tmem37/Cyba/S100a1/Gja1/Dbi	10
GO:0048638	regulation of developmental growth	9/192	368/15625	0.038358	0.259419	0.227057	H19/Cdkn1a/Nkd1/Igf2/Gdi1/Cdk5/Myo5b/Gamt/Gja1	9
GO:0008406	gonad development	6/192	202/15625	0.0387618	0.261498	0.228876	Fst/Wnt4/Runx1/Foxl2/Kitl/Gja1	6
GO:0032387	negative regulation of intracellular transport	3/192	61/15625	0.0390966	0.262438	0.2297	Ogt/Gdi1/Cdk5	3
GO:1903845	negative regulation of cellular response to transforming growth factor beta stimulus	3/192	61/15625	0.0390966	0.262438	0.2297	Peg10/Tgfb1i1/Bambi	3
GO:1904062	regulation of cation transmembrane transport	8/192	312/15625	0.0391916	0.262438	0.2297	Glrx/Dapk1/Cacna1d/Tspan13/Ifngr2/Cyba/S100a1/Dbi	8
GO:0001892	embryonic placenta development	4/192	104/15625	0.0393434	0.262806	0.230021	Xist/Lef1/Igf2/Cdkn1c	4
GO:0007549	dosage compensation	2/192	26/15625	0.0402459	0.264224	0.231262	Xist/Macroh2a2	2
GO:0014823	response to activity	2/192	26/15625	0.0402459	0.264224	0.231262	Fndc5/Sod2	2
GO:0031640	killing of cells of other organism	2/192	26/15625	0.0402459	0.264224	0.231262	Gapdh/Bad	2
GO:0042481	regulation of odontogenesis	2/192	26/15625	0.0402459	0.264224	0.231262	Wnt6/Msx1	2
GO:0070129	regulation of mitochondrial translation	2/192	26/15625	0.0402459	0.264224	0.231262	Coa3/Uqcc2	2
GO:2000352	negative regulation of endothelial cell apoptotic process	2/192	26/15625	0.0402459	0.264224	0.231262	Gas6/Angptl4	2
GO:2000116	regulation of cysteine-type endopeptidase activity	6/192	204/15625	0.0403514	0.264224	0.231262	Gas6/Lef1/Foxl2/Dap/Dapk1/Bad	6
GO:0009749	response to glucose	5/192	153/15625	0.040621	0.264224	0.231262	Gas6/Ogt/Cacna1d/Bad/Klf7	5
GO:0051222	positive regulation of protein transport	9/192	372/15625	0.0406252	0.264224	0.231262	Gas6/Glrx/Gapdh/Ifnar1/Cdk5/Cacna1d/Bad/C1qtnf4/Gja1	9
GO:0010171	body morphogenesis	3/192	62/15625	0.0407247	0.264224	0.231262	Msx1/Lef1/Atp6ap2	3
GO:0021766	hippocampus development	3/192	62/15625	0.0407247	0.264224	0.231262	Emx2/Lef1/Cdk5	3
GO:0043367	CD4-positive, alpha-beta T cell differentiation	3/192	62/15625	0.0407247	0.264224	0.231262	Cd83/Runx1/Lef1	3
GO:0090150	establishment of protein localization to membrane	6/192	205/15625	0.0411615	0.265786	0.23263	Ogt/Gdi1/Cdk5/Myo5b/Reep1/Nsg1	6
GO:0097191	extrinsic apoptotic signaling pathway	6/192	205/15625	0.0411615	0.265786	0.23263	Itga6/Itm2c/Dapk1/Bad/Kitl/G0s2	6
GO:0048659	smooth muscle cell proliferation	5/192	154/15625	0.041583	0.26787	0.234454	Cdkn1a/Sod2/Pde1a/Jun/Cyba	5
GO:0045137	development of primary sexual characteristics	6/192	206/15625	0.0419819	0.269798	0.236141	Fst/Wnt4/Runx1/Foxl2/Kitl/Gja1	6
GO:0048146	positive regulation of fibroblast proliferation	3/192	63/15625	0.0423867	0.271115	0.237294	Cdkn1a/Gas6/Jun	3
GO:0048678	response to axon injury	3/192	63/15625	0.0423867	0.271115	0.237294	Sod2/Xylt1/Jun	3
GO:0003338	metanephros morphogenesis	2/192	27/15625	0.0431216	0.272601	0.238594	Wnt4/Lgr4	2
GO:0032633	interleukin-4 production	2/192	27/15625	0.0431216	0.272601	0.238594	Cd83/Lef1	2
GO:0044003	modulation by symbiont of host process	2/192	27/15625	0.0431216	0.272601	0.238594	Gapdh/Bad	2
GO:0070741	response to interleukin-6	2/192	27/15625	0.0431216	0.272601	0.238594	Il6st/C1qtnf4	2
GO:0099622	cardiac muscle cell membrane repolarization	2/192	27/15625	0.0431216	0.272601	0.238594	Cacna1d/Gja1	2
GO:0009746	response to hexose	5/192	156/15625	0.0435482	0.274657	0.240394	Gas6/Ogt/Cacna1d/Bad/Klf7	5
GO:0032922	circadian regulation of gene expression	3/192	64/15625	0.0440823	0.276736	0.242214	Ogt/Bhlhe41/Lgr4	3
GO:0090559	regulation of membrane permeability	3/192	64/15625	0.0440823	0.276736	0.242214	Laptm4b/Acaa2/Bad	3
GO:0008637	apoptotic mitochondrial changes	4/192	108/15625	0.0441839	0.276736	0.242214	Acaa2/Sod2/Bad/Jun	4
GO:0034284	response to monosaccharide	5/192	157/15625	0.0445514	0.278395	0.243666	Gas6/Ogt/Cacna1d/Bad/Klf7	5
GO:0051098	regulation of binding	9/192	381/15625	0.0460552	0.283968	0.248544	Msx1/Pcbd1/Lef1/Eif3e/Cdk5/Calm1/H1f0/Jun/Bambi	9
GO:0034122	negative regulation of toll-like receptor signaling pathway	2/192	28/15625	0.0460715	0.283968	0.248544	Smpdl3b/Lgr4	2
GO:0035162	embryonic hemopoiesis	2/192	28/15625	0.0460715	0.283968	0.248544	Runx1/Kitl	2
GO:0050654	chondroitin sulfate proteoglycan metabolic process	2/192	28/15625	0.0460715	0.283968	0.248544	Csgalnact1/Xylt1	2
GO:0051446	positive regulation of meiotic cell cycle	2/192	28/15625	0.0460715	0.283968	0.248544	Wnt4/Msx1	2
GO:0097028	dendritic cell differentiation	2/192	28/15625	0.0460715	0.283968	0.248544	Tmem176a/Tmem176b	2
GO:0043280	positive regulation of cysteine-type endopeptidase activity involved in apoptotic process	4/192	110/15625	0.046724	0.287337	0.251492	Foxl2/Dap/Dapk1/Bad	4
GO:0002793	positive regulation of peptide secretion	7/192	267/15625	0.0471097	0.289053	0.252995	Glrx/Gapdh/Ifnar1/Cacna1d/Bad/C1qtnf4/Gja1	7
GO:0046364	monosaccharide biosynthetic process	3/192	66/15625	0.0475736	0.291241	0.254909	Ogt/Gapdh/Tpi1	3
GO:0060070	canonical Wnt signaling pathway	7/192	269/15625	0.0486847	0.29456	0.257815	Wnt4/Nkd1/Lef1/Axin2/Gprc5b/Lgr4/Bambi	7
GO:0050731	positive regulation of peptidyl-tyrosine phosphorylation	5/192	161/15625	0.0487022	0.29456	0.257815	Gas6/Il6st/Igf2/Gprc5b/Kitl	5
GO:0090092	regulation of transmembrane receptor protein serine/threonine kinase signaling pathway	6/192	214/15625	0.0489162	0.29456	0.257815	Fst/Peg10/Msx1/Tgfb1i1/Dact2/Bambi	6
GO:0048568	embryonic organ development	10/192	446/15625	0.0490848	0.29456	0.257815	Xist/Runx1/Msx1/Lef1/Foxl2/Igf2/Cdkn1c/Aldh1a2/Kitl/Gja1	10
GO:0031069	hair follicle morphogenesis	2/192	29/15625	0.0490934	0.29456	0.257815	Fst/Runx1	2
GO:0045940	positive regulation of steroid metabolic process	2/192	29/15625	0.0490934	0.29456	0.257815	Wnt4/Igf2	2
GO:0048384	retinoic acid receptor signaling pathway	2/192	29/15625	0.0490934	0.29456	0.257815	Dhrs3/Aldh1a2	2
GO:0061082	myeloid leukocyte cytokine production	2/192	29/15625	0.0490934	0.29456	0.257815	Gas6/Gprc5b	2
GO:0062125	regulation of mitochondrial gene expression	2/192	29/15625	0.0490934	0.29456	0.257815	Coa3/Uqcc2	2
GO:0034404	nucleobase-containing small molecule biosynthetic process	3/192	67/15625	0.0493689	0.294908	0.258119	Adk/Pde1a/Guk1	3
GO:0060675	ureteric bud morphogenesis	3/192	67/15625	0.0493689	0.294908	0.258119	Wnt4/Wnt6/Lgr4	3
GO:0034767	positive regulation of ion transmembrane transport	5/192	162/15625	0.0497744	0.296321	0.259356	Glrx/Cacna1d/Ifngr2/S100a1/Dbi	5
GO:0009615	response to virus	6/192	215/15625	0.0498298	0.296321	0.259356	Ifitm1/Ifitm2/Ifnar1/Ifngr2/Ifitm3/Bst2	6
GO:0050673	epithelial cell proliferation	9/192	387/15625	0.0499332	0.296321	0.259356	Fst/Adk/Igf2/Aldh1a2/Bad/Jun/Cyba/Lgr4/Gja1	9
GO:1904951	positive regulation of establishment of protein localization	9/192	388/15625	0.0505999	0.298578	0.261331	Gas6/Glrx/Gapdh/Ifnar1/Cdk5/Cacna1d/Bad/C1qtnf4/Gja1	9
GO:1901216	positive regulation of neuron death	4/192	113/15625	0.0506837	0.298578	0.261331	Cdk5/Bad/Fos/Jun	4
GO:1903828	negative regulation of cellular protein localization	4/192	113/15625	0.0506837	0.298578	0.261331	Lypd1/Ogt/Gdi1/Cdk5	4
GO:0033002	muscle cell proliferation	6/192	216/15625	0.0507538	0.298578	0.261331	Cdkn1a/Sod2/Pde1a/Jun/Cyba/Gja1	6
GO:0051785	positive regulation of nuclear division	3/192	68/15625	0.0511969	0.299883	0.262474	Wnt4/Msx1/Igf2	3
GO:0072171	mesonephric tubule morphogenesis	3/192	68/15625	0.0511969	0.299883	0.262474	Wnt4/Wnt6/Lgr4	3
GO:0052548	regulation of endopeptidase activity	7/192	273/15625	0.0519344	0.301761	0.264117	Gas6/Gapdh/Lef1/Foxl2/Dap/Dapk1/Bad	7
GO:2001233	regulation of apoptotic signaling pathway	9/192	390/15625	0.0519509	0.301761	0.264117	Wnt4/Acaa2/Msx1/Itga6/Itm2c/Sod2/Dapk1/Bad/G0s2	9
GO:0009225	nucleotide-sugar metabolic process	2/192	30/15625	0.0521851	0.301761	0.264117	Csgalnact1/Guk1	2
GO:0009262	deoxyribonucleotide metabolic process	2/192	30/15625	0.0521851	0.301761	0.264117	Adk/Guk1	2
GO:0060306	regulation of membrane repolarization	2/192	30/15625	0.0521851	0.301761	0.264117	Cacna1d/Gja1	2
GO:0071634	regulation of transforming growth factor beta production	2/192	30/15625	0.0521851	0.301761	0.264117	Laptm4b/Atp6ap2	2
GO:0009116	nucleoside metabolic process	3/192	69/15625	0.0530574	0.305503	0.267392	Adk/Gamt/Guk1	3
GO:0051702	interaction with symbiont	3/192	69/15625	0.0530574	0.305503	0.267392	Gapdh/Lef1/Jun	3
GO:0001906	cell killing	4/192	115/15625	0.0534229	0.306955	0.268663	Gapdh/Igf2/Prdx1/Bad	4
GO:0030217	T cell differentiation	6/192	220/15625	0.0545549	0.310754	0.271988	Cd83/Wnt4/Runx1/Lef1/Bad/Adam8	6
GO:0006637	acyl-CoA metabolic process	3/192	70/15625	0.0549502	0.310754	0.271988	Hmgcs2/Acaa2/Acot1	3
GO:0035383	thioester metabolic process	3/192	70/15625	0.0549502	0.310754	0.271988	Hmgcs2/Acaa2/Acot1	3
GO:0045682	regulation of epidermis development	3/192	70/15625	0.0549502	0.310754	0.271988	Fst/Macroh2a2/Klf7	3
GO:0051145	smooth muscle cell differentiation	3/192	70/15625	0.0549502	0.310754	0.271988	Wnt4/Sod2/Tmsb4x	3
GO:0001990	regulation of systemic arterial blood pressure by hormone	2/192	31/15625	0.0553444	0.310754	0.271988	Cyba/Atp6ap2	2
GO:0006084	acetyl-CoA metabolic process	2/192	31/15625	0.0553444	0.310754	0.271988	Hmgcs2/Acaa2	2
GO:0042554	superoxide anion generation	2/192	31/15625	0.0553444	0.310754	0.271988	Sod2/Cyba	2
GO:0046006	regulation of activated T cell proliferation	2/192	31/15625	0.0553444	0.310754	0.271988	Igf2/Igfbp2	2
GO:0051150	regulation of smooth muscle cell differentiation	2/192	31/15625	0.0553444	0.310754	0.271988	Sod2/Tmsb4x	2
GO:1902476	chloride transmembrane transport	2/192	31/15625	0.0553444	0.310754	0.271988	Gabra4/Gabrb1	2
GO:0002221	pattern recognition receptor signaling pathway	4/192	117/15625	0.0562412	0.314145	0.274956	Smpdl3b/Cyba/Colec12/Lgr4	4
GO:0006006	glucose metabolic process	5/192	168/15625	0.0564991	0.314145	0.274956	Ogt/Gapdh/Igf2/Bad/Tpi1	5
GO:0009743	response to carbohydrate	5/192	168/15625	0.0564991	0.314145	0.274956	Gas6/Ogt/Cacna1d/Bad/Klf7	5
GO:0010977	negative regulation of neuron projection development	5/192	168/15625	0.0564991	0.314145	0.274956	Lgals1/Itm2c/Gdi1/Cdk5/Xylt1	5
GO:0031016	pancreas development	3/192	71/15625	0.056875	0.314145	0.274956	Igf2/Aldh1a2/Bad	3
GO:0061178	regulation of insulin secretion involved in cellular response to glucose stimulus	3/192	71/15625	0.056875	0.314145	0.274956	Cacna1d/Bad/Klf7	3
GO:0070509	calcium ion import	3/192	71/15625	0.056875	0.314145	0.274956	Micu1/Cdk5/Cacna1d	3
GO:1904427	positive regulation of calcium ion transmembrane transport	3/192	71/15625	0.056875	0.314145	0.274956	Cacna1d/S100a1/Dbi	3
GO:0016051	carbohydrate biosynthetic process	5/192	169/15625	0.0576684	0.317235	0.27766	Ogt/Gapdh/Csgalnact1/Igf2/Tpi1	5
GO:0050707	regulation of cytokine secretion	5/192	169/15625	0.0576684	0.317235	0.27766	Gas6/Gapdh/Ifnar1/C1qtnf4/Lgr4	5
GO:0030900	forebrain development	8/192	339/15625	0.0583726	0.319597	0.279728	Jakmip1/Wnt4/Emx2/Msx1/Lef1/Aldh1a2/Cdk5/Dbi	8
GO:0045684	positive regulation of epidermis development	2/192	32/15625	0.0585693	0.319597	0.279728	Fst/Macroh2a2	2
GO:0046686	response to cadmium ion	2/192	32/15625	0.0585693	0.319597	0.279728	Fos/Jun	2
GO:0071604	transforming growth factor beta production	2/192	32/15625	0.0585693	0.319597	0.279728	Laptm4b/Atp6ap2	2
GO:0018212	peptidyl-tyrosine modification	7/192	281/15625	0.0588365	0.320411	0.28044	Gas6/Il6st/Tpst2/Igf2/Ifnar1/Gprc5b/Kitl	7
GO:0050730	regulation of peptidyl-tyrosine phosphorylation	6/192	225/15625	0.0595432	0.32361	0.28324	Gas6/Il6st/Igf2/Ifnar1/Gprc5b/Kitl	6
GO:0048732	gland development	9/192	401/15625	0.0598051	0.324383	0.283917	Wnt4/Runx1/Msx1/Lef1/Sod2/Igf2/Cdkn1c/Jun/Gja1	9
GO:0051260	protein homooligomerization	8/192	341/15625	0.059994	0.324758	0.284245	Micu1/Ogt/Gapdh/Pcbd1/Angptl4/Sod2/Pam/Aldh1a2	8
GO:0032649	regulation of interferon-gamma production	3/192	73/15625	0.0608195	0.327918	0.287011	Gas6/Runx1/Ifnar1	3
GO:0062207	regulation of pattern recognition receptor signaling pathway	3/192	73/15625	0.0608195	0.327918	0.287011	Smpdl3b/Cyba/Lgr4	3
GO:0010035	response to inorganic substance	9/192	403/15625	0.061311	0.329583	0.288469	Glrx/Prdx3/Gapdh/Sod2/Prdx1/Gdi1/Fos/Jun/Selenop	9
GO:0009954	proximal/distal pattern formation	2/192	33/15625	0.0618576	0.329583	0.288469	Irx3/Aldh1a2	2
GO:0046885	regulation of hormone biosynthetic process	2/192	33/15625	0.0618576	0.329583	0.288469	Wnt4/Igf2	2
GO:0050704	regulation of interleukin-1 secretion	2/192	33/15625	0.0618576	0.329583	0.288469	Gas6/Ifnar1	2
GO:1902895	positive regulation of pri-miRNA transcription by RNA polymerase II	2/192	33/15625	0.0618576	0.329583	0.288469	Fos/Jun	2
GO:1990748	cellular detoxification	2/192	33/15625	0.0618576	0.329583	0.288469	Sod2/Prdx1	2
GO:0006096	glycolytic process	3/192	74/15625	0.0628386	0.3335	0.291896	Ogt/Gapdh/Tpi1	3
GO:0046683	response to organophosphorus	3/192	74/15625	0.0628386	0.3335	0.291896	Cib2/Itpr2/Jun	3
GO:0016052	carbohydrate catabolic process	4/192	122/15625	0.0636304	0.337042	0.294997	Ogt/Gapdh/Bad/Tpi1	4
GO:0006757	ATP generation from ADP	3/192	75/15625	0.0648886	0.340082	0.297657	Ogt/Gapdh/Tpi1	3
GO:0051881	regulation of mitochondrial membrane potential	3/192	75/15625	0.0648886	0.340082	0.297657	Prdx3/Sod2/Bad	3
GO:0001774	microglial cell activation	2/192	34/15625	0.0652074	0.340082	0.297657	Ifngr2/Jun	2
GO:0002269	leukocyte activation involved in inflammatory response	2/192	34/15625	0.0652074	0.340082	0.297657	Ifngr2/Jun	2
GO:0009268	response to pH	2/192	34/15625	0.0652074	0.340082	0.297657	Pam/Gja1	2
GO:0048730	epidermis morphogenesis	2/192	34/15625	0.0652074	0.340082	0.297657	Fst/Runx1	2
GO:0071470	cellular response to osmotic stress	2/192	34/15625	0.0652074	0.340082	0.297657	Micu1/Bad	2
GO:0098926	postsynaptic signal transduction	2/192	34/15625	0.0652074	0.340082	0.297657	Lypd1/Sorbs2	2
GO:0030072	peptide hormone secretion	6/192	231/15625	0.065878	0.341608	0.298994	Glrx/Cacna1d/Bad/Klf7/Gja1/Uqcc2	6
GO:0031330	negative regulation of cellular catabolic process	6/192	231/15625	0.065878	0.341608	0.298994	Laptm4b/Lzts1/Ogt/Axin2/Dap/Dbi	6
GO:0042593	glucose homeostasis	6/192	231/15625	0.065878	0.341608	0.298994	Gas6/Ogt/Gprc5b/Cacna1d/Bad/Klf7	6
GO:0044242	cellular lipid catabolic process	5/192	176/15625	0.066241	0.342835	0.300067	Smpdl3b/Acaa2/Etfb/Hadhb/Dbi	5
GO:0045580	regulation of T cell differentiation	4/192	124/15625	0.0667222	0.343987	0.301075	Cd83/Runx1/Bad/Adam8	4
GO:0033108	mitochondrial respiratory chain complex assembly	3/192	76/15625	0.0669692	0.343987	0.301075	Ndufa11/Coa3/Uqcc2	3
GO:0051899	membrane depolarization	3/192	76/15625	0.0669692	0.343987	0.301075	Cacna1d/Jun/Gja1	3
GO:0033500	carbohydrate homeostasis	6/192	232/15625	0.0669708	0.343987	0.301075	Gas6/Ogt/Gprc5b/Cacna1d/Bad/Klf7	6
GO:0051924	regulation of calcium ion transport	6/192	233/15625	0.0680742	0.348993	0.305457	Cacna1d/Tspan13/Cyba/S100a1/Gja1/Dbi	6
GO:0035774	positive regulation of insulin secretion involved in cellular response to glucose stimulus	2/192	35/15625	0.0686166	0.349484	0.305887	Cacna1d/Bad	2
GO:0040020	regulation of meiotic nuclear division	2/192	35/15625	0.0686166	0.349484	0.305887	Wnt4/Msx1	2
GO:0006839	mitochondrial transport	5/192	178/15625	0.0688144	0.349484	0.305887	Micu1/Acaa2/Dnajc15/Timm8a1/Bad	5
GO:0016331	morphogenesis of embryonic epithelium	5/192	178/15625	0.0688144	0.349484	0.305887	Irx3/Wnt4/Wnt6/Tgfb1i1/Aldh1a2	5
GO:0050670	regulation of lymphocyte proliferation	5/192	178/15625	0.0688144	0.349484	0.305887	Cdkn1a/Il6st/Adk/Igf2/Igfbp2	5
GO:0035710	CD4-positive, alpha-beta T cell activation	3/192	77/15625	0.06908	0.349524	0.305922	Cd83/Runx1/Lef1	3
GO:1904035	regulation of epithelial cell apoptotic process	3/192	77/15625	0.06908	0.349524	0.305922	Gas6/Angptl4/Bad	3
GO:2001056	positive regulation of cysteine-type endopeptidase activity	4/192	126/15625	0.0698909	0.352969	0.308937	Foxl2/Dap/Dapk1/Bad	4
GO:0051480	regulation of cytosolic calcium ion concentration	7/192	294/15625	0.0712106	0.357784	0.313151	Cib2/Il6st/Tmem178/Itpr2/Cyba/Gja1/Dbi	7
GO:2000243	positive regulation of reproductive process	3/192	78/15625	0.0712207	0.357784	0.313151	Wnt4/Runx1/Msx1	3
GO:0032944	regulation of mononuclear cell proliferation	5/192	180/15625	0.0714426	0.357784	0.313151	Cdkn1a/Il6st/Adk/Igf2/Igfbp2	5
GO:0006694	steroid biosynthetic process	4/192	127/15625	0.071504	0.357784	0.313151	Wnt4/Hsd17b11/Hmgcs2/Igf2	4
GO:0030879	mammary gland development	4/192	127/15625	0.071504	0.357784	0.313151	Wnt4/Msx1/Lef1/Gja1	4
GO:0006040	amino sugar metabolic process	2/192	36/15625	0.0720834	0.359357	0.314528	Ogt/Csgalnact1	2
GO:0035115	embryonic forelimb morphogenesis	2/192	36/15625	0.0720834	0.359357	0.314528	Msx1/Aldh1a2	2
GO:0106106	cold-induced thermogenesis	4/192	128/15625	0.073136	0.363269	0.317952	Ogt/G0s2/Lgr4/Gja1	4
GO:0120161	regulation of cold-induced thermogenesis	4/192	128/15625	0.073136	0.363269	0.317952	Ogt/G0s2/Lgr4/Gja1	4
GO:0035773	insulin secretion involved in cellular response to glucose stimulus	3/192	79/15625	0.0733911	0.36387	0.318478	Cacna1d/Bad/Klf7	3
GO:0030856	regulation of epithelial cell differentiation	4/192	129/15625	0.0747869	0.369446	0.323359	Cdkn1c/Bad/Macroh2a2/Klf7	4
GO:0022898	regulation of transmembrane transporter activity	6/192	239/15625	0.0749164	0.369446	0.323359	Glrx/Dapk1/Cacna1d/Ifngr2/S100a1/Gja1	6
GO:0031341	regulation of cell killing	3/192	80/15625	0.0755908	0.369446	0.323359	Gapdh/Igf2/Bad	3
GO:0040014	regulation of multicellular organism growth	3/192	80/15625	0.0755908	0.369446	0.323359	H19/Igf2/Gamt	3
GO:0032781	positive regulation of ATPase activity	2/192	37/15625	0.0756057	0.369446	0.323359	Dynll2/Dnajb1	2
GO:0032924	activin receptor signaling pathway	2/192	37/15625	0.0756057	0.369446	0.323359	Fst/Dact2	2
GO:0050931	pigment cell differentiation	2/192	37/15625	0.0756057	0.369446	0.323359	Sod2/Kitl	2
GO:0072210	metanephric nephron development	2/192	37/15625	0.0756057	0.369446	0.323359	Wnt4/Lgr4	2
GO:1901137	carbohydrate derivative biosynthetic process	10/192	485/15625	0.0766873	0.374057	0.327394	Ogt/Adk/Csgalnact1/Itm2c/Xylt1/Pank1/Gxylt2/Tpi1/Itm2a/Guk1	10
GO:0021761	limbic system development	3/192	81/15625	0.0778195	0.377543	0.330445	Emx2/Lef1/Cdk5	3
GO:0048524	positive regulation of viral process	3/192	81/15625	0.0778195	0.377543	0.330445	Lgals1/Lef1/Jun	3
GO:2000106	regulation of leukocyte apoptotic process	3/192	81/15625	0.0778195	0.377543	0.330445	Gas6/Kitl/Adam8	3
GO:0031099	regeneration	4/192	131/15625	0.078145	0.377614	0.330508	Cdkn1a/Xylt1/Jun/Gja1	4
GO:0016054	organic acid catabolic process	5/192	185/15625	0.0782519	0.377614	0.330508	Acaa2/Oat/Etfb/Hadhb/Dbi	5
GO:0046395	carboxylic acid catabolic process	5/192	185/15625	0.0782519	0.377614	0.330508	Acaa2/Oat/Etfb/Hadhb/Dbi	5
GO:0043370	regulation of CD4-positive, alpha-beta T cell differentiation	2/192	38/15625	0.0791817	0.380072	0.332659	Cd83/Runx1	2
GO:0072604	interleukin-6 secretion	2/192	38/15625	0.0791817	0.380072	0.332659	Gas6/C1qtnf4	2
GO:1905332	positive regulation of morphogenesis of an epithelium	2/192	38/15625	0.0791817	0.380072	0.332659	Wnt4/Lgr4	2
GO:0045665	negative regulation of neuron differentiation	6/192	243/15625	0.0796884	0.381155	0.333607	Irx3/Lgals1/Itm2c/Gdi1/Cdk5/Xylt1	6
GO:0045926	negative regulation of growth	6/192	243/15625	0.0796884	0.381155	0.333607	H19/Cdkn1a/Nkd1/Msx1/Cdk5/Gja1	6
GO:0001501	skeletal system development	10/192	489/15625	0.0799752	0.381853	0.334218	Fst/Runx1/Dhrs3/Msx1/Axin2/Csgalnact1/Cdkn1c/Sp5/Xylt1/Gja1	10
GO:0048736	appendage development	5/192	187/15625	0.0810704	0.385724	0.337606	Msx1/Itga6/Lef1/Aldh1a2/Gja1	5
GO:0060173	limb development	5/192	187/15625	0.0810704	0.385724	0.337606	Msx1/Itga6/Lef1/Aldh1a2/Gja1	5
GO:0042129	regulation of T cell proliferation	4/192	133/15625	0.0815775	0.387458	0.339123	Il6st/Adk/Igf2/Igfbp2	4
GO:0032609	interferon-gamma production	3/192	83/15625	0.0823624	0.388546	0.340076	Gas6/Runx1/Ifnar1	3
GO:0010559	regulation of glycoprotein biosynthetic process	2/192	39/15625	0.0828096	0.388546	0.340076	Itm2c/Itm2a	2
GO:0031670	cellular response to nutrient	2/192	39/15625	0.0828096	0.388546	0.340076	Cib2/Gas6	2
GO:0048247	lymphocyte chemotaxis	2/192	39/15625	0.0828096	0.388546	0.340076	Gas6/Adam8	2
GO:0050798	activated T cell proliferation	2/192	39/15625	0.0828096	0.388546	0.340076	Igf2/Igfbp2	2
GO:0061098	positive regulation of protein tyrosine kinase activity	2/192	39/15625	0.0828096	0.388546	0.340076	Gas6/Gprc5b	2
GO:0086009	membrane repolarization	2/192	39/15625	0.0828096	0.388546	0.340076	Cacna1d/Gja1	2
GO:0090288	negative regulation of cellular response to growth factor stimulus	4/192	134/15625	0.0833214	0.390272	0.341587	Peg10/Wnt4/Tgfb1i1/Bambi	4
GO:0001938	positive regulation of endothelial cell proliferation	3/192	84/15625	0.0846759	0.395933	0.346541	Igf2/Jun/Cyba	3
GO:0051651	maintenance of location in cell	5/192	190/15625	0.0853987	0.395957	0.346562	Cdk5/Itpr2/Tmsb4x/Cyba/Dbi	5
GO:0032409	regulation of transporter activity	6/192	248/15625	0.0858889	0.395957	0.346562	Glrx/Dapk1/Cacna1d/Ifngr2/S100a1/Gja1	6
GO:0001961	positive regulation of cytokine-mediated signaling pathway	2/192	40/15625	0.0864876	0.395957	0.346562	Gas6/C1qtnf4	2
GO:0018198	peptidyl-cysteine modification	2/192	40/15625	0.0864876	0.395957	0.346562	Prdx3/Gapdh	2
GO:0032941	secretion by tissue	2/192	40/15625	0.0864876	0.395957	0.346562	Cyba/Gja1	2
GO:0050701	interleukin-1 secretion	2/192	40/15625	0.0864876	0.395957	0.346562	Gas6/Ifnar1	2
GO:0051154	negative regulation of striated muscle cell differentiation	2/192	40/15625	0.0864876	0.395957	0.346562	Msx1/Bhlhe41	2
GO:0060135	maternal process involved in female pregnancy	2/192	40/15625	0.0864876	0.395957	0.346562	Wnt4/Prdx3	2
GO:0060325	face morphogenesis	2/192	40/15625	0.0864876	0.395957	0.346562	Msx1/Lef1	2
GO:0061900	glial cell activation	2/192	40/15625	0.0864876	0.395957	0.346562	Ifngr2/Jun	2
GO:1904036	negative regulation of epithelial cell apoptotic process	2/192	40/15625	0.0864876	0.395957	0.346562	Gas6/Angptl4	2
GO:0072006	nephron development	4/192	136/15625	0.086864	0.395957	0.346562	Irx3/Wnt4/Wnt6/Lgr4	4
GO:0072073	kidney epithelium development	4/192	136/15625	0.086864	0.395957	0.346562	Irx3/Wnt4/Wnt6/Lgr4	4
GO:0045921	positive regulation of exocytosis	3/192	85/15625	0.087017	0.395957	0.346562	Glrx/Cdk5/Myo5b	3
GO:0120162	positive regulation of cold-induced thermogenesis	3/192	85/15625	0.087017	0.395957	0.346562	Ogt/G0s2/Gja1	3
GO:1903557	positive regulation of tumor necrosis factor superfamily cytokine production	3/192	85/15625	0.087017	0.395957	0.346562	Adam8/C1qtnf4/Cyba	3
GO:0001666	response to hypoxia	5/192	192/15625	0.0883507	0.400681	0.350697	Ogt/Acaa2/Itpr2/Bad/Adam8	5
GO:0051099	positive regulation of binding	5/192	192/15625	0.0883507	0.400681	0.350697	Eif3e/Cdk5/Calm1/H1f0/Bambi	5
GO:0001656	metanephros development	3/192	86/15625	0.0893855	0.403065	0.352783	Irx3/Wnt4/Lgr4	3
GO:0014074	response to purine-containing compound	3/192	86/15625	0.0893855	0.403065	0.352783	Cib2/Itpr2/Jun	3
GO:0032102	negative regulation of response to external stimulus	7/192	311/15625	0.0895664	0.403065	0.352783	Cdkn1a/Wnt4/Smpdl3b/Igf2/Nenf/Xylt1/Gja1	7
GO:0050663	cytokine secretion	5/192	193/15625	0.0898466	0.403065	0.352783	Gas6/Gapdh/Ifnar1/C1qtnf4/Lgr4	5
GO:0002762	negative regulation of myeloid leukocyte differentiation	2/192	41/15625	0.0902139	0.403065	0.352783	Runx1/Tmem178	2
GO:0006024	glycosaminoglycan biosynthetic process	2/192	41/15625	0.0902139	0.403065	0.352783	Csgalnact1/Xylt1	2
GO:0046638	positive regulation of alpha-beta T cell differentiation	2/192	41/15625	0.0902139	0.403065	0.352783	Cd83/Runx1	2
GO:0070169	positive regulation of biomineral tissue development	2/192	41/15625	0.0902139	0.403065	0.352783	Wnt4/Wnt6	2
GO:0110151	positive regulation of biomineralization	2/192	41/15625	0.0902139	0.403065	0.352783	Wnt4/Wnt6	2
GO:0006165	nucleoside diphosphate phosphorylation	3/192	87/15625	0.0917808	0.408048	0.357145	Ogt/Gapdh/Tpi1	3
GO:1901222	regulation of NIK/NF-kappaB signaling	3/192	87/15625	0.0917808	0.408048	0.357145	Glrx/Prdx1/C1qtnf4	3
GO:1903426	regulation of reactive oxygen species biosynthetic process	3/192	87/15625	0.0917808	0.408048	0.357145	Ogt/Sod2/Cyba	3
GO:0030326	embryonic limb morphogenesis	4/192	139/15625	0.092313	0.408564	0.357597	Msx1/Lef1/Aldh1a2/Gja1	4
GO:0035113	embryonic appendage morphogenesis	4/192	139/15625	0.092313	0.408564	0.357597	Msx1/Lef1/Aldh1a2/Gja1	4
GO:0009101	glycoprotein biosynthetic process	6/192	253/15625	0.0923488	0.408564	0.357597	Ogt/Csgalnact1/Itm2c/Xylt1/Gxylt2/Itm2a	6
GO:0070997	neuron death	8/192	376/15625	0.0929782	0.409419	0.358345	Prdx3/Gapdh/Sod2/Cdk5/Bad/Fos/Adam8/Jun	8
GO:0016042	lipid catabolic process	6/192	254/15625	0.0936716	0.409419	0.358345	Hsd17b11/Smpdl3b/Acaa2/Etfb/Hadhb/Dbi	6
GO:0030866	cortical actin cytoskeleton organization	2/192	42/15625	0.0939868	0.409419	0.358345	Fmnl2/Cdk5	2
GO:0032663	regulation of interleukin-2 production	2/192	42/15625	0.0939868	0.409419	0.358345	Cd83/Runx1	2
GO:0034198	cellular response to amino acid starvation	2/192	42/15625	0.0939868	0.409419	0.358345	Cdkn1a/Dap	2
GO:0042267	natural killer cell mediated cytotoxicity	2/192	42/15625	0.0939868	0.409419	0.358345	Igf2/Prdx1	2
GO:0090184	positive regulation of kidney development	2/192	42/15625	0.0939868	0.409419	0.358345	Wnt4/Lgr4	2
GO:1903707	negative regulation of hemopoiesis	4/192	140/15625	0.094165	0.409419	0.358345	Runx1/Tmem178/Tmem176a/Tmem176b	4
GO:1990845	adaptive thermogenesis	4/192	140/15625	0.094165	0.409419	0.358345	Ogt/G0s2/Lgr4/Gja1	4
GO:0007584	response to nutrient	3/192	88/15625	0.0942026	0.409419	0.358345	Cib2/Gas6/Rbp1	3
GO:0046632	alpha-beta T cell differentiation	3/192	88/15625	0.0942026	0.409419	0.358345	Cd83/Runx1/Lef1	3
GO:2000027	regulation of animal organ morphogenesis	5/192	196/15625	0.0944128	0.409676	0.35857	Wnt4/Wnt6/Nkd1/Msx1/Lgr4	5
GO:0044262	cellular carbohydrate metabolic process	6/192	255/15625	0.0950047	0.411586	0.360241	Ogt/Il6st/Csgalnact1/Igf2/Bad/Tpi1	6
GO:0019318	hexose metabolic process	5/192	197/15625	0.0959609	0.414405	0.362709	Ogt/Gapdh/Igf2/Bad/Tpi1	5
GO:0031345	negative regulation of cell projection organization	5/192	197/15625	0.0959609	0.414405	0.362709	Lgals1/Itm2c/Gdi1/Cdk5/Xylt1	5
GO:0003014	renal system process	3/192	89/15625	0.0966506	0.414741	0.363003	Gas6/Cyba/Gja1	3
GO:0046849	bone remodeling	3/192	89/15625	0.0966506	0.414741	0.363003	Adam8/Lgr4/Gja1	3
GO:0060021	roof of mouth development	3/192	89/15625	0.0966506	0.414741	0.363003	Dhrs3/Msx1/Lef1	3
GO:1901657	glycosyl compound metabolic process	3/192	89/15625	0.0966506	0.414741	0.363003	Adk/Gamt/Guk1	3
GO:0036293	response to decreased oxygen levels	5/192	198/15625	0.097522	0.414942	0.363179	Ogt/Acaa2/Itpr2/Bad/Adam8	5
GO:0002228	natural killer cell mediated immunity	2/192	43/15625	0.0978046	0.414942	0.363179	Igf2/Prdx1	2
GO:0044060	regulation of endocrine process	2/192	43/15625	0.0978046	0.414942	0.363179	Runx1/Foxl2	2
GO:1902893	regulation of pri-miRNA transcription by RNA polymerase II	2/192	43/15625	0.0978046	0.414942	0.363179	Fos/Jun	2
GO:1903018	regulation of glycoprotein metabolic process	2/192	43/15625	0.0978046	0.414942	0.363179	Itm2c/Itm2a	2
GO:0031589	cell-substrate adhesion	7/192	318/15625	0.0978359	0.414942	0.363179	Gas6/Egfl6/Wnt4/Lgals1/Itga6/Cdk5/Adam8	7
GO:0032386	regulation of intracellular transport	7/192	318/15625	0.0978359	0.414942	0.363179	Gas6/Ogt/Ifi27/Gdi1/Use1/Cdk5/Reep1	7
GO:0010950	positive regulation of endopeptidase activity	4/192	142/15625	0.0979214	0.414942	0.363179	Foxl2/Dap/Dapk1/Bad	4
GO:0090287	regulation of cellular response to growth factor stimulus	6/192	258/15625	0.0990651	0.419134	0.366848	Fst/Peg10/Wnt4/Msx1/Tgfb1i1/Bambi	6
GO:0006874	cellular calcium ion homeostasis	8/192	382/15625	0.0995095	0.420358	0.367919	Micu1/Cib2/Il6st/Tmem178/Itpr2/Cyba/Gja1/Dbi	8
GO:1903555	regulation of tumor necrosis factor superfamily cytokine production	4/192	143/15625	0.0998256	0.421037	0.368514	Gas6/Adam8/C1qtnf4/Cyba	4
GO:0051897	positive regulation of protein kinase B signaling	3/192	91/15625	0.101624	0.426807	0.373564	Gas6/Igf2/Adam8	3
GO:0007157	heterophilic cell-cell adhesion via plasma membrane cell adhesion molecules	2/192	44/15625	0.101666	0.426807	0.373564	Lgals7/Lgals1	2
GO:0051353	positive regulation of oxidoreductase activity	2/192	44/15625	0.101666	0.426807	0.373564	Cyba/S100a1	2
GO:0003007	heart morphogenesis	6/192	261/15625	0.103217	0.432648	0.378676	Dhrs3/Msx1/Axin2/Aldh1a2/Jun/Gja1	6
GO:0030278	regulation of ossification	5/192	202/15625	0.103894	0.434147	0.379988	Wnt4/Il6st/Dhrs3/Axin2/Gja1	5
GO:0042113	B cell activation	5/192	202/15625	0.103894	0.434147	0.379988	Cdkn1a/Lgals1/Lef1/Bad/Itm2a	5
GO:0001960	negative regulation of cytokine-mediated signaling pathway	2/192	45/15625	0.105568	0.439415	0.384599	Gas6/Il6st	2
GO:0035136	forelimb morphogenesis	2/192	45/15625	0.105568	0.439415	0.384599	Msx1/Aldh1a2	2
GO:2001236	regulation of extrinsic apoptotic signaling pathway	4/192	146/15625	0.105641	0.439415	0.384599	Itga6/Itm2c/Dapk1/G0s2	4
GO:0001822	kidney development	6/192	263/15625	0.106034	0.440375	0.38544	Irx3/Wnt4/Wnt6/Dact2/Cdkn1c/Lgr4	6
GO:0038061	NIK/NF-kappaB signaling	3/192	93/15625	0.106697	0.441134	0.386104	Glrx/Prdx1/C1qtnf4	3
GO:0110110	positive regulation of animal organ morphogenesis	3/192	93/15625	0.106697	0.441134	0.386104	Wnt4/Wnt6/Lgr4	3
GO:0071706	tumor necrosis factor superfamily cytokine production	4/192	147/15625	0.107613	0.441134	0.386104	Gas6/Adam8/C1qtnf4/Cyba	4
GO:0033157	regulation of intracellular protein transport	5/192	205/15625	0.108806	0.441134	0.386104	Gas6/Ogt/Ifi27/Gdi1/Cdk5	5
GO:0006612	protein targeting to membrane	3/192	94/15625	0.10927	0.441134	0.386104	Ogt/Gdi1/Cdk5	3
GO:0032350	regulation of hormone metabolic process	2/192	46/15625	0.109511	0.441134	0.386104	Wnt4/Igf2	2
GO:0060760	positive regulation of response to cytokine stimulus	2/192	46/15625	0.109511	0.441134	0.386104	Gas6/C1qtnf4	2
GO:0150076	neuroinflammatory response	2/192	46/15625	0.109511	0.441134	0.386104	Ifngr2/Jun	2
GO:1903202	negative regulation of oxidative stress-induced cell death	2/192	46/15625	0.109511	0.441134	0.386104	Glrx/Sod2	2
GO:1990928	response to amino acid starvation	2/192	46/15625	0.109511	0.441134	0.386104	Cdkn1a/Dap	2
GO:2000351	regulation of endothelial cell apoptotic process	2/192	46/15625	0.109511	0.441134	0.386104	Gas6/Angptl4	2
GO:2000677	regulation of transcription regulatory region DNA binding	2/192	46/15625	0.109511	0.441134	0.386104	Msx1/H1f0	2
GO:0006119	oxidative phosphorylation	3/192	95/15625	0.111868	0.441134	0.386104	Cox7a2l/Dnajc15/Uqcc2	3
GO:0044264	cellular polysaccharide metabolic process	3/192	95/15625	0.111868	0.441134	0.386104	Il6st/Csgalnact1/Igf2	3
GO:0055074	calcium ion homeostasis	8/192	394/15625	0.113331	0.441134	0.386104	Micu1/Cib2/Il6st/Tmem178/Itpr2/Cyba/Gja1/Dbi	8
GO:0002067	glandular epithelial cell differentiation	2/192	47/15625	0.113492	0.441134	0.386104	Wnt4/Bad	2
GO:0045824	negative regulation of innate immune response	2/192	47/15625	0.113492	0.441134	0.386104	Smpdl3b/Igf2	2
GO:0048662	negative regulation of smooth muscle cell proliferation	2/192	47/15625	0.113492	0.441134	0.386104	Cdkn1a/Sod2	2
GO:0051932	synaptic transmission, GABAergic	2/192	47/15625	0.113492	0.441134	0.386104	Gabra4/Dbi	2
GO:0061005	cell differentiation involved in kidney development	2/192	47/15625	0.113492	0.441134	0.386104	Wnt4/Lgr4	2
GO:1900408	negative regulation of cellular response to oxidative stress	2/192	47/15625	0.113492	0.441134	0.386104	Glrx/Sod2	2
GO:2000107	negative regulation of leukocyte apoptotic process	2/192	47/15625	0.113492	0.441134	0.386104	Gas6/Kitl	2
GO:0046890	regulation of lipid biosynthetic process	4/192	150/15625	0.113629	0.441134	0.386104	Wnt4/Igf2/Mid1ip1/Dbi	4
GO:0060401	cytosolic calcium ion transport	4/192	150/15625	0.113629	0.441134	0.386104	Micu1/Itpr2/Cyba/Dbi	4
GO:0009408	response to heat	3/192	96/15625	0.114489	0.441134	0.386104	Rasa3/Tgfb1i1/Xylt1	3
GO:0071887	leukocyte apoptotic process	3/192	96/15625	0.114489	0.441134	0.386104	Gas6/Kitl/Adam8	3
GO:0052547	regulation of peptidase activity	7/192	332/15625	0.115594	0.441134	0.386104	Gas6/Gapdh/Lef1/Foxl2/Dap/Dapk1/Bad	7
GO:0010952	positive regulation of peptidase activity	4/192	151/15625	0.115667	0.441134	0.386104	Foxl2/Dap/Dapk1/Bad	4
GO:0002318	myeloid progenitor cell differentiation	1/192	10/15625	0.116335	0.441134	0.386104	Runx1	1
GO:0015937	coenzyme A biosynthetic process	1/192	10/15625	0.116335	0.441134	0.386104	Pank1	1
GO:0019370	leukotriene biosynthetic process	1/192	10/15625	0.116335	0.441134	0.386104	Mgst3	1
GO:0031943	regulation of glucocorticoid metabolic process	1/192	10/15625	0.116335	0.441134	0.386104	Wnt4	1
GO:0032096	negative regulation of response to food	1/192	10/15625	0.116335	0.441134	0.386104	Nenf	1
GO:0032342	aldosterone biosynthetic process	1/192	10/15625	0.116335	0.441134	0.386104	Wnt4	1
GO:0032353	negative regulation of hormone biosynthetic process	1/192	10/15625	0.116335	0.441134	0.386104	Wnt4	1
GO:0033089	positive regulation of T cell differentiation in thymus	1/192	10/15625	0.116335	0.441134	0.386104	Adam8	1
GO:0033131	regulation of glucokinase activity	1/192	10/15625	0.116335	0.441134	0.386104	Bad	1
GO:0033572	transferrin transport	1/192	10/15625	0.116335	0.441134	0.386104	Myo1b	1
GO:0034214	protein hexamerization	1/192	10/15625	0.116335	0.441134	0.386104	Oat	1
GO:0042501	serine phosphorylation of STAT protein	1/192	10/15625	0.116335	0.441134	0.386104	Cdk5	1
GO:0044764	multi-organism cellular process	1/192	10/15625	0.116335	0.441134	0.386104	Gas6	1
GO:0045026	plasma membrane fusion	1/192	10/15625	0.116335	0.441134	0.386104	Tpst2	1
GO:0045351	type I interferon biosynthetic process	1/192	10/15625	0.116335	0.441134	0.386104	Ifnar1	1
GO:0045762	positive regulation of adenylate cyclase activity	1/192	10/15625	0.116335	0.441134	0.386104	Cacna1d	1
GO:0046884	follicle-stimulating hormone secretion	1/192	10/15625	0.116335	0.441134	0.386104	Foxl2	1
GO:0051798	positive regulation of hair follicle development	1/192	10/15625	0.116335	0.441134	0.386104	Fst	1
GO:0060710	chorio-allantoic fusion	1/192	10/15625	0.116335	0.441134	0.386104	Lef1	1
GO:0061085	regulation of histone H3-K27 methylation	1/192	10/15625	0.116335	0.441134	0.386104	Ogt	1
GO:0061577	calcium ion transmembrane transport via high voltage-gated calcium channel	1/192	10/15625	0.116335	0.441134	0.386104	Cacna1d	1
GO:0071838	cell proliferation in bone marrow	1/192	10/15625	0.116335	0.441134	0.386104	Lef1	1
GO:0072321	chaperone-mediated protein transport	1/192	10/15625	0.116335	0.441134	0.386104	Timm8a1	1
GO:0075522	IRES-dependent viral translational initiation	1/192	10/15625	0.116335	0.441134	0.386104	Eif3f	1
GO:0090336	positive regulation of brown fat cell differentiation	1/192	10/15625	0.116335	0.441134	0.386104	Fndc5	1
GO:1900038	negative regulation of cellular response to hypoxia	1/192	10/15625	0.116335	0.441134	0.386104	Ogt	1
GO:1902415	regulation of mRNA binding	1/192	10/15625	0.116335	0.441134	0.386104	Eif3e	1
GO:1903431	positive regulation of cell maturation	1/192	10/15625	0.116335	0.441134	0.386104	Runx1	1
GO:2000574	regulation of microtubule motor activity	1/192	10/15625	0.116335	0.441134	0.386104	Dynll2	1
GO:0001959	regulation of cytokine-mediated signaling pathway	3/192	97/15625	0.117133	0.441134	0.386104	Gas6/Il6st/C1qtnf4	3
GO:0006892	post-Golgi vesicle-mediated transport	3/192	97/15625	0.117133	0.441134	0.386104	Arf3/Myo1b/Vps35l	3
GO:0017015	regulation of transforming growth factor beta receptor signaling pathway	3/192	97/15625	0.117133	0.441134	0.386104	Peg10/Tgfb1i1/Bambi	3
GO:0010332	response to gamma radiation	2/192	48/15625	0.11751	0.441134	0.386104	Cdkn1a/Sod2	2
GO:0031103	axon regeneration	2/192	48/15625	0.11751	0.441134	0.386104	Xylt1/Jun	2
GO:0045599	negative regulation of fat cell differentiation	2/192	48/15625	0.11751	0.441134	0.386104	Sod2/Tgfb1i1	2
GO:0098754	detoxification	2/192	48/15625	0.11751	0.441134	0.386104	Sod2/Prdx1	2
GO:0001659	temperature homeostasis	4/192	152/15625	0.117721	0.441134	0.386104	Ogt/G0s2/Lgr4/Gja1	4
GO:0001558	regulation of cell growth	8/192	399/15625	0.119383	0.441134	0.386104	Cdkn1a/Msx1/Lef1/Gdi1/Cdk5/Myo5b/Cyba/Gja1	8
GO:0051209	release of sequestered calcium ion into cytosol	3/192	98/15625	0.1198	0.441134	0.386104	Itpr2/Cyba/Dbi	3
GO:0034764	positive regulation of transmembrane transport	5/192	212/15625	0.1207	0.441134	0.386104	Glrx/Cacna1d/Ifngr2/S100a1/Dbi	5
GO:0006023	aminoglycan biosynthetic process	2/192	49/15625	0.121564	0.441134	0.386104	Csgalnact1/Xylt1	2
GO:0032623	interleukin-2 production	2/192	49/15625	0.121564	0.441134	0.386104	Cd83/Runx1	2
GO:0043618	regulation of transcription from RNA polymerase II promoter in response to stress	2/192	49/15625	0.121564	0.441134	0.386104	Dnajb1/Jun	2
GO:0045604	regulation of epidermal cell differentiation	2/192	49/15625	0.121564	0.441134	0.386104	Macroh2a2/Klf7	2
GO:0046850	regulation of bone remodeling	2/192	49/15625	0.121564	0.441134	0.386104	Adam8/Gja1	2
GO:0060761	negative regulation of response to cytokine stimulus	2/192	49/15625	0.121564	0.441134	0.386104	Gas6/Il6st	2
GO:0060986	endocrine hormone secretion	2/192	49/15625	0.121564	0.441134	0.386104	Runx1/Foxl2	2
GO:0072577	endothelial cell apoptotic process	2/192	49/15625	0.121564	0.441134	0.386104	Gas6/Angptl4	2
GO:1900449	regulation of glutamate receptor signaling pathway	2/192	49/15625	0.121564	0.441134	0.386104	Dapk1/Ifngr2	2
GO:2000514	regulation of CD4-positive, alpha-beta T cell activation	2/192	49/15625	0.121564	0.441134	0.386104	Cd83/Runx1	2
GO:0001818	negative regulation of cytokine production	5/192	213/15625	0.122447	0.441134	0.386104	Cd83/Gas6/Laptm4b/Lef1/Lgr4	5
GO:0090263	positive regulation of canonical Wnt signaling pathway	3/192	99/15625	0.122489	0.441134	0.386104	Gprc5b/Lgr4/Bambi	3
GO:1903844	regulation of cellular response to transforming growth factor beta stimulus	3/192	99/15625	0.122489	0.441134	0.386104	Peg10/Tgfb1i1/Bambi	3
GO:0005996	monosaccharide metabolic process	5/192	214/15625	0.124206	0.441134	0.386104	Ogt/Gapdh/Igf2/Bad/Tpi1	5
GO:0001657	ureteric bud development	3/192	100/15625	0.1252	0.441134	0.386104	Wnt4/Wnt6/Lgr4	3
GO:0006090	pyruvate metabolic process	3/192	100/15625	0.1252	0.441134	0.386104	Ogt/Gapdh/Tpi1	3
GO:0014896	muscle hypertrophy	3/192	100/15625	0.1252	0.441134	0.386104	Adk/Sorbs2/Cyba	3
GO:0051283	negative regulation of sequestering of calcium ion	3/192	100/15625	0.1252	0.441134	0.386104	Itpr2/Cyba/Dbi	3
GO:0072163	mesonephric epithelium development	3/192	100/15625	0.1252	0.441134	0.386104	Wnt4/Wnt6/Lgr4	3
GO:0072164	mesonephric tubule development	3/192	100/15625	0.1252	0.441134	0.386104	Wnt4/Wnt6/Lgr4	3
GO:2001023	regulation of response to drug	3/192	100/15625	0.1252	0.441134	0.386104	Gabra4/Glrx/Runx1	3
GO:0072503	cellular divalent inorganic cation homeostasis	8/192	404/15625	0.125606	0.441134	0.386104	Micu1/Cib2/Il6st/Tmem178/Itpr2/Cyba/Gja1/Dbi	8
GO:0030865	cortical cytoskeleton organization	2/192	50/15625	0.125651	0.441134	0.386104	Fmnl2/Cdk5	2
GO:0061614	pri-miRNA transcription by RNA polymerase II	2/192	50/15625	0.125651	0.441134	0.386104	Fos/Jun	2
GO:0072132	mesenchyme morphogenesis	2/192	50/15625	0.125651	0.441134	0.386104	Msx1/Lef1	2
GO:0098661	inorganic anion transmembrane transport	2/192	50/15625	0.125651	0.441134	0.386104	Gabra4/Gabrb1	2
GO:1902883	negative regulation of response to oxidative stress	2/192	50/15625	0.125651	0.441134	0.386104	Glrx/Sod2	2
GO:2001234	negative regulation of apoptotic signaling pathway	5/192	215/15625	0.125977	0.441134	0.386104	Wnt4/Acaa2/Itga6/Sod2/Dapk1	5
GO:0001991	regulation of systemic arterial blood pressure by circulatory renin-angiotensin	1/192	11/15625	0.1272	0.441134	0.386104	Atp6ap2	1
GO:0002544	chronic inflammatory response	1/192	11/15625	0.1272	0.441134	0.386104	Gja1	1
GO:0006527	arginine catabolic process	1/192	11/15625	0.1272	0.441134	0.386104	Oat	1
GO:0006705	mineralocorticoid biosynthetic process	1/192	11/15625	0.1272	0.441134	0.386104	Wnt4	1
GO:0006977	DNA damage response, signal transduction by p53 class mediator resulting in cell cycle arrest	1/192	11/15625	0.1272	0.441134	0.386104	Cdkn1a	1
GO:0007039	protein catabolic process in the vacuole	1/192	11/15625	0.1272	0.441134	0.386104	Laptm4b	1
GO:0031936	negative regulation of chromatin silencing	1/192	11/15625	0.1272	0.441134	0.386104	H1f0	1
GO:0031953	negative regulation of protein autophosphorylation	1/192	11/15625	0.1272	0.441134	0.386104	Jun	1
GO:0032341	aldosterone metabolic process	1/192	11/15625	0.1272	0.441134	0.386104	Wnt4	1
GO:0032351	negative regulation of hormone metabolic process	1/192	11/15625	0.1272	0.441134	0.386104	Wnt4	1
GO:0032825	positive regulation of natural killer cell differentiation	1/192	11/15625	0.1272	0.441134	0.386104	Gas6	1
GO:0033079	immature T cell proliferation	1/192	11/15625	0.1272	0.441134	0.386104	Wnt4	1
GO:0033539	fatty acid beta-oxidation using acyl-CoA dehydrogenase	1/192	11/15625	0.1272	0.441134	0.386104	Etfb	1
GO:0034392	negative regulation of smooth muscle cell apoptotic process	1/192	11/15625	0.1272	0.441134	0.386104	Gapdh	1
GO:0036295	cellular response to increased oxygen levels	1/192	11/15625	0.1272	0.441134	0.386104	Atp6v1g1	1
GO:0036444	calcium import into the mitochondrion	1/192	11/15625	0.1272	0.441134	0.386104	Micu1	1
GO:0042635	positive regulation of hair cycle	1/192	11/15625	0.1272	0.441134	0.386104	Fst	1
GO:0046185	aldehyde catabolic process	1/192	11/15625	0.1272	0.441134	0.386104	Glo1	1
GO:0046322	negative regulation of fatty acid oxidation	1/192	11/15625	0.1272	0.441134	0.386104	Dbi	1
GO:0048312	intracellular distribution of mitochondria	1/192	11/15625	0.1272	0.441134	0.386104	Ogt	1
GO:0050711	negative regulation of interleukin-1 secretion	1/192	11/15625	0.1272	0.441134	0.386104	Gas6	1
GO:0051561	positive regulation of mitochondrial calcium ion concentration	1/192	11/15625	0.1272	0.441134	0.386104	Micu1	1
GO:0051873	killing by host of symbiont cells	1/192	11/15625	0.1272	0.441134	0.386104	Gapdh	1
GO:0051923	sulfation	1/192	11/15625	0.1272	0.441134	0.386104	Tpst2	1
GO:0070255	regulation of mucus secretion	1/192	11/15625	0.1272	0.441134	0.386104	Cyba	1
GO:0070601	centromeric sister chromatid cohesion	1/192	11/15625	0.1272	0.441134	0.386104	Axin2	1
GO:0071474	cellular hyperosmotic response	1/192	11/15625	0.1272	0.441134	0.386104	Micu1	1
GO:0072075	metanephric mesenchyme development	1/192	11/15625	0.1272	0.441134	0.386104	Wnt4	1
GO:0098887	neurotransmitter receptor transport, endosome to postsynaptic membrane	1/192	11/15625	0.1272	0.441134	0.386104	Nsg1	1
GO:1900121	negative regulation of receptor binding	1/192	11/15625	0.1272	0.441134	0.386104	Lef1	1
GO:1901298	regulation of hydrogen peroxide-mediated programmed cell death	1/192	11/15625	0.1272	0.441134	0.386104	Glrx	1
GO:1903299	regulation of hexokinase activity	1/192	11/15625	0.1272	0.441134	0.386104	Bad	1
GO:2000018	regulation of male gonad development	1/192	11/15625	0.1272	0.441134	0.386104	Wnt4	1
GO:0006413	translational initiation	3/192	101/15625	0.127933	0.441955	0.386822	Eif3f/Eif3e/Hbb-b1	3
GO:1904019	epithelial cell apoptotic process	3/192	101/15625	0.127933	0.441955	0.386822	Gas6/Angptl4/Bad	3
GO:1903034	regulation of response to wounding	4/192	157/15625	0.128225	0.441955	0.386822	Cdkn1a/Wnt4/Xylt1/Gja1	4
GO:2000241	regulation of reproductive process	4/192	157/15625	0.128225	0.441955	0.386822	Wnt4/Runx1/Msx1/Tpst2	4
GO:0018108	peptidyl-tyrosine phosphorylation	6/192	278/15625	0.128415	0.441955	0.386822	Gas6/Il6st/Igf2/Ifnar1/Gprc5b/Kitl	6
GO:0051402	neuron apoptotic process	6/192	278/15625	0.128415	0.441955	0.386822	Prdx3/Gapdh/Sod2/Cdk5/Adam8/Jun	6
GO:1901214	regulation of neuron death	7/192	342/15625	0.129246	0.444254	0.388834	Prdx3/Sod2/Cdk5/Bad/Fos/Adam8/Jun	7
GO:0060828	regulation of canonical Wnt signaling pathway	5/192	217/15625	0.129553	0.444368	0.388934	Nkd1/Axin2/Gprc5b/Lgr4/Bambi	5
GO:0051591	response to cAMP	2/192	51/15625	0.129771	0.444368	0.388934	Itpr2/Jun	2
GO:1903510	mucopolysaccharide metabolic process	2/192	51/15625	0.129771	0.444368	0.388934	Csgalnact1/Xylt1	2
GO:0006066	alcohol metabolic process	6/192	279/15625	0.129983	0.444532	0.389077	Wnt4/Hmgcs2/Dhrs3/Pcbd1/Tpi1/Rbp1	6
GO:0051282	regulation of sequestering of calcium ion	3/192	102/15625	0.130687	0.446378	0.390694	Itpr2/Cyba/Dbi	3
GO:0021537	telencephalon development	5/192	218/15625	0.131359	0.44694	0.391186	Jakmip1/Emx2/Lef1/Cdk5/Dbi	5
GO:0001823	mesonephros development	3/192	103/15625	0.133463	0.44694	0.391186	Wnt4/Wnt6/Lgr4	3
GO:0032414	positive regulation of ion transmembrane transporter activity	3/192	103/15625	0.133463	0.44694	0.391186	Glrx/Ifngr2/S100a1	3
GO:0051208	sequestering of calcium ion	3/192	103/15625	0.133463	0.44694	0.391186	Itpr2/Cyba/Dbi	3
GO:1903409	reactive oxygen species biosynthetic process	3/192	103/15625	0.133463	0.44694	0.391186	Ogt/Sod2/Cyba	3
GO:0032729	positive regulation of interferon-gamma production	2/192	52/15625	0.133922	0.44694	0.391186	Runx1/Ifnar1	2
GO:0006875	cellular metal ion homeostasis	9/192	477/15625	0.134185	0.44694	0.391186	Micu1/Cib2/Il6st/Tmem178/Atp6v1g1/Itpr2/Cyba/Gja1/Dbi	9
GO:0005976	polysaccharide metabolic process	3/192	104/15625	0.136258	0.44694	0.391186	Il6st/Csgalnact1/Igf2	3
GO:0030183	B cell differentiation	3/192	104/15625	0.136258	0.44694	0.391186	Lgals1/Bad/Itm2a	3
GO:0045444	fat cell differentiation	5/192	221/15625	0.136844	0.44694	0.391186	Selenbp1/Fndc5/Itga6/Sod2/Tgfb1i1	5
GO:0072330	monocarboxylic acid biosynthetic process	4/192	161/15625	0.136902	0.44694	0.391186	Aldh1a2/Mid1ip1/Gamt/Rbp1	4
GO:0014706	striated muscle tissue development	8/192	413/15625	0.137228	0.44694	0.391186	Lef1/Foxl2/Aldh1a2/Cdk5/Fos/Sorbs2/Gja1/Uqcc2	8
GO:0001682	tRNA 5'-leader removal	1/192	12/15625	0.137933	0.44694	0.391186	Rpp25	1
GO:0006862	nucleotide transport	1/192	12/15625	0.137933	0.44694	0.391186	Gja1	1
GO:0008212	mineralocorticoid metabolic process	1/192	12/15625	0.137933	0.44694	0.391186	Wnt4	1
GO:0009950	dorsal/ventral axis specification	1/192	12/15625	0.137933	0.44694	0.391186	Axin2	1
GO:0010998	regulation of translational initiation by eIF2 alpha phosphorylation	1/192	12/15625	0.137933	0.44694	0.391186	Hbb-b1	1
GO:0021670	lateral ventricle development	1/192	12/15625	0.137933	0.44694	0.391186	Dbi	1
GO:0032105	negative regulation of response to extracellular stimulus	1/192	12/15625	0.137933	0.44694	0.391186	Nenf	1
GO:0032108	negative regulation of response to nutrient levels	1/192	12/15625	0.137933	0.44694	0.391186	Nenf	1
GO:0034309	primary alcohol biosynthetic process	1/192	12/15625	0.137933	0.44694	0.391186	Wnt4	1
GO:0034393	positive regulation of smooth muscle cell apoptotic process	1/192	12/15625	0.137933	0.44694	0.391186	Sod2	1
GO:0036336	dendritic cell migration	1/192	12/15625	0.137933	0.44694	0.391186	Gas6	1
GO:0042538	hyperosmotic salinity response	1/192	12/15625	0.137933	0.44694	0.391186	Micu1	1
GO:0042574	retinal metabolic process	1/192	12/15625	0.137933	0.44694	0.391186	Aldh1a2	1
GO:0042989	sequestering of actin monomers	1/192	12/15625	0.137933	0.44694	0.391186	Tmsb4x	1
GO:0043374	CD8-positive, alpha-beta T cell differentiation	1/192	12/15625	0.137933	0.44694	0.391186	Runx1	1
GO:0043922	negative regulation by host of viral transcription	1/192	12/15625	0.137933	0.44694	0.391186	Jun	1
GO:0048340	paraxial mesoderm morphogenesis	1/192	12/15625	0.137933	0.44694	0.391186	Lef1	1
GO:0051004	regulation of lipoprotein lipase activity	1/192	12/15625	0.137933	0.44694	0.391186	Angptl4	1
GO:0060033	anatomical structure regression	1/192	12/15625	0.137933	0.44694	0.391186	Lef1	1
GO:0070914	UV-damage excision repair	1/192	12/15625	0.137933	0.44694	0.391186	H2aw	1
GO:0071295	cellular response to vitamin	1/192	12/15625	0.137933	0.44694	0.391186	Gas6	1
GO:0072044	collecting duct development	1/192	12/15625	0.137933	0.44694	0.391186	Dact2	1
GO:0072431	signal transduction involved in mitotic G1 DNA damage checkpoint	1/192	12/15625	0.137933	0.44694	0.391186	Cdkn1a	1
GO:0072672	neutrophil extravasation	1/192	12/15625	0.137933	0.44694	0.391186	Adam8	1
GO:1901070	guanosine-containing compound biosynthetic process	1/192	12/15625	0.137933	0.44694	0.391186	Guk1	1
GO:1902400	intracellular signal transduction involved in G1 DNA damage checkpoint	1/192	12/15625	0.137933	0.44694	0.391186	Cdkn1a	1
GO:1904396	regulation of neuromuscular junction development	1/192	12/15625	0.137933	0.44694	0.391186	Sorbs2	1
GO:1905214	regulation of RNA binding	1/192	12/15625	0.137933	0.44694	0.391186	Eif3e	1
GO:0045773	positive regulation of axon extension	2/192	53/15625	0.138103	0.44694	0.391186	Gdi1/Myo5b	2
GO:0046902	regulation of mitochondrial membrane permeability	2/192	53/15625	0.138103	0.44694	0.391186	Acaa2/Bad	2
GO:0051851	modulation by host of symbiont process	2/192	53/15625	0.138103	0.44694	0.391186	Lef1/Jun	2
GO:0099601	regulation of neurotransmitter receptor activity	2/192	53/15625	0.138103	0.44694	0.391186	Dapk1/Ifngr2	2
GO:1903076	regulation of protein localization to plasma membrane	3/192	105/15625	0.139074	0.44808	0.392183	Lypd1/Cdk5/Myo5b	3
GO:0051262	protein tetramerization	4/192	162/15625	0.139108	0.44808	0.392183	Gapdh/Pcbd1/Sod2/Aldh1a2	4
GO:0009895	negative regulation of catabolic process	6/192	285/15625	0.139585	0.44808	0.392183	Laptm4b/Lzts1/Ogt/Axin2/Dap/Dbi	6
GO:0009611	response to wounding	8/192	415/15625	0.139883	0.44808	0.392183	Cdkn1a/Gas6/Wnt4/Sod2/Cdk5/Xylt1/Jun/Gja1	8
GO:0008630	intrinsic apoptotic signaling pathway in response to DNA damage	3/192	106/15625	0.141909	0.44808	0.392183	Cdkn1a/Sod2/Bad	3
GO:0010906	regulation of glucose metabolic process	3/192	106/15625	0.141909	0.44808	0.392183	Ogt/Igf2/Bad	3
GO:0030166	proteoglycan biosynthetic process	2/192	54/15625	0.142313	0.44808	0.392183	Csgalnact1/Xylt1	2
GO:0042246	tissue regeneration	2/192	54/15625	0.142313	0.44808	0.392183	Cdkn1a/Gja1	2
GO:0043620	regulation of DNA-templated transcription in response to stress	2/192	54/15625	0.142313	0.44808	0.392183	Dnajb1/Jun	2
GO:0046637	regulation of alpha-beta T cell differentiation	2/192	54/15625	0.142313	0.44808	0.392183	Cd83/Runx1	2
GO:0050710	negative regulation of cytokine secretion	2/192	54/15625	0.142313	0.44808	0.392183	Gas6/Lgr4	2
GO:0061337	cardiac conduction	2/192	54/15625	0.142313	0.44808	0.392183	Cacna1d/Gja1	2
GO:0015893	drug transport	4/192	164/15625	0.143562	0.44808	0.392183	Runx1/Hbb-b1/Gja1/Hbb-y	4
GO:0035107	appendage morphogenesis	4/192	164/15625	0.143562	0.44808	0.392183	Msx1/Lef1/Aldh1a2/Gja1	4
GO:0035108	limb morphogenesis	4/192	164/15625	0.143562	0.44808	0.392183	Msx1/Lef1/Aldh1a2/Gja1	4
GO:0046822	regulation of nucleocytoplasmic transport	3/192	107/15625	0.144764	0.44808	0.392183	Gas6/Ifi27/Cdk5	3
GO:0060759	regulation of response to cytokine stimulus	3/192	107/15625	0.144764	0.44808	0.392183	Gas6/Il6st/C1qtnf4	3
GO:0062012	regulation of small molecule metabolic process	6/192	289/15625	0.146166	0.44808	0.392183	Wnt4/Ogt/Igf2/Mid1ip1/Bad/Dbi	6
GO:0071695	anatomical structure maturation	5/192	226/15625	0.146208	0.44808	0.392183	Runx1/Cdkn1c/Aldh1a2/Xylt1/Gja1	5
GO:1901215	negative regulation of neuron death	5/192	226/15625	0.146208	0.44808	0.392183	Prdx3/Sod2/Cdk5/Adam8/Jun	5
GO:0010676	positive regulation of cellular carbohydrate metabolic process	2/192	55/15625	0.146549	0.44808	0.392183	Igf2/Bad	2
GO:0030858	positive regulation of epithelial cell differentiation	2/192	55/15625	0.146549	0.44808	0.392183	Bad/Macroh2a2	2
GO:0035567	non-canonical Wnt signaling pathway	2/192	55/15625	0.146549	0.44808	0.392183	Wnt4/Nkd1	2
GO:0045814	negative regulation of gene expression, epigenetic	2/192	55/15625	0.146549	0.44808	0.392183	H1f0/Macroh2a2	2
GO:0051445	regulation of meiotic cell cycle	2/192	55/15625	0.146549	0.44808	0.392183	Wnt4/Msx1	2
GO:2000242	negative regulation of reproductive process	2/192	55/15625	0.146549	0.44808	0.392183	Wnt4/Tpst2	2
GO:0030516	regulation of axon extension	3/192	108/15625	0.147638	0.44808	0.392183	Gdi1/Cdk5/Myo5b	3
GO:0048565	digestive tract development	3/192	108/15625	0.147638	0.44808	0.392183	Itga6/Aldh1a2/Lgr4	3
GO:0001553	luteinization	1/192	13/15625	0.148534	0.44808	0.392183	Runx1	1
GO:0002643	regulation of tolerance induction	1/192	13/15625	0.148534	0.44808	0.392183	Runx1	1
GO:0006704	glucocorticoid biosynthetic process	1/192	13/15625	0.148534	0.44808	0.392183	Wnt4	1
GO:0007096	regulation of exit from mitosis	1/192	13/15625	0.148534	0.44808	0.392183	Cdkn1c	1
GO:0010421	hydrogen peroxide-mediated programmed cell death	1/192	13/15625	0.148534	0.44808	0.392183	Glrx	1
GO:0010623	programmed cell death involved in cell development	1/192	13/15625	0.148534	0.44808	0.392183	Kitl	1
GO:0010642	negative regulation of platelet-derived growth factor receptor signaling pathway	1/192	13/15625	0.148534	0.44808	0.392183	Glrx	1
GO:0010644	cell communication by electrical coupling	1/192	13/15625	0.148534	0.44808	0.392183	Gja1	1
GO:0010804	negative regulation of tumor necrosis factor-mediated signaling pathway	1/192	13/15625	0.148534	0.44808	0.392183	Gas6	1
GO:0010918	positive regulation of mitochondrial membrane potential	1/192	13/15625	0.148534	0.44808	0.392183	Bad	1
GO:0014850	response to muscle activity	1/192	13/15625	0.148534	0.44808	0.392183	Fndc5	1
GO:0021903	rostrocaudal neural tube patterning	1/192	13/15625	0.148534	0.44808	0.392183	Atp6ap2	1
GO:0032060	bleb assembly	1/192	13/15625	0.148534	0.44808	0.392183	Emp3	1
GO:0032656	regulation of interleukin-13 production	1/192	13/15625	0.148534	0.44808	0.392183	Lef1	1
GO:0033151	V(D)J recombination	1/192	13/15625	0.148534	0.44808	0.392183	Lef1	1
GO:0034134	toll-like receptor 2 signaling pathway	1/192	13/15625	0.148534	0.44808	0.392183	Cyba	1
GO:0043558	regulation of translational initiation in response to stress	1/192	13/15625	0.148534	0.44808	0.392183	Hbb-b1	1
GO:0045618	positive regulation of keratinocyte differentiation	1/192	13/15625	0.148534	0.44808	0.392183	Macroh2a2	1
GO:0045655	regulation of monocyte differentiation	1/192	13/15625	0.148534	0.44808	0.392183	Jun	1
GO:0045953	negative regulation of natural killer cell mediated cytotoxicity	1/192	13/15625	0.148534	0.44808	0.392183	Igf2	1
GO:0048711	positive regulation of astrocyte differentiation	1/192	13/15625	0.148534	0.44808	0.392183	Il6st	1
GO:0051044	positive regulation of membrane protein ectodomain proteolysis	1/192	13/15625	0.148534	0.44808	0.392183	Adam8	1
GO:0070234	positive regulation of T cell apoptotic process	1/192	13/15625	0.148534	0.44808	0.392183	Adam8	1
GO:0070254	mucus secretion	1/192	13/15625	0.148534	0.44808	0.392183	Cyba	1
GO:0070486	leukocyte aggregation	1/192	13/15625	0.148534	0.44808	0.392183	Adam8	1
GO:0071340	skeletal muscle acetylcholine-gated channel clustering	1/192	13/15625	0.148534	0.44808	0.392183	Sorbs2	1
GO:0071472	cellular response to salt stress	1/192	13/15625	0.148534	0.44808	0.392183	Micu1	1
GO:0072224	metanephric glomerulus development	1/192	13/15625	0.148534	0.44808	0.392183	Lgr4	1
GO:0097202	activation of cysteine-type endopeptidase activity	1/192	13/15625	0.148534	0.44808	0.392183	Bad	1
GO:0097468	programmed cell death in response to reactive oxygen species	1/192	13/15625	0.148534	0.44808	0.392183	Glrx	1
GO:0099159	regulation of modification of postsynaptic structure	1/192	13/15625	0.148534	0.44808	0.392183	Myo5b	1
GO:0150146	cell junction disassembly	1/192	13/15625	0.148534	0.44808	0.392183	Cdk5	1
GO:1901387	positive regulation of voltage-gated calcium channel activity	1/192	13/15625	0.148534	0.44808	0.392183	S100a1	1
GO:0032411	positive regulation of transporter activity	3/192	109/15625	0.15053	0.448925	0.392922	Glrx/Ifngr2/S100a1	3
GO:1905330	regulation of morphogenesis of an epithelium	3/192	109/15625	0.15053	0.448925	0.392922	Wnt4/Nkd1/Lgr4	3
GO:0001676	long-chain fatty acid metabolic process	2/192	56/15625	0.150811	0.448925	0.392922	Acot1/Pam	2
GO:0006749	glutathione metabolic process	2/192	56/15625	0.150811	0.448925	0.392922	Sod2/Glo1	2
GO:0043388	positive regulation of DNA binding	2/192	56/15625	0.150811	0.448925	0.392922	Calm1/H1f0	2
GO:0046635	positive regulation of alpha-beta T cell activation	2/192	56/15625	0.150811	0.448925	0.392922	Cd83/Runx1	2
GO:0090183	regulation of kidney development	2/192	56/15625	0.150811	0.448925	0.392922	Wnt4/Lgr4	2
GO:2001238	positive regulation of extrinsic apoptotic signaling pathway	2/192	56/15625	0.150811	0.448925	0.392922	Itm2c/G0s2	2
GO:0072507	divalent inorganic cation homeostasis	8/192	424/15625	0.152147	0.448925	0.392922	Micu1/Cib2/Il6st/Tmem178/Itpr2/Cyba/Gja1/Dbi	8
GO:0042180	cellular ketone metabolic process	4/192	168/15625	0.152637	0.448925	0.392922	Wnt4/Glo1/Mid1ip1/Dbi	4
GO:0051188	cofactor biosynthetic process	4/192	168/15625	0.152637	0.448925	0.392922	Pcbd1/Sod2/Pank1/Cyba	4
GO:0071214	cellular response to abiotic stimulus	5/192	230/15625	0.153893	0.448925	0.392922	Micu1/Cdkn1a/Bad/H2aw/Gja1	5
GO:0104004	cellular response to environmental stimulus	5/192	230/15625	0.153893	0.448925	0.392922	Micu1/Cdkn1a/Bad/H2aw/Gja1	5
GO:0001947	heart looping	2/192	57/15625	0.155098	0.448925	0.392922	Aldh1a2/Gja1	2
GO:0010656	negative regulation of muscle cell apoptotic process	2/192	57/15625	0.155098	0.448925	0.392922	Gapdh/Acot1	2
GO:0030837	negative regulation of actin filament polymerization	2/192	57/15625	0.155098	0.448925	0.392922	Kank3/Tmsb4x	2
GO:0031102	neuron projection regeneration	2/192	57/15625	0.155098	0.448925	0.392922	Xylt1/Jun	2
GO:0051148	negative regulation of muscle cell differentiation	2/192	57/15625	0.155098	0.448925	0.392922	Msx1/Bhlhe41	2
GO:0032412	regulation of ion transmembrane transporter activity	5/192	231/15625	0.15584	0.448925	0.392922	Glrx/Dapk1/Cacna1d/Ifngr2/S100a1	5
GO:0035270	endocrine system development	3/192	111/15625	0.156369	0.448925	0.392922	Wnt4/Cdkn1c/Bad	3
GO:0048814	regulation of dendrite morphogenesis	3/192	111/15625	0.156369	0.448925	0.392922	Lzts1/Cdk5/Myo5b	3
GO:0043524	negative regulation of neuron apoptotic process	4/192	170/15625	0.157255	0.448925	0.392922	Prdx3/Sod2/Adam8/Jun	4
GO:0002716	negative regulation of natural killer cell mediated immunity	1/192	14/15625	0.159006	0.448925	0.392922	Igf2	1
GO:0006007	glucose catabolic process	1/192	14/15625	0.159006	0.448925	0.392922	Bad	1
GO:0006691	leukotriene metabolic process	1/192	14/15625	0.159006	0.448925	0.392922	Mgst3	1
GO:0006706	steroid catabolic process	1/192	14/15625	0.159006	0.448925	0.392922	Hsd17b11	1
GO:0006910	phagocytosis, recognition	1/192	14/15625	0.159006	0.448925	0.392922	Colec12	1
GO:0007379	segment specification	1/192	14/15625	0.159006	0.448925	0.392922	Irx3	1
GO:0010224	response to UV-B	1/192	14/15625	0.159006	0.448925	0.392922	Cdkn1a	1
GO:0010935	regulation of macrophage cytokine production	1/192	14/15625	0.159006	0.448925	0.392922	Gprc5b	1
GO:0015936	coenzyme A metabolic process	1/192	14/15625	0.159006	0.448925	0.392922	Pank1	1
GO:0018119	peptidyl-cysteine S-nitrosylation	1/192	14/15625	0.159006	0.448925	0.392922	Gapdh	1
GO:0018158	protein oxidation	1/192	14/15625	0.159006	0.448925	0.392922	Prdx3	1
GO:0019081	viral translation	1/192	14/15625	0.159006	0.448925	0.392922	Eif3f	1
GO:0021819	layer formation in cerebral cortex	1/192	14/15625	0.159006	0.448925	0.392922	Cdk5	1
GO:0021932	hindbrain radial glia guided cell migration	1/192	14/15625	0.159006	0.448925	0.392922	Lef1	1
GO:0032095	regulation of response to food	1/192	14/15625	0.159006	0.448925	0.392922	Nenf	1
GO:0032098	regulation of appetite	1/192	14/15625	0.159006	0.448925	0.392922	Nenf	1
GO:0032274	gonadotropin secretion	1/192	14/15625	0.159006	0.448925	0.392922	Foxl2	1
GO:0032823	regulation of natural killer cell differentiation	1/192	14/15625	0.159006	0.448925	0.392922	Gas6	1
GO:0033033	negative regulation of myeloid cell apoptotic process	1/192	14/15625	0.159006	0.448925	0.392922	Kitl	1
GO:0035791	platelet-derived growth factor receptor-beta signaling pathway	1/192	14/15625	0.159006	0.448925	0.392922	Glrx	1
GO:0042447	hormone catabolic process	1/192	14/15625	0.159006	0.448925	0.392922	Hsd17b11	1
GO:0042559	pteridine-containing compound biosynthetic process	1/192	14/15625	0.159006	0.448925	0.392922	Pcbd1	1
GO:0044406	adhesion of symbiont to host	1/192	14/15625	0.159006	0.448925	0.392922	Gas6	1
GO:0045579	positive regulation of B cell differentiation	1/192	14/15625	0.159006	0.448925	0.392922	Bad	1
GO:0046500	S-adenosylmethionine metabolic process	1/192	14/15625	0.159006	0.448925	0.392922	Gamt	1
GO:0048681	negative regulation of axon regeneration	1/192	14/15625	0.159006	0.448925	0.392922	Xylt1	1
GO:0060019	radial glial cell differentiation	1/192	14/15625	0.159006	0.448925	0.392922	Lef1	1
GO:0060192	negative regulation of lipase activity	1/192	14/15625	0.159006	0.448925	0.392922	Angptl4	1
GO:0071636	positive regulation of transforming growth factor beta production	1/192	14/15625	0.159006	0.448925	0.392922	Atp6ap2	1
GO:0071850	mitotic cell cycle arrest	1/192	14/15625	0.159006	0.448925	0.392922	Cdkn1a	1
GO:0090083	regulation of inclusion body assembly	1/192	14/15625	0.159006	0.448925	0.392922	Dnajb1	1
GO:0098814	spontaneous synaptic transmission	1/192	14/15625	0.159006	0.448925	0.392922	Nsg1	1
GO:0099116	tRNA 5'-end processing	1/192	14/15625	0.159006	0.448925	0.392922	Rpp25	1
GO:1901836	regulation of transcription of nucleolar large rRNA by RNA polymerase I	1/192	14/15625	0.159006	0.448925	0.392922	Macroh2a2	1
GO:1905063	regulation of vascular smooth muscle cell differentiation	1/192	14/15625	0.159006	0.448925	0.392922	Sod2	1
GO:1905941	positive regulation of gonad development	1/192	14/15625	0.159006	0.448925	0.392922	Runx1	1
GO:2000052	positive regulation of non-canonical Wnt signaling pathway	1/192	14/15625	0.159006	0.448925	0.392922	Nkd1	1
GO:0010565	regulation of cellular ketone metabolic process	3/192	112/15625	0.159314	0.448925	0.392922	Wnt4/Mid1ip1/Dbi	3
GO:0042542	response to hydrogen peroxide	3/192	112/15625	0.159314	0.448925	0.392922	Glrx/Prdx3/Sod2	3
GO:0051928	positive regulation of calcium ion transport	3/192	112/15625	0.159314	0.448925	0.392922	Cacna1d/S100a1/Dbi	3
GO:0030101	natural killer cell activation	2/192	58/15625	0.159408	0.448925	0.392922	Gas6/Prdx1	2
GO:0043462	regulation of ATPase activity	2/192	58/15625	0.159408	0.448925	0.392922	Dynll2/Dnajb1	2
GO:0090068	positive regulation of cell cycle process	5/192	233/15625	0.159765	0.449464	0.393394	Cdkn1a/Wnt4/Msx1/Lef1/Igf2	5
GO:0060562	epithelial tube morphogenesis	7/192	364/15625	0.161961	0.453828	0.397214	Irx3/Wnt4/Wnt6/Lef1/Aldh1a2/Lgr4/Gja1	7
GO:0051592	response to calcium ion	3/192	113/15625	0.162277	0.453828	0.397214	Gdi1/Fos/Jun	3
GO:0019216	regulation of lipid metabolic process	6/192	299/15625	0.163222	0.453828	0.397214	Wnt4/Angptl4/Dnajc15/Igf2/Mid1ip1/Dbi	6
GO:0006493	protein O-linked glycosylation	2/192	59/15625	0.16374	0.453828	0.397214	Ogt/Gxylt2	2
GO:0031343	positive regulation of cell killing	2/192	59/15625	0.16374	0.453828	0.397214	Gapdh/Bad	2
GO:0061951	establishment of protein localization to plasma membrane	2/192	59/15625	0.16374	0.453828	0.397214	Myo5b/Nsg1	2
GO:0099637	neurotransmitter receptor transport	2/192	59/15625	0.16374	0.453828	0.397214	Myo5b/Nsg1	2
GO:0007519	skeletal muscle tissue development	4/192	173/15625	0.164278	0.453828	0.397214	Foxl2/Cdk5/Fos/Uqcc2	4
GO:0042692	muscle cell differentiation	7/192	366/15625	0.165108	0.453828	0.397214	Wnt4/Msx1/Bhlhe41/Sod2/Igf2/Sorbs2/Tmsb4x	7
GO:0060537	muscle tissue development	8/192	434/15625	0.166362	0.453828	0.397214	Lef1/Foxl2/Aldh1a2/Cdk5/Fos/Sorbs2/Gja1/Uqcc2	8
GO:0048813	dendrite morphogenesis	4/192	174/15625	0.166644	0.453828	0.397214	Lzts1/Cdk5/Myo5b/Klf7	4
GO:2001235	positive regulation of apoptotic signaling pathway	4/192	174/15625	0.166644	0.453828	0.397214	Msx1/Itm2c/Bad/G0s2	4
GO:0034605	cellular response to heat	2/192	60/15625	0.168093	0.453828	0.397214	Rasa3/Xylt1	2
GO:0042446	hormone biosynthetic process	2/192	60/15625	0.168093	0.453828	0.397214	Wnt4/Igf2	2
GO:0050810	regulation of steroid biosynthetic process	2/192	60/15625	0.168093	0.453828	0.397214	Wnt4/Igf2	2
GO:0001889	liver development	3/192	115/15625	0.168252	0.453828	0.397214	Runx1/Sod2/Jun	3
GO:0030307	positive regulation of cell growth	4/192	175/15625	0.169022	0.453828	0.397214	Lef1/Gdi1/Myo5b/Cyba	4
GO:0001911	negative regulation of leukocyte mediated cytotoxicity	1/192	15/15625	0.169349	0.453828	0.397214	Igf2	1
GO:0003128	heart field specification	1/192	15/15625	0.169349	0.453828	0.397214	Axin2	1
GO:0006071	glycerol metabolic process	1/192	15/15625	0.169349	0.453828	0.397214	Tpi1	1
GO:0006337	nucleosome disassembly	1/192	15/15625	0.169349	0.453828	0.397214	H2aw	1
GO:0006684	sphingomyelin metabolic process	1/192	15/15625	0.169349	0.453828	0.397214	Smpdl3b	1
GO:0006978	DNA damage response, signal transduction by p53 class mediator resulting in transcription of p21 class mediator	1/192	15/15625	0.169349	0.453828	0.397214	Cdkn1a	1
GO:0007512	adult heart development	1/192	15/15625	0.169349	0.453828	0.397214	Gja1	1
GO:0016584	nucleosome positioning	1/192	15/15625	0.169349	0.453828	0.397214	H1f0	1
GO:0017014	protein nitrosylation	1/192	15/15625	0.169349	0.453828	0.397214	Gapdh	1
GO:0021978	telencephalon regionalization	1/192	15/15625	0.169349	0.453828	0.397214	Emx2	1
GO:0032674	regulation of interleukin-5 production	1/192	15/15625	0.169349	0.453828	0.397214	Lef1	1
GO:0032793	positive regulation of CREB transcription factor activity	1/192	15/15625	0.169349	0.453828	0.397214	Cacna1d	1
GO:0034471	ncRNA 5'-end processing	1/192	15/15625	0.169349	0.453828	0.397214	Rpp25	1
GO:0043981	histone H4-K5 acetylation	1/192	15/15625	0.169349	0.453828	0.397214	Ogt	1
GO:0043982	histone H4-K8 acetylation	1/192	15/15625	0.169349	0.453828	0.397214	Ogt	1
GO:0046068	cGMP metabolic process	1/192	15/15625	0.169349	0.453828	0.397214	Pde1a	1
GO:0048070	regulation of developmental pigmentation	1/192	15/15625	0.169349	0.453828	0.397214	Kitl	1
GO:0048385	regulation of retinoic acid receptor signaling pathway	1/192	15/15625	0.169349	0.453828	0.397214	Dhrs3	1
GO:0055057	neuroblast division	1/192	15/15625	0.169349	0.453828	0.397214	Lef1	1
GO:0061029	eyelid development in camera-type eye	1/192	15/15625	0.169349	0.453828	0.397214	Jun	1
GO:0072074	kidney mesenchyme development	1/192	15/15625	0.169349	0.453828	0.397214	Wnt4	1
GO:0072413	signal transduction involved in mitotic cell cycle checkpoint	1/192	15/15625	0.169349	0.453828	0.397214	Cdkn1a	1
GO:0090335	regulation of brown fat cell differentiation	1/192	15/15625	0.169349	0.453828	0.397214	Fndc5	1
GO:1900424	regulation of defense response to bacterium	1/192	15/15625	0.169349	0.453828	0.397214	Cyba	1
GO:1902402	signal transduction involved in mitotic DNA damage checkpoint	1/192	15/15625	0.169349	0.453828	0.397214	Cdkn1a	1
GO:1902403	signal transduction involved in mitotic DNA integrity checkpoint	1/192	15/15625	0.169349	0.453828	0.397214	Cdkn1a	1
GO:1903543	positive regulation of exosomal secretion	1/192	15/15625	0.169349	0.453828	0.397214	Myo5b	1
GO:1905564	positive regulation of vascular endothelial cell proliferation	1/192	15/15625	0.169349	0.453828	0.397214	Igf2	1
GO:2000095	regulation of Wnt signaling pathway, planar cell polarity pathway	1/192	15/15625	0.169349	0.453828	0.397214	Nkd1	1
GO:2000194	regulation of female gonad development	1/192	15/15625	0.169349	0.453828	0.397214	Runx1	1
GO:2001053	regulation of mesenchymal cell apoptotic process	1/192	15/15625	0.169349	0.453828	0.397214	Msx1	1
GO:0010959	regulation of metal ion transport	7/192	369/15625	0.169879	0.4548	0.398065	Glrx/Cacna1d/Tspan13/Cyba/S100a1/Gja1/Dbi	7
GO:0033674	positive regulation of kinase activity	8/192	437/15625	0.170743	0.456662	0.399695	Cdkn1a/Gas6/Axin2/Gprc5b/Cdk5/Bad/Kitl/Adam8	8
GO:0045727	positive regulation of translation	3/192	116/15625	0.171263	0.457152	0.400123	Eif3e/Coa3/Uqcc2	3
GO:0097553	calcium ion transmembrane import into cytosol	3/192	116/15625	0.171263	0.457152	0.400123	Itpr2/Cyba/Dbi	3
GO:0014911	positive regulation of smooth muscle cell migration	2/192	61/15625	0.172466	0.457297	0.40025	Il6st/Tmsb4x	2
GO:0043113	receptor clustering	2/192	61/15625	0.172466	0.457297	0.40025	Cdk5/Sorbs2	2
GO:1901224	positive regulation of NIK/NF-kappaB signaling	2/192	61/15625	0.172466	0.457297	0.40025	Glrx/C1qtnf4	2
GO:0048754	branching morphogenesis of an epithelial tube	4/192	177/15625	0.173814	0.457297	0.40025	Wnt4/Wnt6/Lef1/Lgr4	4
GO:0050679	positive regulation of epithelial cell proliferation	4/192	177/15625	0.173814	0.457297	0.40025	Igf2/Bad/Jun/Cyba	4
GO:0002065	columnar/cuboidal epithelial cell differentiation	3/192	117/15625	0.17429	0.457297	0.40025	Wnt4/Lef1/Bad	3
GO:0061025	membrane fusion	3/192	117/15625	0.17429	0.457297	0.40025	Gas6/Tpst2/Adam8	3
GO:0045862	positive regulation of proteolysis	6/192	306/15625	0.175648	0.457297	0.40025	Ogt/Foxl2/Dap/Dapk1/Bad/Adam8	6
GO:0032507	maintenance of protein location in cell	2/192	62/15625	0.176857	0.457297	0.40025	Cdk5/Tmsb4x	2
GO:0033692	cellular polysaccharide biosynthetic process	2/192	62/15625	0.176857	0.457297	0.40025	Csgalnact1/Igf2	2
GO:0043967	histone H4 acetylation	2/192	62/15625	0.176857	0.457297	0.40025	Ogt/Lef1	2
GO:0045843	negative regulation of striated muscle tissue development	2/192	62/15625	0.176857	0.457297	0.40025	Lef1/Gja1	2
GO:0050715	positive regulation of cytokine secretion	3/192	118/15625	0.177332	0.457297	0.40025	Gapdh/Ifnar1/C1qtnf4	3
GO:0061008	hepaticobiliary system development	3/192	118/15625	0.177332	0.457297	0.40025	Runx1/Sod2/Jun	3
GO:0009100	glycoprotein metabolic process	6/192	307/15625	0.177455	0.457297	0.40025	Ogt/Csgalnact1/Itm2c/Xylt1/Gxylt2/Itm2a	6
GO:0048705	skeletal system morphogenesis	5/192	242/15625	0.177914	0.457297	0.40025	Dhrs3/Msx1/Axin2/Csgalnact1/Sp5	5
GO:2000377	regulation of reactive oxygen species metabolic process	4/192	179/15625	0.178653	0.457297	0.40025	Cdkn1a/Ogt/Sod2/Cyba	4
GO:0002070	epithelial cell maturation	1/192	16/15625	0.179566	0.457297	0.40025	Gja1	1
GO:0002523	leukocyte migration involved in inflammatory response	1/192	16/15625	0.179566	0.457297	0.40025	Adam8	1
GO:0006309	apoptotic DNA fragmentation	1/192	16/15625	0.179566	0.457297	0.40025	Foxl2	1
GO:0022038	corpus callosum development	1/192	16/15625	0.179566	0.457297	0.40025	Cdk5	1
GO:0032616	interleukin-13 production	1/192	16/15625	0.179566	0.457297	0.40025	Lef1	1
GO:0032634	interleukin-5 production	1/192	16/15625	0.179566	0.457297	0.40025	Lef1	1
GO:0038092	nodal signaling pathway	1/192	16/15625	0.179566	0.457297	0.40025	Dact2	1
GO:0042772	DNA damage response, signal transduction resulting in transcription	1/192	16/15625	0.179566	0.457297	0.40025	Cdkn1a	1
GO:0043931	ossification involved in bone maturation	1/192	16/15625	0.179566	0.457297	0.40025	Xylt1	1
GO:0045063	T-helper 1 cell differentiation	1/192	16/15625	0.179566	0.457297	0.40025	Lef1	1
GO:0045725	positive regulation of glycogen biosynthetic process	1/192	16/15625	0.179566	0.457297	0.40025	Igf2	1
GO:0045793	positive regulation of cell size	1/192	16/15625	0.179566	0.457297	0.40025	Ogt	1
GO:0048148	behavioral response to cocaine	1/192	16/15625	0.179566	0.457297	0.40025	Cdk5	1
GO:0050908	detection of light stimulus involved in visual perception	1/192	16/15625	0.179566	0.457297	0.40025	Prcd	1
GO:0050962	detection of light stimulus involved in sensory perception	1/192	16/15625	0.179566	0.457297	0.40025	Prcd	1
GO:0051000	positive regulation of nitric-oxide synthase activity	1/192	16/15625	0.179566	0.457297	0.40025	S100a1	1
GO:0060026	convergent extension	1/192	16/15625	0.179566	0.457297	0.40025	Nkd1	1
GO:0061179	negative regulation of insulin secretion involved in cellular response to glucose stimulus	1/192	16/15625	0.179566	0.457297	0.40025	Klf7	1
GO:0070243	regulation of thymocyte apoptotic process	1/192	16/15625	0.179566	0.457297	0.40025	Adam8	1
GO:0070571	negative regulation of neuron projection regeneration	1/192	16/15625	0.179566	0.457297	0.40025	Xylt1	1
GO:0072234	metanephric nephron tubule development	1/192	16/15625	0.179566	0.457297	0.40025	Lgr4	1
GO:0097152	mesenchymal cell apoptotic process	1/192	16/15625	0.179566	0.457297	0.40025	Msx1	1
GO:1900037	regulation of cellular response to hypoxia	1/192	16/15625	0.179566	0.457297	0.40025	Ogt	1
GO:1900451	positive regulation of glutamate receptor signaling pathway	1/192	16/15625	0.179566	0.457297	0.40025	Ifngr2	1
GO:1902644	tertiary alcohol metabolic process	1/192	16/15625	0.179566	0.457297	0.40025	Wnt4	1
GO:1903541	regulation of exosomal secretion	1/192	16/15625	0.179566	0.457297	0.40025	Myo5b	1
GO:2000651	positive regulation of sodium ion transmembrane transporter activity	1/192	16/15625	0.179566	0.457297	0.40025	Glrx	1
GO:2001185	regulation of CD8-positive, alpha-beta T cell activation	1/192	16/15625	0.179566	0.457297	0.40025	Runx1	1
GO:0006979	response to oxidative stress	7/192	375/15625	0.179602	0.457297	0.40025	Glrx/Prdx3/Sod2/Prdx1/Dapk1/Fos/Jun	7
GO:0006605	protein targeting	5/192	243/15625	0.179977	0.457297	0.40025	Ogt/Dnajc15/Gdi1/Cdk5/Timm8a1	5
GO:0006611	protein export from nucleus	3/192	119/15625	0.180389	0.457297	0.40025	Gas6/Ifi27/Cdk5	3
GO:0051783	regulation of nuclear division	4/192	180/15625	0.18109	0.457297	0.40025	Wnt4/Msx1/Igf2/Cdkn1c	4
GO:1904018	positive regulation of vasculature development	4/192	180/15625	0.18109	0.457297	0.40025	Runx1/Sod2/Igf2/S100a1	4
GO:0002312	B cell activation involved in immune response	2/192	63/15625	0.181266	0.457297	0.40025	Lgals1/Itm2a	2
GO:0006893	Golgi to plasma membrane transport	2/192	63/15625	0.181266	0.457297	0.40025	Arf3/Vps35l	2
GO:0007029	endoplasmic reticulum organization	2/192	63/15625	0.181266	0.457297	0.40025	Use1/Reep1	2
GO:0021885	forebrain cell migration	2/192	63/15625	0.181266	0.457297	0.40025	Emx2/Cdk5	2
GO:0048635	negative regulation of muscle organ development	2/192	63/15625	0.181266	0.457297	0.40025	Lef1/Gja1	2
GO:0050766	positive regulation of phagocytosis	2/192	63/15625	0.181266	0.457297	0.40025	Gas6/Cyba	2
GO:0050871	positive regulation of B cell activation	2/192	63/15625	0.181266	0.457297	0.40025	Cdkn1a/Bad	2
GO:0061371	determination of heart left/right asymmetry	2/192	63/15625	0.181266	0.457297	0.40025	Aldh1a2/Gja1	2
GO:0097755	positive regulation of blood vessel diameter	2/192	63/15625	0.181266	0.457297	0.40025	Sod2/Gja1	2
GO:0002683	negative regulation of immune system process	7/192	377/15625	0.182895	0.458753	0.401524	Runx1/Smpdl3b/Tmem178/Igf2/Tmem176a/Kitl/Tmem176b	7
GO:0002687	positive regulation of leukocyte migration	3/192	120/15625	0.18346	0.458753	0.401524	Gas6/Kitl/Adam8	3
GO:0032675	regulation of interleukin-6 production	3/192	120/15625	0.18346	0.458753	0.401524	Gas6/C1qtnf4/Cyba	3
GO:0060538	skeletal muscle organ development	4/192	181/15625	0.183537	0.458753	0.401524	Foxl2/Cdk5/Fos/Uqcc2	4
GO:0001541	ovarian follicle development	2/192	64/15625	0.185691	0.458753	0.401524	Foxl2/Kitl	2
GO:0003143	embryonic heart tube morphogenesis	2/192	64/15625	0.185691	0.458753	0.401524	Aldh1a2/Gja1	2
GO:0045669	positive regulation of osteoblast differentiation	2/192	64/15625	0.185691	0.458753	0.401524	Wnt4/Il6st	2
GO:1903201	regulation of oxidative stress-induced cell death	2/192	64/15625	0.185691	0.458753	0.401524	Glrx/Sod2	2
GO:1990542	mitochondrial transmembrane transport	2/192	64/15625	0.185691	0.458753	0.401524	Micu1/Dnajc15	2
GO:2001244	positive regulation of intrinsic apoptotic signaling pathway	2/192	64/15625	0.185691	0.458753	0.401524	Msx1/Bad	2
GO:1990138	neuron projection extension	4/192	182/15625	0.185996	0.458753	0.401524	Nrn1/Gdi1/Cdk5/Myo5b	4
GO:0045598	regulation of fat cell differentiation	3/192	121/15625	0.186545	0.458753	0.401524	Fndc5/Sod2/Tgfb1i1	3
GO:0045667	regulation of osteoblast differentiation	3/192	121/15625	0.186545	0.458753	0.401524	Wnt4/Il6st/Axin2	3
GO:0006417	regulation of translation	6/192	312/15625	0.186599	0.458753	0.401524	Gapdh/Eif3e/Dapk1/Hbb-b1/Coa3/Uqcc2	6
GO:0061041	regulation of wound healing	3/192	122/15625	0.189644	0.458753	0.401524	Cdkn1a/Wnt4/Gja1	3
GO:0000966	RNA 5'-end processing	1/192	17/15625	0.189658	0.458753	0.401524	Rpp25	1
GO:0001921	positive regulation of receptor recycling	1/192	17/15625	0.189658	0.458753	0.401524	Nsg1	1
GO:0003084	positive regulation of systemic arterial blood pressure	1/192	17/15625	0.189658	0.458753	0.401524	Cyba	1
GO:0003198	epithelial to mesenchymal transition involved in endocardial cushion formation	1/192	17/15625	0.189658	0.458753	0.401524	Msx1	1
GO:0003323	type B pancreatic cell development	1/192	17/15625	0.189658	0.458753	0.401524	Bad	1
GO:0006700	C21-steroid hormone biosynthetic process	1/192	17/15625	0.189658	0.458753	0.401524	Wnt4	1
GO:0010566	regulation of ketone biosynthetic process	1/192	17/15625	0.189658	0.458753	0.401524	Wnt4	1
GO:0010832	negative regulation of myotube differentiation	1/192	17/15625	0.189658	0.458753	0.401524	Bhlhe41	1
GO:0016486	peptide hormone processing	1/192	17/15625	0.189658	0.458753	0.401524	Atp6ap2	1
GO:0021756	striatum development	1/192	17/15625	0.189658	0.458753	0.401524	Jakmip1	1
GO:0031342	negative regulation of cell killing	1/192	17/15625	0.189658	0.458753	0.401524	Igf2	1
GO:0031498	chromatin disassembly	1/192	17/15625	0.189658	0.458753	0.401524	H2aw	1
GO:0032986	protein-DNA complex disassembly	1/192	17/15625	0.189658	0.458753	0.401524	H2aw	1
GO:0033194	response to hydroperoxide	1/192	17/15625	0.189658	0.458753	0.401524	Dapk1	1
GO:0034138	toll-like receptor 3 signaling pathway	1/192	17/15625	0.189658	0.458753	0.401524	Colec12	1
GO:0035020	regulation of Rac protein signal transduction	1/192	17/15625	0.189658	0.458753	0.401524	Ogt	1
GO:0040015	negative regulation of multicellular organism growth	1/192	17/15625	0.189658	0.458753	0.401524	H19	1
GO:0043555	regulation of translation in response to stress	1/192	17/15625	0.189658	0.458753	0.401524	Hbb-b1	1
GO:0045956	positive regulation of calcium ion-dependent exocytosis	1/192	17/15625	0.189658	0.458753	0.401524	Cdk5	1
GO:0060044	negative regulation of cardiac muscle cell proliferation	1/192	17/15625	0.189658	0.458753	0.401524	Gja1	1
GO:0060628	regulation of ER to Golgi vesicle-mediated transport	1/192	17/15625	0.189658	0.458753	0.401524	Use1	1
GO:0070208	protein heterotrimerization	1/192	17/15625	0.189658	0.458753	0.401524	Ogt	1
GO:0072677	eosinophil migration	1/192	17/15625	0.189658	0.458753	0.401524	Adam8	1
GO:0080154	regulation of fertilization	1/192	17/15625	0.189658	0.458753	0.401524	Tpst2	1
GO:0080182	histone H3-K4 trimethylation	1/192	17/15625	0.189658	0.458753	0.401524	Ogt	1
GO:0086012	membrane depolarization during cardiac muscle cell action potential	1/192	17/15625	0.189658	0.458753	0.401524	Cacna1d	1
GO:0097186	amelogenesis	1/192	17/15625	0.189658	0.458753	0.401524	Itga6	1
GO:1902176	negative regulation of oxidative stress-induced intrinsic apoptotic signaling pathway	1/192	17/15625	0.189658	0.458753	0.401524	Sod2	1
GO:1903909	regulation of receptor clustering	1/192	17/15625	0.189658	0.458753	0.401524	Sorbs2	1
GO:1905244	regulation of modification of synaptic structure	1/192	17/15625	0.189658	0.458753	0.401524	Myo5b	1
GO:1905331	negative regulation of morphogenesis of an epithelium	1/192	17/15625	0.189658	0.458753	0.401524	Nkd1	1
GO:0050771	negative regulation of axonogenesis	2/192	65/15625	0.190132	0.458753	0.401524	Gdi1/Cdk5	2
GO:0060563	neuroepithelial cell differentiation	2/192	65/15625	0.190132	0.458753	0.401524	Wnt4/Lef1	2
GO:1901862	negative regulation of muscle tissue development	2/192	65/15625	0.190132	0.458753	0.401524	Lef1/Gja1	2
GO:0007162	negative regulation of cell adhesion	5/192	248/15625	0.190428	0.459059	0.401793	Lgals1/Runx1/Lef1/Dact2/Adam8	5
GO:0030308	negative regulation of cell growth	4/192	184/15625	0.190946	0.459898	0.402526	Cdkn1a/Msx1/Cdk5/Gja1	4
GO:0048588	developmental cell growth	5/192	249/15625	0.192545	0.462723	0.404999	Nrn1/Gdi1/Cdk5/Myo5b/Sorbs2	5
GO:0010811	positive regulation of cell-substrate adhesion	3/192	123/15625	0.192756	0.462723	0.404999	Egfl6/Wnt4/Itga6	3
GO:0061387	regulation of extent of cell growth	3/192	123/15625	0.192756	0.462723	0.404999	Gdi1/Cdk5/Myo5b	3
GO:0007517	muscle organ development	7/192	383/15625	0.192924	0.462723	0.404999	Msx1/Lef1/Foxl2/Cdk5/Fos/Gja1/Uqcc2	7
GO:0043900	regulation of multi-organism process	2/192	66/15625	0.194587	0.462723	0.404999	Tpst2/Bst2	2
GO:0007204	positive regulation of cytosolic calcium ion concentration	5/192	250/15625	0.194669	0.462723	0.404999	Cib2/Itpr2/Cyba/Gja1/Dbi	5
GO:0046394	carboxylic acid biosynthetic process	5/192	250/15625	0.194669	0.462723	0.404999	Aldh1a2/Mgst3/Mid1ip1/Gamt/Rbp1	5
GO:0010951	negative regulation of endopeptidase activity	3/192	124/15625	0.195881	0.462723	0.404999	Gas6/Gapdh/Lef1	3
GO:0046165	alcohol biosynthetic process	3/192	124/15625	0.195881	0.462723	0.404999	Wnt4/Hmgcs2/Pcbd1	3
GO:0062013	positive regulation of small molecule metabolic process	3/192	124/15625	0.195881	0.462723	0.404999	Wnt4/Igf2/Mid1ip1	3
GO:0016053	organic acid biosynthetic process	5/192	251/15625	0.196802	0.462723	0.404999	Aldh1a2/Mgst3/Mid1ip1/Gamt/Rbp1	5
GO:0043523	regulation of neuron apoptotic process	5/192	252/15625	0.198943	0.462723	0.404999	Prdx3/Sod2/Cdk5/Adam8/Jun	5
GO:0006970	response to osmotic stress	2/192	67/15625	0.199055	0.462723	0.404999	Micu1/Bad	2
GO:0006851	mitochondrial calcium ion transmembrane transport	1/192	18/15625	0.199626	0.462723	0.404999	Micu1	1
GO:0010801	negative regulation of peptidyl-threonine phosphorylation	1/192	18/15625	0.199626	0.462723	0.404999	Ogt	1
GO:0019048	modulation by virus of host process	1/192	18/15625	0.199626	0.462723	0.404999	Bad	1
GO:0019400	alditol metabolic process	1/192	18/15625	0.199626	0.462723	0.404999	Tpi1	1
GO:0030150	protein import into mitochondrial matrix	1/192	18/15625	0.199626	0.462723	0.404999	Dnajc15	1
GO:0031281	positive regulation of cyclase activity	1/192	18/15625	0.199626	0.462723	0.404999	Cacna1d	1
GO:0031935	regulation of chromatin silencing	1/192	18/15625	0.199626	0.462723	0.404999	H1f0	1
[truncated: 1,566 more rows]

## Sheet: SLC_XY_vs_XX_early_GO_terms
ID	Description	GeneRatio	BgRatio	pvalue	p.adjust	qvalue	geneID	Count
[truncated: 120 more rows]

[truncated: 2 more sheets: SLC_XY_vs_XX_late_GO_terms, SLC_XY_vs_XX_all_GO_terms]
